# Supplementary material for: Global analysis of biosynthetic gene clusters reveals conserved and unique natural products in entomopathogenic nematode-symbiotic bacteria
Source: Nat Chem. 2022 Apr 25;14(6):701–12. doi: 10.1038/s41557-022-00923-2 (PMC9177418; doi:10.1038/s41557-022-00923-2)
Supplement: Supplementary file 3 — Supplementary Table 1 Wild-type strains used in bioinformatics analysis. Supplementary Table 2 BGCs annotations of 45 XP genomes by antiSMASH and in-house database. Supplementary Table 3 GCF analysis and exploration of XP BGCs by BiG-FAM. Supplementary Table 4 Putative functional assignments of biosynthetic genes in this study. Supplementary Table 5 HR-ESI-MS data of all compounds described in this work. Supplementary Table 6 1H and 13C NMR data assigments for photoxenobactins A–C (4–6) and E (8) in DMSO-d6 (for NMR spectra and HRMS see Supplementary Figs. 31–52). Supplementary Table 7 IC50 values of GameXPeptide A (16) and lipocitides A (17) and B (18) against haemocyte-spreading behaviour. Supplementary Table 8 IC50 values of GameXPeptide A (16) and lipocitide B (18) against nodule formation. Supplementary Table 9 1H (500 MHz) and 13C (125 MHz) NMR data assigments for lipocitides A (17) and B (18) in DMSO-d6 (for NMR spectra and HRMS see Supplementary Figs. 55–66). Supplementary Table 10 IC50 values of lipocitides A (17) and B (18) against nitric oxide production. Supplementary Table 11 1H (500 MHz) and 13C (125 MHz) NMR data assignments for N-(ω-7-myristol)-d-asparagine (1) in DMSO-d6 (for NMR spectra and HRMS see Supplementary Figs. 67–72). Supplementary Table 12 1H (700 MHz) and 13C (175 MHz) NMR data assignments for pre-rhabdobranin D (27) in DMSO-d6 (for NMR spectra and HRMS see Supplementary Figs. 80–87). Supplementary Table 13 1H (500 MHz) and 13C (125 MHz) NMR data assignments for benzobactin A (28) and its methyl ester (29) in DMSO-d6 (for NMR spectra and HRMS see Supplementary Figs. 88–99). Supplementary Table 14 Strains used in this study. Supplementary Table 15 Primers used in this study. Supplementary Table 16 Plasmids used in this study. [file 41557_2022_923_MOESM3_ESM.xlsx]

## Sheet: Table Descriptions
Table	Caption
Supplementary Table 1	Wild-type strains used in bioinformatics analysis
Supplementary Table 2	BGCs annotations of 45 XP genomes by antiSMASH and in-house database
Supplementary Table 3	GCF analysis and exploration of XP BGCs by BiG-FAM
Supplementary Table 4	Putative functional assignments of biosynthetic genes in this study
Supplementary Table 5	HR-ESI-MS data of all compounds described in this work
Supplementary Table 7	IC50 values of GameXPeptide A (16) and lipocitides A (17) and B (18) against hemocyte-spreading behavior
Supplementary Table 8	IC50 values of GameXPeptide A (16) and lipocitide B (18) against nodule formation
Supplementary Table 10	IC50 values of lipocitides A (17) and B (18) against nitric oxide production
Supplementary Table 14	Strains used in this study
Supplementary Table 15	Primers used in this study
Supplementary Table 16	Plasmids used in this study

## Sheet: Supplementary Table 1
Supplementary Table 1 | Wild-type strains used in bioinformatics analysis.
Strain	Abbreviation in pangenome interfaces	NCBI accession number
P. aegyptia BKT4.5	Paeg BKT45	JAGJDU000000000
P. asymbiotica subsp. australis PB68.1	Pasy PB68	LOMY00000000
P. bodei CN4	Pbod CN4	WSEY00000000
P. bodei DE6.1	Pbod DE61	JAGJJQ000000000
P. bodei HU2.3	Pbod HU23	JAGJJS000000000
P. bodei LJ24-63	Pbod LJ24-63	NSCM00000000
P. laumondii DE2.2	Plau DE22	JAGJJP000000000
P. laumondii HB1.3	Plau HB13	JAGJJR000000000
P. laumondii IT4.1	Plau IT41	JAGJJT000000000
P. luminescens EN01	Plum EN01	WSFA00000000
P. luminescens IL9	Plum IL9	WSFB00000000
P. luminescens subsp. laumondii TT01	Plum TT01	NC_005126.1
P. luminescens subsp. namnaoensis PB45.5	Plum PB455	LOIC00000000
P. temperata HBLC135a	Ptem HBLC	AYSJ00000000
P. temperata subsp. thracensis DSM 15199	Ptem	CP011104.1
P. thracensis PT1.1	Pthr PT11	JAGJJU000000000
X. beddingii DSM 4764	Xbed	MUBK00000000
X. bovienii SS-2004	Xbov	NC_013892.1
X. budapestensis DSM 16342	Xbud	NIBS00000000
X. cabanillasii JM26	Xcab	NJGH00000000
X. doucetiae FRM16	Xdou FRM	FO704550
X. doucetiae HBLC131b	Xdou HBLC	VNHN00000000
X. eapokensis DL20	Xen DL20	MKGQ00000000
X. ehlersii DSM 16337	Xehl	NIBT00000000
X. griffiniae VH1	Xgri VH1	JADEUF000000000
X. hominickii ANU1	Xhom AUN1	CP016176.1
X. hominickii DSM 17903	Xhom	NJAI00000000
X. indica DSM 17382	Xind	NKHP00000000
X. innexi DSM 16336	Xinn	NIBU00000000
X. ishibashii DSM 22670	Xish	NJAK00000000
X. japonica DSM 16522	Xjap	FOVO01000000
X. kozodoi DSM 17907	Xkoz	NJCX00000000
X. mauleonii DSM 17908	Xmau	NITY00000000
X. miraniensis DSM 17902	Xmir	NITZ00000000
X. nematophila ATCC 19061	Xnem	NC_014228.1
X. stockiae DSM 17904	Xsto	NJAJ00000000
X. szentirmaii DSM 16338	Xsze	NIBV00000000
X. szentirmaii US	Xszus	NIUA00000000
X. thuongxuanensis 30TX1	Xen 30TX1	MKGR00000000
X. vietnamensis DSM 22392	Xvie	MUBJ00000000
Xenorhabdus sp. KJ12.1	Xen KJ12	NJCW00000000
Xenorhabdus sp. KK7.4	Xen KK7	NJAH00000000
Xenorhabdus sp. PB30.3	Xen PB303	JAGJJV000000000
Xenorhabdus sp. PB61.4	Xen PB614	JAGJJW000000000
Xenorhabdus sp. TS4	Xen TS4	NKHQ00000000
aStrain with a P. temperata subsp. khanii DSM 3369 (AYSJ00000000) chassis previsouly inserted a ririwpeptide BGC [Wang, G. et al. CRAGE enables rapid activation of biosynthetic gene clusters in undomesticated bacteria. Nat. Microbiol. 4, 2498-2510 (2019)]
bStrain with a X.doucetiae DSM 17909 (VNHN00000000) chassis previsouly inserted a glidobactin BGC [Wang, G. et al. CRAGE enables rapid activation of biosynthetic gene clusters in undomesticated bacteria. Nat. Microbiol. 4, 2498-2510 (2019)]

## Sheet: Supplementary Table 2
Supplementary Table 2 | BGCs annotations of 45 XP genomes by antiSMASH.
BGC	Description	Product Prediction	BiG-SCAPE class	Organism
Xvie_9.region002	Pyrrolizixenamide biosynthetic gene cluster	NRPS	NRPS	Xenorhabdus vietnamensis DSM 22392
Xvie_9.region001	Xenoamicin biosynthetic gene cluster	NRPS	NRPS	Xenorhabdus vietnamensis DSM 22392
Xvie_6.region001	Unknown	NRPS	NRPS	Xenorhabdus vietnamensis DSM 22392
Xvie_5.region001	IOC biosynthetic gene cluster (previously unknown)	betalactone	Others	Xenorhabdus vietnamensis DSM 22392
Xvie_42.region001	NRPS fragment	NRPS	NRPS	Xenorhabdus vietnamensis DSM 22392
Xvie_4.region002	Lipocitide biosynthetic gene cluster (previously unknown)	NRPS	NRPS	Xenorhabdus vietnamensis DSM 22392
Xvie_4.region001	PAX peptide biosynthetic gene cluster	NRPS	NRPS	Xenorhabdus vietnamensis DSM 22392
Xvie_35.region001	Benzobactin biosynthetic gene cluster (previously unknown)	NRPS	NRPS	Xenorhabdus vietnamensis DSM 22392
Xvie_33.region001	NRPS fragment	NRPS	NRPS	Xenorhabdus vietnamensis DSM 22392
Xvie_32.region001	NRPS fragment	NRPS	NRPS	Xenorhabdus vietnamensis DSM 22392
Xvie_3.region001	Unknown	NRPS-like	NRPS	Xenorhabdus vietnamensis DSM 22392
Xvie_29.region001	Unknown	NRPS	NRPS	Xenorhabdus vietnamensis DSM 22392
Xvie_27.region001	Unknown	betalactone	Others	Xenorhabdus vietnamensis DSM 22392
Xvie_27.region001	NRPS fragment	NRPS	NRPS	Xenorhabdus vietnamensis DSM 22392
Xvie_21.region001	Unknown	NRPS-like	NRPS	Xenorhabdus vietnamensis DSM 22392
Xvie_19.region001	Photoxenobactin biosynthetic gene cluster (previously unknown)	T1PKS.NRPS	PKS-NRP_Hybrids	Xenorhabdus vietnamensis DSM 22392
Xvie_18.region001	PAX peptide biosynthetic gene cluster	NRPS	NRPS	Xenorhabdus vietnamensis DSM 22392
Xvie_17.region001	Pre-rhabdobranin biosynthetic gene cluster (previously unknown)	T1PKS.NRPS	PKS-NRP_Hybrids	Xenorhabdus vietnamensis DSM 22392
Xvie_13.region001	Rhabdopeptide/Xenortide-like peptide biosynthetic gene cluster	NRPS	NRPS	Xenorhabdus vietnamensis DSM 22392
Xvie_12.region001	Unknown	NRPS	NRPS	Xenorhabdus vietnamensis DSM 22392
Xvie_1.region003	Iodinin biosynthetic gene cluster	phenazine	Others	Xenorhabdus vietnamensis DSM 22392
Xvie_1.region002	Xefoampeptide biosynthetic gene cluster	NRPS	NRPS	Xenorhabdus vietnamensis DSM 22392
Xvie_1.region001	Xenorhabdin biosynthetic gene cluster	NRPS	NRPS	Xenorhabdus vietnamensis DSM 22392
Xszus_1.region013	Diketopiperazine biosynthetic gene cluster	NRPS	NRPS	Xenorhabdus szentirimaii US
Xszus_1.region012	Unknown	NRPS-like	NRPS	Xenorhabdus szentirimaii US
Xszus_1.region011	IOC biosynthetic gene cluster (previously unknown)	betalactone	Others	Xenorhabdus szentirimaii US
Xszus_1.region010	Arylpolyene biosynthetic gene cluster	arylpolyene	Others	Xenorhabdus szentirimaii US
Xszus_1.region009	Unknown	NRPS-like	NRPS	Xenorhabdus szentirimaii US
Xszus_1.region008	Iodinin biosynthetic gene cluster	phenazine	Others	Xenorhabdus szentirimaii US
Xszus_1.region007	Aerobactin biosynthetic gene cluster	siderophore	Others	Xenorhabdus szentirimaii US
Xszus_1.region005	Unknown	NRPS	NRPS	Xenorhabdus szentirimaii US
Xszus_1.region004	Photoxenobactin biosynthetic gene cluster (previously unknown)	T1PKS.NRPS	PKS-NRP_Hybrids	Xenorhabdus szentirimaii US
Xszus_1.region004	Phenaszetine biosynthetic gene cluster	phenazine	Others	Xenorhabdus szentirimaii US
Xszus_1.region003	Unknown	NRPS	NRPS	Xenorhabdus szentirimaii US
Xszus_1.region003	Szentiamide biosynthetic gene cluster	NRPS	NRPS	Xenorhabdus szentirimaii US
Xszus_1.region003	Rhabdopeptide/Xenortide-like peptide biosynthetic gene cluster	NRPS	NRPS	Xenorhabdus szentirimaii US
Xszus_1.region003	Pyrrolizixenamide biosynthetic gene cluster	NRPS	NRPS	Xenorhabdus szentirimaii US
Xszus_1.region003	GameXPeptide biosynthetic gene cluster	NRPS	NRPS	Xenorhabdus szentirimaii US
Xszus_1.region002	Xenoamicin biosynthetic gene cluster	NRPS	NRPS	Xenorhabdus szentirimaii US
Xszus_1.region002	Unknown	nucleoside	Others	Xenorhabdus szentirimaii US
Xszus_1.region001	Unknown	NRPS	NRPS	Xenorhabdus szentirimaii US
Xszus_1.region001	Lipocitide biosynthetic gene cluster (previously unknown)	NRPS	NRPS	Xenorhabdus szentirimaii US
Xszus_1.region001	PAX peptide biosynthetic gene cluster	NRPS	NRPS	Xenorhabdus szentirimaii US
Xszus_1.region001	Fabclavine biosynthetic gene cluster	T1PKS.PUFA.NRPS.hglE-KS	PKS-NRP_Hybrids	Xenorhabdus szentirimaii US
Xszus_1.region001	Benzoxazolinate biosynthetic gene cluster	benzoxazolinate	Others	Xenorhabdus szentirimaii US
Xsze_2.region008	Unknown	NRPS	NRPS	Xenorhabdus szentirimaii DSM 16338
Xsze_2.region008	Lipocitide biosynthetic gene cluster (previously unknown)	NRPS	NRPS	Xenorhabdus szentirimaii DSM 16338
Xsze_2.region008	PAX peptide biosynthetic gene cluster	NRPS	NRPS	Xenorhabdus szentirimaii DSM 16338
Xsze_2.region008	Fabclavine biosynthetic gene cluster	T1PKS.PUFA.NRPS.hglE-KS	PKS-NRP_Hybrids	Xenorhabdus szentirimaii DSM 16338
Xsze_2.region008	Benzoxazolinate biosynthetic gene cluster	benzoxazolinate	Others	Xenorhabdus szentirimaii DSM 16338
Xsze_2.region007	Xenoamicin biosynthetic gene cluster	NRPS	NRPS	Xenorhabdus szentirimaii DSM 16338
Xsze_2.region007	Unknown	nucleoside	Others	Xenorhabdus szentirimaii DSM 16338
Xsze_2.region006	Unknown	NRPS	NRPS	Xenorhabdus szentirimaii DSM 16338
Xsze_2.region006	Szentiamide biosynthetic gene cluster	NRPS	NRPS	Xenorhabdus szentirimaii DSM 16338
Xsze_2.region006	Rhabdopeptide/Xenortide-like peptide biosynthetic gene cluster	NRPS	NRPS	Xenorhabdus szentirimaii DSM 16338
Xsze_2.region006	Pyrrolizixenamide biosynthetic gene cluster	NRPS	NRPS	Xenorhabdus szentirimaii DSM 16338
Xsze_2.region006	GameXPeptide biosynthetic gene cluster	NRPS	NRPS	Xenorhabdus szentirimaii DSM 16338
Xsze_2.region005	Photoxenobactin biosynthetic gene cluster (previously unknown)	T1PKS.NRPS	PKS-NRP_Hybrids	Xenorhabdus szentirimaii DSM 16338
Xsze_2.region005	Phenaszetine biosynthetic gene cluster	phenazine	Others	Xenorhabdus szentirimaii DSM 16338
Xsze_2.region004	Unknown	NRPS	NRPS	Xenorhabdus szentirimaii DSM 16338
Xsze_2.region002	Aerobactin biosynthetic gene cluster	siderophore	Others	Xenorhabdus szentirimaii DSM 16338
Xsze_2.region001	Iodinin biosynthetic gene cluster	phenazine	Others	Xenorhabdus szentirimaii DSM 16338
Xsze_1.region006	Diketopiperazine biosynthetic gene cluster	NRPS	NRPS	Xenorhabdus szentirimaii DSM 16338
Xsze_1.region005	Unknown	NRPS-like	NRPS	Xenorhabdus szentirimaii DSM 16338
Xsze_1.region004	IOC biosynthetic gene cluster (previously unknown)	betalactone	Others	Xenorhabdus szentirimaii DSM 16338
Xsze_1.region003	Arylpolyene biosynthetic gene cluster	arylpolyene	Others	Xenorhabdus szentirimaii DSM 16338
Xsze_1.region002	Unknown	NRPS-like	NRPS	Xenorhabdus szentirimaii DSM 16338
Xsze_1.region001	Unknown	amglyccycl	Saccharides	Xenorhabdus szentirimaii DSM 16338
Xsto_9.region001	Unknown	butyrolactone	Others	Xenorhabdus stockiae DSM 17904
Xsto_7.region001	Xenoamicin biosynthetic gene cluster	NRPS	NRPS	Xenorhabdus stockiae DSM 17904
Xsto_53.region001	Unknown	betalactone.NRPS	NRPS	Xenorhabdus stockiae DSM 17904
Xsto_46.region001	Unknown	NRPS	NRPS	Xenorhabdus stockiae DSM 17904
Xsto_42.region001	Unknown	NRPS-like	NRPS	Xenorhabdus stockiae DSM 17904
Xsto_35.region001	Unknown	furan	Others	Xenorhabdus stockiae DSM 17904
Xsto_34.region001	Arylpolyene biosynthetic gene cluster	arylpolyene	Others	Xenorhabdus stockiae DSM 17904
Xsto_2.region002	Unknown	T1PKS	PKSI	Xenorhabdus stockiae DSM 17904
Xsto_2.region002	Rhabdopeptide/Xenortide-like peptide biosynthetic gene cluster	NRPS	NRPS	Xenorhabdus stockiae DSM 17904
Xsto_2.region002	GameXPeptide biosynthetic gene cluster	NRPS	NRPS	Xenorhabdus stockiae DSM 17904
Xsto_2.region001	Unknown	NRPS	NRPS	Xenorhabdus stockiae DSM 17904
Xsto_19.region001	IOC biosynthetic gene cluster (previously unknown)	betalactone	Others	Xenorhabdus stockiae DSM 17904
Xsto_18.region002	Lipocitide biosynthetic gene cluster (previously unknown)	NRPS	NRPS	Xenorhabdus stockiae DSM 17904
Xsto_18.region001	Unknown	NRPS	NRPS	Xenorhabdus stockiae DSM 17904
Xsto_16.region001	Unknown	NRPS-like	NRPS	Xenorhabdus stockiae DSM 17904
Xsto_16.region001	Unknown	NRPS-like	NRPS	Xenorhabdus stockiae DSM 17904
Xsto_16.region001	Pyrrolizixenamide biosynthetic gene cluster	NRPS	NRPS	Xenorhabdus stockiae DSM 17904
Xsto_14.region001	Unknown	NRPS	NRPS	Xenorhabdus stockiae DSM 17904
Xsto_14.region001	Unknown	NRPS	NRPS	Xenorhabdus stockiae DSM 17904
Xsto_13.region001	Unknown	NRPS	NRPS	Xenorhabdus stockiae DSM 17904
Xsto_12.region001	Unknown	T1PKS.NRPS	PKS-NRP_Hybrids	Xenorhabdus stockiae DSM 17904
Xsto_1.region001	Unknown	NRPS	NRPS	Xenorhabdus stockiae DSM 17904
Xsto_1.region001	Fabclavine biosynthetic gene cluster	hglE-KS.T1PKS.NRPS.PUFA	PKS-NRP_Hybrids	Xenorhabdus stockiae DSM 17904
Xpb_61.4_91.region001+Xpb_61.4_84.region001	Ambactin biosynthetic gene cluster	NRPS	NRPS	Xenorhabdus sp. PB61.4
Xpb_61.4_9.region001	Unknown	NRPS	NRPS	Xenorhabdus sp. PB61.4
Xpb_61.4_74.region001	Unknown	NRPS	NRPS	Xenorhabdus sp. PB61.4
Xpb_61.4_65.region001	Unknown	NRPS	NRPS	Xenorhabdus sp. PB61.4
Xpb_61.4_54.region001	Unknown	NRPS	NRPS	Xenorhabdus sp. PB61.4
Xpb_61.4_49.region001	Lipocitide biosynthetic gene cluster (previously unknown)	NRPS	NRPS	Xenorhabdus sp. PB61.4
Xpb_61.4_42.region001	Unknown	NRPS-like	NRPS	Xenorhabdus sp. PB61.4
Xpb_61.4_41.region001	GameXPeptide biosynthetic gene cluster	NRPS	NRPS	Xenorhabdus sp. PB61.4
Xpb_61.4_33.region001	Unknown	T1PKS.NRPS	PKS-NRP_Hybrids	Xenorhabdus sp. PB61.4
Xpb_61.4_32.region001	Unknown	phosphonate	Others	Xenorhabdus sp. PB61.4
Xpb_61.4_26.region001	Unknown	NRPS.transAT-PKS	PKS-NRP_Hybrids	Xenorhabdus sp. PB61.4
Xpb_61.4_25.region001	Arylpolyene biosynthetic gene cluster	arylpolyene	Others	Xenorhabdus sp. PB61.4
Xpb_61.4_24.region001	Unknown	NRPS-like	NRPS	Xenorhabdus sp. PB61.4
Xpb_61.4_21.region001	Unknown	NRPS	NRPS	Xenorhabdus sp. PB61.4
Xpb_61.4_208.region001	NRPS fragment	NRPS	NRPS	Xenorhabdus sp. PB61.4
Xpb_61.4_17.region001	Unknown	T1PKS.NRPS	PKS-NRP_Hybrids	Xenorhabdus sp. PB61.4
Xpb_61.4_137.region001	NRPS fragment	NRPS	NRPS	Xenorhabdus sp. PB61.4
Xpb_61.4_121.region001	NRPS fragment	NRPS-like	NRPS	Xenorhabdus sp. PB61.4
Xpb_61.4_12.region001	Xenoamicin biosynthetic gene cluster	NRPS	NRPS	Xenorhabdus sp. PB61.4
Xpb_61.4_106.region001	Rhabdopeptide/Xenortide-like peptide biosynthetic gene cluster	NRPS	NRPS	Xenorhabdus sp. PB61.4
Xpb_61.4_10.region001	Fabclavine biosynthetic gene cluster	hglE-KS.T1PKS.NRPS.PUFA	PKS-NRP_Hybrids	Xenorhabdus sp. PB61.4
Xpb_30.3_79.region001	NRPS fragment	NRPS	NRPS	Xenorhabdus sp. PB30.3
Xpb_30.3_78.region001	Unknown	NRPS	NRPS	Xenorhabdus sp. PB30.3
Xpb_30.3_66.region001	Lipocitide biosynthetic gene cluster (previously unknown)	NRPS	NRPS	Xenorhabdus sp. PB30.3
Xpb_30.3_53.region001	NRPS fragment	NRPS	NRPS	Xenorhabdus sp. PB30.3
Xpb_30.3_51.region001	Unknown	NRPS	NRPS	Xenorhabdus sp. PB30.3
Xpb_30.3_5.region001	Unknown	T1PKS	PKSI	Xenorhabdus sp. PB30.3
Xpb_30.3_5.region001	Rhabdopeptide/Xenortide-like peptide biosynthetic gene cluster	NRPS	NRPS	Xenorhabdus sp. PB30.3
Xpb_30.3_5.region001	GameXPeptide biosynthetic gene cluster	NRPS	NRPS	Xenorhabdus sp. PB30.3
Xpb_30.3_40.region001	Unknown	T1PKS.NRPS	PKS-NRP_Hybrids	Xenorhabdus sp. PB30.3
Xpb_30.3_3.region001	Arylpolyene biosynthetic gene cluster	arylpolyene	Others	Xenorhabdus sp. PB30.3
Xpb_30.3_28.region001	Xenoamicin biosynthetic gene cluster	NRPS	NRPS	Xenorhabdus sp. PB30.3
Xpb_30.3_25.region001	Fabclavine biosynthetic gene cluster	hglE-KS.T1PKS.NRPS.PUFA	PKS-NRP_Hybrids	Xenorhabdus sp. PB30.3
Xpb_30.3_20.region001	Unknown	NRPS	NRPS	Xenorhabdus sp. PB30.3
Xpb_30.3_19.region001	Unknown	NRPS-like	NRPS	Xenorhabdus sp. PB30.3
Xpb_30.3_18.region001	Unknown	NRPS	NRPS	Xenorhabdus sp. PB30.3
Xpb_30.3_14.region001	Pyrrolizixenamide biosynthetic gene cluster	NRPS	NRPS	Xenorhabdus sp. PB30.3
Xpb_30.3_128.region001	Unknown	NRPS-like	NRPS	Xenorhabdus sp. PB30.3
Xpb_30.3_107.region001	NRPS fragment	NRPS	NRPS	Xenorhabdus sp. PB30.3
Xpb_30.3_104.region001	Unknown	NRPS	NRPS	Xenorhabdus sp. PB30.3
Xpb_30.3_1.region001	Unknown	T1PKS.NRPS	PKS-NRP_Hybrids	Xenorhabdus sp. PB30.3
XnemATCC_NC_014228.1.region017	Unknown	nucleoside	Others	Xenorhabdus nematophila ATCC 19061
XnemATCC_NC_014228.1.region016	Unknown	PpyS-KS	Others	Xenorhabdus nematophila ATCC 19061
XnemATCC_NC_014228.1.region015	Unknown	bacteriocin	RiPPs	Xenorhabdus nematophila ATCC 19061
XnemATCC_NC_014228.1.region014	Lipocitide biosynthetic gene cluster (previously unknown)	NRPS	NRPS	Xenorhabdus nematophila ATCC 19061
XnemATCC_NC_014228.1.region014	PAX peptide biosynthetic gene cluster	NRPS	NRPS	Xenorhabdus nematophila ATCC 19061
XnemATCC_NC_014228.1.region013	Xenematide biosynthetic gene cluster	NRPS	NRPS	Xenorhabdus nematophila ATCC 19061
XnemATCC_NC_014228.1.region012	Odilorhabdin biosynthetic gene cluster	NRPS	NRPS	Xenorhabdus nematophila ATCC 19061
XnemATCC_NC_014228.1.region011	Nematophin biosynthetic gene cluster	NRPS	NRPS	Xenorhabdus nematophila ATCC 19061
XnemATCC_NC_014228.1.region010	Rhabdopeptide/Xenortide-like peptide biosynthetic gene cluster	NRPS	NRPS	Xenorhabdus nematophila ATCC 19061
XnemATCC_NC_014228.1.region009	Unknown	T1PKS.NRPS	PKS-NRP_Hybrids	Xenorhabdus nematophila ATCC 19061
XnemATCC_NC_014228.1.region008	Xenotetrapeptide biosynthetic gene cluster	NRPS	NRPS	Xenorhabdus nematophila ATCC 19061
XnemATCC_NC_014228.1.region008	Xenoamicin biosynthetic gene cluster	NRPS	NRPS	Xenorhabdus nematophila ATCC 19061
XnemATCC_NC_014228.1.region007	Virginiamycin biosynthetic gene cluster	NRPS.transAT-PKS.PKS-like	PKS-NRP_Hybrids	Xenorhabdus nematophila ATCC 19061
XnemATCC_NC_014228.1.region006	Xenocoumacin biosynthetic gene cluster	T1PKS.NRPS	PKS-NRP_Hybrids	Xenorhabdus nematophila ATCC 19061
XnemATCC_NC_014228.1.region005	Unknown	NRPS-like	NRPS	Xenorhabdus nematophila ATCC 19061
XnemATCC_NC_014228.1.region004	Unknown	NRPS-like	NRPS	Xenorhabdus nematophila ATCC 19061
XnemATCC_NC_014228.1.region003	Putrebactin/Avaroferrin biosynthetic gene cluster	siderophore	Others	Xenorhabdus nematophila ATCC 19061
XnemATCC_NC_014228.1.region002	IOC biosynthetic gene cluster (previously unknown)	betalactone	Others	Xenorhabdus nematophila ATCC 19061
XnemATCC_NC_014228.1.region001	Unknown	NRPS-like	NRPS	Xenorhabdus nematophila ATCC 19061
Xmir_8.region002	Unknown	blactam	Others	Xenorhabdus mirianensis DSM 17902
Xmir_8.region001	Unknown	NRPS-like	NRPS	Xenorhabdus mirianensis DSM 17902
Xmir_69.region001	NRPS fragment	NRPS	NRPS	Xenorhabdus mirianensis DSM 17902
Xmir_65.region001	NRPS fragment	NRPS	NRPS	Xenorhabdus mirianensis DSM 17902
Xmir_6.region001	GameXPeptide biosynthetic gene cluster	NRPS	NRPS	Xenorhabdus mirianensis DSM 17902
Xmir_53.region001	Unknown	butyrolactone	Others	Xenorhabdus mirianensis DSM 17902
Xmir_5.region001	Ambactin biosynthetic gene cluster	NRPS	NRPS	Xenorhabdus mirianensis DSM 17902
Xmir_49.region001	Unknown	NRPS	NRPS	Xenorhabdus mirianensis DSM 17902
Xmir_4.region001	IOC biosynthetic gene cluster (previously unknown)	betalactone	Others	Xenorhabdus mirianensis DSM 17902
Xmir_39.region001	unknown	betalactone	Others	Xenorhabdus mirianensis DSM 17902
Xmir_36.region001	NRPS fragment	NRPS	NRPS	Xenorhabdus mirianensis DSM 17902
Xmir_3.region003	Unknown	NRPS-like	NRPS	Xenorhabdus mirianensis DSM 17902
Xmir_3.region002	Photoxenobactin biosynthetic gene cluster (previously unknown)	T1PKS.NRPS	PKS-NRP_Hybrids	Xenorhabdus mirianensis DSM 17902
Xmir_3.region001	Unknown	NRPS	NRPS	Xenorhabdus mirianensis DSM 17902
Xmir_28.region001	Unknown	NRPS	NRPS	Xenorhabdus mirianensis DSM 17902
Xmir_27.region001	NRPS fragment	NRPS	NRPS	Xenorhabdus mirianensis DSM 17902
Xmir_23.region001	Unknown	NRPS	NRPS	Xenorhabdus mirianensis DSM 17902
Xmir_20.region001	NRPS fragment	NRPS	NRPS	Xenorhabdus mirianensis DSM 17902
Xmir_18.region001	Xenoamicin biosynthetic gene cluster	NRPS	NRPS	Xenorhabdus mirianensis DSM 17902
Xmir_17.region001	Xenorhabdin biosynthetic gene cluster	NRPS	NRPS	Xenorhabdus mirianensis DSM 17902
Xmir_17.region001	Rhabdopeptide/Xenortide-like peptide biosynthetic gene cluster	NRPS	NRPS	Xenorhabdus mirianensis DSM 17902
Xmir_16.region001	NRPS fragment	NRPS	NRPS	Xenorhabdus mirianensis DSM 17902
Xmir_13.region002	NRPS fragment	NRPS	NRPS	Xenorhabdus mirianensis DSM 17902
Xmir_13.region001	Aerobactin biosynthetic gene cluster	siderophore	Others	Xenorhabdus mirianensis DSM 17902
Xmir_12.region001	Unknown	NRPS-like	NRPS	Xenorhabdus mirianensis DSM 17902
Xmir_11.region001	Xenocoumacin biosynthetic gene cluster	T1PKS.NRPS	PKS-NRP_Hybrids	Xenorhabdus mirianensis DSM 17902
Xmir_11.region001	Lipocitide biosynthetic gene cluster (previously unknown)	NRPS	NRPS	Xenorhabdus mirianensis DSM 17902
Xmir_1.region001	Unknown	NRPS	NRPS	Xenorhabdus mirianensis DSM 17902
Xmau_8.region001	Arylpolyene biosynthetic gene cluster	arylpolyene	Others	Xenorhabdus mauleonii DSM 17908
Xmau_7.region001	Xenorhabdin biosynthetic gene cluster	NRPS	NRPS	Xenorhabdus mauleonii DSM 17908
Xmau_5.region001	Unknown	NRPS	NRPS	Xenorhabdus mauleonii DSM 17908
Xmau_29.region001	Unknown	NRPS-like	NRPS	Xenorhabdus mauleonii DSM 17908
Xmau_23.region001	Unknown	NRPS-like	NRPS	Xenorhabdus mauleonii DSM 17908
Xmau_22.region001	Xenoamicin biosynthetic gene cluster	NRPS	NRPS	Xenorhabdus mauleonii DSM 17908
Xmau_2.region001	Rhabdopeptide/Xenortide-like peptide biosynthetic gene cluster	NRPS	NRPS	Xenorhabdus mauleonii DSM 17908
Xmau_18.region001	Putrebactin/Avaroferrin biosynthetic gene cluster	siderophore	Others	Xenorhabdus mauleonii DSM 17908
Xmau_15.region001	Pyrrolizixenamide biosynthetic gene cluster	NRPS	NRPS	Xenorhabdus mauleonii DSM 17908
Xmau_13.region001	Unknown	PpyS-KS	Others	Xenorhabdus mauleonii DSM 17908
Xmau_12.region001	Unknown	NRPS	NRPS	Xenorhabdus mauleonii DSM 17908
Xmau_11.region001	Xenocoumacin biosynthetic gene cluster	T1PKS.NRPS	PKS-NRP_Hybrids	Xenorhabdus mauleonii DSM 17908
Xmau_11.region001	Taxlllaid biosynthetic gene cluster	NRPS	NRPS	Xenorhabdus mauleonii DSM 17908
Xmau_10.region001	GameXPeptide biosynthetic gene cluster	NRPS	NRPS	Xenorhabdus mauleonii DSM 17908
Xmau_1.region005	IOC biosynthetic gene cluster (previously unknown)	betalactone	Others	Xenorhabdus mauleonii DSM 17908
Xmau_1.region004	Pre-rhabdobranin biosynthetic gene cluster (previously unknown)	T1PKS.NRPS	PKS-NRP_Hybrids	Xenorhabdus mauleonii DSM 17908
Xmau_1.region003	Unknown	NRPS-like	NRPS	Xenorhabdus mauleonii DSM 17908
Xmau_1.region002	Lipocitide biosynthetic gene cluster (previously unknown)	NRPS	NRPS	Xenorhabdus mauleonii DSM 17908
Xmau_1.region002	PAX peptide biosynthetic gene cluster	NRPS	NRPS	Xenorhabdus mauleonii DSM 17908
Xmau_1.region001	Unknown	NRPS	NRPS	Xenorhabdus mauleonii DSM 17908
Xkoz_9.region001	Lipocitide biosynthetic gene cluster (previously unknown)	NRPS	NRPS	Xenorhabdus kozodoi DSM 17907
Xkoz_8.region001	Tilivalline biosynthetic gene cluster	NRPS	NRPS	Xenorhabdus kozodoi DSM 17907
Xkoz_7.region001	Unknown	CDPS	Others	Xenorhabdus kozodoi DSM 17907
Xkoz_6.region001	NRPS fragment	NRPS	NRPS	Xenorhabdus kozodoi DSM 17907
Xkoz_5.region001	IOC biosynthetic gene cluster (previously unknown)	betalactone	Others	Xenorhabdus kozodoi DSM 17907
Xkoz_4.region002	Xenocoumacin biosynthetic gene cluster	T1PKS.NRPS	PKS-NRP_Hybrids	Xenorhabdus kozodoi DSM 17907
Xkoz_4.region001	Unknown	NRPS-like	NRPS	Xenorhabdus kozodoi DSM 17907
Xkoz_4.region001	GameXPeptide biosynthetic gene cluster	NRPS	NRPS	Xenorhabdus kozodoi DSM 17907
Xkoz_34.region001	NRPS fragment	NRPS	NRPS	Xenorhabdus kozodoi DSM 17907
Xkoz_29.region001	Arylpolyene biosynthetic gene cluster	arylpolyene	Others	Xenorhabdus kozodoi DSM 17907
Xkoz_27.region001	NRPS fragment	NRPS	NRPS	Xenorhabdus kozodoi DSM 17907
Xkoz_25.region001	Unknown	NRPS	NRPS	Xenorhabdus kozodoi DSM 17907
Xkoz_22.region001	Unknown	NRPS	NRPS	Xenorhabdus kozodoi DSM 17907
Xkoz_21.region001	Xenorhabdin biosynthetic gene cluster	NRPS	NRPS	Xenorhabdus kozodoi DSM 17907
Xkoz_20.region001	Arylpolyene biosynthetic gene cluster	arylpolyene	Others	Xenorhabdus kozodoi DSM 17907
Xkoz_1.region001	Unknown	NRPS	NRPS	Xenorhabdus kozodoi DSM 17907
Xkoz_1.region001	Unknown	NRPS	NRPS	Xenorhabdus kozodoi DSM 17907
Xjap_NZ_FOVO01000044.region001	Iodinin biosynthetic gene cluster	phenazine	Others	Xenorhabdus japonica DSM 16522
Xjap_NZ_FOVO01000039.region001	Unknown	CDPS	Others	Xenorhabdus japonica DSM 16522
Xjap_NZ_FOVO01000021.region001	IOC biosynthetic gene cluster (previously unknown)	betalactone	Others	Xenorhabdus japonica DSM 16522
Xjap_NZ_FOVO01000020.region001	Unknown	blactam	Others	Xenorhabdus japonica DSM 16522
Xjap_NZ_FOVO01000018.region001	Photoxenobactin biosynthetic gene cluster (previously unknown)	T1PKS.NRPS	PKS-NRP_Hybrids	Xenorhabdus japonica DSM 16522
Xjap_NZ_FOVO01000016.region001	Unknown	NRPS	NRPS	Xenorhabdus japonica DSM 16522
Xjap_NZ_FOVO01000012.region001	Lipocitide biosynthetic gene cluster (previously unknown)	NRPS	NRPS	Xenorhabdus japonica DSM 16522
Xjap_NZ_FOVO01000009.region001	PAX peptide biosynthetic gene cluster	NRPS	NRPS	Xenorhabdus japonica DSM 16522
Xjap_NZ_FOVO01000007.region002	Unknown	NRPS-like	NRPS	Xenorhabdus japonica DSM 16522
Xjap_NZ_FOVO01000007.region001	Arylpolyene biosynthetic gene cluster	arylpolyene	Others	Xenorhabdus japonica DSM 16522
Xjap_NZ_FOVO01000005.region001	GameXPeptide biosynthetic gene cluster	NRPS	NRPS	Xenorhabdus japonica DSM 16522
Xish_2.region001	Photoxenobactin biosynthetic gene cluster (previously unknown)	T1PKS.NRPS	PKS-NRP_Hybrids	Xenorhabdus ishibashii DSM 22670
Xish_1.region012	Tilivalline biosynthetic gene cluster	NRPS	NRPS	Xenorhabdus ishibashii DSM 22670
Xish_1.region011	Unknown	bacteriocin	RiPPs	Xenorhabdus ishibashii DSM 22670
Xish_1.region010	Xenorhabdin biosynthetic gene cluster	NRPS	NRPS	Xenorhabdus ishibashii DSM 22670
Xish_1.region009	Unknown	betalactone	Others	Xenorhabdus ishibashii DSM 22670
Xish_1.region008	GameXPeptide biosynthetic gene cluster	NRPS	NRPS	Xenorhabdus ishibashii DSM 22670
Xish_1.region007	Unknown	arylpolyene	Others	Xenorhabdus ishibashii DSM 22670
Xish_1.region006	Unknown	NRPS	NRPS	Xenorhabdus ishibashii DSM 22670
Xish_1.region005	IOC biosynthetic gene cluster (previously unknown)	betalactone	Others	Xenorhabdus ishibashii DSM 22670
Xish_1.region004	Unknown	NRPS	NRPS	Xenorhabdus ishibashii DSM 22670
Xish_1.region002	Unknown	NRPS	NRPS	Xenorhabdus ishibashii DSM 22670
Xish_1.region002	Lipocitide biosynthetic gene cluster (previously unknown)	NRPS	NRPS	Xenorhabdus ishibashii DSM 22670
Xish_1.region001	Xenoamicin biosynthetic gene cluster	NRPS	NRPS	Xenorhabdus ishibashii DSM 22670
Xinn_97.region001	Unknown	bacteriocin	RiPPs	Xenorhabdus innexi DSM 16336
Xinn_82.region001	Unknown	butyrolactone.PKS-like	Others	Xenorhabdus innexi DSM 16336
Xinn_77.region001	NRPS fragment	NRPS	NRPS	Xenorhabdus innexi DSM 16336
Xinn_72.region001	Unknown	furan	Others	Xenorhabdus innexi DSM 16336
Xinn_7.region002	Unknown	lassopeptide	RiPPs	Xenorhabdus innexi DSM 16336
Xinn_7.region001	Lipocitide biosynthetic gene cluster (previously unknown)	NRPS	NRPS	Xenorhabdus innexi DSM 16336
Xinn_6.region001	Unknown	T1PKS.NRPS	PKS-NRP_Hybrids	Xenorhabdus innexi DSM 16336
Xinn_59.region001	Unknown	NRPS	NRPS	Xenorhabdus innexi DSM 16336
Xinn_58.region001	Rhabdopeptide/Xenortide-like peptide biosynthetic gene cluster	NRPS	NRPS	Xenorhabdus innexi DSM 16336
Xinn_55.region001	Unknown	T1PKS	PKSI	Xenorhabdus innexi DSM 16336
Xinn_54.region001	NRPS fragment	NRPS	NRPS	Xenorhabdus innexi DSM 16336
Xinn_5.region001	Unknown	NRPS-like	NRPS	Xenorhabdus innexi DSM 16336
Xinn_42.region001	Unknown	NRPS-like	NRPS	Xenorhabdus innexi DSM 16336
Xinn_4.region001	Photoxenobactin biosynthetic gene cluster (previously unknown)	T1PKS.NRPS	PKS-NRP_Hybrids	Xenorhabdus innexi DSM 16336
Xinn_34.region001	Unknown	NRPS-like	NRPS	Xenorhabdus innexi DSM 16336
Xinn_33.region001	GameXPeptide biosynthetic gene cluster	NRPS	NRPS	Xenorhabdus innexi DSM 16336
Xinn_26.region001	PAX peptide biosynthetic gene cluster	NRPS	NRPS	Xenorhabdus innexi DSM 16336
Xinn_25.region001	IOC biosynthetic gene cluster (previously unknown)	betalactone	Others	Xenorhabdus innexi DSM 16336
Xinn_21.region001	Unknown	NRPS	NRPS	Xenorhabdus innexi DSM 16336
Xinn_13.region001	Xenoamicin biosynthetic gene cluster	NRPS	NRPS	Xenorhabdus innexi DSM 16336
Xinn_1.region002	Pyrrolizixenamide biosynthetic gene cluster	NRPS	NRPS	Xenorhabdus innexi DSM 16336
Xinn_1.region001	Fabclavine biosynthetic gene cluster	T1PKS.PUFA.NRPS.hglE-KS	PKS-NRP_Hybrids	Xenorhabdus innexi DSM 16336
Xind_9.region002	NRPS fragment	NRPS	NRPS	Xenorhabdus indica DSM 17382
Xind_9.region001	Lipocitide biosynthetic gene cluster (previously unknown)	NRPS	NRPS	Xenorhabdus indica DSM 17382
Xind_8.region001	Unknown	NRPS-like	NRPS	Xenorhabdus indica DSM 17382
Xind_7.region002	Unknown	NRPS	NRPS	Xenorhabdus indica DSM 17382
Xind_7.region002	PAX peptide biosynthetic gene cluster	NRPS	NRPS	Xenorhabdus indica DSM 17382
Xind_7.region001	Rhabdopeptide/Xenortide-like peptide biosynthetic gene cluster	NRPS	NRPS	Xenorhabdus indica DSM 17382
Xind_7.region001	NRPS fragment	NRPS	NRPS	Xenorhabdus indica DSM 17382
Xind_65.region001	NRPS fragment	NRPS-like	NRPS	Xenorhabdus indica DSM 17382
Xind_63.region001	NRPS fragment	NRPS	NRPS	Xenorhabdus indica DSM 17382
Xind_6.region001	Xenorhabdin biosynthetic gene cluster	NRPS	NRPS	Xenorhabdus indica DSM 17382
Xind_42.region001	Unknown	NRPS	NRPS	Xenorhabdus indica DSM 17382
Xind_40.region001	NRPS fragment	NRPS	NRPS	Xenorhabdus indica DSM 17382
Xind_4.region001	Xindeyrin biosynthetic gene cluster	NRPS	NRPS	Xenorhabdus indica DSM 17382
Xind_4.region001	Ambactin biosynthetic gene cluster	NRPS	NRPS	Xenorhabdus indica DSM 17382
Xind_39.region001	NRPS fragment	NRPS	NRPS	Xenorhabdus indica DSM 17382
Xind_38.region001	NRPS fragment	NRPS	NRPS	Xenorhabdus indica DSM 17382
Xind_25.region001	NRPS fragment	NRPS	NRPS	Xenorhabdus indica DSM 17382
Xind_21.region001	Unknown	LAP	RiPPs	Xenorhabdus indica DSM 17382
Xind_2.region001	Unknown	NRPS-like	NRPS	Xenorhabdus indica DSM 17382
Xind_2.region001	Unknown	furan	Others	Xenorhabdus indica DSM 17382
Xind_18.region001	Unknown	NRPS.transAT-PKS	PKS-NRP_Hybrids	Xenorhabdus indica DSM 17382
Xind_17.region001	Fabclavine biosynthetic gene cluster	hglE-KS.T1PKS.NRPS.PUFA	PKS-NRP_Hybrids	Xenorhabdus indica DSM 17382
Xind_16.region001	Unknown	NRPS	NRPS	Xenorhabdus indica DSM 17382
Xind_15.region001	IOC biosynthetic gene cluster (previously unknown)	betalactone	Others	Xenorhabdus indica DSM 17382
Xind_14.region001	NRPS fragment	NRPS-like	NRPS	Xenorhabdus indica DSM 17382
Xind_13.region001	Xenocoumacin biosynthetic gene cluster	T1PKS.NRPS	PKS-NRP_Hybrids	Xenorhabdus indica DSM 17382
Xind_1.region002	Photoxenobactin biosynthetic gene cluster (previously unknown)	T1PKS.NRPS	PKS-NRP_Hybrids	Xenorhabdus indica DSM 17382
Xind_1.region001	Unknown	NRPS	NRPS	Xenorhabdus indica DSM 17382
Xind_1.region001	Unknown	NRPS	NRPS	Xenorhabdus indica DSM 17382
Xind_1.region001	Tilivalline biosynthetic gene cluster	NRPS	NRPS	Xenorhabdus indica DSM 17382
Xind_1.region001	Pyrrolizixenamide biosynthetic gene cluster	NRPS	NRPS	Xenorhabdus indica DSM 17382
Xind_1.region001	GameXPeptide biosynthetic gene cluster	NRPS	NRPS	Xenorhabdus indica DSM 17382
Xhom_ANU1.region016	Pyrrolizixenamide biosynthetic gene cluster	NRPS	NRPS	Xenorhabdus hominickii ANU1
Xhom_ANU1.region015	Unknown	T1PKS.NRPS	PKS-NRP_Hybrids	Xenorhabdus hominickii ANU1
Xhom_ANU1.region014	Arylpolyene biosynthetic gene cluster	arylpolyene	Others	Xenorhabdus hominickii ANU1
Xhom_ANU1.region013	Unknown	NRPS-like	NRPS	Xenorhabdus hominickii ANU1
Xhom_ANU1.region012	Unknown	NRPS	NRPS	Xenorhabdus hominickii ANU1
Xhom_ANU1.region011	Unknown	NRPS	NRPS	Xenorhabdus hominickii ANU1
Xhom_ANU1.region010	Xenorhabdin biosynthetic gene cluster	NRPS	NRPS	Xenorhabdus hominickii ANU1
Xhom_ANU1.region009	Xefoampeptide biosynthetic gene cluster	NRPS	NRPS	Xenorhabdus hominickii ANU1
Xhom_ANU1.region008	IOC biosynthetic gene cluster (previously unknown)	betalactone	Others	Xenorhabdus hominickii ANU1
Xhom_ANU1.region007	Lipocitide biosynthetic gene cluster (previously unknown)	NRPS	NRPS	Xenorhabdus hominickii ANU1
Xhom_ANU1.region007	Tilivalline biosynthetic gene cluster	NRPS	NRPS	Xenorhabdus hominickii ANU1
Xhom_ANU1.region007	Taxlllaid biosynthetic gene cluster	NRPS	NRPS	Xenorhabdus hominickii ANU1
Xhom_ANU1.region006	Putrebactin/Avaroferrin fragment	siderophore	Others	Xenorhabdus hominickii ANU1
Xhom_ANU1.region004	Photoxenobactin biosynthetic gene cluster (previously unknown)	T1PKS.NRPS	PKS-NRP_Hybrids	Xenorhabdus hominickii ANU1
Xhom_ANU1.region003	Unknown	NRPS	NRPS	Xenorhabdus hominickii ANU1
Xhom_ANU1.region002	Unknown	NRPS	NRPS	Xenorhabdus hominickii ANU1
Xhom_ANU1.region002	Unknown	NRPS	NRPS	Xenorhabdus hominickii ANU1
Xhom_ANU1.region001	Unknown	NRPS	NRPS	Xenorhabdus hominickii ANU1
Xhom_ANU1.region001	Unknown	NRPS	NRPS	Xenorhabdus hominickii ANU1
Xhom_ANU1.region001	Fabclavine biosynthetic gene cluster	T1PKS.PUFA.NRPS.hglE-KS	PKS-NRP_Hybrids	Xenorhabdus hominickii ANU1
Xhom_9.region001	Unknown	bacteriocin	RiPPs	Xenorhabdus hominickii DSM 17903
Xhom_8.region001	Pyrrolizixenamide biosynthetic gene cluster	NRPS	NRPS	Xenorhabdus hominickii DSM 17903
Xhom_7.region001	Photoxenobactin biosynthetic gene cluster (previously unknown)	T1PKS.NRPS	PKS-NRP_Hybrids	Xenorhabdus hominickii DSM 17903
Xhom_6.region003	Photoxenobactin biosynthetic gene cluster (previously unknown)	T1PKS.NRPS	PKS-NRP_Hybrids	Xenorhabdus hominickii DSM 17903
Xhom_6.region002	Unknown	NRPS	NRPS	Xenorhabdus hominickii DSM 17903
Xhom_6.region001	Unknown	NRPS	NRPS	Xenorhabdus hominickii DSM 17903
Xhom_6.region001	Unknown	NRPS	NRPS	Xenorhabdus hominickii DSM 17903
Xhom_52.region001	NRPS fragment	NRPS	NRPS	Xenorhabdus hominickii DSM 17903
Xhom_5.region001	Unknown	T1PKS.NRPS	PKS-NRP_Hybrids	Xenorhabdus hominickii DSM 17903
Xhom_4.region001	Unknown	NRPS	NRPS	Xenorhabdus hominickii DSM 17903
Xhom_4.region001	Unknown	NRPS	NRPS	Xenorhabdus hominickii DSM 17903
Xhom_4.region001	Fabclavine biosynthetic gene cluster	hglE-KS.T1PKS.NRPS.PUFA	PKS-NRP_Hybrids	Xenorhabdus hominickii DSM 17903
Xhom_3.region005	Lipocitide biosynthetic gene cluster (previously unknown)	NRPS	NRPS	Xenorhabdus hominickii DSM 17903
Xhom_3.region004	IOC biosynthetic gene cluster (previously unknown)	betalactone	Others	Xenorhabdus hominickii DSM 17903
Xhom_3.region003	Xefoampeptide biosynthetic gene cluster	NRPS	NRPS	Xenorhabdus hominickii DSM 17903
Xhom_3.region002	Xenorhabdin biosynthetic gene cluster	NRPS	NRPS	Xenorhabdus hominickii DSM 17903
Xhom_3.region001	Unknown	NRPS	NRPS	Xenorhabdus hominickii DSM 17903
Xhom_2.region002	Putrebactin/Avaroferrin fragment	siderophore	Others	Xenorhabdus hominickii DSM 17903
Xhom_2.region001	Unknown	NRPS	NRPS	Xenorhabdus hominickii DSM 17903
Xhom_2.region001	Tilivalline biosynthetic gene cluster	NRPS	NRPS	Xenorhabdus hominickii DSM 17903
Xhom_13.region001	Unknown	T1PKS.NRPS	PKS-NRP_Hybrids	Xenorhabdus hominickii DSM 17903
Xhom_13.region001	Unknown	T1PKS	PKSI	Xenorhabdus hominickii DSM 17903
Xhom_11.region001	Photoxenobactin biosynthetic gene cluster (previously unknown)	T1PKS.NRPS	PKS-NRP_Hybrids	Xenorhabdus hominickii DSM 17903
Xhom_1.region006	Arylpolyene biosynthetic gene cluster	arylpolyene	Others	Xenorhabdus hominickii DSM 17903
Xhom_1.region005	Unknown	NRPS-like	NRPS	Xenorhabdus hominickii DSM 17903
Xhom_1.region004	Unknown	NRPS	NRPS	Xenorhabdus hominickii DSM 17903
Xhom_1.region003	Unknown	NRPS	NRPS	Xenorhabdus hominickii DSM 17903
Xhom_1.region002	Xenorhabdin biosynthetic gene cluster	NRPS	NRPS	Xenorhabdus hominickii DSM 17903
Xhom_1.region001	Xefoampeptide biosynthetic gene cluster	NRPS	NRPS	Xenorhabdus hominickii DSM 17903
Xg_VH1_96.region001	NRPS fragment	NRPS	NRPS	Xenorhabdus griffiniae VH1
Xg_VH1_83.region001	Unknown	NRPS	NRPS	Xenorhabdus griffiniae VH1
Xg_VH1_73.region001	Unknown	NRPS-like.betalactone	NRPS	Xenorhabdus griffiniae VH1
Xg_VH1_68.region001	GameXPeptide biosynthetic gene cluster	NRPS	NRPS	Xenorhabdus griffiniae VH1
Xg_VH1_57.region001	Unknown	T1PKS	PKSI	Xenorhabdus griffiniae VH1
Xg_VH1_50.region001	Arylpolyene biosynthetic gene cluster	arylpolyene	Others	Xenorhabdus griffiniae VH1
Xg_VH1_5.region001	NRPS fragment	NRPS	NRPS	Xenorhabdus griffiniae VH1
Xg_VH1_43.region001	Unknown	NRPS-like	NRPS	Xenorhabdus griffiniae VH1
Xg_VH1_42.region001	Unknown	NRPS	NRPS	Xenorhabdus griffiniae VH1
Xg_VH1_4.region001	Photoxenobactin biosynthetic gene cluster (previously unknown)	T1PKS.NRPS	PKS-NRP_Hybrids	Xenorhabdus griffiniae VH1
Xg_VH1_35.region001	NRPS fragment	NRPS	NRPS	Xenorhabdus griffiniae VH1
Xg_VH1_3.region001	NRPS fragment	NRPS	NRPS	Xenorhabdus griffiniae VH1
Xg_VH1_19.region001	Unknown	NRPS.transAT-PKS	PKS-NRP_Hybrids	Xenorhabdus griffiniae VH1
Xg_VH1_17.region001	Lipocitide biosynthetic gene cluster (previously unknown)	NRPS	NRPS	Xenorhabdus griffiniae VH1
Xg_VH1_127.region001	Unknown	nucleoside	Others	Xenorhabdus griffiniae VH1
Xg_VH1_102.region001	Unknown	LAP	RiPPs	Xenorhabdus griffiniae VH1
Xg_VH1_10.region001	Xenoamicin biosynthetic gene cluster	NRPS	NRPS	Xenorhabdus griffiniae VH1
Xets_9.region001	Unknown	NRPS	NRPS	Xenorhabdus sp. TS4
Xets_81.region001	Photoxenobactin biosynthetic gene cluster (previously unknown)	T1PKS.NRPS	PKS-NRP_Hybrids	Xenorhabdus sp. TS4
Xets_80.region001	Xenorhabdin biosynthetic gene cluster	NRPS	NRPS	Xenorhabdus sp. TS4
Xets_8.region001	Arylpolyene biosynthetic gene cluster	arylpolyene	Others	Xenorhabdus sp. TS4
Xets_79.region001	Unknown	NRPS-like	NRPS	Xenorhabdus sp. TS4
Xets_78.region001	Safracin biosynthetic gene cluster	NRPS	NRPS	Xenorhabdus sp. TS4
Xets_77.region001	NRPS fragment	NRPS	NRPS	Xenorhabdus sp. TS4
Xets_74.region001	Lipocitide biosynthetic gene cluster (previously unknown)	NRPS	NRPS	Xenorhabdus sp. TS4
Xets_6.region001	Unknown	NRPS	NRPS	Xenorhabdus sp. TS4
Xets_59.region001	NRPS fragment	NRPS	NRPS	Xenorhabdus sp. TS4
Xets_55.region001	Unknown	NRPS	NRPS	Xenorhabdus sp. TS4
Xets_55.region001	Unknown	bacteriocin	RiPPs	Xenorhabdus sp. TS4
Xets_54.region001	Unknown	NRPS	NRPS	Xenorhabdus sp. TS4
Xets_52.region001	Unknown	NRPS.transAT-PKS	PKS-NRP_Hybrids	Xenorhabdus sp. TS4
Xets_24.region001	IOC biosynthetic gene cluster (previously unknown)	betalactone	Others	Xenorhabdus sp. TS4
Xets_20.region001	NRPS fragment	NRPS	NRPS	Xenorhabdus sp. TS4
Xets_124.region001	Unknown	NRPS-like	NRPS	Xenorhabdus sp. TS4
Xets_122.region001	Unknown	NRPS	NRPS	Xenorhabdus sp. TS4
Xets_1.region001	GameXPeptide biosynthetic gene cluster	NRPS	NRPS	Xenorhabdus sp. TS4
XenKK7.region020	Unknown	NRPS	NRPS	Xenorhabdus sp. KK7.4
XenKK7.region019	Rhabdopeptide/Xenortide-like peptide biosynthetic gene cluster	NRPS	NRPS	Xenorhabdus sp. KK7.4
XenKK7.region019	Nematophin biosynthetic gene cluster	NRPS	NRPS	Xenorhabdus sp. KK7.4
XenKK7.region019	GameXPeptide biosynthetic gene cluster	NRPS	NRPS	Xenorhabdus sp. KK7.4
XenKK7.region018	Unknown	phosphonate	Others	Xenorhabdus sp. KK7.4
XenKK7.region017	Unknown	NRPS-like	NRPS	Xenorhabdus sp. KK7.4
XenKK7.region016	Pyrrolizixenamide biosynthetic gene cluster	NRPS	NRPS	Xenorhabdus sp. KK7.4
XenKK7.region015	Unknown	T1PKS.NRPS	PKS-NRP_Hybrids	Xenorhabdus sp. KK7.4
XenKK7.region014	Unknown	NRPS	NRPS	Xenorhabdus sp. KK7.4
XenKK7.region013	Xenoamicin biosynthetic gene cluster	NRPS	NRPS	Xenorhabdus sp. KK7.4
XenKK7.region012	Unknown	NRPS	NRPS	Xenorhabdus sp. KK7.4
XenKK7.region012	Unknown	NRPS	NRPS	Xenorhabdus sp. KK7.4
XenKK7.region011	Unknown	NRPS	NRPS	Xenorhabdus sp. KK7.4
XenKK7.region011	Lipocitide biosynthetic gene cluster (previously unknown)	NRPS	NRPS	Xenorhabdus sp. KK7.4
XenKK7.region010	Unknown	NRPS	NRPS	Xenorhabdus sp. KK7.4
XenKK7.region009	Arylpolyene biosynthetic gene cluster	arylpolyene	Others	Xenorhabdus sp. KK7.4
XenKK7.region008	Unknown	NRPS	NRPS	Xenorhabdus sp. KK7.4
XenKK7.region007	Unknown	T1PKS.NRPS	PKS-NRP_Hybrids	Xenorhabdus sp. KK7.4
XenKK7.region007	Unknown	NRPS	NRPS	Xenorhabdus sp. KK7.4
XenKK7.region006	Unknown	NRPS-like	NRPS	Xenorhabdus sp. KK7.4
XenKK7.region005	IOC biosynthetic gene cluster (previously unknown)	betalactone	Others	Xenorhabdus sp. KK7.4
XenKK7.region004	Unknown	NRPS	NRPS	Xenorhabdus sp. KK7.4
XenKK7.region004	Fabclavine biosynthetic gene cluster	T1PKS.PUFA.NRPS.hglE-KS	PKS-NRP_Hybrids	Xenorhabdus sp. KK7.4
XenKK7.region003	Unknown	NRPS-like	NRPS	Xenorhabdus sp. KK7.4
XenKK7.region001	NRPS fragment	NRPS	NRPS	Xenorhabdus sp. KK7.4
XenDL20_c00205_NODE_33.region001	Unknown	NRPS	NRPS	Xenorhabdus eapokensis DL20
XenDL20_c00181_NODE_24.region001	NRPS fragment	NRPS	NRPS	Xenorhabdus eapokensis DL20
XenDL20_c00170_NODE_21.region001	NRPS fragment	NRPS-like	NRPS	Xenorhabdus eapokensis DL20
XenDL20_c00149_NODE_17.region001	NRPS fragment	NRPS	NRPS	Xenorhabdus eapokensis DL20
XenDL20_c00124_NODE_14.region001	Unknown	butyrolactone	Others	Xenorhabdus eapokensis DL20
XenDL20_c00089_NODE_10.region001	Unknown	bacteriocin	RiPPs	Xenorhabdus eapokensis DL20
XenDL20_c00088_NODE_10.region001	Lipocitide biosynthetic gene cluster (previously unknown)	NRPS	NRPS	Xenorhabdus eapokensis DL20
XenDL20_c00088_NODE_10.region001	NRPS fragment	NRPS	NRPS	Xenorhabdus eapokensis DL20
XenDL20_c00075_NODE_87.region001	Unknown	NRPS	NRPS	Xenorhabdus eapokensis DL20
XenDL20_c00073_NODE_85.region001	NRPS fragment	NRPS	NRPS	Xenorhabdus eapokensis DL20
XenDL20_c00072_NODE_84.region001	NRPS fragment	NRPS	NRPS	Xenorhabdus eapokensis DL20
XenDL20_c00059_NODE_70.region001	NRPS fragment	NRPS	NRPS	Xenorhabdus eapokensis DL20
XenDL20_c00042_NODE_50.region001	Photoxenobactin biosynthetic gene cluster (previously unknown)	T1PKS.NRPS	PKS-NRP_Hybrids	Xenorhabdus eapokensis DL20
XenDL20_c00039_NODE_47.region001	Unknown	arylpolyene	Others	Xenorhabdus eapokensis DL20
XenDL20_c00030_NODE_35.region001	IOC biosynthetic gene cluster (previously unknown)	betalactone	Others	Xenorhabdus eapokensis DL20
XenDL20_c00014_NODE_19.region001	Tilivalline biosynthetic gene cluster	NRPS	NRPS	Xenorhabdus eapokensis DL20
XenDL20_c00013_NODE_18.region001	NRPS fragment	NRPS	NRPS	Xenorhabdus eapokensis DL20
XenDL20_c00008_NODE_9_.region001	Unknown	nucleoside	Others	Xenorhabdus eapokensis DL20
XenDL20_c00003_NODE_3_.region001	Unknown	NRPS-like	NRPS	Xenorhabdus eapokensis DL20
XenDL20_c00002_NODE_2_.region001	Unknown	betalactone.NRPS	NRPS	Xenorhabdus eapokensis DL20
Xekj_83.region001	NRPS fragment	NRPS	NRPS	Xenorhabdus sp. KJ12.1
Xekj_7.region001	Unknown	nucleoside	Others	Xenorhabdus sp. KJ12.1
Xekj_42.region001	Unknown	T1PKS.NRPS	PKS-NRP_Hybrids	Xenorhabdus sp. KJ12.1
Xekj_41.region001	Unknown	terpene	Terpene	Xenorhabdus sp. KJ12.1
Xekj_41.region001	NRPS fragment	NRPS-like	NRPS	Xenorhabdus sp. KJ12.1
Xekj_38.region001	Unknown	T1PKS	PKSI	Xenorhabdus sp. KJ12.1
Xekj_34.region001	Xenocoumacin biosynthetic gene cluster	T1PKS.NRPS	PKS-NRP_Hybrids	Xenorhabdus sp. KJ12.1
Xekj_32.region001	NRPS fragment	NRPS	NRPS	Xenorhabdus sp. KJ12.1
Xekj_27.region001	Unknown	NRPS	NRPS	Xenorhabdus sp. KJ12.1
Xekj_21.region001	Unknown	NRPS	NRPS	Xenorhabdus sp. KJ12.1
Xekj_2.region001	Unknown	NRPS	NRPS	Xenorhabdus sp. KJ12.1
Xekj_2.region001	Fabclavine biosynthetic gene cluster	hglE-KS.T1PKS.NRPS.PUFA	PKS-NRP_Hybrids	Xenorhabdus sp. KJ12.1
Xekj_16.region001	Unknown	bacteriocin	RiPPs	Xenorhabdus sp. KJ12.1
Xekj_15.region001	Unknown	NRPS	NRPS	Xenorhabdus sp. KJ12.1
Xekj_15.region001	Unknown	NRPS	NRPS	Xenorhabdus sp. KJ12.1
Xekj_15.region001	Pyrrolizixenamide biosynthetic gene cluster	NRPS	NRPS	Xenorhabdus sp. KJ12.1
Xekj_15.region001	NRPS fragment	NRPS	NRPS	Xenorhabdus sp. KJ12.1
Xekj_14.region001	Rhabdopeptide/Xenortide-like peptide biosynthetic gene cluster	NRPS	NRPS	Xenorhabdus sp. KJ12.1
Xekj_14.region001	GameXPeptide biosynthetic gene cluster	NRPS	NRPS	Xenorhabdus sp. KJ12.1
Xekj_12.region001	IOC biosynthetic gene cluster (previously unknown)	betalactone	Others	Xenorhabdus sp. KJ12.1
Xekj_11.region001	Lipocitide biosynthetic gene cluster (previously unknown)	NRPS	NRPS	Xenorhabdus sp. KJ12.1
Xekj_11.region001	Unknown	NRPS	NRPS	Xenorhabdus sp. KJ12.1
Xekj_10.region002	Arylpolyene biosynthetic gene cluster	arylpolyene	Others	Xenorhabdus sp. KJ12.1
Xekj_10.region001	Unknown	NRPS-like	NRPS	Xenorhabdus sp. KJ12.1
Xekj_1.region001	Xenoamicin biosynthetic gene cluster	NRPS	NRPS	Xenorhabdus sp. KJ12.1
Xehl_9.region001	Unknown	NRPS-like	NRPS	Xenorhabdus ehlersii DSM 16337
Xehl_7.region001	Unknown	NRPS	NRPS	Xenorhabdus ehlersii DSM 16337
Xehl_5.region001	Safracin biosynthetic gene cluster	NRPS	NRPS	Xenorhabdus ehlersii DSM 16337
Xehl_40.region001	NRPS fragment	NRPS	NRPS	Xenorhabdus ehlersii DSM 16337
Xehl_4.region001	IOC biosynthetic gene cluster (previously unknown)	betalactone	Others	Xenorhabdus ehlersii DSM 16337
Xehl_34.region001	Unknown	NRPS	NRPS	Xenorhabdus ehlersii DSM 16337
Xehl_3.region002	Lipocitide biosynthetic gene cluster (previously unknown)	NRPS	NRPS	Xenorhabdus ehlersii DSM 16337
Xehl_3.region001	NRPS fragment	NRPS	NRPS	Xenorhabdus ehlersii DSM 16337
Xehl_27.region001	NRPS fragment	NRPS	NRPS	Xenorhabdus ehlersii DSM 16337
Xehl_26.region001	Unknown	NRPS	NRPS	Xenorhabdus ehlersii DSM 16337
Xehl_20.region001	Unknown	butyrolactone	Others	Xenorhabdus ehlersii DSM 16337
Xehl_2.region001	Unknown	bacteriocin	RiPPs	Xenorhabdus ehlersii DSM 16337
Xehl_14.region001	Unknown	NRPS-like	NRPS	Xenorhabdus ehlersii DSM 16337
Xehl_13.region001	Xenorhabdin biosynthetic gene cluster	NRPS	NRPS	Xenorhabdus ehlersii DSM 16337
Xehl_10.region001	Photoxenobactin biosynthetic gene cluster (previously unknown)	T1PKS.NRPS	PKS-NRP_Hybrids	Xenorhabdus ehlersii DSM 16337
Xehl_1.region003	GameXPeptide biosynthetic gene cluster	NRPS	NRPS	Xenorhabdus ehlersii DSM 16337
Xehl_1.region002	Arylpolyene biosynthetic gene cluster	arylpolyene	Others	Xenorhabdus ehlersii DSM 16337
Xehl_1.region001	Unknown	NRPS	NRPS	Xenorhabdus ehlersii DSM 16337
Xe30TX1_c0096_NODE_13.region001	Unknown	NRPS	NRPS	Xenorhabdus thuongxuanensis 30TX1
Xe30TX1_c0093_NODE_12.region001	Unknown	NRPS	NRPS	Xenorhabdus thuongxuanensis 30TX1
Xe30TX1_c0093_NODE_12.region001	GameXPeptide biosynthetic gene cluster	NRPS	NRPS	Xenorhabdus thuongxuanensis 30TX1
Xe30TX1_c0082_NODE_11.region002	Unknown	phosphonate	Others	Xenorhabdus thuongxuanensis 30TX1
Xe30TX1_c0082_NODE_11.region001	Unknown	T1PKS.NRPS	PKS-NRP_Hybrids	Xenorhabdus thuongxuanensis 30TX1
Xe30TX1_c0081_NODE_11.region001	NRPS fragment	NRPS	NRPS	Xenorhabdus thuongxuanensis 30TX1
Xe30TX1_c0078_NODE_98.region002	Lipocitide biosynthetic gene cluster (previously unknown)	NRPS	NRPS	Xenorhabdus thuongxuanensis 30TX1
Xe30TX1_c0078_NODE_98.region001	Unknown	betalactone	Others	Xenorhabdus thuongxuanensis 30TX1
Xe30TX1_c0072_NODE_89.region001	Unknown	T1PKS.NRPS	PKS-NRP_Hybrids	Xenorhabdus thuongxuanensis 30TX1
Xe30TX1_c0063_NODE_77.region001	Arylpolyene biosynthetic gene cluster	arylpolyene	Others	Xenorhabdus thuongxuanensis 30TX1
Xe30TX1_c0040_NODE_49.region001	Xenoamicin biosynthetic gene cluster	NRPS	NRPS	Xenorhabdus thuongxuanensis 30TX1
Xe30TX1_c0040_NODE_49.region001	Unknown	NRPS	NRPS	Xenorhabdus thuongxuanensis 30TX1
Xe30TX1_c0035_NODE_43.region001	Unknown	T1PKS	PKSI	Xenorhabdus thuongxuanensis 30TX1
Xe30TX1_c0034_NODE_42.region001	Xenorhabdin biosynthetic gene cluster	NRPS	NRPS	Xenorhabdus thuongxuanensis 30TX1
Xe30TX1_c0030_NODE_36.region001	Aerobactin biosynthetic gene cluster fragment	siderophore	Others	Xenorhabdus thuongxuanensis 30TX1
Xe30TX1_c0026_NODE_31.region001	Photoxenobactin biosynthetic gene cluster (previously unknown)	T1PKS.NRPS	PKS-NRP_Hybrids	Xenorhabdus thuongxuanensis 30TX1
Xe30TX1_c0022_NODE_26.region001	Unknown	NRPS	NRPS	Xenorhabdus thuongxuanensis 30TX1
Xe30TX1_c00123_NODE_26.region001	IOC biosynthetic gene cluster (previously unknown)	betalactone	Others	Xenorhabdus thuongxuanensis 30TX1
Xe30TX1_c00116_NODE_19.region001	Unknown	bacteriocin	RiPPs	Xenorhabdus thuongxuanensis 30TX1
Xe30TX1_c00116_NODE_19.region001	NRPS fragment	NRPS	NRPS	Xenorhabdus thuongxuanensis 30TX1
Xe30TX1_c00114_NODE_18.region001	NRPS fragment	NRPS	NRPS	Xenorhabdus thuongxuanensis 30TX1
Xe30TX1_c0011_NODE_11.region001	Aerobactin biosynthetic gene cluster fragment	siderophore	Others	Xenorhabdus thuongxuanensis 30TX1
Xdo_HBLC131_93.region001	NRPS fragment	NRPS	NRPS	Xenorhabdus doucetiae HBLC131
Xdo_HBLC131_9.region001	Unknown	NRPS	NRPS	Xenorhabdus doucetiae HBLC131
Xdo_HBLC131_77.region001	Unknown	butyrolactone	Others	Xenorhabdus doucetiae HBLC131
Xdo_HBLC131_76.region001	Unknown	NRPS	NRPS	Xenorhabdus doucetiae HBLC131
Xdo_HBLC131_42.region001	Putrebactin/Avaroferrin biosynthetic gene cluster	siderophore	Others	Xenorhabdus doucetiae HBLC131
Xdo_HBLC131_38.region001	Unknown	siderophore	Others	Xenorhabdus doucetiae HBLC131
Xdo_HBLC131_32.region001	Xenocoumacin biosynthetic gene cluster	T1PKS.NRPS	PKS-NRP_Hybrids	Xenorhabdus doucetiae HBLC131
Xdo_HBLC131_3.region001	Xenoamicin biosynthetic gene cluster	NRPS	NRPS	Xenorhabdus doucetiae HBLC131
Xdo_HBLC131_29.region001	NRPS fragment	NRPS	NRPS	Xenorhabdus doucetiae HBLC131
Xdo_HBLC131_28.region001	Arylpolyene biosynthetic gene cluster	arylpolyene	Others	Xenorhabdus doucetiae HBLC131
Xdo_HBLC131_22.region001	Lipocitide biosynthetic gene cluster (previously unknown)	NRPS	NRPS	Xenorhabdus doucetiae HBLC131
Xdo_HBLC131_17.region001	Xenorhabdin biosynthetic gene cluster	NRPS	NRPS	Xenorhabdus doucetiae HBLC131
Xdo_HBLC131_142.region001	PKS fragment	T1PKS	PKSI	Xenorhabdus doucetiae HBLC131
Xdo_HBLC131_14.region001	Unknown	NRPS-like	NRPS	Xenorhabdus doucetiae HBLC131
Xdo_HBLC131_123.region001	NRPS fragment	NRPS	NRPS	Xenorhabdus doucetiae HBLC131
Xdo_HBLC131_10.region001	Pre-rhabdobranin biosynthetic gene cluster (previously unknown)	T1PKS.NRPS	PKS-NRP_Hybrids	Xenorhabdus doucetiae HBLC131
Xdo_FRM16.1.region016	Unknown	NRPS-like	NRPS	Xenorhabdus doucetiae FRM16
Xdo_FRM16.1.region015	GameXPeptide biosynthetic gene cluster	NRPS	NRPS	Xenorhabdus doucetiae FRM16
Xdo_FRM16.1.region014	Arylpolyene biosynthetic gene cluster	arylpolyene	Others	Xenorhabdus doucetiae FRM16
Xdo_FRM16.1.region013	IOC biosynthetic gene cluster (previously unknown)	betalactone	Others	Xenorhabdus doucetiae FRM16
Xdo_FRM16.1.region012	Unknown	T1PKS.NRPS	PKS-NRP_Hybrids	Xenorhabdus doucetiae FRM16
Xdo_FRM16.1.region012	Unknown	butyrolactone	Others	Xenorhabdus doucetiae FRM16
Xdo_FRM16.1.region012	Pre-rhabdobranin biosynthetic gene cluster (previously unknown)	NRPS	NRPS	Xenorhabdus doucetiae FRM16
Xdo_FRM16.1.region011	Lipocitide biosynthetic gene cluster (previously unknown)	NRPS	NRPS	Xenorhabdus doucetiae FRM16
Xdo_FRM16.1.region010	Unknown	bacteriocin	RiPPs	Xenorhabdus doucetiae FRM16
Xdo_FRM16.1.region009	Xenoamicin biosynthetic gene cluster	NRPS	NRPS	Xenorhabdus doucetiae FRM16
Xdo_FRM16.1.region009	Unknown	NRPS	NRPS	Xenorhabdus doucetiae FRM16
Xdo_FRM16.1.region008	Unknown	siderophore	Others	Xenorhabdus doucetiae FRM16
Xdo_FRM16.1.region007	Unknown	NRPS	NRPS	Xenorhabdus doucetiae FRM16
Xdo_FRM16.1.region006	Xenocoumacin biosynthetic gene cluster	T1PKS.NRPS	PKS-NRP_Hybrids	Xenorhabdus doucetiae FRM16
Xdo_FRM16.1.region004	Putrebactin/Avaroferrin biosynthetic gene cluster	siderophore	Others	Xenorhabdus doucetiae FRM16
Xdo_FRM16.1.region003	Unknown	NRPS.phosphonate	Others	Xenorhabdus doucetiae FRM16
Xdo_FRM16.1.region002	Xenorhabdin biosynthetic gene cluster	NRPS	NRPS	Xenorhabdus doucetiae FRM16
Xdo_FRM16.1.region001	Unknown	CDPS	Others	Xenorhabdus doucetiae FRM16
Xcab_86.region001	Unknown	NRPS	NRPS	Xenorhabdus cabanillasii JM26
Xcab_70.region001	Unknown	terpene	Terpene	Xenorhabdus cabanillasii JM26
Xcab_66.region001	Unknown	NRPS	NRPS	Xenorhabdus cabanillasii JM26
Xcab_6.region001	Unknown	NRPS	NRPS	Xenorhabdus cabanillasii JM26
Xcab_56.region001	Unknown	NRPS-like	NRPS	Xenorhabdus cabanillasii JM26
Xcab_52.region001	Arylpolyene biosynthetic gene cluster	arylpolyene	Others	Xenorhabdus cabanillasii JM26
Xcab_49.region001	Tilivalline biosynthetic gene cluster	NRPS	NRPS	Xenorhabdus cabanillasii JM26
Xcab_48.region001	NRPS fragment	NRPS	NRPS	Xenorhabdus cabanillasii JM26
Xcab_44.region001	Unknown	furan	Others	Xenorhabdus cabanillasii JM26
Xcab_38.region001	Unknown	NRPS	NRPS	Xenorhabdus cabanillasii JM26
Xcab_38.region001	Phenazine biosynthetic gene cluster	phenazine	Others	Xenorhabdus cabanillasii JM26
Xcab_34.region001	Pyrrolizixenamide biosynthetic gene cluster	NRPS	NRPS	Xenorhabdus cabanillasii JM26
Xcab_34.region001	GameXPeptide biosynthetic gene cluster	NRPS	NRPS	Xenorhabdus cabanillasii JM26
Xcab_20.region001	Unknown	NRPS	NRPS	Xenorhabdus cabanillasii JM26
Xcab_20.region001	Fabclavine biosynthetic gene cluster	T1PKS.PUFA.NRPS.hglE-KS	PKS-NRP_Hybrids	Xenorhabdus cabanillasii JM26
Xcab_19.region001	Unknown	other	Others	Xenorhabdus cabanillasii JM26
Xcab_19.region001	Unknown	NRPS	NRPS	Xenorhabdus cabanillasii JM26
Xcab_19.region001	Unknown	NRPS	NRPS	Xenorhabdus cabanillasii JM26
Xcab_15.region001	IOC biosynthetic gene cluster (previously unknown)	betalactone	Others	Xenorhabdus cabanillasii JM26
Xcab_135.region001	NRPS fragment	NRPS-like	NRPS	Xenorhabdus cabanillasii JM26
Xcab_13.region002	Unknown	NRPS	NRPS	Xenorhabdus cabanillasii JM26
Xcab_13.region001	NRPS fragment	NRPS	NRPS	Xenorhabdus cabanillasii JM26
Xcab_12.region001	Pre-rhabdobranin biosynthetic gene cluster (previously unknown)	T1PKS.NRPS	PKS-NRP_Hybrids	Xenorhabdus cabanillasii JM26
Xcab_12.region001	Rhabdopeptide/Xenortide-like peptide biosynthetic gene cluster	NRPS	NRPS	Xenorhabdus cabanillasii JM26
Xcab_12.region001	Nevaltophin biosynthetic gene cluster	T1PKS.NRPS	PKS-NRP_Hybrids	Xenorhabdus cabanillasii JM26
Xcab_11.region001	Unknown	NRPS-like	NRPS	Xenorhabdus cabanillasii JM26
Xcab_100.region001	NRPS fragment	NRPS	NRPS	Xenorhabdus cabanillasii JM26
Xcab_10.region001	Putrebactin/Avaroferrin biosynthetic gene cluster	siderophore	Others	Xenorhabdus cabanillasii JM26
Xcab_1.region001	Photoxenobactin biosynthetic gene cluster (previously unknown)	T1PKS.NRPS	PKS-NRP_Hybrids	Xenorhabdus cabanillasii JM26
Xbud_9.region001	Unknown	NRPS	NRPS	Xenorhabdus budapestensis DSM 16342
Xbud_9.region001	Unknown	NRPS	NRPS	Xenorhabdus budapestensis DSM 16342
Xbud_73.region001	NRPS fragment	NRPS	NRPS	Xenorhabdus budapestensis DSM 16342
Xbud_7.region001	Unknown	NRPS.transAT-PKS	PKS-NRP_Hybrids	Xenorhabdus budapestensis DSM 16342
Xbud_68.region001	NRPS fragment	NRPS	NRPS	Xenorhabdus budapestensis DSM 16342
Xbud_5.region001	GameXPeptide biosynthetic gene cluster	NRPS	NRPS	Xenorhabdus budapestensis DSM 16342
Xbud_4.region003	Unknown	NRPS	NRPS	Xenorhabdus budapestensis DSM 16342
Xbud_4.region002	Unknown	NRPS	NRPS	Xenorhabdus budapestensis DSM 16342
Xbud_4.region002	Bicornutin biosynthetic gene cluster	NRPS	NRPS	Xenorhabdus budapestensis DSM 16342
Xbud_4.region001	Photoxenobactin biosynthetic gene cluster (previously unknown)	T1PKS.NRPS	PKS-NRP_Hybrids	Xenorhabdus budapestensis DSM 16342
Xbud_29.region001	Unknown	T1PKS.NRPS	PKS-NRP_Hybrids	Xenorhabdus budapestensis DSM 16342
Xbud_27.region001	Unknown	NRPS-like	NRPS	Xenorhabdus budapestensis DSM 16342
Xbud_23.region001	Unknown	NRPS	NRPS	Xenorhabdus budapestensis DSM 16342
Xbud_2.region001	Lipocitide biosynthetic gene cluster (previously unknown)	NRPS	NRPS	Xenorhabdus budapestensis DSM 16342
Xbud_18.region001	Unknown	NRPS-like	NRPS	Xenorhabdus budapestensis DSM 16342
Xbud_16.region001	Rhabdopeptide/Xenortide-like peptide biosynthetic gene cluster	NRPS	NRPS	Xenorhabdus budapestensis DSM 16342
Xbud_14.region001	Fabclavine biosynthetic gene cluster	T1PKS.PUFA.NRPS.hglE-KS	PKS-NRP_Hybrids	Xenorhabdus budapestensis DSM 16342
Xbud_13.region001	IOC biosynthetic gene cluster (previously unknown)	betalactone	Others	Xenorhabdus budapestensis DSM 16342
Xbud_12.region001	Pre-rhabdobranin biosynthetic gene cluster (previously unknown)	T1PKS.NRPS	PKS-NRP_Hybrids	Xenorhabdus budapestensis DSM 16342
Xbud_1.region001	Putrebactin/Avaroferrin biosynthetic gene cluster	siderophore	Others	Xenorhabdus budapestensis DSM 16342
Xbov_NC_013892.1.region015	Unknown	PpyS-KS	Others	Xenorhabdus bovienii SS-2004
Xbov_NC_013892.1.region014	IOC biosynthetic gene cluster (previously unknown)	betalactone	Others	Xenorhabdus bovienii SS-2004
Xbov_NC_013892.1.region013	Putrebactin/Avaroferrin biosynthetic gene cluster	siderophore	Others	Xenorhabdus bovienii SS-2004
Xbov_NC_013892.1.region012	Fabclavine biosynthetic gene cluster polyamine part	PUFA.hglE-KS	PKSother	Xenorhabdus bovienii SS-2004
Xbov_NC_013892.1.region011	Pre-rhabdobranin biosynthetic gene cluster (previously unknown)	T1PKS.NRPS	PKS-NRP_Hybrids	Xenorhabdus bovienii SS-2004
Xbov_NC_013892.1.region010	Lipocitide biosynthetic gene cluster (previously unknown)	NRPS	NRPS	Xenorhabdus bovienii SS-2004
Xbov_NC_013892.1.region009	Unknown	NRPS	NRPS	Xenorhabdus bovienii SS-2004
Xbov_NC_013892.1.region008	Xenoamicin biosynthetic gene cluster	NRPS	NRPS	Xenorhabdus bovienii SS-2004
Xbov_NC_013892.1.region007	Xenorhabdin biosynthetic gene cluster	NRPS	NRPS	Xenorhabdus bovienii SS-2004
Xbov_NC_013892.1.region006	Unknown	NRPS	NRPS	Xenorhabdus bovienii SS-2004
Xbov_NC_013892.1.region005	Xefoampeptide biosynthetic gene cluster	NRPS	NRPS	Xenorhabdus bovienii SS-2004
Xbov_NC_013892.1.region003	Taxlllaid biosynthetic gene cluster	NRPS	NRPS	Xenorhabdus bovienii SS-2004
Xbov_NC_013892.1.region002	Unknown	NRPS-like	NRPS	Xenorhabdus bovienii SS-2004
Xbov_NC_013892.1.region001	Unknown	NRPS	NRPS	Xenorhabdus bovienii SS-2004
Xbed_9.region001	Unknown	NRPS	NRPS	Xenorhabdus bedingii DSM 4764
Xbed_9.region001	Unknown	NRPS	NRPS	Xenorhabdus bedingii DSM 4764
Xbed_6.region001	Unknown	T1PKS	PKSI	Xenorhabdus bedingii DSM 4764
Xbed_55.region001	NRPS fragment	NRPS	NRPS	Xenorhabdus bedingii DSM 4764
Xbed_47.region001	NRPS fragment	NRPS	NRPS	Xenorhabdus bedingii DSM 4764
Xbed_43.region001	NRPS fragment	NRPS	NRPS	Xenorhabdus bedingii DSM 4764
Xbed_4.region001	Lipocitide biosynthetic gene cluster (previously unknown)	NRPS	NRPS	Xenorhabdus bedingii DSM 4764
Xbed_26.region001	Unknown	NRPS	NRPS	Xenorhabdus bedingii DSM 4764
Xbed_2.region002	Unknown	bacteriocin	RiPPs	Xenorhabdus bedingii DSM 4764
Xbed_2.region001	Unknown	T1PKS.NRPS	PKS-NRP_Hybrids	Xenorhabdus bedingii DSM 4764
Xbed_17.region001	Unknown	T1PKS.NRPS	PKS-NRP_Hybrids	Xenorhabdus bedingii DSM 4764
Xbed_11.region001	Arylpolyene biosynthetic gene cluster	arylpolyene	Others	Xenorhabdus bedingii DSM 4764
Xbed_10.region001	Xefoampeptide biosynthetic gene cluster	NRPS	NRPS	Xenorhabdus bedingii DSM 4764
Xbed_1.region005	Unknown	PpyS-KS	Others	Xenorhabdus bedingii DSM 4764
Xbed_1.region004	Unknown	NRPS-like	NRPS	Xenorhabdus bedingii DSM 4764
Xbed_1.region003	Unknown	amglyccycl	Saccharides	Xenorhabdus bedingii DSM 4764
Xbed_1.region002	IOC biosynthetic gene cluster (previously unknown)	betalactone	Others	Xenorhabdus bedingii DSM 4764
Xbed_1.region001	Tilivalline biosynthetic gene cluster	NRPS	NRPS	Xenorhabdus bedingii DSM 4764
Pthr_PT1.1_99.region001	Fabclavine biosynthetic gene cluster polyamine part	hglE-KS	PKSother	Photorhabdus thracensis PT1.1
Pthr_PT1.1_84.region001	Glidobactin biosynthetic gene cluster	T1PKS.NRPS	PKS-NRP_Hybrids	Photorhabdus thracensis PT1.1
Pthr_PT1.1_83.region001	Unknown	bacteriocin	RiPPs	Photorhabdus thracensis PT1.1
Pthr_PT1.1_80.region001	Unknown	NRPS	NRPS	Photorhabdus thracensis PT1.1
Pthr_PT1.1_72.region001	Isopropylstilbene/Dialkylresorcinol biosynthetic gene cluster	resorcinol	Others	Photorhabdus thracensis PT1.1
Pthr_PT1.1_60.region001	Unknown	NRPS	NRPS	Photorhabdus thracensis PT1.1
Pthr_PT1.1_59.region001	Unknown	T1PKS.NRPS	PKS-NRP_Hybrids	Photorhabdus thracensis PT1.1
Pthr_PT1.1_52.region001	Unknown	nucleoside	Others	Photorhabdus thracensis PT1.1
Pthr_PT1.1_4.region001	Unknown	NRPS	NRPS	Photorhabdus thracensis PT1.1
Pthr_PT1.1_34.region001	Unknown	NRPS	NRPS	Photorhabdus thracensis PT1.1
Pthr_PT1.1_31.region001	Unknown	NRPS	NRPS	Photorhabdus thracensis PT1.1
Pthr_PT1.1_289.region001	Unknown	blactam	Others	Photorhabdus thracensis PT1.1
Pthr_PT1.1_278.region001	NRPS fragment	NRPS	NRPS	Photorhabdus thracensis PT1.1
Pthr_PT1.1_271.region001	NRPS fragment	NRPS	NRPS	Photorhabdus thracensis PT1.1
Pthr_PT1.1_27.region001	IOC biosynthetic gene cluster (previously unknown)	betalactone	Others	Photorhabdus thracensis PT1.1
Pthr_PT1.1_20.region001	Photopyrone biosynthetic gene cluster	PpyS-KS	Others	Photorhabdus thracensis PT1.1
Pthr_PT1.1_20.region001	Pyrrolizixenamide biosynthetic gene cluster	NRPS	NRPS	Photorhabdus thracensis PT1.1
Pthr_PT1.1_2.region001	Unknown	butyrolactone	Others	Photorhabdus thracensis PT1.1
Pthr_PT1.1_187.region001	NRPS fragment	NRPS	NRPS	Photorhabdus thracensis PT1.1
Pthr_PT1.1_18.region001	Rhabdopeptide/Xenortide-like peptide biosynthetic gene cluster	NRPS	NRPS	Photorhabdus thracensis PT1.1
Pthr_PT1.1_175.region001	NRPS fragment	NRPS	NRPS	Photorhabdus thracensis PT1.1
Pthr_PT1.1_173.region001	PKS fragment	T1PKS	PKSI	Photorhabdus thracensis PT1.1
Pthr_PT1.1_146.region001	NRPS fragment	NRPS	NRPS	Photorhabdus thracensis PT1.1
Pthr_PT1.1_140.region001	Unknown	bacteriocin	RiPPs	Photorhabdus thracensis PT1.1
Pthr_PT1.1_139.region001	Unknown	NRPS	NRPS	Photorhabdus thracensis PT1.1
Pthr_PT1.1_132.region001	Unknown	phosphoglycolipid	Others	Photorhabdus thracensis PT1.1
Pthr_PT1.1_13.region001	Unknown	NRPS	NRPS	Photorhabdus thracensis PT1.1
Pthr_PT1.1_13.region001	NRPS fragment	NRPS	NRPS	Photorhabdus thracensis PT1.1
Ptem_HBLC135_95.region001	Unknown	CDPS	Others	Photorhabdus temperata HBLC135
Ptem_HBLC135_91.region001	Unknown	NRPS	NRPS	Photorhabdus temperata HBLC135
Ptem_HBLC135_84.region001	Carotenoid biosynthetic gene cluster	terpene	Terpene	Photorhabdus temperata HBLC135
Ptem_HBLC135_83.region001	Unknown	NRPS	NRPS	Photorhabdus temperata HBLC135
Ptem_HBLC135_78.region001	Unknown	butyrolactone	Others	Photorhabdus temperata HBLC135
Ptem_HBLC135_70.region001	Ririwpeptide biosynthetic gene cluster	NRPS	NRPS	Photorhabdus temperata HBLC135
Ptem_HBLC135_57.region001	Unknown	NRPS	NRPS	Photorhabdus temperata HBLC135
Ptem_HBLC135_45.region001	Unknown	T1PKS	PKSI	Photorhabdus temperata HBLC135
Ptem_HBLC135_4.region001	Unknown	NRPS	NRPS	Photorhabdus temperata HBLC135
Ptem_HBLC135_4.region001	Pyrrolizixenamide biosynthetic gene cluster	NRPS	NRPS	Photorhabdus temperata HBLC135
Ptem_HBLC135_37.region001	Unknown	bacteriocin	RiPPs	Photorhabdus temperata HBLC135
Ptem_HBLC135_34.region001	Unknown	bacteriocin	RiPPs	Photorhabdus temperata HBLC135
Ptem_HBLC135_33.region001	Pre-rhabdobranin biosynthetic gene cluster (previously unknown)	T1PKS.NRPS	PKS-NRP_Hybrids	Photorhabdus temperata HBLC135
Ptem_HBLC135_3.region001	Unknown	NRPS	NRPS	Photorhabdus temperata HBLC135
Ptem_HBLC135_24.region001	Kolossin biosynthetic gene cluster	NRPS	NRPS	Photorhabdus temperata HBLC135
Ptem_HBLC135_23.region001	Unknown	ladderane	Others	Photorhabdus temperata HBLC135
Ptem_HBLC135_22.region001	Unknown	NRPS	NRPS	Photorhabdus temperata HBLC135
Ptem_HBLC135_2.region001	Unknown	NRPS	NRPS	Photorhabdus temperata HBLC135
Ptem_HBLC135_137.region001	NRPS fragment	NRPS	NRPS	Photorhabdus temperata HBLC135
Ptem_HBLC135_132.region001	NRPS fragment	NRPS	NRPS	Photorhabdus temperata HBLC135
Ptem_HBLC135_13.region001	Isopropylstilbene/Dialkylresorcinol biosynthetic gene cluster	resorcinol	Others	Photorhabdus temperata HBLC135
Ptem_HBLC135_13.region001	Indigoidine biosynthetic gene cluster	NRPS-like	NRPS	Photorhabdus temperata HBLC135
Ptem_HBLC135_112.region001	NRPS fragment	NRPS	NRPS	Photorhabdus temperata HBLC135
Ptem_HBLC135_11.region001	Fabclavine biosynthetic gene cluster polyamine part	PUFA.hglE-KS	PKSother	Photorhabdus temperata HBLC135
Ptem_HBLC135_107.region001	GameXPeptide biosynthetic gene cluster	NRPS	NRPS	Photorhabdus temperata HBLC135
Ptem_HBLC135_1.region001	Unknown	T1PKS.NRPS	PKS-NRP_Hybrids	Photorhabdus temperata HBLC135
Ppb6_7.region001	Unknown	NRPS	NRPS	Photorhabdus asymbiotica PB68.1
Ppb6_6.region002	Unknown	T1PKS	PKSI	Photorhabdus asymbiotica PB68.1
Ppb6_6.region001	IOC biosynthetic gene cluster (previously unknown)	betalactone	Others	Photorhabdus asymbiotica PB68.1
Ppb6_37.region001	Rhabdopeptide/Xenortide-like peptide biosynthetic gene cluster	NRPS	NRPS	Photorhabdus asymbiotica PB68.1
Ppb6_3.region002	Unknown	nucleoside.NRPS	Others	Photorhabdus asymbiotica PB68.1
Ppb6_3.region001	Isopropylstilbene/Dialkylresorcinol biosynthetic gene cluster	resorcinol	Others	Photorhabdus asymbiotica PB68.1
Ppb6_29.region001	Photohexapeptide biosynthetic gene cluster	NRPS	NRPS	Photorhabdus asymbiotica PB68.1
Ppb6_27.region001	Photoxenobactin biosynthetic gene cluster (previously unknown)	T1PKS.NRPS	PKS-NRP_Hybrids	Photorhabdus asymbiotica PB68.1
Ppb6_24.region001	Ririwpeptide biosynthetic gene cluster	NRPS	NRPS	Photorhabdus asymbiotica PB68.1
Ppb6_23.region001	GameXPeptide biosynthetic gene cluster	NRPS	NRPS	Photorhabdus asymbiotica PB68.1
Ppb6_22.region001	Unknown	NRPS	NRPS	Photorhabdus asymbiotica PB68.1
Ppb6_22.region001	Fabclavine biosynthetic gene cluster polyamine part	PUFA.hglE-KS	PKSother	Photorhabdus asymbiotica PB68.1
Ppb6_21.region001	Unknown	butyrolactone	Others	Photorhabdus asymbiotica PB68.1
Ppb6_2.region001	Xenorhabdin biosynthetic gene cluster	NRPS	NRPS	Photorhabdus asymbiotica PB68.1
Ppb6_18.region001	Unknown	bacteriocin	RiPPs	Photorhabdus asymbiotica PB68.1
Ppb6_17.region001	Unknown	T1PKS.NRPS	PKS-NRP_Hybrids	Photorhabdus asymbiotica PB68.1
Ppb6_16.region001	Unknown	terpene	Terpene	Photorhabdus asymbiotica PB68.1
Ppb6_14.region001	Unknown	bacteriocin	RiPPs	Photorhabdus asymbiotica PB68.1
Ppb6_14.region001	NRPS fragment	NRPS	NRPS	Photorhabdus asymbiotica PB68.1
Ppb6_13.region001	NRPS fragment	NRPS	NRPS	Photorhabdus asymbiotica PB68.1
Ppb6_10.region001	Glidobactin biosynthetic gene cluster	T1PKS.NRPS	PKS-NRP_Hybrids	Photorhabdus asymbiotica PB68.1
Plum_TT01_1.region022	Photopyrone biosynthetic gene cluster	PpyS-KS	Others	Photorhabdus luminescens subsp. laumondii TTO1
Plum_TT01_1.region021	Putrebactin/Avaroferrin biosynthetic gene cluster	siderophore	Others	Photorhabdus luminescens subsp. laumondii TTO1
Plum_TT01_1.region020	Carotenoid biosynthetic gene cluster	terpene	Terpene	Photorhabdus luminescens subsp. laumondii TTO1
Plum_TT01_1.region019	Unknown	NRPS	NRPS	Photorhabdus luminescens subsp. laumondii TTO1
Plum_TT01_1.region018	IOC biosynthetic gene cluster (previously unknown)	betalactone	Others	Photorhabdus luminescens subsp. laumondii TTO1
Plum_TT01_1.region017	Odilorhabdin biosynthetic gene cluster	NRPS	NRPS	Photorhabdus luminescens subsp. laumondii TTO1
Plum_TT01_1.region016	Unknown	phosphoglycolipid	Others	Photorhabdus luminescens subsp. laumondii TTO1
Plum_TT01_1.region015	GameXPeptide biosynthetic gene cluster	NRPS	NRPS	Photorhabdus luminescens subsp. laumondii TTO1
Plum_TT01_1.region014	Unknown	NRPS	NRPS	Photorhabdus luminescens subsp. laumondii TTO1
Plum_TT01_1.region014	Ririwpeptide biosynthetic gene cluster	NRPS	NRPS	Photorhabdus luminescens subsp. laumondii TTO1
Plum_TT01_1.region013	Unknown	NRPS	NRPS	Photorhabdus luminescens subsp. laumondii TTO1
Plum_TT01_1.region012	Kolossin biosynthetic gene cluster	NRPS	NRPS	Photorhabdus luminescens subsp. laumondii TTO1
Plum_TT01_1.region012	Indigoidine biosynthetic gene cluster	NRPS-like	NRPS	Photorhabdus luminescens subsp. laumondii TTO1
Plum_TT01_1.region011	Photoxenobactin biosynthetic gene cluster (previously unknown)	T1PKS.NRPS	PKS-NRP_Hybrids	Photorhabdus luminescens subsp. laumondii TTO1
Plum_TT01_1.region010	Isopropylstilbene/Dialkylresorcinol biosynthetic gene cluster	resorcinol	Others	Photorhabdus luminescens subsp. laumondii TTO1
Plum_TT01_1.region010	Indigoidine biosynthetic gene cluster	NRPS-like	NRPS	Photorhabdus luminescens subsp. laumondii TTO1
Plum_TT01_1.region009	unknown	betalactone	Others	Photorhabdus luminescens subsp. laumondii TTO1
Plum_TT01_1.region009	Glidobactin biosynthetic gene cluster	T1PKS.NRPS	PKS-NRP_Hybrids	Photorhabdus luminescens subsp. laumondii TTO1
Plum_TT01_1.region009	Branched-chain keto acid dehydrogenase (bkdABC)	BKd	Others	Photorhabdus luminescens subsp. laumondii TTO1
Plum_TT01_1.region007	Unknown	NRPS	NRPS	Photorhabdus luminescens subsp. laumondii TTO1
Plum_TT01_1.region006	Unknown	NRPS	NRPS	Photorhabdus luminescens subsp. laumondii TTO1
Plum_TT01_1.region005	Rhabdopeptide/Xenortide-like peptide biosynthetic gene cluster	NRPS	NRPS	Photorhabdus luminescens subsp. laumondii TTO1
Plum_TT01_1.region004	Unknown	bacteriocin	RiPPs	Photorhabdus luminescens subsp. laumondii TTO1
Plum_TT01_1.region003	Unknown	CDPS	Others	Photorhabdus luminescens subsp. laumondii TTO1
Plum_TT01_1.region002	Unknown	blactam	Others	Photorhabdus luminescens subsp. laumondii TTO1
Plum_TT01_1.region001	Unknown	bacteriocin	RiPPs	Photorhabdus luminescens subsp. laumondii TTO1
Plum_IL9_35_scf0083.region001	NRPS fragment	NRPS	NRPS	Photorhabdus luminescens IL9
Plum_IL9_35_scf0082.region001	GameXPeptide biosynthetic gene cluster	NRPS	NRPS	Photorhabdus luminescens IL9
Plum_IL9_35_scf0075.region001	Carotenoid biosynthetic gene cluster	terpene	Terpene	Photorhabdus luminescens IL9
Plum_IL9_35_scf0069.region001	Unknown	bacteriocin	RiPPs	Photorhabdus luminescens IL9
Plum_IL9_35_scf0044.region001	Unknown	NRPS	NRPS	Photorhabdus luminescens IL9
Plum_IL9_35_scf0044.region001	Ririwpeptide biosynthetic gene cluster	NRPS	NRPS	Photorhabdus luminescens IL9
Plum_IL9_35_scf0043.region001	Unknown	phosphoglycolipid	Others	Photorhabdus luminescens IL9
Plum_IL9_35_scf0039.region001	Photopyrone biosynthetic gene cluster	PpyS-KS	Others	Photorhabdus luminescens IL9
Plum_IL9_35_scf0038.region001	Rhabdopeptide/Xenortide-like peptide biosynthetic gene cluster	NRPS	NRPS	Photorhabdus luminescens IL9
Plum_IL9_35_scf0037.region001	unknown	betalactone	Others	Photorhabdus luminescens IL9
Plum_IL9_35_scf0037.region001	Glidobactin biosynthetic gene cluster	T1PKS.NRPS	PKS-NRP_Hybrids	Photorhabdus luminescens IL9
Plum_IL9_35_scf0037.region001	Branched-chain keto acid dehydrogenase (bkdABC)	BKd	Others	Photorhabdus luminescens IL9
Plum_IL9_35_scf0033.region001	Unknown	blactam	Others	Photorhabdus luminescens IL9
Plum_IL9_35_scf0031.region001	Unknown	NRPS	NRPS	Photorhabdus luminescens IL9
Plum_IL9_35_scf0026.region001	Unknown	bacteriocin	RiPPs	Photorhabdus luminescens IL9
Plum_IL9_35_scf0018.region001	Unknown	NRPS	NRPS	Photorhabdus luminescens IL9
Plum_IL9_35_scf0014.region001	Unknown	CDPS	Others	Photorhabdus luminescens IL9
Plum_IL9_35_scf0013.region001	IOC biosynthetic gene cluster (previously unknown)	betalactone	Others	Photorhabdus luminescens IL9
Plum_IL9_35_scf0012.region001	Isopropylstilbene/Dialkylresorcinol biosynthetic gene cluster	resorcinol	Others	Photorhabdus luminescens IL9
Plum_IL9_35_scf0012.region001	Indigoidine biosynthetic gene cluster	NRPS-like	NRPS	Photorhabdus luminescens IL9
Plum_IL9_35_scf0010.region001	Odilorhabdin biosynthetic gene cluster	NRPS	NRPS	Photorhabdus luminescens IL9
Plum_IL9_35_scf0007.region001	Photoxenobactin biosynthetic gene cluster (previously unknown)	T1PKS.NRPS	PKS-NRP_Hybrids	Photorhabdus luminescens IL9
Plum_IL9_35_scf0006.region001	Putrebactin/Avaroferrin biosynthetic gene cluster	siderophore	Others	Photorhabdus luminescens IL9
Plum_IL9_35_scf0003.region001	NRPS fragment	NRPS	NRPS	Photorhabdus luminescens IL9
Plum_IL9_35_scf0003.region001	Indigoidine biosynthetic gene cluster	NRPS-like	NRPS	Photorhabdus luminescens IL9
Plum_IL9_35_scf0002.region001	Unknown	NRPS	NRPS	Photorhabdus luminescens IL9
Plum_EN01_24_scf0083.region001	Unknown	NRPS	NRPS	Photorhabdus luminescens EN01
Plum_EN01_24_scf0081.region001	GameXPeptide biosynthetic gene cluster	NRPS	NRPS	Photorhabdus luminescens EN01
Plum_EN01_24_scf0076.region001	Carotenoid biosynthetic gene cluster	terpene	Terpene	Photorhabdus luminescens EN01
Plum_EN01_24_scf0070.region001	Unknown	bacteriocin	RiPPs	Photorhabdus luminescens EN01
Plum_EN01_24_scf0045.region001	Unknown	NRPS	NRPS	Photorhabdus luminescens EN01
Plum_EN01_24_scf0045.region001	Ririwpeptide biosynthetic gene cluster	NRPS	NRPS	Photorhabdus luminescens EN01
Plum_EN01_24_scf0044.region001	Unknown	phosphoglycolipid	Others	Photorhabdus luminescens EN01
Plum_EN01_24_scf0040.region001	Rhabdopeptide/Xenortide-like peptide biosynthetic gene cluster	NRPS	NRPS	Photorhabdus luminescens EN01
Plum_EN01_24_scf0039.region001	Photopyrone biosynthetic gene cluster	PpyS-KS	Others	Photorhabdus luminescens EN01
Plum_EN01_24_scf0038.region001	Unknown	betalactone	Others	Photorhabdus luminescens EN01
Plum_EN01_24_scf0038.region001	Glidobactin biosynthetic gene cluster	T1PKS.NRPS	PKS-NRP_Hybrids	Photorhabdus luminescens EN01
Plum_EN01_24_scf0032.region001	Unknown	blactam	Others	Photorhabdus luminescens EN01
Plum_EN01_24_scf0031.region001	Unknown	NRPS	NRPS	Photorhabdus luminescens EN01
Plum_EN01_24_scf0026.region001	Unknown	bacteriocin	RiPPs	Photorhabdus luminescens EN01
Plum_EN01_24_scf0019.region001	Putrebactin/Avaroferrin biosynthetic gene cluster	siderophore	Others	Photorhabdus luminescens EN01
Plum_EN01_24_scf0018.region001	Unknown	NRPS	NRPS	Photorhabdus luminescens EN01
Plum_EN01_24_scf0014.region001	Unknown	CDPS	Others	Photorhabdus luminescens EN01
Plum_EN01_24_scf0013.region001	IOC biosynthetic gene cluster (previously unknown)	betalactone	Others	Photorhabdus luminescens EN01
Plum_EN01_24_scf0011.region001	Isopropylstilbene/Dialkylresorcinol biosynthetic gene cluster	resorcinol	Others	Photorhabdus luminescens EN01
Plum_EN01_24_scf0011.region001	Indigoidine biosynthetic gene cluster	NRPS-like	NRPS	Photorhabdus luminescens EN01
Plum_EN01_24_scf0008.region001	Odilorhabdin biosynthetic gene cluster	NRPS	NRPS	Photorhabdus luminescens EN01
Plum_EN01_24_scf0006.region001	Photoxenobactin biosynthetic gene cluster (previously unknown)	T1PKS.NRPS	PKS-NRP_Hybrids	Photorhabdus luminescens EN01
Plum_EN01_24_scf0003.region001	NRPS fragment	NRPS	NRPS	Photorhabdus luminescens EN01
Plum_EN01_24_scf0003.region001	Indigoidine biosynthetic gene cluster	NRPS-like	NRPS	Photorhabdus luminescens EN01
Plum_EN01_24_scf0002.region001	Unknown	NRPS	NRPS	Photorhabdus luminescens EN01
Plau_IT4.1_97.region001	Unknown	bacteriocin	RiPPs	Photorhabdus laumondii IT4.1
Plau_IT4.1_9.region001	Putrebactin/Avaroferrin biosynthetic gene cluster	siderophore	Others	Photorhabdus laumondii IT4.1
Plau_IT4.1_72.region001	Unknown	NRPS	NRPS	Photorhabdus laumondii IT4.1
Plau_IT4.1_66.region001	Unknown	NRPS	NRPS	Photorhabdus laumondii IT4.1
Plau_IT4.1_5.region001	Unknown	bacteriocin	RiPPs	Photorhabdus laumondii IT4.1
Plau_IT4.1_44.region001	NRPS fragment	NRPS	NRPS	Photorhabdus laumondii IT4.1
Plau_IT4.1_36.region001	Isopropylstilbene/Dialkylresorcinol biosynthetic gene cluster	resorcinol	Others	Photorhabdus laumondii IT4.1
Plau_IT4.1_36.region001	Indigoidine biosynthetic gene cluster	NRPS-like	NRPS	Photorhabdus laumondii IT4.1
Plau_IT4.1_31.region001	Photoxenobactin biosynthetic gene cluster (previously unknown)	T1PKS.NRPS	PKS-NRP_Hybrids	Photorhabdus laumondii IT4.1
Plau_IT4.1_26.region001	Photopyrone biosynthetic gene cluster	PpyS-KS	Others	Photorhabdus laumondii IT4.1
Plau_IT4.1_246.region001	Unknown	blactam	Others	Photorhabdus laumondii IT4.1
Plau_IT4.1_239.region001	NRPS fragment	NRPS	NRPS	Photorhabdus laumondii IT4.1
Plau_IT4.1_20.region001	unknown	betalactone	Others	Photorhabdus laumondii IT4.1
Plau_IT4.1_20.region001	Glidobactin biosynthetic gene cluster	T1PKS.NRPS	PKS-NRP_Hybrids	Photorhabdus laumondii IT4.1
Plau_IT4.1_20.region001	Branched-chain keto acid dehydrogenase (bkdABC)	Bkd	Others	Photorhabdus laumondii IT4.1
Plau_IT4.1_2.region001	Unknown	other	Others	Photorhabdus laumondii IT4.1
Plau_IT4.1_19.region001	Unknown	NRPS	NRPS	Photorhabdus laumondii IT4.1
Plau_IT4.1_187.region001	Carotenoid biosynthetic gene cluster	terpene	Terpene	Photorhabdus laumondii IT4.1
Plau_IT4.1_18.region001	Rhabdopeptide/Xenortide-like peptide biosynthetic gene cluster	NRPS	NRPS	Photorhabdus laumondii IT4.1
Plau_IT4.1_15.region001	Odilorhabdin biosynthetic gene cluster	NRPS	NRPS	Photorhabdus laumondii IT4.1
Plau_IT4.1_142.region001	Unknown	phosphoglycolipid	Others	Photorhabdus laumondii IT4.1
Plau_IT4.1_120.region001	Indigoidine biosynthetic gene cluster	NRPS-like	NRPS	Photorhabdus laumondii IT4.1
Plau_IT4.1_117.region001	GameXPeptide biosynthetic gene cluster	NRPS	NRPS	Photorhabdus laumondii IT4.1
Plau_IT4.1_116.region001	Ririwpeptide biosynthetic gene cluster	NRPS	NRPS	Photorhabdus laumondii IT4.1
Plau_IT4.1_10.region001	Unknown	NRPS	NRPS	Photorhabdus laumondii IT4.1
Plau_HB1.3_9.region001	Odilorhabdin biosynthetic gene cluster	NRPS	NRPS	Photorhabdus laumondii HB1.3
Plau_HB1.3_79.region001	Unknown	NRPS	NRPS	Photorhabdus laumondii HB1.3
Plau_HB1.3_7.region001	Unknown	NRPS	NRPS	Photorhabdus laumondii HB1.3
Plau_HB1.3_59.region001	Putrebactin/Avaroferrin biosynthetic gene cluster	siderophore	Others	Photorhabdus laumondii HB1.3
Plau_HB1.3_58.region001	Unknown	NRPS	NRPS	Photorhabdus laumondii HB1.3
Plau_HB1.3_39.region001	IOC biosynthetic gene cluster (previously unknown)	betalactone	Others	Photorhabdus laumondii HB1.3
Plau_HB1.3_39.region001	Glidobactin biosynthetic gene cluster	T1PKS.NRPS	PKS-NRP_Hybrids	Photorhabdus laumondii HB1.3
Plau_HB1.3_36.region001	Photopyrone biosynthetic gene cluster	PpyS-KS	Others	Photorhabdus laumondii HB1.3
Plau_HB1.3_35.region001	Photoxenobactin biosynthetic gene cluster (previously unknown)	T1PKS.NRPS	PKS-NRP_Hybrids	Photorhabdus laumondii HB1.3
Plau_HB1.3_34.region001	NRPS fragment	NRPS	NRPS	Photorhabdus laumondii HB1.3
Plau_HB1.3_277.region001	NRPS fragment	NRPS	NRPS	Photorhabdus laumondii HB1.3
Plau_HB1.3_25.region001	Unknown	bacteriocin	RiPPs	Photorhabdus laumondii HB1.3
Plau_HB1.3_245.region001	Unknown	phosphoglycolipid	Others	Photorhabdus laumondii HB1.3
Plau_HB1.3_204.region001	Carotenoid biosynthetic gene cluster	terpene	Terpene	Photorhabdus laumondii HB1.3
Plau_HB1.3_2.region001	Unknown	bacteriocin	RiPPs	Photorhabdus laumondii HB1.3
Plau_HB1.3_193.region001	Indigoidine biosynthetic gene cluster	NRPS-like	NRPS	Photorhabdus laumondii HB1.3
Plau_HB1.3_17.region001	Unknown	other	Others	Photorhabdus laumondii HB1.3
Plau_HB1.3_166.region001	Unknown	NRPS	NRPS	Photorhabdus laumondii HB1.3
Plau_HB1.3_134.region001	Indigoidine biosynthetic gene cluster	NRPS-like	NRPS	Photorhabdus laumondii HB1.3
Plau_HB1.3_13.region001	Rhabdopeptide/Xenortide-like peptide biosynthetic gene cluster	NRPS	NRPS	Photorhabdus laumondii HB1.3
Plau_HB1.3_122.region001	GameXPeptide biosynthetic gene cluster	NRPS	NRPS	Photorhabdus laumondii HB1.3
Plau_HB1.3_120.region001	Ririwpeptide biosynthetic gene cluster	NRPS	NRPS	Photorhabdus laumondii HB1.3
Plau_HB1.3_109.region001	Isopropylstilbene/Dialkylresorcinol biosynthetic gene cluster	resorcinol	Others	Photorhabdus laumondii HB1.3
Plau_DE2.2_79.region001	GameXPeptide biosynthetic gene cluster	NRPS	NRPS	Photorhabdus laumondii DE2.2
Plau_DE2.2_76.region001	Unknown	NRPS	NRPS	Photorhabdus laumondii DE2.2
Plau_DE2.2_73.region001	Unknown	NRPS	NRPS	Photorhabdus laumondii DE2.2
Plau_DE2.2_7.region001	Putrebactin/Avaroferrin biosynthetic gene cluster	siderophore	Others	Photorhabdus laumondii DE2.2
Plau_DE2.2_67.region001	Ririwpeptide biosynthetic gene cluster	NRPS	NRPS	Photorhabdus laumondii DE2.2
Plau_DE2.2_58.region001	Unknown	NRPS	NRPS	Photorhabdus laumondii DE2.2
Plau_DE2.2_50.region001	Unknown	phosphoglycolipid	Others	Photorhabdus laumondii DE2.2
Plau_DE2.2_45.region001	Unknown	bacteriocin	RiPPs	Photorhabdus laumondii DE2.2
Plau_DE2.2_42.region001	NRPS fragment	NRPS	NRPS	Photorhabdus laumondii DE2.2
Plau_DE2.2_37.region001	Photopyrone biosynthetic gene cluster	PpyS-KS	Others	Photorhabdus laumondii DE2.2
Plau_DE2.2_36.region001	Rhabdopeptide/Xenortide-like peptide biosynthetic gene cluster	NRPS	NRPS	Photorhabdus laumondii DE2.2
Plau_DE2.2_33.region001	Isopropylstilbene/Dialkylresorcinol biosynthetic gene cluster	resorcinol	Others	Photorhabdus laumondii DE2.2
Plau_DE2.2_33.region001	Indigoidine biosynthetic gene cluster	NRPS-like	NRPS	Photorhabdus laumondii DE2.2
Plau_DE2.2_25.region001	Photoxenobactin biosynthetic gene cluster (previously unknown)	T1PKS.NRPS	PKS-NRP_Hybrids	Photorhabdus laumondii DE2.2
Plau_DE2.2_20.region001	Unknown	other	Others	Photorhabdus laumondii DE2.2
Plau_DE2.2_194.region001	Indigoidine biosynthetic gene cluster	NRPS-like	NRPS	Photorhabdus laumondii DE2.2
Plau_DE2.2_162.region001	Carotenoid biosynthetic gene cluster	terpene	Terpene	Photorhabdus laumondii DE2.2
Plau_DE2.2_15.region001	Unknown	NRPS	NRPS	Photorhabdus laumondii DE2.2
Plau_DE2.2_13.region001	Odilorhabdin biosynthetic gene cluster	NRPS	NRPS	Photorhabdus laumondii DE2.2
Plau_DE2.2_113.region001	Unknown	bacteriocin	RiPPs	Photorhabdus laumondii DE2.2
Plau_DE2.2_105.region001	Glidobactin biosynthetic gene cluster	T1PKS.NRPS	PKS-NRP_Hybrids	Photorhabdus laumondii DE2.2
Phpb_9.region001	Carotenoid biosynthetic gene cluster	terpene	Terpene	Photorhabdus luminescens subsp. namnaoensis PB45.5
Phpb_71.region001	NRPS fragment	NRPS	NRPS	Photorhabdus luminescens subsp. namnaoensis PB45.5
Phpb_7.region001	NRPS fragment	NRPS	NRPS	Photorhabdus luminescens subsp. namnaoensis PB45.5
Phpb_5.region001	Amicoumacin biosynthetic gene cluster	T1PKS.NRPS	PKS-NRP_Hybrids	Photorhabdus luminescens subsp. namnaoensis PB45.5
Phpb_4.region002	Unknown	T1PKS.NRPS	PKS-NRP_Hybrids	Photorhabdus luminescens subsp. namnaoensis PB45.5
Phpb_4.region001	IOC biosynthetic gene cluster (previously unknown)	betalactone	Others	Photorhabdus luminescens subsp. namnaoensis PB45.5
Phpb_38.region001	Unknown	bacteriocin	RiPPs	Photorhabdus luminescens subsp. namnaoensis PB45.5
Phpb_30.region001	Unknown	CDPS	Others	Photorhabdus luminescens subsp. namnaoensis PB45.5
Phpb_3.region002	Isopropylstilbene/Dialkylresorcinol biosynthetic gene cluster	resorcinol	Others	Photorhabdus luminescens subsp. namnaoensis PB45.5
Phpb_3.region001	Photoxenobactin biosynthetic gene cluster (previously unknown)	T1PKS.NRPS	PKS-NRP_Hybrids	Photorhabdus luminescens subsp. namnaoensis PB45.5
Phpb_26.region001	Rhabdopeptide/Xenortide-like peptide biosynthetic gene cluster	NRPS	NRPS	Photorhabdus luminescens subsp. namnaoensis PB45.5
Phpb_25.region001	Unknown	NRPS	NRPS	Photorhabdus luminescens subsp. namnaoensis PB45.5
Phpb_23.region001	Unknown	NRPS	NRPS	Photorhabdus luminescens subsp. namnaoensis PB45.5
Phpb_23.region001	Ririwpeptide biosynthetic gene cluster	NRPS	NRPS	Photorhabdus luminescens subsp. namnaoensis PB45.5
Phpb_20.region001	Putrebactin/Avaroferrin biosynthetic gene cluster	siderophore	Others	Photorhabdus luminescens subsp. namnaoensis PB45.5
Phpb_2.region003	Unknown	T1PKS.NRPS	PKS-NRP_Hybrids	Photorhabdus luminescens subsp. namnaoensis PB45.5
Phpb_2.region002	IOC biosynthetic gene cluster (previously unknown)	betalactone	Others	Photorhabdus luminescens subsp. namnaoensis PB45.5
Phpb_2.region001	Unknown	T1PKS	PKSI	Photorhabdus luminescens subsp. namnaoensis PB45.5
Phpb_2.region001	Odilorhabdin biosynthetic gene cluster	NRPS	NRPS	Photorhabdus luminescens subsp. namnaoensis PB45.5
Phpb_16.region002	NRPS fragment	NRPS	NRPS	Photorhabdus luminescens subsp. namnaoensis PB45.5
Phpb_16.region001	GameXPeptide biosynthetic gene cluster	NRPS	NRPS	Photorhabdus luminescens subsp. namnaoensis PB45.5
Phpb_12.region001	Unknown	NRPS	NRPS	Photorhabdus luminescens subsp. namnaoensis PB45.5
Phpb_11.region001	Unknown	NRPS	NRPS	Photorhabdus luminescens subsp. namnaoensis PB45.5
Phpb_1.region003	Unknown	arylpolyene	Others	Photorhabdus luminescens subsp. namnaoensis PB45.5
Phpb_1.region002	unknown	betalactone	Others	Photorhabdus luminescens subsp. namnaoensis PB45.5
Phpb_1.region002	Glidobactin biosynthetic gene cluster	T1PKS.NRPS	PKS-NRP_Hybrids	Photorhabdus luminescens subsp. namnaoensis PB45.5
Phpb_1.region002	Branched-chain keto acid dehydrogenase (bkdABC)	Bkd	Others	Photorhabdus luminescens subsp. namnaoensis PB45.5
Pbod_LJ_130.region001	NRPS fragment	NRPS	NRPS	Photorhabdus bodei LJ24-63
Pbod_LJ_070.region001	Unknown	amglyccycl	Saccharides	Photorhabdus bodei LJ24-63
Pbod_LJ_067.region001	Unknown	NRPS	NRPS	Photorhabdus bodei LJ24-63
Pbod_LJ_063.region001	NRPS fragment	NRPS	NRPS	Photorhabdus bodei LJ24-63
Pbod_LJ_060.region001	Unknown	NRPS	NRPS	Photorhabdus bodei LJ24-63
Pbod_LJ_043.region001	Ririwpeptide biosynthetic gene cluster	NRPS	NRPS	Photorhabdus bodei LJ24-63
Pbod_LJ_043.region001	NRPS fragment	NRPS	NRPS	Photorhabdus bodei LJ24-63
Pbod_LJ_040.region001	Unknown	NRPS	NRPS	Photorhabdus bodei LJ24-63
Pbod_LJ_033.region001	Unknown	blactam	Others	Photorhabdus bodei LJ24-63
Pbod_LJ_033.region001	Rhabdopeptide/Xenortide-like peptide biosynthetic gene cluster	NRPS	NRPS	Photorhabdus bodei LJ24-63
Pbod_LJ_029.region001	Unknown	CDPS	Others	Photorhabdus bodei LJ24-63
Pbod_LJ_029.region001	PKS-NRPS fragment	T1PKS.NRPS	PKS-NRP_Hybrids	Photorhabdus bodei LJ24-63
Pbod_LJ_027.region001	Unknown	bacteriocin	RiPPs	Photorhabdus bodei LJ24-63
Pbod_LJ_026.region001	Isopropylstilbene/Dialkylresorcinol biosynthetic gene cluster	resorcinol	Others	Photorhabdus bodei LJ24-63
Pbod_LJ_022.region001	Unknown	NRPS	NRPS	Photorhabdus bodei LJ24-63
Pbod_LJ_016.region001	Carotenoid biosynthetic gene cluster	terpene	Terpene	Photorhabdus bodei LJ24-63
Pbod_LJ_015.region001	IOC biosynthetic gene cluster (previously unknown)	betalactone	Others	Photorhabdus bodei LJ24-63
Pbod_LJ_014.region001	Unknown	NRPS	NRPS	Photorhabdus bodei LJ24-63
Pbod_LJ_010.region001	Glidobactin biosynthetic gene cluster	T1PKS.NRPS	PKS-NRP_Hybrids	Photorhabdus bodei LJ24-63
Pbod_LJ_006.region002	Unknown	NRPS	NRPS	Photorhabdus bodei LJ24-63
Pbod_LJ_006.region001	GameXPeptide biosynthetic gene cluster	NRPS	NRPS	Photorhabdus bodei LJ24-63
Pbod_LJ_005.region001	Unknown	T1PKS.NRPS	PKS-NRP_Hybrids	Photorhabdus bodei LJ24-63
Pbod_LJ_004.region002	Unknown	phosphoglycolipid	Others	Photorhabdus bodei LJ24-63
Pbod_LJ_004.region001	Odilorhabdin biosynthetic gene cluster	NRPS	NRPS	Photorhabdus bodei LJ24-63
Pbod_LJ_003.region001	Putrebactin/Avaroferrin biosynthetic gene cluster	siderophore	Others	Photorhabdus bodei LJ24-63
Pbod_LJ_001.region002	Indigoidine biosynthetic gene cluster	NRPS-like	NRPS	Photorhabdus bodei LJ24-63
Pbod_LJ_001.region001	Photoxenobactin biosynthetic gene cluster (previously unknown)	T1PKS.NRPS	PKS-NRP_Hybrids	Photorhabdus bodei LJ24-63
Pbod_HU2.3_89.region001	Unknown	amglyccycl	Saccharides	Photorhabdus bodei HU2.3
Pbod_HU2.3_81.region001	GameXPeptide biosynthetic gene cluster	NRPS	NRPS	Photorhabdus bodei HU2.3
Pbod_HU2.3_72.region001	Putrebactin/Avaroferrin biosynthetic gene cluster	siderophore	Others	Photorhabdus bodei HU2.3
Pbod_HU2.3_69.region001	Unknown	NRPS	NRPS	Photorhabdus bodei HU2.3
Pbod_HU2.3_59.region001	Unknown	NRPS	NRPS	Photorhabdus bodei HU2.3
Pbod_HU2.3_55.region001	Unknown	bacteriocin	RiPPs	Photorhabdus bodei HU2.3
Pbod_HU2.3_42.region001	Photoxenobactin biosynthetic gene cluster (previously unknown)	T1PKS.NRPS	PKS-NRP_Hybrids	Photorhabdus bodei HU2.3
Pbod_HU2.3_40.region001	Ririwpeptide biosynthetic gene cluster	NRPS	NRPS	Photorhabdus bodei HU2.3
Pbod_HU2.3_39.region001	Unknown	bacteriocin	RiPPs	Photorhabdus bodei HU2.3
Pbod_HU2.3_39.region001	Andrimid biosynthetic gene cluster	T1PKS.NRPS	PKS-NRP_Hybrids	Photorhabdus bodei HU2.3
Pbod_HU2.3_36.region001	Glidobactin biosynthetic gene cluster	T1PKS.NRPS	PKS-NRP_Hybrids	Photorhabdus bodei HU2.3
Pbod_HU2.3_27.region001	Isopropylstilbene/Dialkylresorcinol biosynthetic gene cluster	resorcinol	Others	Photorhabdus bodei HU2.3
Pbod_HU2.3_23.region001	Unknown	terpene	Terpene	Photorhabdus bodei HU2.3
Pbod_HU2.3_228.region001	Unknown	blactam	Others	Photorhabdus bodei HU2.3
Pbod_HU2.3_224.region001	Unknown	bacteriocin	RiPPs	Photorhabdus bodei HU2.3
Pbod_HU2.3_2.region001	Odilorhabdin biosynthetic gene cluster	NRPS	NRPS	Photorhabdus bodei HU2.3
Pbod_HU2.3_19.region001	Rhabdopeptide/Xenortide-like peptide biosynthetic gene cluster	NRPS	NRPS	Photorhabdus bodei HU2.3
Pbod_HU2.3_18.region001	Carotenoid biosynthetic gene cluster	terpene	Terpene	Photorhabdus bodei HU2.3
Pbod_HU2.3_167.region001	NRPS fragment	NRPS	NRPS	Photorhabdus bodei HU2.3
Pbod_HU2.3_155.region001	NRPS fragment	NRPS	NRPS	Photorhabdus bodei HU2.3
Pbod_HU2.3_146.region001	PKS-NRPS fragment	T1PKS.NRPS	PKS-NRP_Hybrids	Photorhabdus bodei HU2.3
Pbod_HU2.3_14.region001	Unknown	NRPS	NRPS	Photorhabdus bodei HU2.3
Pbod_HU2.3_126.region001	RiPPs fragment (together with 224.region001?)	bacteriocin	RiPPs	Photorhabdus bodei HU2.3
Pbod_HU2.3_114.region001	Indigoidine biosynthetic gene cluster	NRPS-like	NRPS	Photorhabdus bodei HU2.3
Pbod_HU2.3_10.region001	Unknown	other	Others	Photorhabdus bodei HU2.3
Pbod_DE6.1_98.region001	Ririwpeptide biosynthetic gene cluster	NRPS	NRPS	Photorhabdus bodei DE6.1
Pbod_DE6.1_77.region001	Unknown	amglyccycl	Saccharides	Photorhabdus bodei DE6.1
Pbod_DE6.1_75.region001	Putrebactin/Avaroferrin biosynthetic gene cluster	siderophore	Others	Photorhabdus bodei DE6.1
Pbod_DE6.1_68.region001	GameXPeptide biosynthetic gene cluster	NRPS	NRPS	Photorhabdus bodei DE6.1
Pbod_DE6.1_5.region001	Odilorhabdin biosynthetic gene cluster	NRPS	NRPS	Photorhabdus bodei DE6.1
Pbod_DE6.1_44.region001	Unknown	bacteriocin	RiPPs	Photorhabdus bodei DE6.1
Pbod_DE6.1_38.region001	Carotenoid biosynthetic gene cluster	terpene	Terpene	Photorhabdus bodei DE6.1
Pbod_DE6.1_33.region001	Photoxenobactin biosynthetic gene cluster (previously unknown)	T1PKS.NRPS	PKS-NRP_Hybrids	Photorhabdus bodei DE6.1
Pbod_DE6.1_30.region001	Glidobactin biosynthetic gene cluster	T1PKS.NRPS	PKS-NRP_Hybrids	Photorhabdus bodei DE6.1
Pbod_DE6.1_3.region001	IOC biosynthetic gene cluster (previously unknown)	betalactone	Others	Photorhabdus bodei DE6.1
Pbod_DE6.1_292.region001	NRPS fragment	NRPS	NRPS	Photorhabdus bodei DE6.1
Pbod_DE6.1_27.region001	Unknown	other	Others	Photorhabdus bodei DE6.1
Pbod_DE6.1_266.region001	NRPS fragment	NRPS	NRPS	Photorhabdus bodei DE6.1
Pbod_DE6.1_26.region001	Rhabdopeptide/Xenortide-like peptide biosynthetic gene cluster	NRPS	NRPS	Photorhabdus bodei DE6.1
Pbod_DE6.1_159.region001	Unknown	bacteriocin	RiPPs	Photorhabdus bodei DE6.1
Pbod_DE6.1_156.region001	Unknown	NRPS	NRPS	Photorhabdus bodei DE6.1
Pbod_DE6.1_154.region001	PKS-NRPS fragment	T1PKS.NRPS	PKS-NRP_Hybrids	Photorhabdus bodei DE6.1
Pbod_DE6.1_153.region001	Unknown	NRPS	NRPS	Photorhabdus bodei DE6.1
Pbod_DE6.1_152.region001	Isopropylstilbene/Dialkylresorcinol biosynthetic gene cluster	resorcinol	Others	Photorhabdus bodei DE6.1
Pbod_DE6.1_137.region001	NRPS fragment	NRPS	NRPS	Photorhabdus bodei DE6.1
Pbod_DE6.1_12.region001	Unknown	NRPS	NRPS	Photorhabdus bodei DE6.1
Pbod_DE6.1_112.region001	Indigoidine biosynthetic gene cluster	NRPS-like	NRPS	Photorhabdus bodei DE6.1
Pbod_CN4_25_scf0132.region001	NRPS fragment	NRPS	NRPS	Photorhabdus bodei CN4
Pbod_CN4_25_scf0129.region001	NRPS fragment	NRPS	NRPS	Photorhabdus bodei CN4
Pbod_CN4_25_scf0088.region001	Unknown	NRPS	NRPS	Photorhabdus bodei CN4
Pbod_CN4_25_scf0071.region001	NRPS fragment	NRPS	NRPS	Photorhabdus bodei CN4
Pbod_CN4_25_scf0064.region001	Unknown	NRPS	NRPS	Photorhabdus bodei CN4
Pbod_CN4_25_scf0063.region001	IOC biosynthetic gene cluster (previously unknown)	betalactone	Others	Photorhabdus bodei CN4
Pbod_CN4_25_scf0051.region001	Unknown	NRPS	NRPS	Photorhabdus bodei CN4
Pbod_CN4_25_scf0044.region001	Ririwpeptide biosynthetic gene cluster	NRPS	NRPS	Photorhabdus bodei CN4
Pbod_CN4_25_scf0034.region001	Carotenoid biosynthetic gene cluster	terpene	Terpene	Photorhabdus bodei CN4
Pbod_CN4_25_scf0033.region001	Unknown	blactam	Others	Photorhabdus bodei CN4
Pbod_CN4_25_scf0033.region001	Rhabdopeptide/Xenortide-like peptide biosynthetic gene cluster	NRPS	NRPS	Photorhabdus bodei CN4
Pbod_CN4_25_scf0025.region001	Unknown	NRPS	NRPS	Photorhabdus bodei CN4
Pbod_CN4_25_scf0022.region001	Unknown	bacteriocin	RiPPs	Photorhabdus bodei CN4
Pbod_CN4_25_scf0016.region001	Indigoidine biosynthetic gene cluster	NRPS-like	NRPS	Photorhabdus bodei CN4
Pbod_CN4_25_scf0015.region001	Isopropylstilbene/Dialkylresorcinol biosynthetic gene cluster	resorcinol	Others	Photorhabdus bodei CN4
Pbod_CN4_25_scf0014.region001	Putrebactin/Avaroferrin biosynthetic gene cluster	siderophore	Others	Photorhabdus bodei CN4
Pbod_CN4_25_scf0010.region001	Unknown	CDPS	Others	Photorhabdus bodei CN4
Pbod_CN4_25_scf0010.region001	PKS-NRPS fragment	T1PKS.NRPS	PKS-NRP_Hybrids	Photorhabdus bodei CN4
Pbod_CN4_25_scf0009.region002	Unknown	phosphoglycolipid	Others	Photorhabdus bodei CN4
Pbod_CN4_25_scf0009.region001	Odilorhabdin biosynthetic gene cluster	NRPS	NRPS	Photorhabdus bodei CN4
Pbod_CN4_25_scf0007.region001	GameXPeptide biosynthetic gene cluster	NRPS	NRPS	Photorhabdus bodei CN4
Pbod_CN4_25_scf0006.region002	Unknown	amglyccycl	Saccharides	Photorhabdus bodei CN4
Pbod_CN4_25_scf0006.region001	Unknown	T1PKS.NRPS	PKS-NRP_Hybrids	Photorhabdus bodei CN4
Pbod_CN4_25_scf0005.region001	Glidobactin biosynthetic gene cluster	T1PKS.NRPS	PKS-NRP_Hybrids	Photorhabdus bodei CN4
Pbod_CN4_25_scf0002.region001	Photoxenobactin biosynthetic gene cluster (previously unknown)	T1PKS.NRPS	PKS-NRP_Hybrids	Photorhabdus bodei CN4
Paeg_BKT4.5_9.region001	Unknown	bacteriocin	RiPPs	Photorhabdus aegyptia BKT4.5
Paeg_BKT4.5_81.region001	Unknown	CDPS	Others	Photorhabdus aegyptia BKT4.5
Paeg_BKT4.5_7.region001	Unknown	NRPS	NRPS	Photorhabdus aegyptia BKT4.5
Paeg_BKT4.5_64.region001	Unknown	NRPS	NRPS	Photorhabdus aegyptia BKT4.5
Paeg_BKT4.5_59.region001	GameXPeptide biosynthetic gene cluster	NRPS	NRPS	Photorhabdus aegyptia BKT4.5
Paeg_BKT4.5_54.region001	Safracin biosynthetic gene cluster	NRPS	NRPS	Photorhabdus aegyptia BKT4.5
Paeg_BKT4.5_5.region001	Unknown	NRPS	NRPS	Photorhabdus aegyptia BKT4.5
Paeg_BKT4.5_47.region001	Glidobactin biosynthetic gene cluster	T1PKS.NRPS	PKS-NRP_Hybrids	Photorhabdus aegyptia BKT4.5
Paeg_BKT4.5_43.region001	Putrebactin/Avaroferrin biosynthetic gene cluster	siderophore	Others	Photorhabdus aegyptia BKT4.5
Paeg_BKT4.5_4.region001	Kolossin biosynthetic gene cluster	NRPS	NRPS	Photorhabdus aegyptia BKT4.5
Paeg_BKT4.5_37.region001	Photoxenobactin biosynthetic gene cluster (previously unknown)	T1PKS.NRPS	PKS-NRP_Hybrids	Photorhabdus aegyptia BKT4.5
Paeg_BKT4.5_255.region001	Isopropylstilbene/Dialkylresorcinol biosynthetic gene cluster	resorcinol	Others	Photorhabdus aegyptia BKT4.5
Paeg_BKT4.5_23.region001	Unknown	NRPS	NRPS	Photorhabdus aegyptia BKT4.5
Paeg_BKT4.5_212.region001	PKS fragment	T1PKS	PKSI	Photorhabdus aegyptia BKT4.5
Paeg_BKT4.5_20.region001	Unknown	bacteriocin	RiPPs	Photorhabdus aegyptia BKT4.5
Paeg_BKT4.5_20.region001	Carotenoid biosynthetic gene cluster	terpene	Terpene	Photorhabdus aegyptia BKT4.5
Paeg_BKT4.5_197.region001	NRPS fragment	NRPS	NRPS	Photorhabdus aegyptia BKT4.5
Paeg_BKT4.5_17.region001	Ririwpeptide biosynthetic gene cluster	NRPS	NRPS	Photorhabdus aegyptia BKT4.5
Paeg_BKT4.5_167.region001	Unknown	NRPS	NRPS	Photorhabdus aegyptia BKT4.5
Paeg_BKT4.5_118.region001	Unknown	ladderane	Others	Photorhabdus aegyptia BKT4.5
Paeg_BKT4.5_111.region001	Unknown	CDPS	Others	Photorhabdus aegyptia BKT4.5
Paeg_BKT4.5_110.region001	Photopyrone biosynthetic gene cluster	PpyS-KS	Others	Photorhabdus aegyptia BKT4.5
Paeg_BKT4.5_105.region001	Unknown	T1PKS.NRPS	PKS-NRP_Hybrids	Photorhabdus aegyptia BKT4.5
Paeg_BKT4.5_10.region001	Rhabdopeptide/Xenortide-like peptide biosynthetic gene cluster	NRPS	NRPS	Photorhabdus aegyptia BKT4.5
Paeg_BKT4.5_1.region001	Amicoumacin biosynthetic gene cluster	T1PKS.NRPS	PKS-NRP_Hybrids	Photorhabdus aegyptia BKT4.5
P_tem_1.region021	Glidobactin biosynthetic gene cluster	T1PKS.NRPS	PKS-NRP_Hybrids	Photorhabdus temperata subsp. thracensis DSM 15199
P_tem_1.region020	Rhabdopeptide/Xenortide-like peptide biosynthetic gene cluster	NRPS	NRPS	Photorhabdus temperata subsp. thracensis DSM 15199
P_tem_1.region019	Isopropylstilbene/Dialkylresorcinol biosynthetic gene cluster	resorcinol	Others	Photorhabdus temperata subsp. thracensis DSM 15199
P_tem_1.region019	Indigoidine biosynthetic gene cluster	NRPS-like	NRPS	Photorhabdus temperata subsp. thracensis DSM 15199
P_tem_1.region018	Unknown	NRPS	NRPS	Photorhabdus temperata subsp. thracensis DSM 15199
P_tem_1.region016	IOC biosynthetic gene cluster (previously unknown)	betalactone	Others	Photorhabdus temperata subsp. thracensis DSM 15199
P_tem_1.region015	PKS fragment	T1PKS	PKSI	Photorhabdus temperata subsp. thracensis DSM 15199
P_tem_1.region014	Fabclavine biosynthetic gene cluster polyamine part	PUFA.hglE-KS	PKSother	Photorhabdus temperata subsp. thracensis DSM 15199
P_tem_1.region013	Unknown	amglyccycl	Saccharides	Photorhabdus temperata subsp. thracensis DSM 15199
P_tem_1.region012	Unknown	blactam	Others	Photorhabdus temperata subsp. thracensis DSM 15199
P_tem_1.region011	Pyrrolizixenamide biosynthetic gene cluster	NRPS	NRPS	Photorhabdus temperata subsp. thracensis DSM 15199
P_tem_1.region011	Photopyrone biosynthetic gene cluster	PpyS-KS	Others	Photorhabdus temperata subsp. thracensis DSM 15199
P_tem_1.region010	Unknown	bacteriocin	RiPPs	Photorhabdus temperata subsp. thracensis DSM 15199
P_tem_1.region009	Unknown	bacteriocin	RiPPs	Photorhabdus temperata subsp. thracensis DSM 15199
P_tem_1.region008	Unknown	NRPS	NRPS	Photorhabdus temperata subsp. thracensis DSM 15199
P_tem_1.region007	Unknown	NRPS	NRPS	Photorhabdus temperata subsp. thracensis DSM 15199
P_tem_1.region006	Unknown	NRPS	NRPS	Photorhabdus temperata subsp. thracensis DSM 15199
P_tem_1.region005	NRPS fragment	NRPS	NRPS	Photorhabdus temperata subsp. thracensis DSM 15199
P_tem_1.region004	Unknown	butyrolactone	Others	Photorhabdus temperata subsp. thracensis DSM 15199
P_tem_1.region003	Unknown	NRPS	NRPS	Photorhabdus temperata subsp. thracensis DSM 15199
P_tem_1.region002	GameXPeptide biosynthetic gene cluster	NRPS	NRPS	Photorhabdus temperata subsp. thracensis DSM 15199
P_tem_1.region001	Unknown	NRPS	NRPS	Photorhabdus temperata subsp. thracensis DSM 15199
P_tem_1.region001	Unknown	NRPS	NRPS	Photorhabdus temperata subsp. thracensis DSM 15199
P_tem_1.region001	Unknown	NRPS	NRPS	Photorhabdus temperata subsp. thracensis DSM 15199

## Sheet: Supplementary Table 3
Supplementary Table 3 | GCF analysis and exploration of XP BGCs by BiG-FAM. BGCs encoding the biosynthesis of IOC (1) are highlighted in green.
BGC	BiG-FAM class	length (kb)	completeness	BiG-FAM best hit	distance	details	organism	GCF distribution
Xinn_97.region001	RiPP:bacteriocin	6.22	fragmented	GCF_00001	362	view	Xenorhabdus innexi DSM 16336	Gram-positive and Gram-negative bacteria
Xhom_2.region002	Other:siderophore	11.82	complete	GCF_00001	397	view	Xenorhabdus hominickii DSM 17903	Gram-positive and Gram-negative bacteria
Xhom_ANU1.region006	Other:siderophore	11.82	complete	GCF_00001	397	view	Xenorhabdus hominickii ANU1	Gram-positive and Gram-negative bacteria
Xe30TX1_c0011_NODE_11.region001	Other:siderophore	11.82	complete	GCF_00001	401	view	Xenorhabdus thuongxuanensis 30TX1	Gram-positive and Gram-negative bacteria
Ptem_HBLC135_78.region001	Other:butyrolactone	6.48	fragmented	GCF_00001	435	view	Photorhabdus temperata HBLC135	Gram-positive and Gram-negative bacteria
Xekj_16.region001	RiPP:bacteriocin	11.88	complete	GCF_00001	436	view	Xenorhabdus sp. KJ12.1	Gram-positive and Gram-negative bacteria
Xhom_9.region001	RiPP:bacteriocin	11.93	complete	GCF_00001	436	view	Xenorhabdus hominickii DSM 17903	Gram-positive and Gram-negative bacteria
Pbod_HU2.3_126.region001	RiPP:bacteriocin	5.66	fragmented	GCF_00001	440	view	Photorhabdus bodei HU2.3	Gram-positive and Gram-negative bacteria
Ptem_HBLC135_95.region001	NRP:CDPS	13.3	fragmented	GCF_00001	505	view	Photorhabdus temperata HBLC135	Gram-positive and Gram-negative bacteria
Xdo_HBLC131_105.region001	NRP:CDPS	11.94	fragmented	GCF_00001	615	view	Xenorhabdus doucetiae HBLC131	Gram-positive and Gram-negative bacteria
P_tem_1.region010	RiPP:bacteriocin	10.92	complete	GCF_00001	617	view	Photorhabdus temperata subsp. thracensis DSM 15199	Gram-positive and Gram-negative bacteria
Phpb_38.region001	RiPP:bacteriocin	8.55	fragmented	GCF_00001	617	view	Photorhabdus luminescens subsp. namnaoensis PB45.5	Gram-positive and Gram-negative bacteria
Pthr_PT1.1_140.region001	RiPP:bacteriocin	7.09	fragmented	GCF_00001	617	view	Photorhabdus thracensis PT1.1	Gram-positive and Gram-negative bacteria
Pbod_DE6.1_159.region001	RiPP:bacteriocin	7.07	fragmented	GCF_00001	617	view	Photorhabdus bodei DE6.1	Gram-positive and Gram-negative bacteria
Pbod_LJ_027.region001	RiPP:bacteriocin	8.53	fragmented	GCF_00001	685	view	Photorhabdus bodei LJ24-63	Gram-positive and Gram-negative bacteria
Pbod_CN4_25_scf0022.region001	RiPP:bacteriocin	8.48	fragmented	GCF_00001	685	view	Photorhabdus bodei CN4	Gram-positive and Gram-negative bacteria
Pbod_HU2.3_224.region001	RiPP:bacteriocin	3.55	fragmented	GCF_00001	689	view	Photorhabdus bodei HU2.3	Gram-positive and Gram-negative bacteria
Xkoz_7.region001	NRP:CDPS	20.77	complete	GCF_00001	691	view	Xenorhabdus kozodoi DSM 17907	Gram-positive and Gram-negative bacteria
Xbov_NC_013892.1.region015	Polyketide:PpyS-KS	21.05	complete	GCF_00001	697	view	Xenorhabdus bovienii SS-2004	Gram-positive and Gram-negative bacteria
Xbed_1.region005	Polyketide:PpyS-KS	21.05	complete	GCF_00001	697	view	Xenorhabdus bedingii DSM 4764	Gram-positive and Gram-negative bacteria
Xsto_35.region001	Other:furan	11.51	fragmented	GCF_00001	723	view	Xenorhabdus stockiae DSM 17904	Gram-positive and Gram-negative bacteria
Paeg_BKT4.5_110.region001	Polyketide:PpyS-KS	11.11	fragmented	GCF_00001	723	view	Photorhabdus aegyptia BKT4.5	Gram-positive and Gram-negative bacteria
XnemATCC_NC_014228.1.region015	RiPP:bacteriocin	11.73	complete	GCF_00001	739	view	Xenorhabdus nematophila ATCC 19061	Gram-positive and Gram-negative bacteria
Pthr_PT1.1_132.region001	Other:phosphoglycolipid	12.82	fragmented	GCF_00001	759	view	Photorhabdus thracensis PT1.1	Gram-positive and Gram-negative bacteria
P_tem_1.region009	RiPP:bacteriocin	9.46	complete	GCF_00001	775	view	Photorhabdus temperata subsp. thracensis DSM 15199	Gram-positive and Gram-negative bacteria
Pthr_PT1.1_83.region001	RiPP:bacteriocin	11.17	complete	GCF_00001	775	view	Photorhabdus thracensis PT1.1	Gram-positive and Gram-negative bacteria
Ppb6_18.region001	RiPP:bacteriocin	11.24	complete	GCF_00001	775	view	Photorhabdus asymbiotica PB68.1	Gram-positive and Gram-negative bacteria
Ppb6_21.region001	Other:butyrolactone	10.79	complete	GCF_00001	781	view	Photorhabdus asymbiotica PB68.1	Gram-positive and Gram-negative bacteria			XP GCFs found in Gram-negative bacteria	31	0.168478
Xmau_13.region001	Polyketide:PpyS-KS	21.05	complete	GCF_00001	805	view	Xenorhabdus mauleonii DSM 17908	Gram-positive and Gram-negative bacteria			XP GCFs found in Gram-positive and Gram-negative bacteria	42	0.228261
Ptem_HBLC135_34.region001	RiPP:bacteriocin	10.92	complete	GCF_00001	815	view	Photorhabdus temperata HBLC135	Gram-positive and Gram-negative bacteria			XP GCFs found in Gram-positive bacteria	4	0.0217391
Plum_TT01_1.region001	RiPP:bacteriocin	9.03	complete	GCF_00001	815	view	Photorhabdus luminescens subsp. laumondii TT01	Gram-positive and Gram-negative bacteria			Xenorhabdus and Photorhabdus specific GCFs	107	0.581522
Plau_IT4.1_5.region001	RiPP:bacteriocin	10.92	complete	GCF_00001	815	view	Photorhabdus laumondii IT4.1	Gram-positive and Gram-negative bacteria
Plum_IL9_35_scf0026.region001	RiPP:bacteriocin	10.92	complete	GCF_00001	815	view	Photorhabdus luminescens IL9	Gram-positive and Gram-negative bacteria
Plau_HB1.3_2.region001	RiPP:bacteriocin	10.92	complete	GCF_00001	815	view	Photorhabdus laumondii HB1.3	Gram-positive and Gram-negative bacteria
Plum_EN01_24_scf0026.region001	RiPP:bacteriocin	10.92	complete	GCF_00001	815	view	Photorhabdus luminescens EN01	Gram-positive and Gram-negative bacteria
Plau_DE2.2_45.region001	RiPP:bacteriocin	10.92	complete	GCF_00001	815	view	Photorhabdus laumondii DE2.2	Gram-positive and Gram-negative bacteria
Paeg_BKT4.5_9.region001	RiPP:bacteriocin	10.91	complete	GCF_00001	815	view	Photorhabdus aegyptia BKT4.5	Gram-positive and Gram-negative bacteria
Xdo_FRM16.1.region001	NRP:CDPS	20.71	complete	GCF_00001	858	view	Xenorhabdus doucetiae FRM16	Gram-positive and Gram-negative bacteria
P_tem_1.region004	Other:butyrolactone	10.79	complete	GCF_00001	860	view	Photorhabdus temperata subsp. thracensis DSM 15199	Gram-positive and Gram-negative bacteria
Pthr_PT1.1_2.region001	Other:butyrolactone	10.79	complete	GCF_00001	860	view	Photorhabdus thracensis PT1.1	Gram-positive and Gram-negative bacteria
Pthr_PT1.1_289.region001	Other:blactam	2.55	fragmented	GCF_00001	880	view	Photorhabdus thracensis PT1.1	Gram-positive and Gram-negative bacteria
Plau_IT4.1_246.region001	Other:blactam	3.2	fragmented	GCF_00001	920	view	Photorhabdus laumondii IT4.1	Gram-positive and Gram-negative bacteria
Pbod_HU2.3_228.region001	Other:blactam	3.12	fragmented	GCF_00001	920	view	Photorhabdus bodei HU2.3	Gram-positive and Gram-negative bacteria
XnemATCC_NC_014228.1.region016	Polyketide:PpyS-KS	21.05	complete	GCF_00001	921	view	Xenorhabdus nematophila ATCC 19061	Gram-positive and Gram-negative bacteria
Pbod_LJ_070.region001	Saccharide:amglyccycl	10.16	fragmented	GCF_00001	953	view	Photorhabdus bodei LJ24-63	Gram-positive and Gram-negative bacteria
Paeg_BKT4.5_81.region001	NRP:CDPS	20.74	complete	GCF_00001	999	view	Photorhabdus aegyptia BKT4.5	Gram-positive and Gram-negative bacteria
Ppb6_14.region001	NRP:generic RiPP:bacteriocin	34.42	fragmented	GCF_00001	1005	view	Photorhabdus asymbiotica PB68.1	Gram-positive and Gram-negative bacteria
P_tem_1.region012	Other:blactam	21.5	complete	GCF_00001	1017	view	Photorhabdus temperata subsp. thracensis DSM 15199	Gram-positive and Gram-negative bacteria
P_tem_1.region013	Saccharide:amglyccycl	21.89	complete	GCF_00001	1023	view	Photorhabdus temperata subsp. thracensis DSM 15199	Gram-positive and Gram-negative bacteria
Pbod_CN4_25_scf0006.region002	Saccharide:amglyccycl	18.51	fragmented	GCF_00001	1064	view	Photorhabdus bodei CN4	Gram-positive and Gram-negative bacteria
Xjap_NZ_FOVO01000020.region001	Other:blactam	17.86	fragmented	GCF_00001	1234	view	Xenorhabdus japonica DSM 16522	Gram-positive and Gram-negative bacteria
Xmir_8.region002	Other:blactam	21.51	complete	GCF_00001	1311	view	Xenorhabdus mirianensis DSM 17902	Gram-positive and Gram-negative bacteria
Ptem_HBLC135_112.region001	NRP:generic	15.92	fragmented	GCF_00012	321	view	Photorhabdus temperata HBLC135	Gram-positive and Gram-negative bacteria
Xg_VH1_96.region001	NRP:generic	15.71	fragmented	GCF_00012	331	view	Xenorhabdus griffiniae VH1	Gram-positive and Gram-negative bacteria
Xehl_27.region001	NRP:generic	33.9	fragmented	GCF_00012	339	view	Xenorhabdus ehlersii DSM 16337	Gram-positive and Gram-negative bacteria
Xg_VH1_35.region001	NRP:generic	34.44	fragmented	GCF_00012	348	view	Xenorhabdus griffiniae VH1	Gram-positive and Gram-negative bacteria
Xdo_HBLC131_29.region001	NRP:generic	35.55	fragmented	GCF_00012	348	view	Xenorhabdus doucetiae HBLC131	Gram-positive and Gram-negative bacteria
XenDL20_c00013_NODE_18.region001	NRP:generic	7.29	fragmented	GCF_00012	357	view	Xenorhabdus eapokensis DL20	Gram-positive and Gram-negative bacteria
XenKK7.region001	NRP:generic	42.96	complete	GCF_00012	360	view	Xenorhabdus sp. KK7.4	Gram-positive and Gram-negative bacteria
Xbud_68.region001	NRP:generic	2.7	fragmented	GCF_00012	370	view	Xenorhabdus budapestensis DSM 16342	Gram-positive and Gram-negative bacteria
Pbod_DE6.1_266.region001	NRP:generic	3.33	fragmented	GCF_00012	372	view	Photorhabdus bodei DE6.1	Gram-positive and Gram-negative bacteria
Xets_20.region001	NRP:generic	33.49	fragmented	GCF_00012	375	view	Xenorhabdus sp. TS4	Gram-positive and Gram-negative bacteria
Xind_40.region001	NRP:generic	12.61	fragmented	GCF_00012	376	view	Xenorhabdus indica DSM 17382	Gram-positive and Gram-negative bacteria
Pthr_PT1.1_139.region001	NRP:generic	11.43	fragmented	GCF_00012	379	view	Photorhabdus thracensis PT1.1	Gram-positive and Gram-negative bacteria
Xe30TX1_c0081_NODE_11.region001	NRP:generic	2.98	fragmented	GCF_00012	380	view	Xenorhabdus thuongxuanensis 30TX1	Gram-positive and Gram-negative bacteria
XenDL20_c00072_NODE_84.region001	NRP:generic	6.52	fragmented	GCF_00012	384	view	Xenorhabdus eapokensis DL20	Gram-positive and Gram-negative bacteria
Xmir_65.region001	NRP:generic	2.39	fragmented	GCF_00012	388	view	Xenorhabdus mirianensis DSM 17902	Gram-positive and Gram-negative bacteria
Pthr_PT1.1_187.region001	NRP:generic	7.25	fragmented	GCF_00012	388	view	Photorhabdus thracensis PT1.1	Gram-positive and Gram-negative bacteria			the ioc/leu BGC has 5,656 hits in the BiG-FAM database
Pbod_LJ_063.region001	NRP:generic	14.14	fragmented	GCF_00012	391	view	Photorhabdus bodei LJ24-63	Gram-positive and Gram-negative bacteria
Pbod_CN4_25_scf0079.region001	NRP:generic	14.04	fragmented	GCF_00012	391	view	Photorhabdus bodei CN4	Gram-positive and Gram-negative bacteria			Dickeya	0.015
Plum_IL9_35_scf0066.region001	NRP:generic	28.42	fragmented	GCF_00012	392	view	Photorhabdus luminescens IL9	Gram-positive and Gram-negative bacteria			Edwardsiella	0.011
Xbed_55.region001	NRP:generic	5.29	fragmented	GCF_00012	394	view	Xenorhabdus bedingii DSM 4764	Gram-positive and Gram-negative bacteria			Hafnia	0.011
Xind_39.region001	NRP:generic	15.4	fragmented	GCF_00012	395	view	Xenorhabdus indica DSM 17382	Gram-positive and Gram-negative bacteria			Morganella	0.013
Xcab_100.region001	NRP:generic	6.08	fragmented	GCF_00012	397	view	Xenorhabdus cabanillasii JM26	Gram-positive and Gram-negative bacteria			Pectobacterium	0.028
Xdo_HBLC131_93.region001	NRP:generic	14.49	fragmented	GCF_00012	401	view	Xenorhabdus doucetiae HBLC131	Gram-positive and Gram-negative bacteria			Photobacterium	0.032
Plau_IT4.1_117.region001	NRP:generic	17.07	fragmented	GCF_00012	401	view	Photorhabdus laumondii IT4.1	Gram-positive and Gram-negative bacteria			Providencia	0.018
Pbod_HU2.3_81.region001	NRP:generic	23.2	fragmented	GCF_00012	401	view	Photorhabdus bodei HU2.3	Gram-positive and Gram-negative bacteria			Serratia	0.121
Plau_HB1.3_122.region001	NRP:generic	16.92	fragmented	GCF_00012	401	view	Photorhabdus laumondii HB1.3	Gram-positive and Gram-negative bacteria			Vibrio	0.602
Pbod_DE6.1_68.region001	NRP:generic	23.32	fragmented	GCF_00012	401	view	Photorhabdus bodei DE6.1	Gram-positive and Gram-negative bacteria			Yersinia	0.1
Plau_DE2.2_79.region001	NRP:generic	23.98	fragmented	GCF_00012	401	view	Photorhabdus laumondii DE2.2	Gram-positive and Gram-negative bacteria			other	0.05
Paeg_BKT4.5_59.region001	NRP:generic	27.85	fragmented	GCF_00012	401	view	Photorhabdus aegyptia BKT4.5	Gram-positive and Gram-negative bacteria
Xpb_61.4_137.region001	NRP:generic	9.25	fragmented	GCF_00012	404	view	Xenorhabdus sp. PB61.4	Gram-positive and Gram-negative bacteria
Ptem_HBLC135_91.region001	NRP:generic	22.66	fragmented	GCF_00012	405	view	Photorhabdus temperata HBLC135	Gram-positive and Gram-negative bacteria
Ptem_HBLC135_132.region001	NRP:generic	11.1	fragmented	GCF_00012	406	view	Photorhabdus temperata HBLC135	Gram-positive and Gram-negative bacteria
Paeg_BKT4.5_197.region001	NRP:generic	8.24	fragmented	GCF_00012	408	view	Photorhabdus aegyptia BKT4.5	Gram-positive and Gram-negative bacteria
Ptem_HBLC135_107.region001	NRP:generic	18.11	fragmented	GCF_00012	411	view	Photorhabdus temperata HBLC135	Gram-positive and Gram-negative bacteria
Ppb6_23.region001	NRP:generic	38.32	fragmented	GCF_00012	411	view	Photorhabdus asymbiotica PB68.1	Gram-positive and Gram-negative bacteria
Pthr_PT1.1_271.region001	NRP:generic	3.04	fragmented	GCF_00012	416	view	Photorhabdus thracensis PT1.1	Gram-positive and Gram-negative bacteria
Pbod_DE6.1_137.region001	NRP:generic	12.89	fragmented	GCF_00012	417	view	Photorhabdus bodei DE6.1	Gram-positive and Gram-negative bacteria
XenDL20_c00073_NODE_85.region001	NRP:generic	3.38	fragmented	GCF_00012	418	view	Xenorhabdus eapokensis DL20	Gram-positive and Gram-negative bacteria
Ptem_HBLC135_137.region001	NRP:generic	10.16	fragmented	GCF_00012	418	view	Photorhabdus temperata HBLC135	Gram-positive and Gram-negative bacteria
Xbed_43.region001	NRP:generic	12.52	fragmented	GCF_00012	420	view	Xenorhabdus bedingii DSM 4764	Gram-positive and Gram-negative bacteria
Pbod_DE6.1_156.region001	NRP:generic	11.44	fragmented	GCF_00012	422	view	Photorhabdus bodei DE6.1	Gram-positive and Gram-negative bacteria
Pbod_LJ_067.region001	NRP:generic	10.68	fragmented	GCF_00012	422	view	Photorhabdus bodei LJ24-63	Gram-positive and Gram-negative bacteria
Pbod_CN4_25_scf0088.region001	NRP:generic	10.65	fragmented	GCF_00012	422	view	Photorhabdus bodei CN4	Gram-positive and Gram-negative bacteria
Xind_38.region001	NRP:generic	17.16	fragmented	GCF_00012	429	view	Xenorhabdus indica DSM 17382	Gram-positive and Gram-negative bacteria
Xvie_32.region001	NRP:generic	24.27	fragmented	GCF_00012	432	view	Xenorhabdus vietnamensis DSM 22392	Gram-positive and Gram-negative bacteria
Xpb_61.4_84.region001	NRP:generic	20.36	fragmented	GCF_00012	433	view	Xenorhabdus sp. PB61.4	Gram-positive and Gram-negative bacteria
Xvie_42.region001	NRP:generic	8.92	fragmented	GCF_00012	437	view	Xenorhabdus vietnamensis DSM 22392	Gram-positive and Gram-negative bacteria
Plau_IT4.1_116.region001	NRP:generic	17.11	fragmented	GCF_00012	441	view	Photorhabdus laumondii IT4.1	Gram-positive and Gram-negative bacteria
Plau_HB1.3_120.region001	NRP:generic	17.16	fragmented	GCF_00012	441	view	Photorhabdus laumondii HB1.3	Gram-positive and Gram-negative bacteria
Plau_DE2.2_73.region001	NRP:generic	25.34	fragmented	GCF_00012	441	view	Photorhabdus laumondii DE2.2	Gram-positive and Gram-negative bacteria
Pthr_PT1.1_31.region001	NRP:generic	34.98	fragmented	GCF_00012	444	view	Photorhabdus thracensis PT1.1	Gram-positive and Gram-negative bacteria
Pthr_PT1.1_175.region001	NRP:generic	8.05	fragmented	GCF_00012	446	view	Photorhabdus thracensis PT1.1	Gram-positive and Gram-negative bacteria
Xpb_30.3_107.region001	NRP:generic	12.45	fragmented	GCF_00012	450	view	Xenorhabdus sp. PB30.3	Gram-positive and Gram-negative bacteria
Paeg_BKT4.5_17.region001	NRP:generic	36.74	fragmented	GCF_00012	451	view	Photorhabdus aegyptia BKT4.5	Gram-positive and Gram-negative bacteria
Pbod_DE6.1_98.region001	NRP:generic	17.56	fragmented	GCF_00012	454	view	Photorhabdus bodei DE6.1	Gram-positive and Gram-negative bacteria
Pbod_HU2.3_155.region001	NRP:generic	10.93	fragmented	GCF_00012	456	view	Photorhabdus bodei HU2.3	Gram-positive and Gram-negative bacteria
Plau_HB1.3_166.region001	NRP:generic	11.3	fragmented	GCF_00012	456	view	Photorhabdus laumondii HB1.3	Gram-positive and Gram-negative bacteria
Pbod_DE6.1_153.region001	NRP:generic	11.65	fragmented	GCF_00012	456	view	Photorhabdus bodei DE6.1	Gram-positive and Gram-negative bacteria
Paeg_BKT4.5_167.region001	NRP:generic	10.48	fragmented	GCF_00012	456	view	Photorhabdus aegyptia BKT4.5	Gram-positive and Gram-negative bacteria
Pthr_PT1.1_146.region001	NRP:generic	10.51	fragmented	GCF_00012	460	view	Photorhabdus thracensis PT1.1	Gram-positive and Gram-negative bacteria
Xcab_135.region001	NRP:NRPS-like	2.06	fragmented	GCF_00012	462	view	Xenorhabdus cabanillasii JM26	Gram-positive and Gram-negative bacteria
Paeg_BKT4.5_64.region001	NRP:generic	26.24	fragmented	GCF_00012	468	view	Photorhabdus aegyptia BKT4.5	Gram-positive and Gram-negative bacteria
Xinn_77.region001	NRP:generic	13.3	fragmented	GCF_00012	473	view	Xenorhabdus innexi DSM 16336	Gram-positive and Gram-negative bacteria
Xg_VH1_68.region001	NRP:generic	21.33	fragmented	GCF_00012	473	view	Xenorhabdus griffiniae VH1	Gram-positive and Gram-negative bacteria
Xind_65.region001	NRP:NRPS-like	2.06	fragmented	GCF_00012	474	view	Xenorhabdus indica DSM 17382	Gram-positive and Gram-negative bacteria
Ptem_HBLC135_24.region001	NRP:generic	51.5	fragmented	GCF_00012	475	view	Photorhabdus temperata HBLC135	Gram-positive and Gram-negative bacteria
Plum_IL9_35_scf0082.region001	NRP:generic	18.89	fragmented	GCF_00012	475	view	Photorhabdus luminescens IL9	Gram-positive and Gram-negative bacteria
Plum_EN01_24_scf0081.region001	NRP:generic	18.89	fragmented	GCF_00012	475	view	Photorhabdus luminescens EN01	Gram-positive and Gram-negative bacteria
Phpb_23.region001	NRP:generic	83.07	fragmented	GCF_00012	476	view	Photorhabdus luminescens subsp. namnaoensis PB45.5	Gram-positive and Gram-negative bacteria
XenDL20_c00170_NODE_21.region001	NRP:NRPS-like	1.59	fragmented	GCF_00012	478	view	Xenorhabdus eapokensis DL20	Gram-positive and Gram-negative bacteria
Plau_IT4.1_239.region001	NRP:generic	3.4	fragmented	GCF_00012	479	view	Photorhabdus laumondii IT4.1	Gram-positive and Gram-negative bacteria
Plau_HB1.3_277.region001	NRP:generic	3.4	fragmented	GCF_00012	479	view	Photorhabdus laumondii HB1.3	Gram-positive and Gram-negative bacteria
Plum_IL9_35_scf0044.region001	NRP:generic	44.57	fragmented	GCF_00012	499	view	Photorhabdus luminescens IL9	Gram-positive and Gram-negative bacteria
Plum_EN01_24_scf0045.region001	NRP:generic	44.57	fragmented	GCF_00012	499	view	Photorhabdus luminescens EN01	Gram-positive and Gram-negative bacteria
Xvie_33.region001	NRP:generic	23.58	fragmented	GCF_00012	502	view	Xenorhabdus vietnamensis DSM 22392	Gram-positive and Gram-negative bacteria
Xets_59.region001	NRP:generic	8.69	fragmented	GCF_00012	503	view	Xenorhabdus sp. TS4	Gram-positive and Gram-negative bacteria
Xehl_40.region001	NRP:generic	9.96	fragmented	GCF_00012	503	view	Xenorhabdus ehlersii DSM 16337	Gram-positive and Gram-negative bacteria
Xdo_HBLC131_123.region001	NRP:generic	9.57	fragmented	GCF_00012	503	view	Xenorhabdus doucetiae HBLC131	Gram-positive and Gram-negative bacteria
Xcab_86.region001	NRP:generic	8.31	fragmented	GCF_00012	507	view	Xenorhabdus cabanillasii JM26	Gram-positive and Gram-negative bacteria
Xmir_69.region001	NRP:generic	2.12	fragmented	GCF_00012	510	view	Xenorhabdus mirianensis DSM 17902	Gram-positive and Gram-negative bacteria
Pbod_HU2.3_40.region001	NRP:generic	35.67	fragmented	GCF_00012	511	view	Photorhabdus bodei HU2.3	Gram-positive and Gram-negative bacteria
Xekj_83.region001	NRP:generic	2.41	fragmented	GCF_00012	512	view	Xenorhabdus sp. KJ12.1	Gram-positive and Gram-negative bacteria
Plau_IT4.1_72.region001	NRP:generic	25.16	fragmented	GCF_00012	512	view	Photorhabdus laumondii IT4.1	Gram-positive and Gram-negative bacteria
Plau_DE2.2_67.region001	NRP:generic	26.13	fragmented	GCF_00012	512	view	Photorhabdus laumondii DE2.2	Gram-positive and Gram-negative bacteria
Xbud_73.region001	NRP:generic	2.38	fragmented	GCF_00012	521	view	Xenorhabdus budapestensis DSM 16342	Gram-positive and Gram-negative bacteria
Pthr_PT1.1_278.region001	NRP:generic	2.94	fragmented	GCF_00012	526	view	Photorhabdus thracensis PT1.1	Gram-positive and Gram-negative bacteria
Plum_IL9_35_scf0083.region001	NRP:generic	18.13	fragmented	GCF_00012	526	view	Photorhabdus luminescens IL9	Gram-positive and Gram-negative bacteria
Plum_EN01_24_scf0083.region001	NRP:generic	17.3	fragmented	GCF_00012	526	view	Photorhabdus luminescens EN01	Gram-positive and Gram-negative bacteria
Pbod_DE6.1_292.region001	NRP:generic	2.4	fragmented	GCF_00012	526	view	Photorhabdus bodei DE6.1	Gram-positive and Gram-negative bacteria
P_tem_1.region002	NRP:generic	53.14	complete	GCF_00012	537	view	Photorhabdus temperata subsp. thracensis DSM 15199	Gram-positive and Gram-negative bacteria
Xcab_48.region001	NRP:generic	30.3	fragmented	GCF_00012	545	view	Xenorhabdus cabanillasii JM26	Gram-positive and Gram-negative bacteria
XnemATCC_NC_014228.1.region014	NRP:generic	64.04	complete	GCF_00012	546	view	Xenorhabdus nematophila ATCC 19061	Gram-positive and Gram-negative bacteria
Xmir_36.region001	NRP:generic	20.48	fragmented	GCF_00012	547	view	Xenorhabdus mirianensis DSM 17902	Gram-positive and Gram-negative bacteria
Xpb_61.4_49.region001	NRP:generic	32.65	fragmented	GCF_00012	549	view	Xenorhabdus sp. PB61.4	Gram-positive and Gram-negative bacteria
Ppb6_29.region001	NRP:generic	38.99	fragmented	GCF_00012	549	view	Photorhabdus asymbiotica PB68.1	Gram-positive and Gram-negative bacteria
Xpb_61.4_54.region001	NRP:generic	31.97	fragmented	GCF_00012	559	view	Xenorhabdus sp. PB61.4	Gram-positive and Gram-negative bacteria
Pbod_LJ_043.region001	NRP:generic	43.42	fragmented	GCF_00012	559	view	Photorhabdus bodei LJ24-63	Gram-positive and Gram-negative bacteria
Pbod_CN4_25_scf0044.region001	NRP:generic	43.63	fragmented	GCF_00012	559	view	Photorhabdus bodei CN4	Gram-positive and Gram-negative bacteria
Plau_DE2.2_194.region001	NRP:NRPS-like	7.61	fragmented	GCF_00012	567	view	Photorhabdus laumondii DE2.2	Gram-positive and Gram-negative bacteria
Xpb_30.3_104.region001	NRP:generic	13.45	fragmented	GCF_00012	573	view	Xenorhabdus sp. PB30.3	Gram-positive and Gram-negative bacteria
Ptem_HBLC135_57.region001	NRP:generic	32.02	fragmented	GCF_00012	587	view	Photorhabdus temperata HBLC135	Gram-positive and Gram-negative bacteria
XenDL20_c00149_NODE_17.region001	NRP:generic	23.57	fragmented	GCF_00012	598	view	Xenorhabdus eapokensis DL20	Gram-positive and Gram-negative bacteria
Xpb_61.4_91.region001	NRP:generic	19.43	fragmented	GCF_00012	620	view	Xenorhabdus sp. PB61.4	Gram-positive and Gram-negative bacteria
Xpb_30.3_79.region001	NRP:generic	21.16	fragmented	GCF_00012	620	view	Xenorhabdus sp. PB30.3	Gram-positive and Gram-negative bacteria
Xmau_12.region001	NRP:generic	50.5	complete	GCF_00012	634	view	Xenorhabdus mauleonii DSM 17908	Gram-positive and Gram-negative bacteria
Pbod_HU2.3_167.region001	NRP:generic	9.87	fragmented	GCF_00012	639	view	Photorhabdus bodei HU2.3	Gram-positive and Gram-negative bacteria
Xets_122.region001	NRP:generic	25.69	fragmented	GCF_00012	659	view	Xenorhabdus sp. TS4	Gram-positive and Gram-negative bacteria
Xehl_34.region001	NRP:generic	19.55	fragmented	GCF_00012	662	view	Xenorhabdus ehlersii DSM 16337	Gram-positive and Gram-negative bacteria
Plau_IT4.1_120.region001	NRP:NRPS-like	16.47	fragmented	GCF_00012	667	view	Photorhabdus laumondii IT4.1	Gram-positive and Gram-negative bacteria
Plau_HB1.3_134.region001	NRP:NRPS-like	15.27	fragmented	GCF_00012	667	view	Photorhabdus laumondii HB1.3	Gram-positive and Gram-negative bacteria
Pbod_CN4_25_scf0071.region001	NRP:generic	21.26	fragmented	GCF_00012	677	view	Photorhabdus bodei CN4	Gram-positive and Gram-negative bacteria
Xmir_20.region001	NRP:generic	30.71	fragmented	GCF_00012	681	view	Xenorhabdus mirianensis DSM 17902	Gram-positive and Gram-negative bacteria
Ptem_HBLC135_2.region001	NRP:generic	51.5	complete	GCF_00012	683	view	Photorhabdus temperata HBLC135	Gram-positive and Gram-negative bacteria
Xdo_HBLC131_14.region001	NRP:NRPS-like	22.28	fragmented	GCF_00012	686	view	Xenorhabdus doucetiae HBLC131	Gram-positive and Gram-negative bacteria
Xvie_12.region001	NRP:generic	44.3	fragmented	GCF_00012	694	view	Xenorhabdus vietnamensis DSM 22392	Gram-positive and Gram-negative bacteria
Xekj_27.region001	NRP:generic	47.55	fragmented	GCF_00012	696	view	Xenorhabdus sp. KJ12.1	Gram-positive and Gram-negative bacteria
Xinn_59.region001	NRP:generic	21.34	fragmented	GCF_00012	699	view	Xenorhabdus innexi DSM 16336	Gram-positive and Gram-negative bacteria
Pthr_PT1.1_60.region001	NRP:generic	26.12	fragmented	GCF_00012	711	view	Photorhabdus thracensis PT1.1	Gram-positive and Gram-negative bacteria
Xpb_30.3_20.region001	NRP:generic	46.92	fragmented	GCF_00012	723	view	Xenorhabdus sp. PB30.3	Gram-positive and Gram-negative bacteria
Xhom_3.region005	NRP:generic	44.3	fragmented	GCF_00012	732	view	Xenorhabdus hominickii DSM 17903	Gram-positive and Gram-negative bacteria
Xmir_27.region001	NRP:generic	39.41	fragmented	GCF_00012	741	view	Xenorhabdus mirianensis DSM 17902	Gram-positive and Gram-negative bacteria
Xinn_7.region001	NRP:generic	51.81	complete	GCF_00012	741	view	Xenorhabdus innexi DSM 16336	Gram-positive and Gram-negative bacteria
Xkoz_9.region001	NRP:generic	51.62	complete	GCF_00012	753	view	Xenorhabdus kozodoi DSM 17907	Gram-positive and Gram-negative bacteria
Xinn_54.region001	NRP:generic	24.33	fragmented	GCF_00012	754	view	Xenorhabdus innexi DSM 16336	Gram-positive and Gram-negative bacteria
Xe30TX1_c0078_NODE_98.region002	NRP:generic	51.66	complete	GCF_00012	757	view	Xenorhabdus thuongxuanensis 30TX1	Gram-positive and Gram-negative bacteria
Ptem_HBLC135_70.region001	NRP:generic	28.8	fragmented	GCF_00012	763	view	Photorhabdus temperata HBLC135	Gram-positive and Gram-negative bacteria
Xsto_18.region002	NRP:generic	51.74	complete	GCF_00012	772	view	Xenorhabdus stockiae DSM 17904	Gram-positive and Gram-negative bacteria
Xpb_30.3_51.region001	NRP:generic	30.1	fragmented	GCF_00012	778	view	Xenorhabdus sp. PB30.3	Gram-positive and Gram-negative bacteria
Xinn_26.region001	NRP:generic	44.66	fragmented	GCF_00012	779	view	Xenorhabdus innexi DSM 16336	Gram-positive and Gram-negative bacteria
Xjap_NZ_FOVO01000012.region001	NRP:generic	51.76	complete	GCF_00012	801	view	Xenorhabdus japonica DSM 16522	Gram-positive and Gram-negative bacteria
Xvie_4.region002	NRP:generic	39.6	fragmented	GCF_00012	817	view	Xenorhabdus vietnamensis DSM 22392	Gram-positive and Gram-negative bacteria
Ppb6_13.region001	NRP:generic	44.61	complete	GCF_00012	820	view	Photorhabdus asymbiotica PB68.1	Gram-positive and Gram-negative bacteria
Xe30TX1_c0114_NODE_18.region001	NRP:generic	31.73	fragmented	GCF_00012	823	view	Xenorhabdus thuongxuanensis 30TX1	Gram-positive and Gram-negative bacteria
Xind_9.region001	NRP:generic	50.4	complete	GCF_00012	824	view	Xenorhabdus indica DSM 17382	Gram-positive and Gram-negative bacteria
Ppb6_24.region001	NRP:generic	37.99	fragmented	GCF_00012	836	view	Photorhabdus asymbiotica PB68.1	Gram-positive and Gram-negative bacteria
Plum_TT01_1.region006	NRP:generic	59.27	complete	GCF_00012	847	view	Photorhabdus luminescens subsp. laumondii TT01	Gram-positive and Gram-negative bacteria
Xbed_4.region001	NRP:generic	51.9	complete	GCF_00012	851	view	Xenorhabdus bedingii DSM 4764	Gram-positive and Gram-negative bacteria
Xvie_27.region001	NRP:generic Other:betalactone	25.98	fragmented	GCF_00012	854	view	Xenorhabdus vietnamensis DSM 22392	Gram-positive and Gram-negative bacteria
Xbud_2.region001	NRP:generic	51.8	complete	GCF_00012	858	view	Xenorhabdus budapestensis DSM 16342	Gram-positive and Gram-negative bacteria
Ptem_HBLC135_2.region002	NRP:generic	37.99	fragmented	GCF_00012	861	view	Photorhabdus temperata HBLC135	Gram-positive and Gram-negative bacteria
Pthr_PT1.1_80.region001	NRP:generic	21.5	fragmented	GCF_00012	865	view	Photorhabdus thracensis PT1.1	Gram-positive and Gram-negative bacteria
Xpb_61.4_74.region001	NRP:generic	23.99	fragmented	GCF_00012	866	view	Xenorhabdus sp. PB61.4	Gram-positive and Gram-negative bacteria
Xpb_30.3_66.region001	NRP:generic	24.28	fragmented	GCF_00012	867	view	Xenorhabdus sp. PB30.3	Gram-positive and Gram-negative bacteria
Xpb_30.3_18.region001	NRP:generic	26.79	fragmented	GCF_00012	919	view	Xenorhabdus sp. PB30.3	Gram-positive and Gram-negative bacteria
Xbov_NC_013892.1.region008	NRP:generic	98.73	complete	GCF_00012	941	view	Xenorhabdus bovienii SS-2004	Gram-positive and Gram-negative bacteria
Xmau_10.region001	NRP:generic	43.71	fragmented	GCF_00012	1004	view	Xenorhabdus mauleonii DSM 17908	Gram-positive and Gram-negative bacteria
Xets_79.region001	NRP:NRPS-like	22.19	fragmented	GCF_00012	1005	view	Xenorhabdus sp. TS4	Gram-positive and Gram-negative bacteria
Xehl_14.region001	NRP:NRPS-like	22.1	fragmented	GCF_00012	1005	view	Xenorhabdus ehlersii DSM 16337	Gram-positive and Gram-negative bacteria
XenKK7.region014	NRP:generic	48.95	complete	GCF_00012	1019	view	Xenorhabdus sp. KK7.4	Gram-positive and Gram-negative bacteria
Xind_42.region001	NRP:generic	11.4	fragmented	GCF_00012	1021	view	Xenorhabdus indica DSM 17382	Gram-positive and Gram-negative bacteria
XenDL20_c00075_NODE_87.region001	NRP:generic	39.75	fragmented	GCF_00012	1041	view	Xenorhabdus eapokensis DL20	Gram-positive and Gram-negative bacteria
Xvie_29.region001	NRP:generic	37.92	fragmented	GCF_00012	1045	view	Xenorhabdus vietnamensis DSM 22392	Gram-positive and Gram-negative bacteria
Pbod_LJ_022.region001	NRP:generic	27.94	fragmented	GCF_00012	1109	view	Photorhabdus bodei LJ24-63	Gram-positive and Gram-negative bacteria
Xkoz_6.region001	NRP:generic	27.53	fragmented	GCF_00012	1120	view	Xenorhabdus kozodoi DSM 17907	Gram-positive and Gram-negative bacteria
XenDL20_c00059_NODE_70.region001	NRP:generic	25.72	fragmented	GCF_00012	1196	view	Xenorhabdus eapokensis DL20	Gram-positive and Gram-negative bacteria
Xcab_13.region001	NRP:generic	29.12	complete	GCF_00012	1236	view	Xenorhabdus cabanillasii JM26	Gram-positive and Gram-negative bacteria
Xekj_21.region001	NRP:generic	43.3	fragmented	GCF_00012	1397	view	Xenorhabdus sp. KJ12.1	Gram-positive and Gram-negative bacteria
XenKK7.region015	NRP:generic Polyketide:T1PKS	69.11	complete	GCF_00016	1726	view	Xenorhabdus sp. KK7.4	Deltaproteobacteria
Xg_VH1_42.region001	NRP:generic	29.48	fragmented	GCF_00020	846	view	Xenorhabdus griffiniae VH1	Gram-positive and Gram-negative bacteria
Xhom_ANU1.region011	NRP:generic	53.54	complete	GCF_00020	874	view	Xenorhabdus hominickii ANU1	Gram-positive and Gram-negative bacteria
Xehl_1.region001	NRP:generic	41.75	complete	GCF_00020	876	view	Xenorhabdus ehlersii DSM 16337	Gram-positive and Gram-negative bacteria
Xhom_1.region003	NRP:generic	53.54	complete	GCF_00020	897	view	Xenorhabdus hominickii DSM 17903	Gram-positive and Gram-negative bacteria
Xhom_3.region001	NRP:generic	53.54	complete	GCF_00020	922	view	Xenorhabdus hominickii DSM 17903	Gram-positive and Gram-negative bacteria
Xvie_6.region001	NRP:generic	55.89	complete	GCF_00020	1043	view	Xenorhabdus vietnamensis DSM 22392	Gram-positive and Gram-negative bacteria
Xmir_1.region001	NRP:generic	49.44	fragmented	GCF_00020	1047	view	Xenorhabdus mirianensis DSM 17902	Gram-positive and Gram-negative bacteria
Xets_54.region001	NRP:generic	51.61	fragmented	GCF_00020	1282	view	Xenorhabdus sp. TS4	Gram-positive and Gram-negative bacteria
Xpb_61.4_106.region001	NRP:generic	14.82	fragmented	GCF_00067	537	view	Xenorhabdus sp. PB61.4	Gram-positive and Gram-negative bacteria
Ppb6_37.region001	NRP:generic	17.68	fragmented	GCF_00067	585	view	Photorhabdus asymbiotica PB68.1	Gram-positive and Gram-negative bacteria
Xinn_58.region001	NRP:generic	22.38	fragmented	GCF_00067	681	view	Xenorhabdus innexi DSM 16336	Gram-positive and Gram-negative bacteria
XenKK7.region003	NRP:NRPS-like	40.55	complete	GCF_00067	1273	view	Xenorhabdus sp. KK7.4	Gram-positive and Gram-negative bacteria
Xbud_16.region001	NRP:generic	50.98	fragmented	GCF_00067	1397	view	Xenorhabdus budapestensis DSM 16342	Gram-positive and Gram-negative bacteria
Xsto_46.region001	NRP:generic	24.25	fragmented	GCF_00105	561	view	Xenorhabdus stockiae DSM 17904	Gram-positive and Gram-negative bacteria
Xind_7.region001	NRP:generic	66.38	complete	GCF_00105	927	view	Xenorhabdus indica DSM 17382	Gram-positive and Gram-negative bacteria
Xekj_14.region001	NRP:generic	55.48	fragmented	GCF_00105	1019	view	Xenorhabdus sp. KJ12.1	Gram-positive and Gram-negative bacteria
Xekj_42.region001	NRP:generic Polyketide:transAT-PKS	26.22	fragmented	GCF_00107	985	view	Xenorhabdus sp. KJ12.1	Gammaproteobacteria
Plau_DE2.2_105.region001	NRP:generic Polyketide:T1PKS	18.87	fragmented	GCF_00124	872	view	Photorhabdus laumondii DE2.2	Gram-positive and Gram-negative bacteria
Pthr_PT1.1_84.region001	NRP:generic Polyketide:T1PKS	19.57	fragmented	GCF_00124	933	view	Photorhabdus thracensis PT1.1	Gram-positive and Gram-negative bacteria
Xe30TX1_c0082_NODE_11.region001	NRP:generic Polyketide:T1PKS	54.61	complete	GCF_00124	1336	view	Xenorhabdus thuongxuanensis 30TX1	Gram-positive and Gram-negative bacteria
Xdo_HBLC131_4.region001	NRP:generic Polyketide:T1PKS	57.01	complete	GCF_00124	1341	view	Xenorhabdus doucetiae HBLC131	Gram-positive and Gram-negative bacteria
Pbod_HU2.3_39.region001	NRP:generic Other:arylpolyene RiPP:bacteriocin	35.7	fragmented	GCF_00126	1291	view	Photorhabdus bodei HU2.3	Gammaproteobacteria
Pthr_PT1.1_173.region001	Polyketide:T1PKS	8.26	fragmented	GCF_00148	532	view	Photorhabdus thracensis PT1.1	Gram-positive bacteria
Paeg_BKT4.5_212.region001	Polyketide:T1PKS	7.27	fragmented	GCF_00148	598	view	Photorhabdus aegyptia BKT4.5	Gram-positive bacteria
Xg_VH1_57.region001	Polyketide:T1PKS	23.83	fragmented	GCF_00148	742	view	Xenorhabdus griffiniae VH1	Gram-positive bacteria
Xekj_38.region001	Polyketide:T1PKS	36.41	fragmented	GCF_00148	1288	view	Xenorhabdus sp. KJ12.1	Gram-positive bacteria
Xpb_61.4_17.region001	NRP:generic Polyketide:T1PKS	51.2	fragmented	GCF_00148	1756	view	Xenorhabdus sp. PB61.4	Gram-positive bacteria
Paeg_BKT4.5_54.region001	NRP:generic	29.84	fragmented	GCF_00163	996	view	Photorhabdus aegyptia BKT4.5	Gammaproteobacteria
Xhom_2.region001	NRP:generic	52.24	fragmented	GCF_00239	1046	view	Xenorhabdus hominickii DSM 17903	Gammaproteobacteria
Xhom_ANU1.region007	NRP:generic	105.3	complete	GCF_00239	1353	view	Xenorhabdus hominickii ANU1	Gammaproteobacteria
XenDL20_c00014_NODE_19.region001	NRP:generic	43.16	fragmented	GCF_00239	1430	view	Xenorhabdus eapokensis DL20	Gammaproteobacteria
Xkoz_8.region001	NRP:generic	66.2	complete	GCF_00239	1630	view	Xenorhabdus kozodoi DSM 17907	Gammaproteobacteria
Xbed_1.region001	NRP:generic	46.4	complete	GCF_00239	1664	view	Xenorhabdus bedingii DSM 4764	Gammaproteobacteria
Xish_1.region012	NRP:generic	65.94	complete	GCF_00239	1803	view	Xenorhabdus ishibashii DSM 22670	Gammaproteobacteria
Xind_9.region002	NRP:generic	26.2	fragmented	GCF_00269	618	view	Xenorhabdus indica DSM 17382	Xenorhabdus and Photorhabdus
Xbud_23.region001	NRP:generic	30.73	fragmented	GCF_00269	663	view	Xenorhabdus budapestensis DSM 16342	Xenorhabdus and Photorhabdus
Xpb_61.4_21.region001	NRP:generic	49.93	fragmented	GCF_00269	870	view	Xenorhabdus sp. PB61.4	Xenorhabdus and Photorhabdus
Xekj_32.region001	NRP:generic	38.67	fragmented	GCF_00269	919	view	Xenorhabdus sp. KJ12.1	Xenorhabdus and Photorhabdus
Xsto_14.region001	NRP:generic	77.94	fragmented	GCF_00269	1322	view	Xenorhabdus stockiae DSM 17904	Xenorhabdus and Photorhabdus
Xpb_30.3_25.region001	NRP:generic Polyketide:hglE-KS Polyketide:T1PKS Other:PUFA	50.59	fragmented	GCF_00356	960	view	Xenorhabdus sp. PB30.3	Gammaproteobacteria
Xbud_14.region001	NRP:generic Polyketide:hglE-KS Polyketide:T1PKS Other:PUFA	75.86	fragmented	GCF_00356	1439	view	Xenorhabdus budapestensis DSM 16342	Gammaproteobacteria
XenDL20_c00042_NODE_50.region001	NRP:generic Polyketide:T1PKS	17.39	fragmented	GCF_00434	980	view	Xenorhabdus eapokensis DL20	Gammaproteobacteria
Plau_HB1.3_35.region001	NRP:generic Polyketide:T1PKS	34.47	fragmented	GCF_00434	1031	view	Photorhabdus laumondii HB1.3	Gammaproteobacteria
Pbod_HU2.3_42.region001	NRP:generic Polyketide:T1PKS	34.9	fragmented	GCF_00434	1038	view	Photorhabdus bodei HU2.3	Gammaproteobacteria
Paeg_BKT4.5_37.region001	NRP:generic Polyketide:T1PKS	37.26	fragmented	GCF_00434	1062	view	Photorhabdus aegyptia BKT4.5	Gammaproteobacteria
Pbod_DE6.1_33.region001	NRP:generic Polyketide:T1PKS	34.74	fragmented	GCF_00434	1075	view	Photorhabdus bodei DE6.1	Gammaproteobacteria
Plau_DE2.2_25.region001	NRP:generic Polyketide:T1PKS	43.68	fragmented	GCF_00434	1092	view	Photorhabdus laumondii DE2.2	Gammaproteobacteria
Plau_IT4.1_31.region001	NRP:generic Polyketide:T1PKS	41.62	fragmented	GCF_00434	1105	view	Photorhabdus laumondii IT4.1	Gammaproteobacteria
Ppb6_27.region001	NRP:generic Polyketide:T1PKS	42.94	fragmented	GCF_00434	1131	view	Photorhabdus asymbiotica PB68.1	Gammaproteobacteria
Phpb_3.region001	NRP:generic Polyketide:T1PKS	62.64	complete	GCF_00434	1161	view	Photorhabdus luminescens subsp. namnaoensis PB45.5	Gammaproteobacteria
Xg_VH1_4.region001	NRP:generic Polyketide:T1PKS	69.85	fragmented	GCF_00434	1163	view	Xenorhabdus griffiniae VH1	Gammaproteobacteria
Xhom_ANU1.region004	NRP:generic Polyketide:T1PKS	65.12	complete	GCF_00434	1236	view	Xenorhabdus hominickii ANU1	Gammaproteobacteria
Xhom_7.region001	NRP:generic Polyketide:T1PKS	65.6	complete	GCF_00434	1262	view	Xenorhabdus hominickii DSM 17903	Gammaproteobacteria
Xhom_6.region003	NRP:generic Polyketide:T1PKS	65.6	complete	GCF_00434	1262	view	Xenorhabdus hominickii DSM 17903	Gammaproteobacteria
Xhom_11.region001	NRP:generic Polyketide:T1PKS	55.17	fragmented	GCF_00434	1262	view	Xenorhabdus hominickii DSM 17903	Gammaproteobacteria
Xehl_10.region001	NRP:generic Polyketide:T1PKS	51.45	fragmented	GCF_00434	1343	view	Xenorhabdus ehlersii DSM 16337	Gammaproteobacteria
Plum_IL9_35_scf0007.region001	NRP:generic Polyketide:T1PKS	51.17	fragmented	GCF_00434	1354	view	Photorhabdus luminescens IL9	Gammaproteobacteria
Plum_EN01_24_scf0006.region001	NRP:generic Polyketide:T1PKS	51.31	fragmented	GCF_00434	1354	view	Photorhabdus luminescens EN01	Gammaproteobacteria
Xets_81.region001	NRP:generic Polyketide:T1PKS	50.11	fragmented	GCF_00434	1356	view	Xenorhabdus sp. TS4	Gammaproteobacteria
Plum_TT01_1.region011	NRP:generic Polyketide:T1PKS	61.83	complete	GCF_00434	1364	view	Photorhabdus luminescens subsp. laumondii TT01	Gammaproteobacteria
Pbod_CN4_25_scf0002.region001	NRP:generic Polyketide:T1PKS	62.69	complete	GCF_00434	1414	view	Photorhabdus bodei CN4	Gammaproteobacteria
Xbud_4.region001	NRP:generic Polyketide:T1PKS	52.05	fragmented	GCF_00434	1425	view	Xenorhabdus budapestensis DSM 16342	Gammaproteobacteria
Xish_2.region001	NRP:generic Polyketide:T1PKS	62.72	complete	GCF_00434	1427	view	Xenorhabdus ishibashii DSM 22670	Gammaproteobacteria
Pbod_LJ_001.region001	NRP:generic Polyketide:T1PKS	62.69	complete	GCF_00434	1429	view	Photorhabdus bodei LJ24-63	Gammaproteobacteria
Xvie_19.region001	NRP:generic Polyketide:T1PKS	46.58	fragmented	GCF_00434	1432	view	Xenorhabdus vietnamensis DSM 22392	Gammaproteobacteria
Xjap_NZ_FOVO01000018.region001	NRP:generic Polyketide:T1PKS	63.13	complete	GCF_00434	1463	view	Xenorhabdus japonica DSM 16522	Gammaproteobacteria
Xe30TX1_c0026_NODE_31.region001	NRP:generic Polyketide:T1PKS	50.11	fragmented	GCF_00434	1522	view	Xenorhabdus thuongxuanensis 30TX1	Gammaproteobacteria
Xcab_1.region001	NRP:generic Polyketide:T1PKS	62.9	complete	GCF_00434	1555	view	Xenorhabdus cabanillasii JM26	Gammaproteobacteria
Xind_1.region002	NRP:generic Polyketide:T1PKS	62.93	complete	GCF_00434	1624	view	Xenorhabdus indica DSM 17382	Gammaproteobacteria
Xmir_3.region002	NRP:generic Polyketide:T1PKS	62.81	complete	GCF_00434	1728	view	Xenorhabdus mirianensis DSM 17902	Gammaproteobacteria
Xinn_4.region001	NRP:generic Polyketide:T1PKS	62.95	complete	GCF_00434	1754	view	Xenorhabdus innexi DSM 16336	Gammaproteobacteria
Xsze_2.region005	NRP:generic Polyketide:T1PKS Other:phenazine	77.98	complete	GCF_00434	1887	view	Xenorhabdus szentirimaii DSM 16338	Gammaproteobacteria
Xszus_1.region004	NRP:generic Polyketide:T1PKS Other:phenazine	77.94	complete	GCF_00434	1890	view	Xenorhabdus szentirimaii US	Gammaproteobacteria
Xind_18.region001	NRP:generic Polyketide:transAT-PKS	55.87	fragmented	GCF_00462	1199	view	Xenorhabdus indica DSM 17382	Gram-negative bacteria
Xg_VH1_19.region001	NRP:generic Polyketide:transAT-PKS	46.55	fragmented	GCF_00462	1310	view	Xenorhabdus griffiniae VH1	Gram-negative bacteria
Xpb_61.4_26.region001	NRP:generic Polyketide:transAT-PKS	46.23	fragmented	GCF_00462	1316	view	Xenorhabdus sp. PB61.4	Gram-negative bacteria
Xszus_1.region008	Other:phenazine	20.48	complete	GCF_00501	1375	view	Xenorhabdus szentirimaii US	Gram-positive and Gram-negative bacteria
Xsze_2.region001	Other:phenazine	17.61	complete	GCF_00501	1375	view	Xenorhabdus szentirimaii DSM 16338	Gram-positive and Gram-negative bacteria
Xjap_NZ_FOVO01000044.region001	Other:phenazine	20.46	complete	GCF_00501	1423	view	Xenorhabdus japonica DSM 16522	Gram-positive and Gram-negative bacteria
Xvie_1.region003	Other:phenazine	20.46	complete	GCF_00501	1449	view	Xenorhabdus vietnamensis DSM 22392	Gram-positive and Gram-negative bacteria
Xmau_18.region001	Other:siderophore	23.38	complete	GCF_00640	319	view	Xenorhabdus mauleonii DSM 17908	Gram-positive and Gram-negative bacteria
Xbov_NC_013892.1.region013	Other:siderophore	22.89	complete	GCF_00640	319	view	Xenorhabdus bovienii SS-2004	Gram-positive and Gram-negative bacteria
Xmir_13.region001	Other:siderophore	14.46	complete	GCF_00640	343	view	Xenorhabdus mirianensis DSM 17902	Gram-positive and Gram-negative bacteria
Xe30TX1_c0030_NODE_36.region001	Other:siderophore	8.06	fragmented	GCF_00640	398	view	Xenorhabdus thuongxuanensis 30TX1	Gram-positive and Gram-negative bacteria
Xdo_HBLC131_42.region001	Other:siderophore	24.49	complete	GCF_00640	421	view	Xenorhabdus doucetiae HBLC131	Gram-positive and Gram-negative bacteria
Xdo_FRM16.1.region004	Other:siderophore	21.22	complete	GCF_00640	421	view	Xenorhabdus doucetiae FRM16	Gram-positive and Gram-negative bacteria
Xbud_1.region001	Other:siderophore	24.66	complete	GCF_00640	438	view	Xenorhabdus budapestensis DSM 16342	Gram-positive and Gram-negative bacteria
Xcab_10.region001	Other:siderophore	24.66	complete	GCF_00640	460	view	Xenorhabdus cabanillasii JM26	Gram-positive and Gram-negative bacteria
Xszus_1.region007	Other:siderophore	14.52	complete	GCF_00640	565	view	Xenorhabdus szentirimaii US	Gram-positive and Gram-negative bacteria
Xsze_2.region002	Other:siderophore	14.52	complete	GCF_00640	569	view	Xenorhabdus szentirimaii DSM 16338	Gram-positive and Gram-negative bacteria
XnemATCC_NC_014228.1.region003	Other:siderophore	24.53	complete	GCF_00640	713	view	Xenorhabdus nematophila ATCC 19061	Gram-positive and Gram-negative bacteria
Plum_TT01_1.region021	Other:siderophore	24.66	complete	GCF_00640	944	view	Photorhabdus luminescens subsp. laumondii TT01	Gram-positive and Gram-negative bacteria
Plau_IT4.1_9.region001	Other:siderophore	21.93	fragmented	GCF_00640	944	view	Photorhabdus laumondii IT4.1	Gram-positive and Gram-negative bacteria
Plum_IL9_35_scf0006.region001	Other:siderophore	24.49	complete	GCF_00640	944	view	Photorhabdus luminescens IL9	Gram-positive and Gram-negative bacteria
Plau_HB1.3_59.region001	Other:siderophore	21.91	fragmented	GCF_00640	944	view	Photorhabdus laumondii HB1.3	Gram-positive and Gram-negative bacteria
Plum_EN01_24_scf0019.region001	Other:siderophore	23.84	fragmented	GCF_00640	944	view	Photorhabdus luminescens EN01	Gram-positive and Gram-negative bacteria
Plau_DE2.2_7.region001	Other:siderophore	22	fragmented	GCF_00640	944	view	Photorhabdus laumondii DE2.2	Gram-positive and Gram-negative bacteria
Pbod_HU2.3_72.region001	Other:siderophore	21.89	fragmented	GCF_00640	977	view	Photorhabdus bodei HU2.3	Gram-positive and Gram-negative bacteria
Pbod_DE6.1_75.region001	Other:siderophore	21.46	fragmented	GCF_00640	977	view	Photorhabdus bodei DE6.1	Gram-positive and Gram-negative bacteria
Pbod_LJ_003.region001	Other:siderophore	24.73	complete	GCF_00640	977	view	Photorhabdus bodei LJ24-63	Gram-positive and Gram-negative bacteria
Pbod_CN4_25_scf0014.region001	Other:siderophore	24.73	complete	GCF_00640	977	view	Photorhabdus bodei CN4	Gram-positive and Gram-negative bacteria
Paeg_BKT4.5_43.region001	Other:siderophore	23.87	fragmented	GCF_00640	1044	view	Photorhabdus aegyptia BKT4.5	Gram-positive and Gram-negative bacteria
Phpb_20.region001	Other:siderophore	24.55	complete	GCF_00640	1045	view	Photorhabdus luminescens subsp. namnaoensis PB45.5	Gram-positive and Gram-negative bacteria
Plau_HB1.3_25.region001	RiPP:bacteriocin	9.77	fragmented	GCF_00692	640	view	Photorhabdus laumondii HB1.3	Gram-positive and Gram-negative bacteria
Plum_TT01_1.region004	RiPP:bacteriocin	10.78	complete	GCF_00692	690	view	Photorhabdus luminescens subsp. laumondii TT01	Gram-positive and Gram-negative bacteria
Plau_IT4.1_97.region001	RiPP:bacteriocin	10.78	complete	GCF_00692	690	view	Photorhabdus laumondii IT4.1	Gram-positive and Gram-negative bacteria
Plum_IL9_35_scf0069.region001	RiPP:bacteriocin	10.78	complete	GCF_00692	690	view	Photorhabdus luminescens IL9	Gram-positive and Gram-negative bacteria
Plum_EN01_24_scf0070.region001	RiPP:bacteriocin	10.78	complete	GCF_00692	690	view	Photorhabdus luminescens EN01	Gram-positive and Gram-negative bacteria
Pbod_DE6.1_44.region001	RiPP:bacteriocin	9.7	fragmented	GCF_00692	690	view	Photorhabdus bodei DE6.1	Gram-positive and Gram-negative bacteria
Plau_DE2.2_113.region001	RiPP:bacteriocin	10.09	fragmented	GCF_00692	690	view	Photorhabdus laumondii DE2.2	Gram-positive and Gram-negative bacteria
Xind_21.region001	RiPP:LAP	22.77	fragmented	GCF_00692	705	view	Xenorhabdus indica DSM 17382	Gram-positive and Gram-negative bacteria
Xg_VH1_102.region001	RiPP:LAP	14.93	fragmented	GCF_00692	774	view	Xenorhabdus griffiniae VH1	Gram-positive and Gram-negative bacteria
Pthr_PT1.1_52.region001	Other:nucleoside	21.29	complete	GCF_00692	934	view	Photorhabdus thracensis PT1.1	Gram-positive and Gram-negative bacteria
Plum_IL9_35_scf0033.region001	Other:blactam	15.24	fragmented	GCF_00692	1181	view	Photorhabdus luminescens IL9	Gram-positive and Gram-negative bacteria
Plum_EN01_24_scf0032.region001	Other:blactam	14.74	fragmented	GCF_00692	1181	view	Photorhabdus luminescens EN01	Gram-positive and Gram-negative bacteria
Plum_TT01_1.region002	Other:blactam	21.51	complete	GCF_00692	1207	view	Photorhabdus luminescens subsp. laumondii TT01	Gram-positive and Gram-negative bacteria
Ppb6_6.region001	Other:betalactone	25.5	complete	GCF_00781	439	view	Photorhabdus asymbiotica PB68.1	Gammaproteobacteria
Plum_TT01_1.region018	Other:betalactone	25.5	complete	GCF_00781	580	view	Photorhabdus luminescens subsp. laumondii TT01	Gammaproteobacteria
Plum_IL9_35_scf0013.region001	Other:betalactone	25.5	complete	GCF_00781	580	view	Photorhabdus luminescens IL9	Gammaproteobacteria
Plum_EN01_24_scf0013.region001	Other:betalactone	25.5	complete	GCF_00781	580	view	Photorhabdus luminescens EN01	Gammaproteobacteria
Pbod_DE6.1_3.region001	Other:betalactone	25.5	complete	GCF_00781	596	view	Photorhabdus bodei DE6.1	Gammaproteobacteria
Xbed_1.region002	Other:betalactone	25.71	complete	GCF_00781	725	view	Xenorhabdus bedingii DSM 4764	Gammaproteobacteria
Xish_1.region005	Other:betalactone	23.86	complete	GCF_00781	726	view	Xenorhabdus ishibashii DSM 22670	Gammaproteobacteria
Pbod_LJ_015.region001	Other:betalactone	25.5	complete	GCF_00781	749	view	Photorhabdus bodei LJ24-63	Gammaproteobacteria
Xhom_3.region004	Other:betalactone	25.82	complete	GCF_00781	810	view	Xenorhabdus hominickii DSM 17903	Gammaproteobacteria
Xhom_ANU1.region008	Other:betalactone	25.82	complete	GCF_00781	810	view	Xenorhabdus hominickii ANU1	Gammaproteobacteria
Xszus_1.region011	Other:betalactone	25.59	complete	GCF_00781	890	view	Xenorhabdus szentirimaii US	Gammaproteobacteria
Xsze_1.region004	Other:betalactone	25.59	complete	GCF_00781	890	view	Xenorhabdus szentirimaii DSM 16338	Gammaproteobacteria
Xsto_19.region001	Other:betalactone	25.44	complete	GCF_00781	991	view	Xenorhabdus stockiae DSM 17904	Gammaproteobacteria
XenKK7.region005	Other:betalactone	25.44	complete	GCF_00781	991	view	Xenorhabdus sp. KK7.4	Gammaproteobacteria
Xekj_12.region001	Other:betalactone	25.44	complete	GCF_00781	991	view	Xenorhabdus sp. KJ12.1	Gammaproteobacteria
Xcab_15.region001	Other:betalactone	25.52	complete	GCF_00781	1022	view	Xenorhabdus cabanillasii JM26	Gammaproteobacteria
Xbov_NC_013892.1.region014	Other:betalactone	25.68	complete	GCF_00781	1022	view	Xenorhabdus bovienii SS-2004	Gammaproteobacteria
XnemATCC_NC_014228.1.region002	Other:betalactone	25.86	complete	GCF_00781	1039	view	Xenorhabdus nematophila ATCC 19061	Gammaproteobacteria
Xind_15.region001	Other:betalactone	25.63	complete	GCF_00781	1053	view	Xenorhabdus indica DSM 17382	Gammaproteobacteria
Xmir_4.region001	Other:betalactone	29.58	complete	GCF_00781	1057	view	Xenorhabdus mirianensis DSM 17902	Gammaproteobacteria
Xmau_1.region005	Other:betalactone	25.8	complete	GCF_00781	1069	view	Xenorhabdus mauleonii DSM 17908	Gammaproteobacteria
Xdo_FRM16.1.region013	Other:betalactone	25.41	complete	GCF_00781	1069	view	Xenorhabdus doucetiae FRM16	Gammaproteobacteria
Xvie_5.region001	Other:betalactone	25.76	complete	GCF_00781	1099	view	Xenorhabdus vietnamensis DSM 22392	Gammaproteobacteria
Xjap_NZ_FOVO01000021.region001	Other:betalactone	25.68	complete	GCF_00781	1099	view	Xenorhabdus japonica DSM 16522	Gammaproteobacteria
Xkoz_5.region001	Other:betalactone	25.88	complete	GCF_00781	1113	view	Xenorhabdus kozodoi DSM 17907	Gammaproteobacteria
XenDL20_c00030_NODE_35.region001	Other:betalactone	25.35	complete	GCF_00781	1113	view	Xenorhabdus eapokensis DL20	Gammaproteobacteria
Xe30TX1_c0123_NODE_26.region001	Other:betalactone	25.4	complete	GCF_00781	1142	view	Xenorhabdus thuongxuanensis 30TX1	Gammaproteobacteria
Xbud_13.region001	Other:betalactone	25.64	complete	GCF_00781	1158	view	Xenorhabdus budapestensis DSM 16342	Gammaproteobacteria
Xets_24.region001	Other:betalactone	25.39	complete	GCF_00781	1184	view	Xenorhabdus sp. TS4	Gammaproteobacteria
Xehl_4.region001	Other:betalactone	25.39	complete	GCF_00781	1184	view	Xenorhabdus ehlersii DSM 16337	Gammaproteobacteria
Xinn_25.region001	Other:betalactone	25.54	complete	GCF_00781	1224	view	Xenorhabdus innexi DSM 16336	Gammaproteobacteria
Ptem_HBLC135_3.region001	NRP:generic	56.74	complete	GCF_00930	1176	view	Photorhabdus temperata HBLC135	Gammaproteobacteria
Pthr_PT1.1_4.region001	NRP:generic	56.74	complete	GCF_00930	1344	view	Photorhabdus thracensis PT1.1	Gammaproteobacteria
Xdo_HBLC131_38.region001	Other:siderophore	18.91	complete	GCF_01140	530	view	Xenorhabdus doucetiae HBLC131	Gram-positive and Gram-negative bacteria
Xdo_FRM16.1.region008	Other:siderophore	18.91	complete	GCF_01140	534	view	Xenorhabdus doucetiae FRM16	Gram-positive and Gram-negative bacteria
Pthr_PT1.1_99.region001	Polyketide:hglE-KS Other:PUFA	17.09	fragmented	GCF_01171	939	view	Photorhabdus thracensis PT1.1	Gram-positive and Gram-negative bacteria
Xhom_52.region001	NRP:generic	1.05	fragmented	GCF_01288	520	view	Xenorhabdus hominickii DSM 17903	Gram-positive and Gram-negative bacteria
Pbod_DE6.1_5.region001	NRP:generic	61.92	fragmented	GCF_01355	1141	view	Photorhabdus bodei DE6.1	Gram-positive and Gram-negative bacteria
Pbod_LJ_060.region001	NRP:generic	19.11	fragmented	GCF_01523	682	view	Photorhabdus bodei LJ24-63	Gram-positive and Gram-negative bacteria
Xe30TX1_c0078_NODE_98.region001	Other:betalactone	23.61	complete	GCF_01738	1175	view	Xenorhabdus thuongxuanensis 30TX1	Gram-negative bacteria
XenDL20_c00002_NODE_2_.region001	NRP:generic Other:betalactone	12.56	fragmented	GCF_01738	1214	view	Xenorhabdus eapokensis DL20	Gram-negative bacteria
Xsto_53.region001	NRP:generic Other:betalactone	18	fragmented	GCF_01738	1231	view	Xenorhabdus stockiae DSM 17904	Gram-negative bacteria
Plau_IT4.1_187.region001	Terpene:terpene	8.06	fragmented	GCF_02006	432	view	Photorhabdus laumondii IT4.1	Gammaproteobacteria
Plau_HB1.3_204.region001	Terpene:terpene	8.01	fragmented	GCF_02006	432	view	Photorhabdus laumondii HB1.3	Gammaproteobacteria
Plau_DE2.2_162.region001	Terpene:terpene	10.35	fragmented	GCF_02006	494	view	Photorhabdus laumondii DE2.2	Gammaproteobacteria
Plum_IL9_35_scf0075.region001	Terpene:terpene	15.99	fragmented	GCF_02006	495	view	Photorhabdus luminescens IL9	Gammaproteobacteria
Plum_EN01_24_scf0076.region001	Terpene:terpene	15.99	fragmented	GCF_02006	495	view	Photorhabdus luminescens EN01	Gammaproteobacteria
Pbod_HU2.3_18.region001	Terpene:terpene	17.68	fragmented	GCF_02006	690	view	Photorhabdus bodei HU2.3	Gammaproteobacteria
Pbod_DE6.1_38.region001	Terpene:terpene	17.53	fragmented	GCF_02006	690	view	Photorhabdus bodei DE6.1	Gammaproteobacteria
Pbod_CN4_25_scf0034.region001	Terpene:terpene	17.15	fragmented	GCF_02006	690	view	Photorhabdus bodei CN4	Gammaproteobacteria
Plum_TT01_1.region020	Terpene:terpene	23.57	complete	GCF_02006	805	view	Photorhabdus luminescens subsp. laumondii TT01	Gammaproteobacteria
Paeg_BKT4.5_20.region001	Terpene:terpene RiPP:bacteriocin	25.74	fragmented	GCF_02006	877	view	Photorhabdus aegyptia BKT4.5	Gammaproteobacteria
Pbod_LJ_016.region001	Terpene:terpene	23.57	complete	GCF_02006	930	view	Photorhabdus bodei LJ24-63	Gammaproteobacteria
Phpb_9.region001	Terpene:terpene	23.57	complete	GCF_02006	979	view	Photorhabdus luminescens subsp. namnaoensis PB45.5	Gammaproteobacteria
Xpb_61.4_121.region001	NRP:NRPS-like Terpene:terpene	10.92	fragmented	GCF_02006	1007	view	Xenorhabdus sp. PB61.4	Gammaproteobacteria
Ptem_HBLC135_84.region001	Terpene:terpene	19.43	fragmented	GCF_02006	1069	view	Photorhabdus temperata HBLC135	Gammaproteobacteria
Xekj_41.region001	NRP:NRPS-like Terpene:terpene	23.36	fragmented	GCF_02006	1266	view	Xenorhabdus sp. KJ12.1	Gammaproteobacteria
Xmau_8.region001	Other:arylpolyene	43.6	complete	GCF_02236	914	view	Xenorhabdus mauleonii DSM 17908	Gammaproteobacteria
Xe30TX1_c0063_NODE_77.region001	Other:arylpolyene	26.88	fragmented	GCF_02236	946	view	Xenorhabdus thuongxuanensis 30TX1	Gammaproteobacteria
Xcab_52.region001	Other:arylpolyene	26.75	fragmented	GCF_02236	1115	view	Xenorhabdus cabanillasii JM26	Gammaproteobacteria
Xets_124.region001	NRP:NRPS-like	20.32	fragmented	GCF_02424	542	view	Xenorhabdus sp. TS4	Gammaproteobacteria
Xg_VH1_43.region001	NRP:NRPS-like	29.3	fragmented	GCF_02424	912	view	Xenorhabdus griffiniae VH1	Gammaproteobacteria
Xsto_9.region001	Other:butyrolactone	11.01	complete	GCF_02616	1040	view	Xenorhabdus stockiae DSM 17904	Gram-positive and Gram-negative bacteria
Xehl_20.region001	Other:butyrolactone	10.71	complete	GCF_02656	796	view	Xenorhabdus ehlersii DSM 16337	Gram-positive and Gram-negative bacteria
Xmir_53.region001	Other:butyrolactone	7.44	fragmented	GCF_02656	797	view	Xenorhabdus mirianensis DSM 17902	Gram-positive and Gram-negative bacteria
XenDL20_c00124_NODE_14.region001	Other:butyrolactone	10.71	complete	GCF_02656	835	view	Xenorhabdus eapokensis DL20	Gram-positive and Gram-negative bacteria
Xbed_6.region001	Polyketide:T1PKS	28.02	fragmented	GCF_02806	973	view	Xenorhabdus bedingii DSM 4764	Gammaproteobacteria
Xe30TX1_c0035_NODE_43.region001	Polyketide:T1PKS	39.25	fragmented	GCF_02806	1299	view	Xenorhabdus thuongxuanensis 30TX1	Gammaproteobacteria
Xpb_30.3_40.region001	NRP:generic Polyketide:T1PKS	37.28	fragmented	GCF_02910	732	view	Xenorhabdus sp. PB30.3	Gammaproteobacteria
Xcab_49.region001	NRP:generic	30.29	fragmented	GCF_03020	1468	view	Xenorhabdus cabanillasii JM26	Gram-positive and Gram-negative bacteria
Xpb_30.3_128.region001	NRP:NRPS-like	8.46	fragmented	GCF_03521	299	view	Xenorhabdus sp. PB30.3	Gram-positive and Gram-negative bacteria
Xmau_29.region001	NRP:NRPS-like	28.86	fragmented	GCF_03521	708	view	Xenorhabdus mauleonii DSM 17908	Gram-positive and Gram-negative bacteria
Xinn_42.region001	NRP:NRPS-like	31.91	fragmented	GCF_03521	1138	view	Xenorhabdus innexi DSM 16336	Gram-positive and Gram-negative bacteria
Xmir_12.region001	NRP:NRPS-like	26	fragmented	GCF_03521	1199	view	Xenorhabdus mirianensis DSM 17902	Gram-positive and Gram-negative bacteria
Xpb_30.3_19.region001	NRP:NRPS-like	35.21	fragmented	GCF_03521	1245	view	Xenorhabdus sp. PB30.3	Gram-positive and Gram-negative bacteria
Xpb_61.4_24.region001	NRP:NRPS-like	32.53	fragmented	GCF_03521	1254	view	Xenorhabdus sp. PB61.4	Gram-positive and Gram-negative bacteria
XenKK7.region017	NRP:NRPS-like	42.21	complete	GCF_03521	1317	view	Xenorhabdus sp. KK7.4	Gram-positive and Gram-negative bacteria
Xbov_NC_013892.1.region003	NRP:generic	63.91	complete	GCF_04120	248	view	Xenorhabdus bovienii SS-2004	Xenorhabdus and Photorhabdus
Ptem_HBLC135_33.region001	NRP:generic Polyketide:T1PKS	47.4	fragmented	GCF_04121	745	view	Photorhabdus temperata HBLC135	Xenorhabdus and Photorhabdus
Xbov_NC_013892.1.region011	NRP:generic Polyketide:T1PKS	78.63	complete	GCF_04121	751	view	Xenorhabdus bovienii SS-2004	Xenorhabdus and Photorhabdus
Xbov_NC_013892.1.region010	NRP:generic	50.81	complete	GCF_04123	451	view	Xenorhabdus bovienii SS-2004	Xenorhabdus and Photorhabdus
Xdo_HBLC131_17.region001	NRP:generic	43.4	complete	GCF_04128	495	view	Xenorhabdus doucetiae HBLC131	Xenorhabdus and Photorhabdus
Xdo_FRM16.1.region002	NRP:generic	43.25	complete	GCF_04128	495	view	Xenorhabdus doucetiae FRM16	Xenorhabdus and Photorhabdus
Xhom_3.region002	NRP:generic	41.11	complete	GCF_04128	506	view	Xenorhabdus hominickii DSM 17903	Xenorhabdus and Photorhabdus
Xhom_1.region002	NRP:generic	41.11	complete	GCF_04128	506	view	Xenorhabdus hominickii DSM 17903	Xenorhabdus and Photorhabdus
Xhom_ANU1.region010	NRP:generic	41.11	complete	GCF_04128	506	view	Xenorhabdus hominickii ANU1	Xenorhabdus and Photorhabdus
Xmau_7.region001	NRP:generic	41.43	fragmented	GCF_04128	570	view	Xenorhabdus mauleonii DSM 17908	Xenorhabdus and Photorhabdus
Xets_80.region001	NRP:generic	43.42	complete	GCF_04128	574	view	Xenorhabdus sp. TS4	Xenorhabdus and Photorhabdus
Xehl_13.region001	NRP:generic	43.42	complete	GCF_04128	574	view	Xenorhabdus ehlersii DSM 16337	Xenorhabdus and Photorhabdus
Xkoz_21.region001	NRP:generic	43.41	complete	GCF_04128	592	view	Xenorhabdus kozodoi DSM 17907	Xenorhabdus and Photorhabdus
Xe30TX1_c0034_NODE_42.region001	NRP:generic	43.42	complete	GCF_04128	712	view	Xenorhabdus thuongxuanensis 30TX1	Xenorhabdus and Photorhabdus
Xvie_1.region001	NRP:generic	42.3	complete	GCF_04128	971	view	Xenorhabdus vietnamensis DSM 22392	Xenorhabdus and Photorhabdus
Xind_6.region001	NRP:generic	43.4	complete	GCF_04128	1104	view	Xenorhabdus indica DSM 17382	Xenorhabdus and Photorhabdus
Xish_1.region010	NRP:generic	42.03	complete	GCF_04128	1172	view	Xenorhabdus ishibashii DSM 22670	Xenorhabdus and Photorhabdus
Xbov_NC_013892.1.region007	NRP:generic	42.09	complete	GCF_04128	1310	view	Xenorhabdus bovienii SS-2004	Xenorhabdus and Photorhabdus
Xbov_NC_013892.1.region012	Polyketide:hglE-KS Other:PUFA	51.34	complete	GCF_04129	504	view	Xenorhabdus bovienii SS-2004	Xenorhabdus and Photorhabdus
Paeg_BKT4.5_1.region001	NRP:generic Polyketide:T1PKS	58.16	fragmented	GCF_04130	733	view	Photorhabdus aegyptia BKT4.5	Xenorhabdus and Photorhabdus
Xdo_HBLC131_32.region001	NRP:generic Polyketide:T1PKS	34.24	fragmented	GCF_04130	949	view	Xenorhabdus doucetiae HBLC131	Xenorhabdus and Photorhabdus
Xekj_34.region001	NRP:generic Polyketide:T1PKS	46.66	fragmented	GCF_04130	1138	view	Xenorhabdus sp. KJ12.1	Xenorhabdus and Photorhabdus
Xmir_11.region001	NRP:generic Polyketide:T1PKS	95.79	complete	GCF_04130	1140	view	Xenorhabdus mirianensis DSM 17902	Xenorhabdus and Photorhabdus
Xind_13.region001	NRP:generic Polyketide:T1PKS	59.52	fragmented	GCF_04130	1354	view	Xenorhabdus indica DSM 17382	Xenorhabdus and Photorhabdus
Xkoz_4.region002	NRP:generic Polyketide:T1PKS	59.63	fragmented	GCF_04130	1439	view	Xenorhabdus kozodoi DSM 17907	Xenorhabdus and Photorhabdus
Xmau_11.region001	NRP:generic Polyketide:T1PKS	97.21	fragmented	GCF_04130	1680	view	Xenorhabdus mauleonii DSM 17908	Xenorhabdus and Photorhabdus
Xsze_2.region004	NRP:generic	86.61	complete	GCF_04178	1237	view	Xenorhabdus szentirimaii DSM 16338	Gammaproteobacteria
Xszus_1.region005	NRP:generic	86.61	complete	GCF_04178	1280	view	Xenorhabdus szentirimaii US	Gammaproteobacteria
Xdo_HBLC131_142.region001	Polyketide:T1PKS	6.51	fragmented	GCF_04212	627	view	Xenorhabdus doucetiae HBLC131	Gram-positive and Gram-negative bacteria
Pthr_PT1.1_59.region001	NRP:generic Polyketide:T1PKS	26.12	fragmented	GCF_04212	1101	view	Photorhabdus thracensis PT1.1	Gram-positive and Gram-negative bacteria
Xinn_7.region002	RiPP:lassopeptide	20.37	fragmented	GCF_04231	1074	view	Xenorhabdus innexi DSM 16336	Gram-positive and Gram-negative bacteria
Xe30TX1_c0096_NODE_13.region001	NRP:generic	63.5	fragmented	GCF_04404	1423	view	Xenorhabdus thuongxuanensis 30TX1	Gram-positive bacteria
XnemATCC_NC_014228.1.region010	NRP:generic	55.02	complete	GCF_04640	595	view	Xenorhabdus nematophila ATCC 19061	Xenorhabdus and Photorhabdus
Xvie_13.region001	NRP:generic	54.75	complete	GCF_04640	1033	view	Xenorhabdus vietnamensis DSM 22392	Xenorhabdus and Photorhabdus
Xmau_2.region001	NRP:generic	53.34	complete	GCF_04640	1193	view	Xenorhabdus mauleonii DSM 17908	Xenorhabdus and Photorhabdus
XnemATCC_NC_014228.1.region006	NRP:generic Polyketide:T1PKS	76.13	complete	GCF_04641	184	view	Xenorhabdus nematophila ATCC 19061	Xenorhabdus and Photorhabdus
XnemATCC_NC_014228.1.region011	NRP:generic	48.63	complete	GCF_04642	415	view	Xenorhabdus nematophila ATCC 19061	Xenorhabdus and Photorhabdus
XnemATCC_NC_014228.1.region009	NRP:generic Polyketide:T1PKS	57.25	complete	GCF_04643	297	view	Xenorhabdus nematophila ATCC 19061	Xenorhabdus and Photorhabdus
Xe30TX1_c0072_NODE_89.region001	NRP:generic Polyketide:T1PKS	50.52	fragmented	GCF_04643	999	view	Xenorhabdus thuongxuanensis 30TX1	Xenorhabdus and Photorhabdus
Xbed_17.region001	NRP:generic Polyketide:T1PKS	46.18	fragmented	GCF_04643	1147	view	Xenorhabdus bedingii DSM 4764	Xenorhabdus and Photorhabdus
XnemATCC_NC_014228.1.region013	NRP:generic	54.65	complete	GCF_04644	499	view	Xenorhabdus nematophila ATCC 19061	Xenorhabdus and Photorhabdus
XnemATCC_NC_014228.1.region007	NRP:generic Polyketide:PKS-like Polyketide:transAT-PKS	90.51	complete	GCF_04645	127	view	Xenorhabdus nematophila ATCC 19061	Xenorhabdus and Photorhabdus
XnemATCC_NC_014228.1.region008	NRP:generic	109.59	complete	GCF_04646	352	view	Xenorhabdus nematophila ATCC 19061	Xenorhabdus and Photorhabdus
Xish_1.region001	NRP:generic	78.04	complete	GCF_04646	1008	view	Xenorhabdus ishibashii DSM 22670	Xenorhabdus and Photorhabdus
XnemATCC_NC_014228.1.region012	NRP:generic	70.69	complete	GCF_04647	151	view	Xenorhabdus nematophila ATCC 19061	Xenorhabdus and Photorhabdus
Xdo_HBLC131_22.region001	NRP:generic	32.11	fragmented	GCF_04648	659	view	Xenorhabdus doucetiae HBLC131	Xenorhabdus and Photorhabdus
Xdo_FRM16.1.region011	NRP:generic	48.58	complete	GCF_04648	981	view	Xenorhabdus doucetiae FRM16	Xenorhabdus and Photorhabdus
Xinn_21.region001	NRP:generic	53.13	fragmented	GCF_04648	1063	view	Xenorhabdus innexi DSM 16336	Xenorhabdus and Photorhabdus
Xbud_27.region001	NRP:NRPS-like	35.33	fragmented	GCF_04649	368	view	Xenorhabdus budapestensis DSM 16342	Xenorhabdus and Photorhabdus
Xszus_1.region009	NRP:NRPS-like	39.96	complete	GCF_04649	392	view	Xenorhabdus szentirimaii US	Xenorhabdus and Photorhabdus
Xsze_1.region002	NRP:NRPS-like	43.02	complete	GCF_04649	392	view	Xenorhabdus szentirimaii DSM 16338	Xenorhabdus and Photorhabdus
XnemATCC_NC_014228.1.region001	NRP:NRPS-like	40.72	complete	GCF_04649	431	view	Xenorhabdus nematophila ATCC 19061	Xenorhabdus and Photorhabdus
Xjap_NZ_FOVO01000007.region002	NRP:NRPS-like	41.51	fragmented	GCF_04649	438	view	Xenorhabdus japonica DSM 16522	Xenorhabdus and Photorhabdus
Xmau_23.region001	NRP:NRPS-like	43.18	complete	GCF_04649	500	view	Xenorhabdus mauleonii DSM 17908	Xenorhabdus and Photorhabdus
Xhom_1.region005	NRP:NRPS-like	43.18	complete	GCF_04649	502	view	Xenorhabdus hominickii DSM 17903	Xenorhabdus and Photorhabdus
Xhom_ANU1.region013	NRP:NRPS-like	38.98	complete	GCF_04649	502	view	Xenorhabdus hominickii ANU1	Xenorhabdus and Photorhabdus
Xinn_34.region001	NRP:NRPS-like	39.55	fragmented	GCF_04649	563	view	Xenorhabdus innexi DSM 16336	Xenorhabdus and Photorhabdus
XenKK7.region006	NRP:NRPS-like	42.12	complete	GCF_04649	567	view	Xenorhabdus sp. KK7.4	Xenorhabdus and Photorhabdus
Xekj_10.region001	NRP:NRPS-like	40.09	fragmented	GCF_04649	634	view	Xenorhabdus sp. KJ12.1	Xenorhabdus and Photorhabdus
Xbov_NC_013892.1.region002	NRP:NRPS-like	37.27	complete	GCF_04649	683	view	Xenorhabdus bovienii SS-2004	Xenorhabdus and Photorhabdus
Xmir_8.region001	NRP:NRPS-like	43.22	complete	GCF_04649	684	view	Xenorhabdus mirianensis DSM 17902	Xenorhabdus and Photorhabdus
Xcab_56.region001	NRP:NRPS-like	25.37	fragmented	GCF_04649	716	view	Xenorhabdus cabanillasii JM26	Xenorhabdus and Photorhabdus
Xsto_42.region001	NRP:NRPS-like	27.95	fragmented	GCF_04649	808	view	Xenorhabdus stockiae DSM 17904	Xenorhabdus and Photorhabdus
Xvie_3.region001	NRP:NRPS-like	35.78	fragmented	GCF_04649	930	view	Xenorhabdus vietnamensis DSM 22392	Xenorhabdus and Photorhabdus
Xpb_61.4_42.region001	NRP:NRPS-like	34.96	fragmented	GCF_04649	964	view	Xenorhabdus sp. PB61.4	Xenorhabdus and Photorhabdus
Xind_2.region001	NRP:NRPS-like Other:furan	50.38	fragmented	GCF_04649	984	view	Xenorhabdus indica DSM 17382	Xenorhabdus and Photorhabdus
Xkoz_4.region001	NRP:generic NRP:NRPS-like	60.25	complete	GCF_04649	1003	view	Xenorhabdus kozodoi DSM 17907	Xenorhabdus and Photorhabdus
Xsto_12.region001	NRP:generic Polyketide:T1PKS	57.46	complete	GCF_04757	597	view	Xenorhabdus stockiae DSM 17904	Xenorhabdus and Photorhabdus
Xinn_6.region001	NRP:generic Polyketide:T1PKS	57.5	complete	GCF_04757	658	view	Xenorhabdus innexi DSM 16336	Xenorhabdus and Photorhabdus
Xpb_30.3_1.region001	NRP:generic Polyketide:T1PKS	57.49	complete	GCF_04757	671	view	Xenorhabdus sp. PB30.3	Xenorhabdus and Photorhabdus
Xpb_61.4_33.region001	NRP:generic Polyketide:T1PKS	40.42	fragmented	GCF_04757	833	view	Xenorhabdus sp. PB61.4	Xenorhabdus and Photorhabdus
Xhom_5.region001	NRP:generic Polyketide:T1PKS	57.51	complete	GCF_04757	1061	view	Xenorhabdus hominickii DSM 17903	Xenorhabdus and Photorhabdus
Xhom_ANU1.region015	NRP:generic Polyketide:T1PKS	57.32	complete	GCF_04757	1061	view	Xenorhabdus hominickii ANU1	Xenorhabdus and Photorhabdus
XenKK7.region007	NRP:generic Polyketide:T1PKS	90.92	complete	GCF_04757	1139	view	Xenorhabdus sp. KK7.4	Xenorhabdus and Photorhabdus
Xhom_3.region003	NRP:generic	48.9	complete	GCF_04758	0	view	Xenorhabdus hominickii DSM 17903	Xenorhabdus and Photorhabdus
Xhom_ANU1.region009	NRP:generic	49.2	complete	GCF_04758	0	view	Xenorhabdus hominickii ANU1	Xenorhabdus and Photorhabdus
Xhom_ANU1.region002	NRP:generic	100.39	complete	GCF_04759	241	view	Xenorhabdus hominickii ANU1	Xenorhabdus and Photorhabdus
Xhom_6.region001	NRP:generic	96.72	complete	GCF_04759	349	view	Xenorhabdus hominickii DSM 17903	Xenorhabdus and Photorhabdus
Xhom_1.region004	NRP:generic	52.36	complete	GCF_04760	0	view	Xenorhabdus hominickii DSM 17903	Xenorhabdus and Photorhabdus
Xhom_ANU1.region012	NRP:generic	50.91	complete	GCF_04760	0	view	Xenorhabdus hominickii ANU1	Xenorhabdus and Photorhabdus
Xhom_8.region001	NRP:generic	47.16	complete	GCF_04761	0	view	Xenorhabdus hominickii DSM 17903	Xenorhabdus and Photorhabdus
Xhom_ANU1.region016	NRP:generic	47.16	complete	GCF_04761	0	view	Xenorhabdus hominickii ANU1	Xenorhabdus and Photorhabdus
Xhom_6.region002	NRP:generic	52.67	complete	GCF_04762	0	view	Xenorhabdus hominickii DSM 17903	Xenorhabdus and Photorhabdus
Xhom_ANU1.region003	NRP:generic	52.7	complete	GCF_04762	0	view	Xenorhabdus hominickii ANU1	Xenorhabdus and Photorhabdus
Xsto_1.region001	NRP:generic Polyketide:hglE-KS Polyketide:T1PKS Other:PUFA	108.43	complete	GCF_04763	716	view	Xenorhabdus stockiae DSM 17904	Xenorhabdus and Photorhabdus
Xekj_2.region001	NRP:generic Polyketide:hglE-KS Polyketide:T1PKS Other:PUFA	107.54	complete	GCF_04763	731	view	Xenorhabdus sp. KJ12.1	Xenorhabdus and Photorhabdus
XenKK7.region004	NRP:generic Polyketide:hglE-KS Polyketide:T1PKS Other:PUFA	106.45	complete	GCF_04763	734	view	Xenorhabdus sp. KK7.4	Xenorhabdus and Photorhabdus
Xhom_4.region001	NRP:generic Polyketide:hglE-KS Polyketide:T1PKS Other:PUFA	141.23	complete	GCF_04763	807	view	Xenorhabdus hominickii DSM 17903	Xenorhabdus and Photorhabdus
Xhom_ANU1.region001	NRP:generic Polyketide:hglE-KS Polyketide:T1PKS Other:PUFA	139.15	complete	GCF_04763	817	view	Xenorhabdus hominickii ANU1	Xenorhabdus and Photorhabdus
Xpb_61.4_10.region001	NRP:generic Polyketide:hglE-KS Polyketide:T1PKS Other:PUFA	66.36	fragmented	GCF_04763	1469	view	Xenorhabdus sp. PB61.4	Xenorhabdus and Photorhabdus
Xind_17.region001	NRP:generic Polyketide:hglE-KS Polyketide:T1PKS Other:PUFA	68.9	fragmented	GCF_04763	1476	view	Xenorhabdus indica DSM 17382	Xenorhabdus and Photorhabdus
Xcab_20.region001	NRP:generic Polyketide:hglE-KS Polyketide:T1PKS Other:PUFA	80.37	fragmented	GCF_04763	1689	view	Xenorhabdus cabanillasii JM26	Xenorhabdus and Photorhabdus
Plau_HB1.3_79.region001	NRP:generic	23.12	fragmented	GCF_04893	1332	view	Photorhabdus laumondii HB1.3	Gram-positive and Gram-negative bacteria
Plau_DE2.2_76.region001	NRP:generic	24.96	fragmented	GCF_04893	1332	view	Photorhabdus laumondii DE2.2	Gram-positive and Gram-negative bacteria
Plau_HB1.3_245.region001	Other:phosphoglycolipid	5.34	fragmented	GCF_05012	934	view	Photorhabdus laumondii HB1.3	Gram-positive bacteria
Xpb_30.3_78.region001	NRP:generic	21.2	fragmented	GCF_05135	700	view	Xenorhabdus sp. PB30.3	Gram-positive and Gram-negative bacteria
Xpb_61.4_65.region001	NRP:generic	26.81	fragmented	GCF_05135	717	view	Xenorhabdus sp. PB61.4	Gram-positive and Gram-negative bacteria
Xsto_18.region001	NRP:generic	32.44	complete	GCF_05135	1093	view	Xenorhabdus stockiae DSM 17904	Gram-positive and Gram-negative bacteria
Xbed_26.region001	NRP:generic	37.65	fragmented	GCF_05135	1148	view	Xenorhabdus bedingii DSM 4764	Gram-positive and Gram-negative bacteria
Xind_16.region001	NRP:generic	44.71	fragmented	GCF_05135	1168	view	Xenorhabdus indica DSM 17382	Gram-positive and Gram-negative bacteria
Xkoz_25.region001	NRP:generic	56.2	fragmented	GCF_05135	1374	view	Xenorhabdus kozodoi DSM 17907	Gram-positive and Gram-negative bacteria
Xekj_11.region001	NRP:generic	85.22	complete	GCF_05135	1428	view	Xenorhabdus sp. KJ12.1	Gram-positive and Gram-negative bacteria
Xish_1.region002	NRP:generic	95.1	complete	GCF_05135	1474	view	Xenorhabdus ishibashii DSM 22670	Gram-positive and Gram-negative bacteria
XenKK7.region011	NRP:generic	97.16	complete	GCF_05135	1667	view	Xenorhabdus sp. KK7.4	Gram-positive and Gram-negative bacteria
Xets_1.region001	NRP:generic	36.1	fragmented	GCF_05261	1098	view	Xenorhabdus sp. TS4	Gram-positive bacteria
XnemATCC_NC_014228.1.region004	NRP:NRPS-like	39.42	complete	GCF_05298	321	view	Xenorhabdus nematophila ATCC 19061	Xenorhabdus and Photorhabdus
Plau_HB1.3_193.region001	NRP:NRPS-like	8.98	fragmented	GCF_06119	609	view	Photorhabdus laumondii HB1.3	Gram-positive and Gram-negative bacteria
Xbov_NC_013892.1.region001	NRP:generic	44.58	complete	GCF_06319	749	view	Xenorhabdus bovienii SS-2004	Gram-positive and Gram-negative bacteria
Xcab_34.region001	NRP:generic	50.05	fragmented	GCF_06319	840	view	Xenorhabdus cabanillasii JM26	Gram-positive and Gram-negative bacteria
Xjap_NZ_FOVO01000016.region001	NRP:generic	47.22	complete	GCF_06319	872	view	Xenorhabdus japonica DSM 16522	Gram-positive and Gram-negative bacteria
Xpb_61.4_41.region001	NRP:generic	36.45	fragmented	GCF_06319	932	view	Xenorhabdus sp. PB61.4	Gram-positive and Gram-negative bacteria
Xbud_4.region003	NRP:generic	44.66	fragmented	GCF_06319	1443	view	Xenorhabdus budapestensis DSM 16342	Gram-positive and Gram-negative bacteria
Plum_TT01_1.region013	NRP:generic	47.84	complete	GCF_06673	189	view	Photorhabdus luminescens subsp. laumondii TT01	Xenorhabdus and Photorhabdus
Plum_IL9_35_scf0002.region001	NRP:generic	49.72	complete	GCF_06673	189	view	Photorhabdus luminescens IL9	Xenorhabdus and Photorhabdus
Plum_EN01_24_scf0002.region001	NRP:generic	49.72	complete	GCF_06673	189	view	Photorhabdus luminescens EN01	Xenorhabdus and Photorhabdus
Pbod_CN4_25_scf0051.region001	NRP:generic	36.19	fragmented	GCF_06673	572	view	Photorhabdus bodei CN4	Xenorhabdus and Photorhabdus
Plau_DE2.2_15.region001	NRP:generic	38.76	fragmented	GCF_06673	600	view	Photorhabdus laumondii DE2.2	Xenorhabdus and Photorhabdus
Pbod_LJ_040.region001	NRP:generic	39.17	fragmented	GCF_06673	627	view	Photorhabdus bodei LJ24-63	Xenorhabdus and Photorhabdus
Phpb_11.region001	NRP:generic	50.55	complete	GCF_06673	631	view	Photorhabdus luminescens subsp. namnaoensis PB45.5	Xenorhabdus and Photorhabdus
Pbod_HU2.3_14.region001	NRP:generic	37.24	fragmented	GCF_06673	635	view	Photorhabdus bodei HU2.3	Xenorhabdus and Photorhabdus
Pbod_DE6.1_12.region001	NRP:generic	37.42	fragmented	GCF_06673	635	view	Photorhabdus bodei DE6.1	Xenorhabdus and Photorhabdus
Paeg_BKT4.5_23.region001	NRP:generic	40.83	fragmented	GCF_06673	792	view	Photorhabdus aegyptia BKT4.5	Xenorhabdus and Photorhabdus
Plau_IT4.1_66.region001	NRP:generic	26.55	fragmented	GCF_06673	828	view	Photorhabdus laumondii IT4.1	Xenorhabdus and Photorhabdus
Plau_HB1.3_58.region001	NRP:generic	26.54	fragmented	GCF_06673	828	view	Photorhabdus laumondii HB1.3	Xenorhabdus and Photorhabdus
Plum_TT01_1.region007	NRP:generic	60.33	complete	GCF_06674	520	view	Photorhabdus luminescens subsp. laumondii TT01	Xenorhabdus and Photorhabdus
Plum_IL9_35_scf0031.region001	NRP:generic	41.75	fragmented	GCF_06674	1231	view	Photorhabdus luminescens IL9	Xenorhabdus and Photorhabdus
Plum_EN01_24_scf0031.region001	NRP:generic	41.75	fragmented	GCF_06674	1231	view	Photorhabdus luminescens EN01	Xenorhabdus and Photorhabdus
Plau_IT4.1_19.region001	NRP:generic	41.73	fragmented	GCF_06674	1235	view	Photorhabdus laumondii IT4.1	Xenorhabdus and Photorhabdus
Paeg_BKT4.5_5.region001	NRP:generic	42.95	fragmented	GCF_06674	1293	view	Photorhabdus aegyptia BKT4.5	Xenorhabdus and Photorhabdus
Phpb_12.region001	NRP:generic	57.39	complete	GCF_06674	1466	view	Photorhabdus luminescens subsp. namnaoensis PB45.5	Xenorhabdus and Photorhabdus
Plum_TT01_1.region019	NRP:generic	42.91	complete	GCF_06675	108	view	Photorhabdus luminescens subsp. laumondii TT01	Xenorhabdus and Photorhabdus
Plau_IT4.1_10.region001	NRP:generic	41.81	fragmented	GCF_06675	108	view	Photorhabdus laumondii IT4.1	Xenorhabdus and Photorhabdus
Plum_IL9_35_scf0018.region001	NRP:generic	42.91	complete	GCF_06675	108	view	Photorhabdus luminescens IL9	Xenorhabdus and Photorhabdus
Plau_HB1.3_7.region001	NRP:generic	39.6	fragmented	GCF_06675	108	view	Photorhabdus laumondii HB1.3	Xenorhabdus and Photorhabdus
Plum_EN01_24_scf0018.region001	NRP:generic	42.91	complete	GCF_06675	108	view	Photorhabdus luminescens EN01	Xenorhabdus and Photorhabdus
Plau_DE2.2_58.region001	NRP:generic	27.52	fragmented	GCF_06675	487	view	Photorhabdus laumondii DE2.2	Xenorhabdus and Photorhabdus
Plum_TT01_1.region022	Polyketide:PpyS-KS	21.05	complete	GCF_06676	19	view	Photorhabdus luminescens subsp. laumondii TT01	Xenorhabdus and Photorhabdus
Plum_IL9_35_scf0039.region001	Polyketide:PpyS-KS	12.01	fragmented	GCF_06676	750	view	Photorhabdus luminescens IL9	Xenorhabdus and Photorhabdus
Plum_EN01_24_scf0039.region001	Polyketide:PpyS-KS	12.01	fragmented	GCF_06676	750	view	Photorhabdus luminescens EN01	Xenorhabdus and Photorhabdus
Plau_DE2.2_37.region001	Polyketide:PpyS-KS	11.28	fragmented	GCF_06676	750	view	Photorhabdus laumondii DE2.2	Xenorhabdus and Photorhabdus
Plau_IT4.1_26.region001	Polyketide:PpyS-KS	11.99	fragmented	GCF_06676	758	view	Photorhabdus laumondii IT4.1	Xenorhabdus and Photorhabdus
Plau_HB1.3_36.region001	Polyketide:PpyS-KS	11.27	fragmented	GCF_06676	758	view	Photorhabdus laumondii HB1.3	Xenorhabdus and Photorhabdus
Plum_TT01_1.region010	NRP:NRPS-like Other:resorcinol	64.02	complete	GCF_06677	675	view	Photorhabdus luminescens subsp. laumondii TT01	Xenorhabdus and Photorhabdus
Plum_IL9_35_scf0012.region001	NRP:NRPS-like Other:resorcinol	58.88	fragmented	GCF_06677	776	view	Photorhabdus luminescens IL9	Xenorhabdus and Photorhabdus
Plum_EN01_24_scf0011.region001	NRP:NRPS-like Other:resorcinol	58.88	fragmented	GCF_06677	776	view	Photorhabdus luminescens EN01	Xenorhabdus and Photorhabdus
Plau_DE2.2_33.region001	NRP:NRPS-like Other:resorcinol	39.87	fragmented	GCF_06677	961	view	Photorhabdus laumondii DE2.2	Xenorhabdus and Photorhabdus
Plau_IT4.1_36.region001	NRP:NRPS-like Other:resorcinol	40.21	fragmented	GCF_06677	990	view	Photorhabdus laumondii IT4.1	Xenorhabdus and Photorhabdus
Pbod_CN4_25_scf0005.region001	NRP:generic Polyketide:T1PKS	56.97	complete	GCF_06678	536	view	Photorhabdus bodei CN4	Xenorhabdus and Photorhabdus
Pbod_LJ_010.region001	NRP:generic Polyketide:T1PKS	56.97	complete	GCF_06678	581	view	Photorhabdus bodei LJ24-63	Xenorhabdus and Photorhabdus
Plum_TT01_1.region009	NRP:generic Polyketide:T1PKS Other:betalactone	54.76	complete	GCF_06678	852	view	Photorhabdus luminescens subsp. laumondii TT01	Xenorhabdus and Photorhabdus
Phpb_1.region002	NRP:generic Polyketide:T1PKS Other:betalactone	56.97	complete	GCF_06678	862	view	Photorhabdus luminescens subsp. namnaoensis PB45.5	Xenorhabdus and Photorhabdus
Plau_IT4.1_20.region001	NRP:generic Polyketide:T1PKS Other:betalactone	50.85	fragmented	GCF_06678	971	view	Photorhabdus laumondii IT4.1	Xenorhabdus and Photorhabdus
Plum_IL9_35_scf0037.region001	NRP:generic Polyketide:T1PKS Other:betalactone	50.78	fragmented	GCF_06678	971	view	Photorhabdus luminescens IL9	Xenorhabdus and Photorhabdus
Plum_EN01_24_scf0038.region001	NRP:generic Polyketide:T1PKS Other:betalactone	50.87	fragmented	GCF_06678	971	view	Photorhabdus luminescens EN01	Xenorhabdus and Photorhabdus
Pbod_DE6.1_30.region001	NRP:generic Polyketide:T1PKS	36.3	fragmented	GCF_06678	995	view	Photorhabdus bodei DE6.1	Xenorhabdus and Photorhabdus
Pbod_HU2.3_36.region001	NRP:generic Polyketide:T1PKS	36.29	fragmented	GCF_06678	1011	view	Photorhabdus bodei HU2.3	Xenorhabdus and Photorhabdus
Plau_HB1.3_39.region001	NRP:generic Polyketide:T1PKS Other:betalactone	31.99	fragmented	GCF_06678	1242	view	Photorhabdus laumondii HB1.3	Xenorhabdus and Photorhabdus
Plum_TT01_1.region014	NRP:generic	89.12	complete	GCF_06679	479	view	Photorhabdus luminescens subsp. laumondii TT01	Xenorhabdus and Photorhabdus
Phpb_25.region001	NRP:generic	37.52	fragmented	GCF_06679	598	view	Photorhabdus luminescens subsp. namnaoensis PB45.5	Xenorhabdus and Photorhabdus
Pbod_LJ_006.region002	NRP:generic	30.86	fragmented	GCF_06679	830	view	Photorhabdus bodei LJ24-63	Xenorhabdus and Photorhabdus
Pbod_CN4_25_scf0025.region001	NRP:generic	30.86	fragmented	GCF_06679	830	view	Photorhabdus bodei CN4	Xenorhabdus and Photorhabdus
P_tem_1.region001	NRP:generic	136.09	complete	GCF_06679	1349	view	Photorhabdus temperata subsp. thracensis DSM 15199	Xenorhabdus and Photorhabdus
Plum_TT01_1.region017	NRP:generic	76.63	complete	GCF_06680	208	view	Photorhabdus luminescens subsp. laumondii TT01	Xenorhabdus and Photorhabdus
Plum_IL9_35_scf0010.region001	NRP:generic	78.63	complete	GCF_06680	208	view	Photorhabdus luminescens IL9	Xenorhabdus and Photorhabdus
Plum_EN01_24_scf0008.region001	NRP:generic	78.64	complete	GCF_06680	208	view	Photorhabdus luminescens EN01	Xenorhabdus and Photorhabdus
Pbod_LJ_004.region001	NRP:generic	78.37	complete	GCF_06680	599	view	Photorhabdus bodei LJ24-63	Xenorhabdus and Photorhabdus
Plau_IT4.1_15.region001	NRP:generic	55.75	fragmented	GCF_06680	935	view	Photorhabdus laumondii IT4.1	Xenorhabdus and Photorhabdus
Plau_DE2.2_13.region001	NRP:generic	55.98	fragmented	GCF_06680	937	view	Photorhabdus laumondii DE2.2	Xenorhabdus and Photorhabdus
Plau_HB1.3_9.region001	NRP:generic	55.75	fragmented	GCF_06680	939	view	Photorhabdus laumondii HB1.3	Xenorhabdus and Photorhabdus
Pbod_HU2.3_2.region001	NRP:generic	72.88	complete	GCF_06680	1018	view	Photorhabdus bodei HU2.3	Xenorhabdus and Photorhabdus
Pbod_CN4_25_scf0009.region001	NRP:generic	66.85	fragmented	GCF_06680	1313	view	Photorhabdus bodei CN4	Xenorhabdus and Photorhabdus
Phpb_16.region001	NRP:generic	53.38	complete	GCF_06681	447	view	Photorhabdus luminescens subsp. namnaoensis PB45.5	Gammaproteobacteria
Plum_TT01_1.region015	NRP:generic	53.2	complete	GCF_06681	529	view	Photorhabdus luminescens subsp. laumondii TT01	Gammaproteobacteria
Pbod_LJ_006.region001	NRP:generic	55.58	complete	GCF_06681	643	view	Photorhabdus bodei LJ24-63	Gammaproteobacteria
Pbod_CN4_25_scf0007.region001	NRP:generic	56.98	complete	GCF_06681	646	view	Photorhabdus bodei CN4	Gammaproteobacteria
Pbod_LJ_001.region002	NRP:NRPS-like	42.75	complete	GCF_06682	632	view	Photorhabdus bodei LJ24-63	Gammaproteobacteria
Pbod_CN4_25_scf0016.region001	NRP:NRPS-like	42.75	complete	GCF_06682	632	view	Photorhabdus bodei CN4	Gammaproteobacteria
Plum_IL9_35_scf0003.region001	NRP:generic NRP:NRPS-like	69.16	fragmented	GCF_06682	669	view	Photorhabdus luminescens IL9	Gammaproteobacteria
Plum_EN01_24_scf0003.region001	NRP:generic NRP:NRPS-like	69.16	fragmented	GCF_06682	669	view	Photorhabdus luminescens EN01	Gammaproteobacteria
Phpb_7.region001	NRP:generic	51.38	complete	GCF_06682	703	view	Photorhabdus luminescens subsp. namnaoensis PB45.5	Gammaproteobacteria
Plau_IT4.1_44.region001	NRP:generic	35.72	fragmented	GCF_06682	713	view	Photorhabdus laumondii IT4.1	Gammaproteobacteria
Plau_HB1.3_34.region001	NRP:generic	35.53	fragmented	GCF_06682	713	view	Photorhabdus laumondii HB1.3	Gammaproteobacteria
Plau_DE2.2_42.region001	NRP:generic	35.56	fragmented	GCF_06682	713	view	Photorhabdus laumondii DE2.2	Gammaproteobacteria
Paeg_BKT4.5_4.region001	NRP:generic	67.4	fragmented	GCF_06682	720	view	Photorhabdus aegyptia BKT4.5	Gammaproteobacteria
Plum_TT01_1.region012	NRP:generic NRP:NRPS-like	118.17	complete	GCF_06682	813	view	Photorhabdus luminescens subsp. laumondii TT01	Gammaproteobacteria
Xmir_23.region001	NRP:generic	49.79	fragmented	GCF_06682	1745	view	Xenorhabdus mirianensis DSM 17902	Gammaproteobacteria
Xcab_38.region001	NRP:generic Other:phenazine	33.98	fragmented	GCF_06682	1792	view	Xenorhabdus cabanillasii JM26	Gammaproteobacteria
Plau_IT4.1_18.region001	NRP:generic	48.82	fragmented	GCF_06683	442	view	Photorhabdus laumondii IT4.1	Gammaproteobacteria
Plau_HB1.3_13.region001	NRP:generic	49.01	fragmented	GCF_06683	448	view	Photorhabdus laumondii HB1.3	Gammaproteobacteria
Plum_EN01_24_scf0040.region001	NRP:generic	49.2	fragmented	GCF_06683	448	view	Photorhabdus luminescens EN01	Gammaproteobacteria
Plum_TT01_1.region005	NRP:generic	52.61	complete	GCF_06683	460	view	Photorhabdus luminescens subsp. laumondii TT01	Gammaproteobacteria
Plum_IL9_35_scf0038.region001	NRP:generic	49.7	fragmented	GCF_06683	460	view	Photorhabdus luminescens IL9	Gammaproteobacteria
Plau_DE2.2_36.region001	NRP:generic	34.49	fragmented	GCF_06683	535	view	Photorhabdus laumondii DE2.2	Gammaproteobacteria
Pbod_DE6.1_26.region001	NRP:generic	33.25	fragmented	GCF_06683	581	view	Photorhabdus bodei DE6.1	Gammaproteobacteria
Pbod_HU2.3_19.region001	NRP:generic	33.25	fragmented	GCF_06683	583	view	Photorhabdus bodei HU2.3	Gammaproteobacteria
Paeg_BKT4.5_10.region001	NRP:generic	47.65	fragmented	GCF_06683	765	view	Photorhabdus aegyptia BKT4.5	Gammaproteobacteria
Phpb_26.region001	NRP:generic	53.07	complete	GCF_06683	918	view	Photorhabdus luminescens subsp. namnaoensis PB45.5	Gammaproteobacteria
XenKK7.region010	NRP:generic	45.23	complete	GCF_06683	1160	view	Xenorhabdus sp. KK7.4	Gammaproteobacteria
Pbod_LJ_033.region001	NRP:generic Other:blactam	48.62	fragmented	GCF_06683	1180	view	Photorhabdus bodei LJ24-63	Gammaproteobacteria
Pbod_CN4_25_scf0033.region001	NRP:generic Other:blactam	48.88	fragmented	GCF_06683	1180	view	Photorhabdus bodei CN4	Gammaproteobacteria
Xbed_1.region004	NRP:NRPS-like	42.34	complete	GCF_06683	1390	view	Xenorhabdus bedingii DSM 4764	Gammaproteobacteria
Xsto_4.region001	RiPP:thiopeptide	26.18	complete	GCF_06872	251	view	Xenorhabdus stockiae DSM 17904	Gammaproteobacteria
Xpb_30.3_21.region001	RiPP:thiopeptide	16.5	fragmented	GCF_06872	251	view	Xenorhabdus sp. PB30.3	Gammaproteobacteria
XenKK7.region002	RiPP:thiopeptide	26.18	complete	GCF_06872	251	view	Xenorhabdus sp. KK7.4	Gammaproteobacteria
XenDL20_c00108_NODE_12.region001	RiPP:thiopeptide	16.42	fragmented	GCF_06872	251	view	Xenorhabdus eapokensis DL20	Gammaproteobacteria
Xdo_HBLC131_1.region001	RiPP:thiopeptide	26.16	complete	GCF_06872	251	view	Xenorhabdus doucetiae HBLC131	Gammaproteobacteria
Xdo_FRM16.1.region005	RiPP:thiopeptide	26.16	complete	GCF_06872	251	view	Xenorhabdus doucetiae FRM16	Gammaproteobacteria
Xszus_1.region006	RiPP:thiopeptide	26.14	complete	GCF_06872	262	view	Xenorhabdus szentirimaii US	Gammaproteobacteria
Xsze_2.region003	RiPP:thiopeptide	26.14	complete	GCF_06872	262	view	Xenorhabdus szentirimaii DSM 16338	Gammaproteobacteria
Xekj_19.region001	RiPP:thiopeptide	26.18	complete	GCF_06872	262	view	Xenorhabdus sp. KJ12.1	Gammaproteobacteria
Xmir_10.region001	RiPP:thiopeptide	26.15	complete	GCF_06872	262	view	Xenorhabdus mirianensis DSM 17902	Gammaproteobacteria
Xish_1.region003	RiPP:thiopeptide	26.15	complete	GCF_06872	262	view	Xenorhabdus ishibashii DSM 22670	Gammaproteobacteria
Xhom_2.region003	RiPP:thiopeptide	26.31	complete	GCF_06872	262	view	Xenorhabdus hominickii DSM 17903	Gammaproteobacteria
Xhom_ANU1.region005	RiPP:thiopeptide	26.31	complete	GCF_06872	262	view	Xenorhabdus hominickii ANU1	Gammaproteobacteria
Ptem_HBLC135_17.region001	RiPP:thiopeptide	16.25	fragmented	GCF_06872	262	view	Photorhabdus temperata HBLC135	Gammaproteobacteria
Ppb6_4.region001	RiPP:thiopeptide	26.09	complete	GCF_06872	262	view	Photorhabdus asymbiotica PB68.1	Gammaproteobacteria
Xets_11.region001	RiPP:thiopeptide	26.17	complete	GCF_06872	365	view	Xenorhabdus sp. TS4	Gammaproteobacteria
Xkoz_3.region001	RiPP:thiopeptide	26.15	complete	GCF_06872	365	view	Xenorhabdus kozodoi DSM 17907	Gammaproteobacteria
Xehl_28.region001	RiPP:thiopeptide	17.23	fragmented	GCF_06872	365	view	Xenorhabdus ehlersii DSM 16337	Gammaproteobacteria
Pbod_HU2.3_20.region001	RiPP:thiopeptide	20.75	fragmented	GCF_06872	365	view	Photorhabdus bodei HU2.3	Gammaproteobacteria
Pbod_DE6.1_24.region001	RiPP:thiopeptide	19.04	fragmented	GCF_06872	365	view	Photorhabdus bodei DE6.1	Gammaproteobacteria
Paeg_BKT4.5_19.region001	RiPP:thiopeptide	20.48	fragmented	GCF_06872	365	view	Photorhabdus aegyptia BKT4.5	Gammaproteobacteria
Xmau_6.region001	RiPP:thiopeptide	26.15	complete	GCF_06872	484	view	Xenorhabdus mauleonii DSM 17908	Gammaproteobacteria
Xjap_NZ_FOVO01000011.region001	RiPP:thiopeptide	26.17	complete	GCF_06872	484	view	Xenorhabdus japonica DSM 16522	Gammaproteobacteria
Xbed_2.region002	RiPP:bacteriocin RiPP:thiopeptide	32.04	complete	GCF_06872	568	view	Xenorhabdus bedingii DSM 4764	Gammaproteobacteria
Xbov_NC_013892.1.region004	RiPP:thiopeptide	26.14	complete	GCF_06872	623	view	Xenorhabdus bovienii SS-2004	Gammaproteobacteria
Xe30TX1_c0031_NODE_38.region001	RiPP:thiopeptide	26.15	complete	GCF_06872	651	view	Xenorhabdus thuongxuanensis 30TX1	Gammaproteobacteria
P_tem_1.region017	RiPP:thiopeptide	26.1	complete	GCF_06872	652	view	Photorhabdus temperata subsp. thracensis DSM 15199	Gammaproteobacteria
Plum_TT01_1.region008	RiPP:thiopeptide	26.09	complete	GCF_06872	652	view	Photorhabdus luminescens subsp. laumondii TT01	Gammaproteobacteria
Pthr_PT1.1_23.region001	RiPP:thiopeptide	17.64	fragmented	GCF_06872	652	view	Photorhabdus thracensis PT1.1	Gammaproteobacteria
Plau_IT4.1_12.region001	RiPP:thiopeptide	26.1	complete	GCF_06872	652	view	Photorhabdus laumondii IT4.1	Gammaproteobacteria
Plau_HB1.3_105.region001	RiPP:thiopeptide	16.77	fragmented	GCF_06872	652	view	Photorhabdus laumondii HB1.3	Gammaproteobacteria
Plum_EN01_24_scf0009.region001	RiPP:thiopeptide	18.77	fragmented	GCF_06872	652	view	Photorhabdus luminescens EN01	Gammaproteobacteria
Plau_DE2.2_108.region001	RiPP:thiopeptide	16.59	fragmented	GCF_06872	652	view	Photorhabdus laumondii DE2.2	Gammaproteobacteria
Pbod_LJ_007.region001	RiPP:thiopeptide	26.09	complete	GCF_06872	652	view	Photorhabdus bodei LJ24-63	Gammaproteobacteria
Pbod_CN4_25_scf0020.region001	RiPP:thiopeptide	21.82	fragmented	GCF_06872	652	view	Photorhabdus bodei CN4	Gammaproteobacteria
Phpb_1.region001	RiPP:thiopeptide	26.09	complete	GCF_06872	700	view	Photorhabdus luminescens subsp. namnaoensis PB45.5	Gammaproteobacteria
Plum_IL9_35_scf0001.region001	RiPP:thiopeptide	26.09	complete	GCF_06872	700	view	Photorhabdus luminescens IL9	Gammaproteobacteria
Xvie_21.region001	NRP:NRPS-like RiPP:thiopeptide	30.93	fragmented	GCF_06872	1518	view	Xenorhabdus vietnamensis DSM 22392	Gammaproteobacteria
Xinn_5.region001	NRP:NRPS-like RiPP:thiopeptide	43.06	complete	GCF_06872	1579	view	Xenorhabdus innexi DSM 16336	Gammaproteobacteria
XnemATCC_NC_014228.1.region005	NRP:NRPS-like RiPP:thiopeptide	37.76	complete	GCF_06872	1591	view	Xenorhabdus nematophila ATCC 19061	Gammaproteobacteria
Xind_8.region001	NRP:NRPS-like RiPP:thiopeptide	43.05	complete	GCF_06872	1611	view	Xenorhabdus indica DSM 17382	Gammaproteobacteria
Xcab_11.region001	NRP:NRPS-like RiPP:thiopeptide	43.06	complete	GCF_06872	1611	view	Xenorhabdus cabanillasii JM26	Gammaproteobacteria
Xbud_18.region001	NRP:NRPS-like RiPP:thiopeptide	43.06	complete	GCF_06872	1611	view	Xenorhabdus budapestensis DSM 16342	Gammaproteobacteria
Xpb_61.4_208.region001	NRP:generic	1.79	fragmented	GCF_07410	531	view	Xenorhabdus sp. PB61.4	Gram-positive and Gram-negative bacteria
Pbod_LJ_130.region001	NRP:generic	1.25	fragmented	GCF_07410	546	view	Photorhabdus bodei LJ24-63	Gram-positive and Gram-negative bacteria
Pbod_CN4_25_scf0132.region001	NRP:generic	1.15	fragmented	GCF_07410	546	view	Photorhabdus bodei CN4	Gram-positive and Gram-negative bacteria
Phpb_71.region001	NRP:generic	1.18	fragmented	GCF_07410	547	view	Photorhabdus luminescens subsp. namnaoensis PB45.5	Gram-positive and Gram-negative bacteria
Xind_63.region001	NRP:generic	2.52	fragmented	GCF_07410	565	view	Xenorhabdus indica DSM 17382	Gram-positive and Gram-negative bacteria
P_tem_1.region005	NRP:generic	42.35	complete	GCF_07410	630	view	Photorhabdus temperata subsp. thracensis DSM 15199	Gram-positive and Gram-negative bacteria
Phpb_4.region001	Other:betalactone	25.5	complete	GCF_07410	833	view	Photorhabdus luminescens subsp. namnaoensis PB45.5	Gram-positive and Gram-negative bacteria
Phpb_2.region002	Other:betalactone	25.5	complete	GCF_07410	833	view	Photorhabdus luminescens subsp. namnaoensis PB45.5	Gram-positive and Gram-negative bacteria
Pthr_PT1.1_27.region001	Other:betalactone	18.13	fragmented	GCF_07410	833	view	Photorhabdus thracensis PT1.1	Gram-positive and Gram-negative bacteria
Pbod_CN4_25_scf0063.region001	Other:betalactone	20.74	fragmented	GCF_07410	871	view	Photorhabdus bodei CN4	Gram-positive and Gram-negative bacteria
P_tem_1.region016	Other:betalactone	25.61	complete	GCF_07410	908	view	Photorhabdus temperata subsp. thracensis DSM 15199	Gram-positive and Gram-negative bacteria
Xg_VH1_73.region001	NRP:NRPS-like Other:betalactone	20.06	fragmented	GCF_07410	975	view	Xenorhabdus griffiniae VH1	Gram-positive and Gram-negative bacteria
XenDL20_c00003_NODE_3_.region001	NRP:NRPS-like	18.66	fragmented	GCF_07410	979	view	Xenorhabdus eapokensis DL20	Gram-positive and Gram-negative bacteria
Ptem_HBLC135_4.region001	NRP:generic	77.5	complete	GCF_07454	473	view	Photorhabdus temperata HBLC135	Xenorhabdus and Photorhabdus
P_tem_1.region011	NRP:generic Polyketide:PpyS-KS	46.6	complete	GCF_07454	647	view	Photorhabdus temperata subsp. thracensis DSM 15199	Xenorhabdus and Photorhabdus
Pthr_PT1.1_20.region001	NRP:generic Polyketide:PpyS-KS	38.12	fragmented	GCF_07454	948	view	Photorhabdus thracensis PT1.1	Xenorhabdus and Photorhabdus
P_tem_1.region020	NRP:generic	52.24	complete	GCF_07455	0	view	Photorhabdus temperata subsp. thracensis DSM 15199	Xenorhabdus and Photorhabdus
Pthr_PT1.1_18.region001	NRP:generic	39.41	fragmented	GCF_07455	950	view	Photorhabdus thracensis PT1.1	Xenorhabdus and Photorhabdus
Ptem_HBLC135_22.region001	NRP:generic	36.67	fragmented	GCF_07456	372	view	Photorhabdus temperata HBLC135	Xenorhabdus and Photorhabdus
Pthr_PT1.1_34.region001	NRP:generic	33.56	fragmented	GCF_07456	577	view	Photorhabdus thracensis PT1.1	Xenorhabdus and Photorhabdus
P_tem_1.region018	NRP:generic	42.23	complete	GCF_07456	641	view	Photorhabdus temperata subsp. thracensis DSM 15199	Xenorhabdus and Photorhabdus
Xind_4.region001	NRP:generic	85.34	complete	GCF_07456	1387	view	Xenorhabdus indica DSM 17382	Xenorhabdus and Photorhabdus
Ppb6_10.region001	NRP:generic Polyketide:T1PKS	56.93	complete	GCF_07457	428	view	Photorhabdus asymbiotica PB68.1	Xenorhabdus and Photorhabdus
P_tem_1.region021	NRP:generic Polyketide:T1PKS	56.98	complete	GCF_07457	584	view	Photorhabdus temperata subsp. thracensis DSM 15199	Xenorhabdus and Photorhabdus
Paeg_BKT4.5_47.region001	NRP:generic Polyketide:T1PKS	32.48	fragmented	GCF_07457	881	view	Photorhabdus aegyptia BKT4.5	Xenorhabdus and Photorhabdus
P_tem_1.region015	Polyketide:T1PKS	43.68	complete	GCF_07458	404	view	Photorhabdus temperata subsp. thracensis DSM 15199	Xenorhabdus and Photorhabdus
P_tem_1.region003	NRP:generic	53.78	complete	GCF_07459	617	view	Photorhabdus temperata subsp. thracensis DSM 15199	Xenorhabdus and Photorhabdus
P_tem_1.region008	NRP:generic	46.68	complete	GCF_07460	720	view	Photorhabdus temperata subsp. thracensis DSM 15199	Xenorhabdus and Photorhabdus
Pbod_HU2.3_59.region001	NRP:generic	27.75	fragmented	GCF_07460	951	view	Photorhabdus bodei HU2.3	Xenorhabdus and Photorhabdus
Ptem_HBLC135_11.region001	Polyketide:hglE-KS Other:PUFA	50.98	complete	GCF_07461	795	view	Photorhabdus temperata HBLC135	Xenorhabdus and Photorhabdus
P_tem_1.region014	Polyketide:hglE-KS Other:PUFA	51.01	complete	GCF_07461	1046	view	Photorhabdus temperata subsp. thracensis DSM 15199	Xenorhabdus and Photorhabdus
P_tem_1.region006	NRP:generic	44.65	complete	GCF_07462	771	view	Photorhabdus temperata subsp. thracensis DSM 15199	Xenorhabdus and Photorhabdus
XenDL20_c00008_NODE_9_.region001	Other:nucleoside	8.08	fragmented	GCF_07540	605	view	Xenorhabdus eapokensis DL20	Gram-positive and Gram-negative bacteria
XnemATCC_NC_014228.1.region017	Other:nucleoside	22.13	complete	GCF_07540	686	view	Xenorhabdus nematophila ATCC 19061	Gram-positive and Gram-negative bacteria
Xekj_7.region001	Other:nucleoside	22.13	complete	GCF_07540	690	view	Xenorhabdus sp. KJ12.1	Gram-positive and Gram-negative bacteria
Xe30TX1_c0022_NODE_26.region001	NRP:generic	64.04	complete	GCF_07590	495	view	Xenorhabdus thuongxuanensis 30TX1	Xenorhabdus and Photorhabdus
Xbed_9.region001	NRP:generic	85.51	fragmented	GCF_07590	597	view	Xenorhabdus bedingii DSM 4764	Xenorhabdus and Photorhabdus
Xehl_7.region001	NRP:generic	60.52	complete	GCF_07590	624	view	Xenorhabdus ehlersii DSM 16337	Xenorhabdus and Photorhabdus
Xets_6.region001	NRP:generic	63.06	complete	GCF_07590	630	view	Xenorhabdus sp. TS4	Xenorhabdus and Photorhabdus
Xvie_4.region001	NRP:generic	63.82	complete	GCF_07590	695	view	Xenorhabdus vietnamensis DSM 22392	Xenorhabdus and Photorhabdus
Xjap_NZ_FOVO01000009.region001	NRP:generic	64.24	complete	GCF_07590	742	view	Xenorhabdus japonica DSM 16522	Xenorhabdus and Photorhabdus
Xmir_3.region001	NRP:generic	62.83	complete	GCF_07590	846	view	Xenorhabdus mirianensis DSM 17902	Xenorhabdus and Photorhabdus
Xdo_HBLC131_9.region001	NRP:generic	46.16	fragmented	GCF_07590	861	view	Xenorhabdus doucetiae HBLC131	Xenorhabdus and Photorhabdus
Xkoz_27.region001	NRP:generic	31.8	fragmented	GCF_07590	866	view	Xenorhabdus kozodoi DSM 17907	Xenorhabdus and Photorhabdus
Xvie_18.region001	NRP:generic	46.86	fragmented	GCF_07590	874	view	Xenorhabdus vietnamensis DSM 22392	Xenorhabdus and Photorhabdus
Xg_VH1_3.region001	NRP:generic	24.77	fragmented	GCF_07590	901	view	Xenorhabdus griffiniae VH1	Xenorhabdus and Photorhabdus
Xehl_9.region001	NRP:NRPS-like	22.59	fragmented	GCF_07590	983	view	Xenorhabdus ehlersii DSM 16337	Xenorhabdus and Photorhabdus
Ppb6_7.region001	NRP:generic	34.08	fragmented	GCF_07590	1100	view	Photorhabdus asymbiotica PB68.1	Xenorhabdus and Photorhabdus
Xhom_13.region001	NRP:generic Polyketide:T1PKS	48.43	fragmented	GCF_07592	1461	view	Xenorhabdus hominickii DSM 17903	Gammaproteobacteria
Ppb6_3.region002	NRP:generic Other:nucleoside	46.78	complete	GCF_07593	288	view	Photorhabdus asymbiotica PB68.1	Xenorhabdus and Photorhabdus
Ptem_HBLC135_45.region001	Polyketide:T1PKS	25.87	fragmented	GCF_07596	478	view	Photorhabdus temperata HBLC135	Gram-positive and Gram-negative bacteria
Ppb6_6.region002	Polyketide:T1PKS	41.77	fragmented	GCF_07596	622	view	Photorhabdus asymbiotica PB68.1	Gram-positive and Gram-negative bacteria
Phpb_2.region001	NRP:generic Polyketide:T1PKS	105.44	complete	GCF_07596	1733	view	Photorhabdus luminescens subsp. namnaoensis PB45.5	Gram-positive and Gram-negative bacteria
Ppb6_2.region001	NRP:generic	52.73	complete	GCF_07597	664	view	Photorhabdus asymbiotica PB68.1	Gram-positive and Gram-negative bacteria
Ppb6_17.region001	NRP:generic Polyketide:T1PKS	65.33	complete	GCF_07598	793	view	Photorhabdus asymbiotica PB68.1	Xenorhabdus and Photorhabdus
Xbud_29.region001	NRP:generic Polyketide:T1PKS	29.69	fragmented	GCF_07598	1267	view	Xenorhabdus budapestensis DSM 16342	Xenorhabdus and Photorhabdus
Ppb6_22.region001	NRP:generic Polyketide:hglE-KS Other:PUFA	81.57	fragmented	GCF_07599	1284	view	Photorhabdus asymbiotica PB68.1	Xenorhabdus and Photorhabdus
Pbod_HU2.3_114.region001	NRP:NRPS-like	17.28	fragmented	GCF_07784	764	view	Photorhabdus bodei HU2.3	Gram-positive and Gram-negative bacteria
Pbod_DE6.1_112.region001	NRP:NRPS-like	16.13	fragmented	GCF_07784	764	view	Photorhabdus bodei DE6.1	Gram-positive and Gram-negative bacteria
Xind_25.region001	NRP:generic	31.78	fragmented	GCF_07784	1127	view	Xenorhabdus indica DSM 17382	Gram-positive and Gram-negative bacteria
Xcab_6.region001	NRP:generic	31.99	fragmented	GCF_07784	1159	view	Xenorhabdus cabanillasii JM26	Gram-positive and Gram-negative bacteria
Xind_14.region001	NRP:NRPS-like	22.34	fragmented	GCF_07784	1259	view	Xenorhabdus indica DSM 17382	Gram-positive and Gram-negative bacteria
XenKK7.region020	NRP:generic	50.14	fragmented	GCF_07784	1337	view	Xenorhabdus sp. KK7.4	Gram-positive and Gram-negative bacteria
Xmir_3.region003	NRP:NRPS-like	37.2	fragmented	GCF_07784	1487	view	Xenorhabdus mirianensis DSM 17902	Gram-positive and Gram-negative bacteria
Xbov_NC_013892.1.region005	NRP:generic	48.89	complete	GCF_07992	0	view	Xenorhabdus bovienii SS-2004	Xenorhabdus and Photorhabdus
Xbov_NC_013892.1.region006	NRP:generic	52.93	complete	GCF_07993	0	view	Xenorhabdus bovienii SS-2004	Xenorhabdus and Photorhabdus
Xbov_NC_013892.1.region009	NRP:generic	59.48	complete	GCF_07994	0	view	Xenorhabdus bovienii SS-2004	Xenorhabdus and Photorhabdus
P_tem_1.region007	NRP:generic	45.09	complete	GCF_08061	1548	view	Photorhabdus temperata subsp. thracensis DSM 15199	Gram-positive and Gram-negative bacteria
Ptem_HBLC135_13.region001	NRP:NRPS-like Other:resorcinol	49.47	fragmented	GCF_08184	1023	view	Photorhabdus temperata HBLC135	Xenorhabdus and Photorhabdus
Xdo_FRM16.1.region012	NRP:generic Polyketide:T1PKS Other:butyrolactone	139.97	complete	GCF_08200	0	view	Xenorhabdus doucetiae FRM16	Xenorhabdus and Photorhabdus
Xdo_FRM16.1.region006	NRP:generic Polyketide:T1PKS	77.94	complete	GCF_08201	0	view	Xenorhabdus doucetiae FRM16	Xenorhabdus and Photorhabdus
Xdo_FRM16.1.region007	NRP:generic	62.28	complete	GCF_08202	190	view	Xenorhabdus doucetiae FRM16	Xenorhabdus and Photorhabdus
Xdo_FRM16.1.region016	NRP:NRPS-like	42.32	complete	GCF_08203	0	view	Xenorhabdus doucetiae FRM16	Xenorhabdus and Photorhabdus
XenKK7.region013	NRP:generic	83.86	complete	GCF_08204	481	view	Xenorhabdus sp. KK7.4	Gram-negative bacteria
Xsto_7.region001	NRP:generic	71.5	fragmented	GCF_08204	486	view	Xenorhabdus stockiae DSM 17904	Gram-negative bacteria
Xpb_61.4_12.region001	NRP:generic	66.26	fragmented	GCF_08204	486	view	Xenorhabdus sp. PB61.4	Gram-negative bacteria
Xpb_30.3_28.region001	NRP:generic	48.87	fragmented	GCF_08204	491	view	Xenorhabdus sp. PB30.3	Gram-negative bacteria
Xekj_1.region001	NRP:generic	84.46	complete	GCF_08204	540	view	Xenorhabdus sp. KJ12.1	Gram-negative bacteria
Xe30TX1_c0040_NODE_49.region001	NRP:generic	75.7	fragmented	GCF_08204	553	view	Xenorhabdus thuongxuanensis 30TX1	Gram-negative bacteria
Xdo_HBLC131_3.region001	NRP:generic	69.42	fragmented	GCF_08204	581	view	Xenorhabdus doucetiae HBLC131	Gram-negative bacteria
Xdo_FRM16.1.region009	NRP:generic	128	complete	GCF_08204	595	view	Xenorhabdus doucetiae FRM16	Gram-negative bacteria
Xvie_9.region001	NRP:generic	74.55	complete	GCF_08204	606	view	Xenorhabdus vietnamensis DSM 22392	Gram-negative bacteria
Xbed_47.region001	NRP:generic	9.22	fragmented	GCF_08204	644	view	Xenorhabdus bedingii DSM 4764	Gram-negative bacteria
Xg_VH1_10.region001	NRP:generic	53.38	fragmented	GCF_08204	734	view	Xenorhabdus griffiniae VH1	Gram-negative bacteria
Xets_77.region001	NRP:generic	25.02	fragmented	GCF_08204	752	view	Xenorhabdus sp. TS4	Gram-negative bacteria
Xehl_3.region001	NRP:generic	24.27	complete	GCF_08204	796	view	Xenorhabdus ehlersii DSM 16337	Gram-negative bacteria
XenDL20_c00181_NODE_24.region001	NRP:generic	24.04	fragmented	GCF_08204	811	view	Xenorhabdus eapokensis DL20	Gram-negative bacteria
Xmau_22.region001	NRP:generic	69.22	fragmented	GCF_08204	831	view	Xenorhabdus mauleonii DSM 17908	Gram-negative bacteria
Xinn_13.region001	NRP:generic	83.41	fragmented	GCF_08204	1027	view	Xenorhabdus innexi DSM 16336	Gram-negative bacteria
Xkoz_34.region001	NRP:generic	28.55	fragmented	GCF_08204	1077	view	Xenorhabdus kozodoi DSM 17907	Gram-negative bacteria
XenDL20_c00088_NODE_10.region001	NRP:generic	61.47	fragmented	GCF_08204	1190	view	Xenorhabdus eapokensis DL20	Gram-negative bacteria
Xmir_18.region001	NRP:generic	74.73	fragmented	GCF_08204	1536	view	Xenorhabdus mirianensis DSM 17902	Gram-negative bacteria
Xe30TX1_c0116_NODE_19.region001	NRP:generic RiPP:bacteriocin	43.39	fragmented	GCF_08204	1686	view	Xenorhabdus thuongxuanensis 30TX1	Gram-negative bacteria
Plum_IL9_35_scf0043.region001	Other:phosphoglycolipid	22.16	complete	GCF_08429	58	view	Photorhabdus luminescens IL9	Xenorhabdus and Photorhabdus
Plum_EN01_24_scf0044.region001	Other:phosphoglycolipid	22.11	complete	GCF_08429	58	view	Photorhabdus luminescens EN01	Xenorhabdus and Photorhabdus
Pbod_LJ_004.region002	Other:phosphoglycolipid	22.11	complete	GCF_08429	58	view	Photorhabdus bodei LJ24-63	Xenorhabdus and Photorhabdus
Plum_TT01_1.region016	Other:phosphoglycolipid	22.13	complete	GCF_08429	271	view	Photorhabdus luminescens subsp. laumondii TT01	Xenorhabdus and Photorhabdus
Plau_IT4.1_142.region001	Other:phosphoglycolipid	12.65	fragmented	GCF_08429	420	view	Photorhabdus laumondii IT4.1	Xenorhabdus and Photorhabdus
Plau_DE2.2_50.region001	Other:phosphoglycolipid	21.68	fragmented	GCF_08429	856	view	Photorhabdus laumondii DE2.2	Xenorhabdus and Photorhabdus
Pbod_CN4_25_scf0009.region002	Other:phosphoglycolipid	13.7	fragmented	GCF_08429	889	view	Photorhabdus bodei CN4	Xenorhabdus and Photorhabdus
Xehl_2.region001	RiPP:bacteriocin RiPP:TfuA-related	21.82	complete	GCF_08430	488	view	Xenorhabdus ehlersii DSM 16337	Gram-positive and Gram-negative bacteria
Xish_1.region011	RiPP:bacteriocin RiPP:TfuA-related	21.82	complete	GCF_08430	491	view	Xenorhabdus ishibashii DSM 22670	Gram-positive and Gram-negative bacteria
Pbod_HU2.3_55.region001	RiPP:bacteriocin RiPP:TfuA-related	21.82	complete	GCF_08430	716	view	Photorhabdus bodei HU2.3	Gram-positive and Gram-negative bacteria
Xets_55.region001	NRP:generic RiPP:bacteriocin RiPP:TfuA-related	52.31	fragmented	GCF_08430	1311	view	Xenorhabdus sp. TS4	Gram-positive and Gram-negative bacteria
Xg_VH1_127.region001	Other:nucleoside	10.49	fragmented	GCF_08731	582	view	Xenorhabdus griffiniae VH1	Gram-positive and Gram-negative bacteria
Pbod_HU2.3_23.region001	Terpene:terpene	21.09	complete	GCF_09234	535	view	Photorhabdus bodei HU2.3	Gram-positive and Gram-negative bacteria
Ppb6_16.region001	Terpene:terpene	21.09	complete	GCF_09234	649	view	Photorhabdus asymbiotica PB68.1	Gram-positive and Gram-negative bacteria
Xcab_70.region001	Terpene:terpene	12.64	fragmented	GCF_09234	858	view	Xenorhabdus cabanillasii JM26	Gram-positive and Gram-negative bacteria
Xbud_4.region002	NRP:generic	90.14	complete	GCF_10920	722	view	Xenorhabdus budapestensis DSM 16342	Xenorhabdus and Photorhabdus
Xcab_13.region002	NRP:generic	57.27	complete	GCF_10920	1399	view	Xenorhabdus cabanillasii JM26	Xenorhabdus and Photorhabdus
Xind_1.region001	NRP:generic	170.96	complete	GCF_10920	1943	view	Xenorhabdus indica DSM 17382	Xenorhabdus and Photorhabdus
Xcab_19.region001	NRP:generic	79.72	complete	GCF_10921	586	view	Xenorhabdus cabanillasii JM26	Xenorhabdus and Photorhabdus
Xbud_9.region001	NRP:generic	70.7	complete	GCF_10921	849	view	Xenorhabdus budapestensis DSM 16342	Xenorhabdus and Photorhabdus
Xind_7.region002	NRP:generic	72.81	complete	GCF_10921	1144	view	Xenorhabdus indica DSM 17382	Xenorhabdus and Photorhabdus
Pbod_LJ_014.region001	NRP:generic	38.59	fragmented	GCF_11047	639	view	Photorhabdus bodei LJ24-63	Xenorhabdus and Photorhabdus
Pbod_CN4_25_scf0064.region001	NRP:generic	25.5	fragmented	GCF_11047	697	view	Photorhabdus bodei CN4	Xenorhabdus and Photorhabdus
Xpb_61.4_32.region001	Other:phosphonate	25.25	fragmented	GCF_11048	1224	view	Xenorhabdus sp. PB61.4	Gammaproteobacteria
Paeg_BKT4.5_118.region001	Other:ladderane	16.95	fragmented	GCF_11338	1130	view	Photorhabdus aegyptia BKT4.5	Gram-negative bacteria
Xkoz_22.region001	NRP:generic	41.67	complete	GCF_11495	717	view	Xenorhabdus kozodoi DSM 17907	Xenorhabdus and Photorhabdus
Xjap_NZ_FOVO01000005.region001	NRP:generic	55.68	complete	GCF_11495	803	view	Xenorhabdus japonica DSM 16522	Xenorhabdus and Photorhabdus
Xmir_6.region001	NRP:generic	55.62	complete	GCF_11495	819	view	Xenorhabdus mirianensis DSM 17902	Xenorhabdus and Photorhabdus
Xvie_1.region002	NRP:generic	54.14	complete	GCF_11495	858	view	Xenorhabdus vietnamensis DSM 22392	Xenorhabdus and Photorhabdus
Xvie_9.region002	NRP:generic	47.21	complete	GCF_11496	0	view	Xenorhabdus vietnamensis DSM 22392	Xenorhabdus and Photorhabdus
Xmau_1.region004	NRP:generic Polyketide:T1PKS	78.25	complete	GCF_11497	501	view	Xenorhabdus mauleonii DSM 17908	Xenorhabdus and Photorhabdus
Xvie_17.region001	NRP:generic Polyketide:T1PKS	78.26	complete	GCF_11497	729	view	Xenorhabdus vietnamensis DSM 22392	Xenorhabdus and Photorhabdus
Xbud_12.region001	NRP:generic Polyketide:T1PKS	77.77	complete	GCF_11497	738	view	Xenorhabdus budapestensis DSM 16342	Xenorhabdus and Photorhabdus
Xdo_HBLC131_10.region001	NRP:generic Polyketide:T1PKS	59.34	fragmented	GCF_11497	1099	view	Xenorhabdus doucetiae HBLC131	Xenorhabdus and Photorhabdus
Xehl_3.region002	NRP:generic	51.61	complete	GCF_11567	133	view	Xenorhabdus ehlersii DSM 16337	Xenorhabdus and Photorhabdus
Xets_74.region001	NRP:generic	51.61	complete	GCF_11567	158	view	Xenorhabdus sp. TS4	Xenorhabdus and Photorhabdus
Xg_VH1_17.region001	NRP:generic	45.3	fragmented	GCF_11567	180	view	Xenorhabdus griffiniae VH1	Xenorhabdus and Photorhabdus
Xmir_28.region001	NRP:generic	39.33	fragmented	GCF_11567	1421	view	Xenorhabdus mirianensis DSM 17902	Xenorhabdus and Photorhabdus
Xish_1.region009	Other:betalactone	22.58	complete	GCF_11764	709	view	Xenorhabdus ishibashii DSM 22670	Gammaproteobacteria
Xmir_39.region001	Other:betalactone	13.98	fragmented	GCF_11764	893	view	Xenorhabdus mirianensis DSM 17902	Gammaproteobacteria
Xdo_FRM16.1.region010	RiPP:bacteriocin	10.86	complete	GCF_11904	961	view	Xenorhabdus doucetiae FRM16	Gram-positive and Gram-negative bacteria
Phpb_4.region002	NRP:generic	46.49	complete	GCF_11916	602	view	Photorhabdus luminescens subsp. namnaoensis PB45.5	Xenorhabdus and Photorhabdus
Phpb_2.region003	NRP:generic	45.12	fragmented	GCF_11916	602	view	Photorhabdus luminescens subsp. namnaoensis PB45.5	Xenorhabdus and Photorhabdus
Paeg_BKT4.5_105.region001	NRP:generic	19.05	fragmented	GCF_11916	605	view	Photorhabdus aegyptia BKT4.5	Xenorhabdus and Photorhabdus
Pbod_CN4_25_scf0006.region001	NRP:generic	44.86	complete	GCF_11916	710	view	Photorhabdus bodei CN4	Xenorhabdus and Photorhabdus
Pbod_LJ_005.region001	NRP:generic	44.93	complete	GCF_11916	715	view	Photorhabdus bodei LJ24-63	Xenorhabdus and Photorhabdus
Ptem_HBLC135_1.region001	NRP:generic	46.56	complete	GCF_11916	826	view	Photorhabdus temperata HBLC135	Xenorhabdus and Photorhabdus
Xcab_44.region001	Other:furan	13.9	fragmented	GCF_12195	843	view	Xenorhabdus cabanillasii JM26	Gram-positive and Gram-negative bacteria
Xdo_HBLC131_77.region001	Other:butyrolactone	6.33	fragmented	GCF_12195	847	view	Xenorhabdus doucetiae HBLC131	Gram-positive and Gram-negative bacteria
Xmir_49.region001	NRP:generic	9.11	fragmented	GCF_12195	1023	view	Xenorhabdus mirianensis DSM 17902	Gram-positive and Gram-negative bacteria
Xjap_NZ_FOVO01000039.region001	NRP:CDPS	20.13	fragmented	GCF_12195	1124	view	Xenorhabdus japonica DSM 16522	Gram-positive and Gram-negative bacteria
Pbod_HU2.3_146.region001	NRP:generic Polyketide:T1PKS	12.09	fragmented	GCF_12323	1036	view	Photorhabdus bodei HU2.3	Betaproteobacteria
Pbod_DE6.1_154.region001	NRP:generic Polyketide:T1PKS	11.62	fragmented	GCF_12323	1043	view	Photorhabdus bodei DE6.1	Betaproteobacteria
Pbod_DE6.1_77.region001	Saccharide:amglyccycl	17.81	fragmented	GCF_12575	391	view	Photorhabdus bodei DE6.1	Xenorhabdus and Photorhabdus
Pbod_HU2.3_89.region001	Saccharide:amglyccycl	17.8	fragmented	GCF_12575	396	view	Photorhabdus bodei HU2.3	Xenorhabdus and Photorhabdus
Xsze_1.region001	Saccharide:amglyccycl	21.91	complete	GCF_12575	447	view	Xenorhabdus szentirimaii DSM 16338	Xenorhabdus and Photorhabdus
Xbed_1.region003	Saccharide:amglyccycl	21.89	complete	GCF_12575	672	view	Xenorhabdus bedingii DSM 4764	Xenorhabdus and Photorhabdus
Xsze_2.region008	NRP:generic Polyketide:hglE-KS Polyketide:T1PKS Other:PUFA	217.01	complete	GCF_12576	473	view	Xenorhabdus szentirimaii DSM 16338	Xenorhabdus and Photorhabdus
Xszus_1.region001	NRP:generic Polyketide:hglE-KS Polyketide:T1PKS Other:PUFA	215.69	complete	GCF_12576	503	view	Xenorhabdus szentirimaii US	Xenorhabdus and Photorhabdus
Xsze_2.region006	NRP:generic	192.13	complete	GCF_12577	241	view	Xenorhabdus szentirimaii DSM 16338	Xenorhabdus and Photorhabdus
Xszus_1.region003	NRP:generic	193.98	complete	GCF_12577	370	view	Xenorhabdus szentirimaii US	Xenorhabdus and Photorhabdus
Xszus_1.region012	NRP:NRPS-like	39.13	complete	GCF_12578	140	view	Xenorhabdus szentirimaii US	Xenorhabdus and Photorhabdus
Xsze_1.region005	NRP:NRPS-like	41.42	complete	GCF_12578	141	view	Xenorhabdus szentirimaii DSM 16338	Xenorhabdus and Photorhabdus
Xszus_1.region002	NRP:generic Other:nucleoside	105.28	complete	GCF_12579	447	view	Xenorhabdus szentirimaii US	Xenorhabdus and Photorhabdus
Xsze_2.region007	NRP:generic Other:nucleoside	105.28	complete	GCF_12579	447	view	Xenorhabdus szentirimaii DSM 16338	Xenorhabdus and Photorhabdus
Xsze_1.region003	Other:arylpolyene	43.62	complete	GCF_12580	619	view	Xenorhabdus szentirimaii DSM 16338	Xenorhabdus and Photorhabdus
Xekj_10.region002	Other:arylpolyene	43.61	complete	GCF_12580	675	view	Xenorhabdus sp. KJ12.1	Xenorhabdus and Photorhabdus
Xhom_ANU1.region014	Other:arylpolyene	43.6	complete	GCF_12580	704	view	Xenorhabdus hominickii ANU1	Xenorhabdus and Photorhabdus
XenKK7.region009	Other:arylpolyene	43.62	complete	GCF_12580	721	view	Xenorhabdus sp. KK7.4	Xenorhabdus and Photorhabdus
Xhom_1.region006	Other:arylpolyene	43.6	complete	GCF_12580	729	view	Xenorhabdus hominickii DSM 17903	Xenorhabdus and Photorhabdus
Xkoz_29.region001	Other:arylpolyene	36.11	fragmented	GCF_12580	765	view	Xenorhabdus kozodoi DSM 17907	Xenorhabdus and Photorhabdus
Xdo_HBLC131_28.region001	Other:arylpolyene	36.73	fragmented	GCF_12580	775	view	Xenorhabdus doucetiae HBLC131	Xenorhabdus and Photorhabdus
Xets_8.region001	Other:arylpolyene	43.64	complete	GCF_12580	783	view	Xenorhabdus sp. TS4	Xenorhabdus and Photorhabdus
Xdo_FRM16.1.region014	Other:arylpolyene	43.66	complete	GCF_12580	796	view	Xenorhabdus doucetiae FRM16	Xenorhabdus and Photorhabdus
Xehl_1.region002	Other:arylpolyene	43.64	complete	GCF_12580	798	view	Xenorhabdus ehlersii DSM 16337	Xenorhabdus and Photorhabdus
Xbed_11.region001	Other:arylpolyene	37.92	fragmented	GCF_12580	827	view	Xenorhabdus bedingii DSM 4764	Xenorhabdus and Photorhabdus
Xg_VH1_50.region001	Other:arylpolyene	25.61	fragmented	GCF_12580	861	view	Xenorhabdus griffiniae VH1	Xenorhabdus and Photorhabdus
Xszus_1.region010	Other:arylpolyene	43.62	complete	GCF_12580	899	view	Xenorhabdus szentirimaii US	Xenorhabdus and Photorhabdus
Xpb_30.3_3.region001	Other:arylpolyene	43.62	complete	GCF_12580	1050	view	Xenorhabdus sp. PB30.3	Xenorhabdus and Photorhabdus
Xkoz_20.region001	Other:arylpolyene	29.63	fragmented	GCF_12580	1084	view	Xenorhabdus kozodoi DSM 17907	Xenorhabdus and Photorhabdus
Xjap_NZ_FOVO01000007.region001	Other:arylpolyene	23.83	fragmented	GCF_12580	1287	view	Xenorhabdus japonica DSM 16522	Xenorhabdus and Photorhabdus
Xkoz_1.region001	NRP:generic	76.61	complete	GCF_12615	190	view	Xenorhabdus kozodoi DSM 17907	Xenorhabdus and Photorhabdus
Ptem_HBLC135_23.region001	Other:ladderane	41.19	complete	GCF_12779	413	view	Photorhabdus temperata HBLC135	Xenorhabdus and Photorhabdus
Phpb_1.region003	Other:arylpolyene	41.19	complete	GCF_12779	453	view	Photorhabdus luminescens subsp. namnaoensis PB45.5	Xenorhabdus and Photorhabdus
Phpb_30.region001	NRP:CDPS	35.19	complete	GCF_12780	609	view	Photorhabdus luminescens subsp. namnaoensis PB45.5	Xenorhabdus and Photorhabdus
Paeg_BKT4.5_111.region001	NRP:CDPS	12.96	fragmented	GCF_12780	814	view	Photorhabdus aegyptia BKT4.5	Xenorhabdus and Photorhabdus
Pbod_HU2.3_10.region001	NRP:CDPS	11.34	fragmented	GCF_12780	824	view	Photorhabdus bodei HU2.3	Xenorhabdus and Photorhabdus
Pbod_DE6.1_27.region001	NRP:CDPS	20.78	complete	GCF_12780	824	view	Photorhabdus bodei DE6.1	Xenorhabdus and Photorhabdus
Pbod_CN4_25_scf0010.region001	NRP:generic Polyketide:T1PKS NRP:CDPS	52.34	fragmented	GCF_12819	370	view	Photorhabdus bodei CN4	Xenorhabdus and Photorhabdus
Pbod_LJ_029.region001	NRP:generic Polyketide:T1PKS NRP:CDPS	49.53	fragmented	GCF_12819	425	view	Photorhabdus bodei LJ24-63	Xenorhabdus and Photorhabdus
Xinn_72.region001	Other:furan	12.52	fragmented	GCF_12852	903	view	Xenorhabdus innexi DSM 16336	Gram-positive and Gram-negative bacteria
Xish_1.region008	NRP:generic	59.42	complete	GCF_12950	500	view	Xenorhabdus ishibashii DSM 22670	Xenorhabdus and Photorhabdus
Xehl_1.region003	NRP:generic	55.48	complete	GCF_12950	501	view	Xenorhabdus ehlersii DSM 16337	Xenorhabdus and Photorhabdus
Xe30TX1_c0093_NODE_12.region001	NRP:generic	62.1	fragmented	GCF_12950	673	view	Xenorhabdus thuongxuanensis 30TX1	Xenorhabdus and Photorhabdus
Xdo_FRM16.1.region015	NRP:generic	71.31	complete	GCF_12950	1035	view	Xenorhabdus doucetiae FRM16	Xenorhabdus and Photorhabdus
Xish_1.region007	Other:arylpolyene	41.26	complete	GCF_12951	0	view	Xenorhabdus ishibashii DSM 22670	Xenorhabdus and Photorhabdus
XenDL20_c00039_NODE_47.region001	Other:arylpolyene	21.24	fragmented	GCF_12951	779	view	Xenorhabdus eapokensis DL20	Xenorhabdus and Photorhabdus
Xish_1.region006	NRP:generic Other:arylpolyene	53.6	complete	GCF_12952	0	view	Xenorhabdus ishibashii DSM 22670	Xenorhabdus and Photorhabdus
Xinn_1.region001	NRP:generic Polyketide:hglE-KS Polyketide:T1PKS Other:PUFA	82.7	complete	GCF_13590	345	view	Xenorhabdus innexi DSM 16336	Xenorhabdus and Photorhabdus
Xvie_35.region001	NRP:generic	21.86	fragmented	GCF_13705	799	view	Xenorhabdus vietnamensis DSM 22392	Gram-positive and Gram-negative bacteria
Xcab_12.region001	NRP:generic Polyketide:T1PKS	89.14	fragmented	GCF_14325	1168	view	Xenorhabdus cabanillasii JM26	Xenorhabdus and Photorhabdus
Phpb_16.region002	NRP:generic	26.25	fragmented	GCF_14707	783	view	Photorhabdus luminescens subsp. namnaoensis PB45.5	Xenorhabdus and Photorhabdus
Paeg_BKT4.5_7.region001	NRP:generic	54.3	fragmented	GCF_14707	1202	view	Photorhabdus aegyptia BKT4.5	Xenorhabdus and Photorhabdus
Pbod_DE6.1_152.region001	Other:resorcinol	11.7	fragmented	GCF_15292	478	view	Photorhabdus bodei DE6.1	Gram-negative bacteria
Paeg_BKT4.5_255.region001	Other:resorcinol	4.04	fragmented	GCF_15292	478	view	Photorhabdus aegyptia BKT4.5	Gram-negative bacteria
Xmir_16.region001	NRP:generic	48.19	complete	GCF_15804	946	view	Xenorhabdus mirianensis DSM 17902	Xenorhabdus and Photorhabdus
Xmir_13.region002	NRP:generic	28.21	fragmented	GCF_15804	1105	view	Xenorhabdus mirianensis DSM 17902	Xenorhabdus and Photorhabdus
Xmir_5.region001	NRP:generic	59.99	complete	GCF_15805	687	view	Xenorhabdus mirianensis DSM 17902	Xenorhabdus and Photorhabdus
Xinn_33.region001	NRP:generic	40.36	fragmented	GCF_15805	874	view	Xenorhabdus innexi DSM 16336	Xenorhabdus and Photorhabdus
XenKK7.region019	NRP:generic	82.29	complete	GCF_15805	1312	view	Xenorhabdus sp. KK7.4	Xenorhabdus and Photorhabdus
Xmir_17.region001	NRP:generic	70.59	complete	GCF_15806	0	view	Xenorhabdus mirianensis DSM 17902	Xenorhabdus and Photorhabdus
Plum_TT01_1.region003	NRP:CDPS	20.7	complete	GCF_15912	589	view	Photorhabdus luminescens subsp. laumondii TT01	Gram-positive and Gram-negative bacteria
Plau_IT4.1_2.region001	NRP:CDPS	20.7	complete	GCF_15912	589	view	Photorhabdus laumondii IT4.1	Gram-positive and Gram-negative bacteria
Plum_IL9_35_scf0014.region001	NRP:CDPS	20.7	complete	GCF_15912	589	view	Photorhabdus luminescens IL9	Gram-positive and Gram-negative bacteria
Plau_HB1.3_17.region001	NRP:CDPS	11.03	fragmented	GCF_15912	589	view	Photorhabdus laumondii HB1.3	Gram-positive and Gram-negative bacteria
Plum_EN01_24_scf0014.region001	NRP:CDPS	20.7	complete	GCF_15912	589	view	Photorhabdus luminescens EN01	Gram-positive and Gram-negative bacteria
Plau_DE2.2_20.region001	NRP:CDPS	11.21	fragmented	GCF_15912	589	view	Photorhabdus laumondii DE2.2	Gram-positive and Gram-negative bacteria
Xsto_34.region001	Other:arylpolyene	24.73	fragmented	GCF_16103	1049	view	Xenorhabdus stockiae DSM 17904	Gammaproteobacteria
Xpb_61.4_25.region001	Other:arylpolyene	27.03	fragmented	GCF_16103	1135	view	Xenorhabdus sp. PB61.4	Gammaproteobacteria
Xbud_5.region001	NRP:generic	62.92	complete	GCF_16495	0	view	Xenorhabdus budapestensis DSM 16342	Xenorhabdus and Photorhabdus
Pbod_LJ_026.region001	Other:resorcinol	38.16	fragmented	GCF_16846	384	view	Photorhabdus bodei LJ24-63	Xenorhabdus and Photorhabdus
Pbod_CN4_25_scf0015.region001	Other:resorcinol	41.15	complete	GCF_16846	384	view	Photorhabdus bodei CN4	Xenorhabdus and Photorhabdus
Phpb_3.region002	Other:resorcinol	41.15	complete	GCF_16846	530	view	Photorhabdus luminescens subsp. namnaoensis PB45.5	Xenorhabdus and Photorhabdus
Plau_HB1.3_109.region001	Other:resorcinol	18.52	fragmented	GCF_16846	708	view	Photorhabdus laumondii HB1.3	Xenorhabdus and Photorhabdus
Pbod_HU2.3_27.region001	Other:resorcinol	22.37	fragmented	GCF_16846	800	view	Photorhabdus bodei HU2.3	Xenorhabdus and Photorhabdus
Pthr_PT1.1_72.region001	Other:resorcinol	22.35	fragmented	GCF_16846	844	view	Photorhabdus thracensis PT1.1	Xenorhabdus and Photorhabdus
Ppb6_3.region001	Other:resorcinol	41.15	complete	GCF_16846	1063	view	Photorhabdus asymbiotica PB68.1	Xenorhabdus and Photorhabdus
Xinn_1.region002	NRP:generic	35.19	fragmented	GCF_17431	878	view	Xenorhabdus innexi DSM 16336	Xenorhabdus and Photorhabdus
XenKK7.region016	NRP:generic	46.03	complete	GCF_17431	899	view	Xenorhabdus sp. KK7.4	Xenorhabdus and Photorhabdus
Xpb_30.3_14.region001	NRP:generic	47.23	complete	GCF_17431	1054	view	Xenorhabdus sp. PB30.3	Xenorhabdus and Photorhabdus
Xinn_55.region001	Polyketide:T1PKS	23.97	fragmented	GCF_17433	680	view	Xenorhabdus innexi DSM 16336	Xenorhabdus and Photorhabdus
XenKK7.region008	NRP:generic	62.81	complete	GCF_17434	588	view	Xenorhabdus sp. KK7.4	Xenorhabdus and Photorhabdus
Xpb_61.4_9.region001	NRP:generic	47.01	fragmented	GCF_17434	774	view	Xenorhabdus sp. PB61.4	Xenorhabdus and Photorhabdus
Xsto_13.region001	NRP:generic	58.74	fragmented	GCF_17434	779	view	Xenorhabdus stockiae DSM 17904	Xenorhabdus and Photorhabdus
Xinn_82.region001	Polyketide:PKS-like Other:butyrolactone	11.46	fragmented	GCF_18481	1068	view	Xenorhabdus innexi DSM 16336	Gram-positive and Gram-negative bacteria
Xmau_15.region001	NRP:generic	47.47	complete	GCF_18531	414	view	Xenorhabdus mauleonii DSM 17908	Xenorhabdus and Photorhabdus
Xmau_1.region003	NRP:NRPS-like	40.98	complete	GCF_18533	0	view	Xenorhabdus mauleonii DSM 17908	Xenorhabdus and Photorhabdus
Xmau_1.region002	NRP:generic	117.55	complete	GCF_18534	0	view	Xenorhabdus mauleonii DSM 17908	Xenorhabdus and Photorhabdus
Xmau_1.region001	NRP:generic	50.76	complete	GCF_18535	0	view	Xenorhabdus mauleonii DSM 17908	Xenorhabdus and Photorhabdus
P_tem_1.region019	NRP:NRPS-like Other:resorcinol	65.64	complete	GCF_18812	607	view	Photorhabdus temperata subsp. thracensis DSM 15199	Xenorhabdus and Photorhabdus
Xbed_2.region001	NRP:generic Polyketide:T1PKS	54.87	complete	GCF_18906	0	view	Xenorhabdus bedingii DSM 4764	Xenorhabdus and Photorhabdus
Xbed_10.region001	NRP:generic	51.53	complete	GCF_18907	0	view	Xenorhabdus bedingii DSM 4764	Xenorhabdus and Photorhabdus
XenDL20_c00205_NODE_33.region001	NRP:generic	66.21	complete	GCF_19504	0	view	Xenorhabdus eapokensis DL20	Xenorhabdus and Photorhabdus
Ptem_HBLC135_37.region001	RiPP:bacteriocin	8.98	fragmented	GCF_19505	656	view	Photorhabdus temperata HBLC135	Gram-negative bacteria
XenDL20_c00089_NODE_10.region001	RiPP:bacteriocin	10.83	complete	GCF_19505	732	view	Xenorhabdus eapokensis DL20	Gram-negative bacteria
Xehl_5.region001	NRP:generic	57.16	complete	GCF_20412	412	view	Xenorhabdus ehlersii DSM 16337	Xenorhabdus and Photorhabdus
Xets_78.region001	NRP:generic	57.16	complete	GCF_20412	856	view	Xenorhabdus sp. TS4	Xenorhabdus and Photorhabdus
Pbod_HU2.3_69.region001	NRP:generic	25.45	fragmented	GCF_20462	788	view	Photorhabdus bodei HU2.3	Xenorhabdus and Photorhabdus
Xszus_1.region013	NRP:generic	48.17	complete	GCF_20543	0	view	Xenorhabdus szentirimaii US	Xenorhabdus and Photorhabdus
Xsze_1.region006	NRP:generic	48.17	complete	GCF_20543	0	view	Xenorhabdus szentirimaii DSM 16338	Xenorhabdus and Photorhabdus
Xg_VH1_83.region001	NRP:generic Other:arylpolyene	18.05	fragmented	GCF_20715	1172	view	Xenorhabdus griffiniae VH1	Gram-positive and Gram-negative bacteria
XenKK7.region018	Other:phosphonate	40.85	complete	GCF_21158	397	view	Xenorhabdus sp. KK7.4	Xenorhabdus and Photorhabdus
Xe30TX1_c0082_NODE_11.region002	Other:phosphonate	40.86	complete	GCF_21158	399	view	Xenorhabdus thuongxuanensis 30TX1	Xenorhabdus and Photorhabdus
Xdo_FRM16.1.region003	NRP:generic Other:phosphonate	64.74	complete	GCF_21158	1486	view	Xenorhabdus doucetiae FRM16	Xenorhabdus and Photorhabdus
XenKK7.region012	NRP:generic	105.85	complete	GCF_21159	281	view	Xenorhabdus sp. KK7.4	Xenorhabdus and Photorhabdus
Xhom_1.region001	NRP:generic	30.06	complete	GCF_22282	0	view	Xenorhabdus hominickii DSM 17903	Xenorhabdus and Photorhabdus
Ptem_HBLC135_83.region001	NRP:generic	24.43	fragmented	GCF_22541	879	view	Photorhabdus temperata HBLC135	Xenorhabdus and Photorhabdus
Pthr_PT1.1_13.region001	NRP:generic	45.55	fragmented	GCF_22541	957	view	Photorhabdus thracensis PT1.1	Xenorhabdus and Photorhabdus
Xsto_16.region001	NRP:generic NRP:NRPS-like	85.03	complete	GCF_23409	0	view	Xenorhabdus stockiae DSM 17904	Xenorhabdus and Photorhabdus
Xekj_15.region001	NRP:generic NRP:NRPS-like	110.53	fragmented	GCF_23409	969	view	Xenorhabdus sp. KJ12.1	Xenorhabdus and Photorhabdus
Xsto_2.region002	NRP:generic Polyketide:T1PKS	101.75	complete	GCF_23410	0	view	Xenorhabdus stockiae DSM 17904	Xenorhabdus and Photorhabdus
Xpb_30.3_5.region001	NRP:generic Polyketide:T1PKS	105.14	fragmented	GCF_23410	1217	view	Xenorhabdus sp. PB30.3	Xenorhabdus and Photorhabdus
Xsto_2.region001	NRP:generic	73.66	complete	GCF_23411	0	view	Xenorhabdus stockiae DSM 17904	Xenorhabdus and Photorhabdus
Xpb_30.3_53.region001	NRP:generic	29.56	fragmented	GCF_23411	983	view	Xenorhabdus sp. PB30.3	Xenorhabdus and Photorhabdus
Xmau_5.region001	NRP:generic	48.48	fragmented	GCF_24162	1728	view	Xenorhabdus mauleonii DSM 17908	Gram-positive and Gram-negative bacteria
Xets_52.region001	NRP:generic Polyketide:transAT-PKS	58.9	fragmented	GCF_24237	1231	view	Xenorhabdus sp. TS4	Gammaproteobacteria
Xbud_7.region001	NRP:generic Polyketide:transAT-PKS	61.55	fragmented	GCF_24237	1322	view	Xenorhabdus budapestensis DSM 16342	Gammaproteobacteria
Phpb_5.region001	NRP:generic Polyketide:T1PKS	75.56	complete	GCF_24245	318	view	Photorhabdus luminescens subsp. namnaoensis PB45.5	Xenorhabdus and Photorhabdus
Xehl_26.region001	NRP:generic	26.84	fragmented	GCF_25061	255	view	Xenorhabdus ehlersii DSM 16337	Xenorhabdus and Photorhabdus
Xets_9.region001	NRP:generic	41.67	complete	GCF_25061	700	view	Xenorhabdus sp. TS4	Xenorhabdus and Photorhabdus
Xdo_HBLC131_76.region001	NRP:generic	18.75	fragmented	GCF_25061	903	view	Xenorhabdus doucetiae HBLC131	Xenorhabdus and Photorhabdus
Xg_VH1_5.region001	NRP:generic	41.67	complete	GCF_25061	1027	view	Xenorhabdus griffiniae VH1	Xenorhabdus and Photorhabdus
Xish_1.region004	NRP:generic	57.69	complete	GCF_25061	1746	view	Xenorhabdus ishibashii DSM 22670	Xenorhabdus and Photorhabdus
Xcab_66.region001	NRP:generic Polyketide:T3PKS	17.11	fragmented	GCF_26145	1254	view	Xenorhabdus cabanillasii JM26	Gram-positive and Gram-negative bacteria

## Sheet: Supplementary Table 4
Supplementary Table 4 | Putative functional assignments of biosynthetic genes in this study.
BGC	Protein	Locus tag	Homolog (accession number, organism)	Identified/Proposed function	Coverage/Identity (%)
ioc/leu
	IocS	PLU_RS18185	Fum16 (ACB12561.1, Fusarium oxysporum)	ANL superfamily	91/27
	LeuO	PLU_RS18190	(NP_230430.1, Vibrio cholerae)	LysR family transcriptional regulator	95/28
	LeuA	PLU_RS18195	FrbC (ABB90392.1, Streptomyces rubellomurinus)	2-isopropylmalate synthase	71/28
	LeuB	PLU_RS18200	GLAREA_10038 (EPE34344.1, Glarea lozoyensis)	3-isopropylmalate dehydrogenase	101/41
	LeuC	PLU_RS18205	BelG (ARO49575.1, Streptomyces sp. UCK 14)	3-isopropylmalate dehydratase large subunit	97/59
	LeuD	PLU_RS18210	BelF (ARO49574.1, Streptomyces sp. UCK 14)	3-isopropylmalate dehydratase small subunit	101/42
pxb
	PxbA	Xsze_RS15545	YbtA (BBK40901.1, Stella vacuolate)	AraC family transcriptional regulator	88/37
	PxbB	Xsze_RS15540	Psn (CAJ87595.1, Escherichia coli)	TonB-dependent siderophore receptor	100/30
	PxbC	Xsze_RS15535	ActC (BAM09331.1, Acinetobacter haemolyticus)	MFS family transporter	95/25
	PxbD	Xsze_RS15530	RSc1808 (CAD15510.1, Ralstonia solanacearum)	ABC transporter	91/37
	PxbE	Xsze_RS15525	RSc1808 (CAD15510.1, Ralstonia solanacearum)	ABC transporter	85/35
	PxbF	Xsze_RS15520	HMWP2 (CAJ87590.1, Escherichia coli)	NRPS	98/48
	PxbG	Xsze_RS15515	HMWP1 (CAJ87591.1, Escherichia coli)	PKS/NRPS	74/41
	PxbH	Xsze_RS15510	eco2026 (CAJ87592.1, Escherichia coli)	reductase	95/46
	PxbI	Xsze_RS15505	YbtT (CAJ87593.1, Escherichia coli)	thioesterase	95/48
	PxbJ	Xsze_RS15500	YbtE (CAJ87594.1, Escherichia coli)	2,3-dihydroxybenzoate-AMP ligase	51/55
			YbtS (CAJ87585.1, Escherichia coli)	salicylate synthase	41/39
lpc
	LpcS	XBJ1_2367	XDD1_2286 (CDG17985.1, Xenorhabdus doucetiae)	NRPS	98/57
rdb1
	Rdb1A	Xbud_02424	PelI (CCE88387.1, Sorangium cellulosum)	peptidyl carrier protein	94/41
	Rdb1B	Xbud_02423	ZmaI (AAR87758.1, Bacillus cereus)	acyl-CoA dehydrogenase	95/43
	Rdb1C	Xbud_02422	ZmaJ (AAR87759.1, Bacillus cereus)	AMP-dependent synthetase	96/35
	Rdb1D	Xbud_02421	XcnA (CBJ89771.1, Xenorhabdus nematophila)	NRPS	101/55
	Rdb1E	Xbud_02420	ZmaF (AAD40110.1, Bacillus cereus)	malonyl CoA-acyl carrier protein transacylase	81/29
	Rdb1F	Xbud_02419	XcnA (CBJ89771.1, Xenorhabdus nematophila)	NRPS	99/64
	Rdb1G	Xbud_02418	TubD (CAF05649.1, Archangium disciforme)	PKS	100/31
	Rdb1H	Xbud_02416	TaaA (CCJ67636.1, Pseudomonas costantinii)	NRPS	79/44
	Rdb1I	Xbud_02415	TriE (AHF21229.1, Paenibacillus terrae)	NRPS	69/26
	Rdb1J	Xbud_02414	DidE (AFK57216.1, Tistrella mobilis)	PKS/NRPS	100/27
	Rdb1K	Xbud_02413	(AFH75326.1, Pseudomonas sp. CMR12a)	acetyltransferase	98/50
	Rdb1L	Xbud_02412	ZmaG (AAR87756.1, Bacillus cereus)	3-hydroxybutyryl-CoA dehydrogenase	98/50
	Rdb1M	Xbud_02428	Tlo4 (ALV86850.1, Streptomyces canus)	ABC transporter	86/26
	Rdb1N	Xbud_02427	(WP_060561140.1, Providencia stuartii)	ABC transporter	100/81
	Rdb1O	Xbud_02426	BLi00398 (AAU39356.1, Bacillus licheniformis)	ABC transporter	98/39
	Rdb1P	Xbud_02417	XcnG (CBJ89765.1, Xenorhabdus nematophila)	peptidase	75/29
	Rdb1Q	Xbud_02425	DcsE (BAI70378.1, Streptomyces lavendulae subsp. lavendulae)	cysteine synthase	100/40
xvb
	XvbA	Xvie_03785	ObaI (AQZ26587.1, Pseudomonas fluorescens)	NRPS	94/27
	XvbB	Xvie_03784	GlyA (WP_078857614.1, Streptomyces sp. NRRL F-4474)	serine hydroxymethyltransferase	95/51
	XvbC	Xvie_03783	ScgG (AAL06666.1, Streptomyces globisporus)	Fe-S flavin-dependent oxidoreductase	95/44
	XvbD	Xvie_03781	VioB (AWI62627.1, Cystobacter sp.)	NRPS	91/32
	XvbE	Xvie_03780	ScgD5 (AAL06665.1, Streptomyces globisporus)	ANL superfamily	94/41
	XvbF	Xvie_03779	ScgD (AAL06664.1, Streptomyces globisporus)	anthranilate synthase component I	81/39
	XvbG	Xvie_03778	ScgD1 (AAL06663.1, Streptomyces globisporus)	anthranilate synthase component II	100/42
	XvbH	Xvie_03777	FmoK (BAP16698.1, Streptomyces sp. Sp080513GE-23)	transmembrane transporter	96/38
	XvbI	Xvie_03776	(WP_020956106.1, Bacillus velezensis)	NRPS	99/65
	XvbJ	Xvie_03786	(WP_041482455.1, Bacillus velezensis)	hypothetical protein	91/57
	XvbK	Xvie_03782	(WP_101563111.1, Bacillus velezensis)	winged helix DNA-binding domain-containing protein	99/62

## Sheet: Supplementary Table 5
Supplementary Table 5 | HR-ESI-MS data of all compounds described in this work.
Compound	Detected mass	Calculated mass	Error (ppm)	Ion formula
3-isopropyl-4-oxo-2-oxetanecarboxylic acid (IOC, 1)	157.0508 [M – H]–	157.0506 [M – H]–	-1.1	C7H9O4 [M – H]–
prepiscibactin (2)	337.0662 [M + H]+	337.0675 [M + H]+	3.9	C15H17N2O3S2 [M + H]+
piscibactin (3)	454.0910 [M + H]+	454.0924 [M + H]+	3	C19H24N3O4S3 [M + H]+
photoxenobactin A (4)	353.0426 [M – H2O + H]+	353.0447 [M – H2O + H]+	5.9	C15H17N2O2S3 [M – H2O + H]+
photoxenobactin B (5)	336.0837 [M – H2O + H]+	336.0835 [M – H2O + H]+	-0.6	C15H18N3O2S2 [M – H2O + H]+
photoxenobactin C (6)	468.0526 [M – H2O + H]+	468.0539 [M – H2O + H]+	2.7	C19H22N3O3S4 [M – H2O + H]+
photoxenobactin D (7)	453.1065 [M + H]+	453.1083 [M + H]+	4	C19H25N4O3S3 [M + H]+
photoxenobactin E (8)	470.0695 [M + H]+	470.0695 [M + H]+	0	C19H24N3O3S4 [M + H]+
methyl ester piscibactin (9)	468.1073 [M + H]+	468.1080 [M + H]+	1.5	C20H26N3O4S3 [M + H]+
piscibactin-GaIII (10)	519.9942 [M]+	519.9944 [M]+	0.5	C19H21N3O4S3Ga [M]+
piscibactin-FeIII (11)	507.0034 [M]+	507.0038 [M]+	0.8	C19H21N3O4S3Fe [M]+
piscibactin-CuII (12)	515.0066 [M]+	515.0063 [M]+	-0.6	C19H22N3O4S3Cu [M]+
photoxenobactin D-GaIII (13)	519.0107 [M]+	519.0104 [M]+	-0.5	C19H22N4O3S3Ga [M]+
photoxenobactin D-FeIII (14)	506.0193 [M]+	506.0193 [M]+	1	C19H22N4O3S3Fe [M]+
photoxenobactin D-CuII (15)	514.0215 [M]+	514.0222 [M]+	1.5	C19H23N4O3S3Cu [M]+
GameXPeptide A (16)	586.3951 [M + H]+	586.3963 [M + H]+	2	C32H52N5O5 [M + H]+
lipocitide A (17)	569.4370 [M + H]+	569.4385 [M + H]+	2.6	C29H57N6O5 [M + H]+
lipocitide B (18)	570.4206 [M + H]+	570.4225 [M + H]+	3.4	C29H56N5O6 [M + H]+
N-(ω-7-myristoyl)-d-asparagine (19)	341.2432 [M + H]+	341.2435 [M + H]+	0.8	C18H33N2O4 [M + H]+
N-myristoyl-d-asparagine (20)	343.2581 [M + H]+	343.2591 [M + H]+	3	C18H35N2O4 [M + H]+
N-(13-methyl-ω-7-myristoyl)-d-asparagine (21)	355.2590 [M + H]+	355.2591[M + H]+	0.4	C19H35N2O4 [M + H]+
N-(13-methylmyristoyl)-d-asparagine (22)	357.2740 [M + H]+	357.2748 [M + H]+	2.2	C19H37N2O4 [M + H]+
rhabdobranin (23)	629.4458 [M + H]+	629.4457 [M + H]+	-0.1	C28H57N10O6 [M + H]+
pre-rhabdobranin A (24)	317.8957 [M + 3H]3+	317.8953[M + 3H]3+	-1.3	C46H89N12O9 [M + 3H]3+
pre-rhabdobranin B (25)	318.5676 [M + 3H]3+	318.5672[M + 3H]3+	-1.6	C46H91N12O9 [M + 3H]3+
pre-rhabdobranin C (26)	322.5677 [M + 3H]3+	322.5672 [M + 3H]3+	-1.6	C47H91N12O9 [M + 3H]3+
pre-rhabdobranin D (27)	323.2393 [M + 3H]3+	323.2391 [M + 3H]3+	-0.7	C47H93N12O9 [M + 3H]3+
benzobactin A (28)	422.1192 [M – H2O + H]+	422.1194 [M – H2O + H]+	0.5	C18H20N3O9 [M – H2O + H]+
benzobactin A methyl ester (29)	436.1349 [M – H2O + H]+	436.1351 [M – H2O + H]+	0.4	C19H22N3O9 [M – H2O + H]+

## Sheet: Supplementary Table 7
Supplementary Table 7 | IC50 values of GameXPeptide A (16) and lipocitides A (17) and B (18) against hemocyte-spreading behavior.
Chemicals	IC50 (95% CI), ng/larva	Slope	R2	df (N1, N2)	F	P
GameXPeptide A (16)	17.19 (35.03-99.87)	1.41	0.89	3, 2	14.18	0.07
Lipocitide A (17)	10.04 (36.53-100.00)	36.11	0.93	3, 2	9.07	0.1
Lipocitide B (18)	26.17 (23.65-99.39)	1.08	0.97	3, 2	25.1	0.04
Each treatment was replicated three times and each replication used individual larva per treatment.

## Sheet: Supplementary Table 8
Supplementary Table 8 | IC50 values of GameXPeptide A (16) and lipocitide B (18) against nodule formation.
Chemicals	IC50 (95% CI), ng/larva	Slope	R2	df (N1, N2)	F	P
GameXPeptide A (16)	25.77 (25.41-61.99)	0.37	0.97	3, 2	3.07	0.065
Lipocitide B (18)	86.10 (64.85-99.1)	0.61	0.99	3, 2	15.45	0.08
Each treatment was replicated three times and each replication used individual larva per treatment.

## Sheet: Supplementary Table 10
Supplementary Table 10 | IC50 values of lipocitides A (17) and B (18) against nitric oxide production.
Chemicals	IC50 ± SD (ng)	df (N1, N2)	F	P
L-NAME	82.67 ± 16.38	3, 2	118.03	0.01
Lipocitide A (17)	2367.39 ± 285.60	3, 2	51.21	0.02
Lipocitide B (18)	418.57 ± 102.88	3, 2	116.41	0.01
L-NAME (Nω-nitro-L-arginine methyl ester hydrochloride) as a positive control. Each treatment was replicated three times and each replication used individual larva per treatment.

## Sheet: Supplementary Table 14
Supplementary Table 14 | Strains used in this study.
Strain	Genotype/Description	Reference
S17-1 λ pir	Tpr, Smr, recA, thi, pro, hsdRM+, RP4::2-Tc::Mu::Km, Tn7, λ pir	Invitrogen
P. luminescens subsp. laumondii TT01	wild type	1
X. bovienii SS-2004	wild type	2
X. bovienii PBAD lpcS	X. bovienii pCEP Xbj_2367, araBAD promoter, Cmr	This study
X. szentirmaii DSM 16338	wild type	3
X. szentirmaii ∆hfq	X. szentirmaii, ∆Xsze_RS02795	4
X. szentirmaii PBAD pxbF	X. szentirmaii pCEP Xsze_RS15520, araBAD promoter, Kmr	This study
X. szentirmaii PBAD pxbF ∆hfq	X. szentirmaii pCEP Xsze_RS15520, ∆Xsze_RS02795, araBAD promoter, Kmr	This study
X. szentirmaii PBAD iucA	X. szentirmaii, pCEP Xsze_RS11250, araBAD promoter, Kmr	5
X. budapestensis DSM 16342	wild type	6
X. budapestensis ∆hfq	X. budapestensis, ∆Xbud_00137	This study
X. budapestensis ∆rdb1P	X. budapestensis, ∆Xbud_02417	This study
X. budapestensis PBAD rdb1A	X. budapestensis pCEP Xbud_02424, araBAD promoter, Kmr	This study
X. budapestensis PBAD rdb1A ∆rdb1P	X. budapestensis pCEP Xbud_02424, ∆Xbud_02417, araBAD promoter, Kmr	This study
X. budapestensis PBAD rdb1A ∆rdb1P ∆hfq	X. budapestensis pCEP Xbud_02424, ∆Xbud_02417, ∆Xbud_00137, araBAD promoter, Kmr	This study
X. nematophila ATCC 19061	wild type	7
X. vietnamensis DSM 22392	wild type	8
X. vietnamensis PBAD xvbA	X. vietnamensis pCEP Xvie_03781, araBAD promoter, Kmr	This study
References:	1. Fischer-Le Saux, M., Viallard, V., Brunel, B., Normand, P. & Boemare, N. E. Polyphasic classification of the genus Photorhabdus and proposal of new taxa: P. luminescens subsp. luminescens subsp. nov., P. luminescens subsp. akhurstii subsp. nov., P. luminescens subsp. laumondii subsp. nov., P. temperata sp. nov., P. temperata subsp. temperata subsp. nov. and P. asymbiotica sp. nov. Int. J. Syst…
	2. Sugar, D. R. et al. Phenotypic variation and host interactions of Xenorhabdus bovienii SS-2004, the entomopathogenic symbiont of Steinernema jollieti nematodes. Environ. Microbiol. 14, 924-939 (2012).
	3. Gualtieri, M., Ogier, J.-C., Pagès, S., Givaudan, A. & Gaudriault, S. Draft genome sequence and annotation of the entomopathogenic bacterium Xenorhabdus szentirmaii strain DSM16338. Genome Announc. 2, e00190-00114 (2014).
	4. Bode, E. et al. Promoter activation in Δhfq mutants as an efficient tool for specialized metabolite production enabling direct bioactivity testing. Angew. Chem. Int. Ed. 58, 18957-18963 (2019).
	5. Hirschmann, M., Grundmann, F. & Bode, H. B. Identification and occurrence of the hydroxamate siderophores aerobactin, putrebactin, avaroferrin and ochrobactin C as virulence factors from entomopathogenic bacteria. Environ. Microbiol. 19, 4080-4090 (2017).
	6. Lengyel, K. et al. Description of four novel species of Xenorhabdus, family Enterobacteriaceae: Xenorhabdus budapestensis sp. nov., Xenorhabdus ehlersii sp. nov., Xenorhabdus innexi sp. nov., and Xenorhabdus szentirmaii sp. nov. Syst. Appl. Microbiol. 28, 115-122 (2005).
	7. Chaston, J. M. et al. The entomopathogenic bacterial endosymbionts Xenorhabdus and Photorhabdus: convergent lifestyles from divergent genomes. PLoS One 6 (2011).
	8. Tailliez, P. et al. Phylogeny of Photorhabdus and Xenorhabdus based on universally conserved protein-coding sequences and implications for the taxonomy of these two genera. Proposal of new taxa: X. vietnamensis sp. nov., P. luminescens subsp. caribbeanensis subsp. nov., P. luminescens subsp. hainanensis subsp. nov., P. temperata subsp. khanii subsp. nov., P. temperata subsp. tasmaniensis subsp…

[truncated: 2 more sheets: Supplementary Table 15, Supplementary Table 16]
