# Supplementary material for: Global analysis of biosynthetic gene clusters reveals conserved and unique natural products in entomopathogenic nematode-symbiotic bacteria
Source: Nat Chem. 2022 Apr 25;14(6):701–12. doi: 10.1038/s41557-022-00923-2 (PMC9177418; doi:10.1038/s41557-022-00923-2)
Supplement: Supplementary file 5 — Supplementary Data Fig. 5b Pangenome analysis of 16 Photorhabdus genomes by anvi’o. [file 41557_2022_923_MOESM5_ESM.xlsx]

## Sheet: Supplementary_Data_SI_Fig5b
Supplementary Data SI Fig5b | Pangenome analysis of 16 Photorhabdus genomes by anvi'o.
unique_id	gene_cluster_id	bin_name	genome_name	gene_callers_id	num_genomes_gene_cluster_has_hits	num_genes_in_gene_cluster	max_num_paralogs	SCG	functional_homogeneity_index	geometric_homogeneity_index	combined_homogeneity_index	BGC_classification	encoded_biosynthesis	COG_FUNCTION_ACC	COG_FUNCTION	COG_CATEGORY_ACC	COG_CATEGORY	aa_sequence
19	GC_00000001	core	Pasy_BKT45	2937	16	267	24	0	0.732574	0.730434	0.731502			COG2771	DNA-binding transcriptional regulator, CsgD family	K	K	--------------------------------------------------------------------------------------------------------------------------MKKNNAISLQVINTMEISNEPWGIKDNSSNFIYGNPATKKFIHNFKESFDYEELYDHELPWDGAEFAKEFIIHDKNVMAKGERVCSLETHVFGQGQTLSSYFCEKLPLYHDDGNCMGIMYHMWQAKEYSLTYLYQYYDKLPSSILLQPPSDLFTPREWDVIFLFLQKQFRKQIGEILHIAYREVEEHMARIYRKIGIHSSQQLEEYCRTNNFNHYIPERFL--------LS------------
14	GC_00000001	core	Pasy_BKT45	2938	16	267	24	0	0.732574	0.730434	0.731502			COG2197	DNA-binding response regulator, NarL/FixJ family, contains REC and HTH domains	K|T	K|T	--------------------------------------------------------------------------------------------------------------------------MDNKLIISPQIINTMQQSNEPWAIKDKNSCWIFGNLAFKQ-IQNLPDLFDYEGKYDSELPWNGAEFAKKFVIHDKSVMKQGERICSLETHTYGKDKFLSSYFSEKYPIYNDENECIGIFLHAWKAKNFSFTRL--FHGKLPASILFQPPTDLFTQREWDVIFFMLQKYTSKQIGRMLSISHRTVETHIARIYERIGVHSSYQLEEYCRTNDYDLYMPKSFV---HPKTRML-L----------
10	GC_00000001	core	Pasy_BKT45	2939	16	267	24	0	0.732574	0.730434	0.731502			COG2197	DNA-binding response regulator, NarL/FixJ family, contains REC and HTH domains	K|T	K|T	-------------------------------------------------------------------------------------------------------------------------NMKKNYVISPQVINTMEMSNEPWGIKDKNSCFIYANQACNR-VQNISRSFDYEGLYDYDLPWDGAEFSEAYMTNDKIVMEREERTCSLVTHKFFKEQILSSYFFEKYPLYHEDGSCIGTIYHGWQVQDFSFTRL--FRGKLPANIMFQPPTDLFTQREWDVIFLFLQKYNSNQIGRMLNISYRTVENHISRIYKRIGVHSSRQLEEYCRTNDYDLYVPERFV---HPESRMF-P----------
16	GC_00000001	core	Pasy_BKT45	3806	16	267	24	0	0.732574	0.730434	0.731502			COG2197	DNA-binding response regulator, NarL/FixJ family, contains REC and HTH domains	K|T	K|T	--------------------------------------------------------------------------------------------------------------------------MNNKLIISPQVINTLAISNDPWGIKDKNSCFIYGNKALNS-IKGFSDSFDFEGFYDDELPWDGAEFAKEYIHHDQKVMKEEKSYVSLETHIWGGIKTLSSYFCEKLPIYHENGECLGIIYHLWKAQDYSLTRL--YHGKLPASIIFQPPTHLFTQREWDVIFLSLHKYTSKQIGRILNISYRTVEHYTAQIYRKIGVRSARQLEEYCRFNNYDLYVPERFL---RPESSIL-V----------
5	GC_00000001	core	Pasy_BKT45	3828	16	267	24	0	0.732574	0.730434	0.731502			COG2197	DNA-binding response regulator, NarL/FixJ family, contains REC and HTH domains	K|T	K|T	--------------------------------------------------------------------------------------------------------------------------MKKNYVISPQVINTMEQSNEPWGIKDKNSCFIYSNQACKY-VQNIPSSFDYEGLYDYDLPWDGAEFAKEYMTHDRMVMEKKERVRSLITQVHGKEQILSSYFFEKYPFYHEDGSCIGTIYHGWQAQDFSFTRL--FRGKLPASIMFQPPTDLFTQREWDVIFLFLQKYNNKQIGRMLNLSYRTVENHISRIYQRIGVHSSYQLEEYCRTNDYDLYVPKRFV---HPETRMF-P----------
2	GC_00000001	core	Pasy_BKT45	3829	16	267	24	0	0.732574	0.730434	0.731502			COG2197	DNA-binding response regulator, NarL/FixJ family, contains REC and HTH domains	K|T	K|T	--------------------------------------------------------------------------------------------------------------------------MKKNYVISPQVINTMEMSNEPWGIKDKNSCFIYANQACKH-LQNISSSFDYEGVYEHELPWDGAEFAKEYIAHDQKVMKQEKRICSLETHLFGKEQILSSYFLAKYPLYHEDGSCMGVIYHGWQAQDFSFTRL--FRRKLPASIMFQPPTDLFTQREWDVIFLFLQKYNSKQIGRMLNLSYRTVENHISRIYQRIGVHSSYQLEEYCRTNDYDLYVPERFV---HRETKMF-P----------
1	GC_00000001	core	Pasy_BKT45	3830	16	267	24	0	0.732574	0.730434	0.731502			COG2197	DNA-binding response regulator, NarL/FixJ family, contains REC and HTH domains	K|T	K|T	--------------------------------------------------------------------------------------------------------------------------MKKNYVISPQVINTMEQSNEPWGIKDENTRYIYVNQACKR-LQNISSSFDYEGLYEHELPWDGAEFAKEYMAHDRKVVEQEKRICSLETHVHGKEQILSSYFFAKYPLYHEDGSCMGIIYHGWQAQDFSFTRL--FRGKLPASIMFQPPTELFTQREWDVIFLFLQKYNSKQIGRMLNISYRTVENHISRIYQRIGVHSSYQLEEYCRTNNYDLYVPERFV---HPESRMF-P----------
8	GC_00000001	core	Pasy_BKT45	3831	16	267	24	0	0.732574	0.730434	0.731502			COG2197	DNA-binding response regulator, NarL/FixJ family, contains REC and HTH domains	K|T	K|T	--------------------------------------------------------------------------------------------------------------------------MKKNYVISPQVINTMEQSNEPWGIKDKNSCFIYANQACKQ-VQNISISFDYEGLYDYDLPWDGAEFAKEFMIHDKMVMEKEERMRSLITHVHGKEQILSSYFCEKYPLYHEDGSCIGTIFHGWQAQDFSFTRL--FRGKLPASIIFQPPTDLFTPREWDVIFLFLQKYNSKQIGRMLNLSYRTVENHISRIYQRIGVHSSYQLEEYCRTNDYDLYVPERFV---HPESRMF-P----------
11	GC_00000001	core	Pasy_BKT45	3832	16	267	24	0	0.732574	0.730434	0.731502			COG2197	DNA-binding response regulator, NarL/FixJ family, contains REC and HTH domains	K|T	K|T	--------------------------------------------------------------------------------------------------------------------------MKKNYIISPQVINTMKQSNEPWGIKDKNSCFIYVNQACKH-AQNISSSFDYEGLYDYDLPWDGAEFAKEHVIQDKIVIEKEGRICSLETHPFGKEQILSSYFCEKYPLYHEDGSCIGTIFHGWQAQDFSFTRL--FRGKLPASIIFQPPTDLFTPREWDVIFLFLQKYNSKQIGRMLNLSYRTVENHISRIYQRIGVHSSYQLEEYCRTNDYDLYVPERFV---HRESRMF-P----------
9	GC_00000001	core	Pasy_BKT45	3833	16	267	24	0	0.732574	0.730434	0.731502			COG2197	DNA-binding response regulator, NarL/FixJ family, contains REC and HTH domains	K|T	K|T	--------------------------------------------------------------------------------------------------------------------------MKKNYTISPQVINTMEQSNEPWGIKDKNSCFIYANQANYR-VQNISRSFDYEGLYDYDLPWDGAEFAEEYMANDKIVMEKEERICSLVTHKFFKEQILSSYFFEKYPLYHEDGSCIGTIYHGWQVQDFSFTRL--FRGRLPANIMFQPPTDLFTQREWDVIFLLLQKYTNKQIGRMLNLSYRTVENHISRIYQRIGVHSSYQLEEYCRANDYDLYVPKRFV---HPETKMF-P----------
4	GC_00000001	core	Pasy_BKT45	3834	16	267	24	0	0.732574	0.730434	0.731502			COG2197	DNA-binding response regulator, NarL/FixJ family, contains REC and HTH domains	K|T	K|T	--------------------------------------------------------------------------------------------------------------------------MKKNYVISPQITNTMDQSNSPWAIKDKNSCHIYVNQACKR-LLNISCSFDFEGLYDHELPWDGAEFAKEYIAHDQKVMEKEERVCLFLTHTFGKEQILSSYFFEKYPLYHEDGSCMGTIYHGWQAQDFSFTRL--FHGKLPANIMFQPPTDLFTQREWNVIFLLLQKYTSKQIGRMLNLSYRTVETHISRIYKRISVHSSRQLEEYCRANDYDLYVPERFV---HPESRMF-L----------
6	GC_00000001	core	Pasy_BKT45	3835	16	267	24	0	0.732574	0.730434	0.731502			COG2197	DNA-binding response regulator, NarL/FixJ family, contains REC and HTH domains	K|T	K|T	--------------------------------------------------------------------------------------------------------------------------MDNKLIISPQVINTMEKSNDPWGIKDENSCLIYVNLALKS-LHNVPSSFNYEGLFDDEIPWNGAEFAKEHVTQDKIVMEEKERICSLETHLFGKEQILSSYFCEKYPLYHEDGSCIGTIFHGWQAQDFSFTRL--FHGKLPASILFQPPTDLFTQREWDVIFLMLQKYTSKQIGRMLNISYRTVETHISRIYKRIGAHSSRQLEEYCRTNDYDLYVPERFV---HPESRMF-L----------
13	GC_00000001	core	Pasy_BKT45	3837	16	267	24	0	0.732574	0.730434	0.731502			COG2197	DNA-binding response regulator, NarL/FixJ family, contains REC and HTH domains	K|T	K|T	---------------------------------------------------------------------------------------------------------------------------MNSEMISPQIINTMQQSNEPWAIKDKNSCWIFCNSALRQ-MQNIPDLFDYEGKYDSELPWNGAEFSKEFVMHDKSVMKQGNRICSLETHTYGKDKFLSSYFSEKYPIYNDENECIGIFIHGWKAQDFSFTRL--FHGKLPASILFQPPTDLFTQREWDVIFLMLQKYTSKQIGRMLNISYRTVETHVSRIYKRIGVHSSRQLEEYCRTNDYDLYVPERFV---HPESRMF-L----------
7	GC_00000001	core	Pasy_BKT45	3839	16	267	24	0	0.732574	0.730434	0.731502			COG2197	DNA-binding response regulator, NarL/FixJ family, contains REC and HTH domains	K|T	K|T	--------------------------------------------------------------------------------------------------------------------------MDNKLIISPQIINTMEQSNDPWGIKDENSCFIYANQACKR-MLNISCSFDFEGLYDHELPWIGAEFAKEYIAHDQKVMEKEERVCSLETNTYGKKQILSSYFFEKSPIYH-DSNCMGIIYHGWQAQDFSLTRL--FRGKLPANIMFQPPTNLFTQREWDVIFLLLQKYTSKQIGRILNLSYRTVETHISRIYKRVGVHSYYQLEEYCRTNDYDLYVPERFV---HPKIRIF-S----------
3	GC_00000001	core	Pasy_BKT45	3841	16	267	24	0	0.732574	0.730434	0.731502			COG2197	DNA-binding response regulator, NarL/FixJ family, contains REC and HTH domains	K|T	K|T	--------------------------------------------------------------------------------------------------------------------------MDNKLIISSQVINTLRQSNDPWGIKDKNSCFIYGNLALKS-LKNFSSSFEFEGLYEHELPWDGAEFAKEYIDHDRKVMEKEERVCLLLTHTFGKEQILSSYFFEKYPLYHEDGSCMGTIYHGWQAQDFSFTRL--FHGKLPANIMFQTPTDLFTQREWDVIFLLLQKYTSKQIGRMLNISYRTVETHISRIYKRIDVHSSRQLEEYCRTNDYDLYVPERFV---HPESRMF-L----------
17	GC_00000001	core	Pasy_BKT45	4011	16	267	24	0	0.732574	0.730434	0.731502			COG2197	DNA-binding response regulator, NarL/FixJ family, contains REC and HTH domains	K|T	K|T	-------------------------------------------------------------------------------------------------------------------------MSYKKLTVSPQIINLMETSHEPWGIKDQNSRFVYENKAMAM-LRDLPRGFNVEGRLDNDLPWEGAAFAEQFQIHDRAVMQAEQRICSLETHLYGKEKLLSSYFFEKFPFYNEDNQCVGVIFHAWKAEAYSLTRF--FYGKLPGSIMFQPPSGLFTQREWDVIFLFLQKYTSKQIGRILNISYRTVETHMLRIYKKIGINSGQQLDEYCRLNDFDLYVPERFL---KPGSKMF-I----------
23	GC_00000001	core	Pasy_BKT45	4012	16	267	24	0	0.732574	0.730434	0.731502			COG2197	DNA-binding response regulator, NarL/FixJ family, contains REC and HTH domains	K|T	K|T	--------------------------------------------------------------------------------------------------------------------------MKTTSNISAQIINTIKHSHDPWGIKDKSTCFIYENKAMAM-LQDIPLNLNVEGRFDCELPWAGAIFEEQFQRHDRTVMHLEKNICSLETHRFGKEKRLCSYFFEKSPFYSEDNECIGIIFHGRKAEALSLKEF--FNGKLPPSVMFCSPSEQFSQQEWEIIFLFLAKHSRKEISERLNISYQSVKDQIEKTYQKLKVSSDSQFEEYCRINNFNLYIPERFL---FPYL---------------
20	GC_00000001	core	Pasy_BKT45	4278	16	267	24	0	0.732574	0.730434	0.731502			COG2197	DNA-binding response regulator, NarL/FixJ family, contains REC and HTH domains	K|T	K|T	---------------------------------------------------------------------------------------------------------------------------MKNCTISPQIINTMEISNEPWGIKDSSSNFIYGNSATKKYIHNFKASFDYEGLHDHELPWDGAEFAKEFIIQDKKVMATEQRICSIETHIFGQNQILSSYFCEKSPFYHENGNCIGIMYHCWEAKEYSLSCLHQYYKKLPASIMLQPPSDIFTPREWDIIFFFLQKYTRKQIGQKLNISHHTVETYMSRIYSKIGIHSSQQLEEYCLANNLHHYVPEKFL--------LS------------
12	GC_00000001	core	Pasy_BKT45	4359	16	267	24	0	0.732574	0.730434	0.731502			COG2197	DNA-binding response regulator, NarL/FixJ family, contains REC and HTH domains	K|T	K|T	------------------------------------------------------------------------------------------------------------------------MNKVSKLNLSPQVINTMQQSNDPWGIKDKNSCFIYGNSAFKH-IQNLSDSFDYEGLYDDEIPWDGAEFAKEFIIHDQSVMEKQIRVCSLETHIYGKDKFLSSYFQEKYPLYNDDNECVGTLFHGWKAQDFSFTRL--FHGKLPQSILFQPPTDLFTQREWDVIFLLLQKYTSKQMGRMLNISYRTVETHLSRIYKRIGVHSSRQLEEYCRTNDYDLYVPERFV---NRESRIF-P----------
15	GC_00000001	core	Pasy_BKT45	4503	16	267	24	0	0.732574	0.730434	0.731502			COG2197	DNA-binding response regulator, NarL/FixJ family, contains REC and HTH domains	K|T	K|T	--------------------------------------------------------------------------------------------------------MIQTYHKLNTNQVKRNNKMSNHITISSQIINTLTSSNDPWGIKDKNSCFIYGNTALKS-LQNFSNSFEFEGFYENELPWDSAKFAEEFINHDKKVMEKQQRICSIETHVFGREQVSSSYFFEKLPFYHKDGDCIGVIFHGWEAQNYSLSYLHQYHDKLPASIMLQPPTDLFTQREWDIIFLFLQKNTRKQIGQILNLAYRTVESYMTRIYRKIGINSSQQLEEYCRTNNFNHYIPEKFL--------LS------------
22	GC_00000001	core	Pasy_BKT45	4530	16	267	24	0	0.732574	0.730434	0.731502			COG2197	DNA-binding response regulator, NarL/FixJ family, contains REC and HTH domains	K|T	K|T	-------------------------------------------------------------------------------------------------------------------------MTRKNSTTSLQIINTLEVSNEPWGIKDKSSCFLYGNDALIK-LQNMNANYDYEGKYDSDIPWKGNEFAKDFIIHDLQVIKNRESILSLETHVFGRDKVLSSYFQEKFPFYDDNNECIGILFHAWKVQDNSLTRL--FHSKLPASIRFQSPTHLLTEQEWEIVFLFLQKYSRTQICQLLKISDKTIEEYIRKIYNKLKINSDSQLEEYCRLNSFDLYAPKRFL-------LSY-L----------
21	GC_00000001	core	Pasy_BKT45	4549	16	267	24	0	0.732574	0.730434	0.731502			COG2197	DNA-binding response regulator, NarL/FixJ family, contains REC and HTH domains	K|T	K|T	----------------------------------------------------------MNNNTSTKIKHTLKRCQVILLKIHSFGSYRKRNNHPLLHLINIDHLGSQSIINLSSAIQALIMKEINGTYVSPQIINTMEASNEPWGIKDKNSRFIYGNLALKS-VQNIPMSFNYEGFFDDELPWSGSEFAKEFIDHDKIVMTKGERVCSLETYTYGKEKILSSYFQEKLPLYNDAKECIGIFFHGWKAKDFSLINLYQYYNDLPTSIIFQPPTDTFTQREWDIIFFFLQKYTRKQIGKILNIAYRTVESHMTNIYYKIGVNSSQQLEEYCLINNFKRYVPERFL--------LS------------
18	GC_00000001	core	Pasy_BKT45	4559	16	267	24	0	0.732574	0.730434	0.731502			COG2197	DNA-binding response regulator, NarL/FixJ family, contains REC and HTH domains	K|T	K|T	---------------------------------------------------------------------------------------------------------------------------MKNCTISPQIINTMEISNEPWGVKDSSSCFIYGNKALSS-IKNFSQSFDYNGLYDHELPWDGAEFAKEYIHHDQEVMKKGKKICSLETHLFGKEKILSSYFCEKMPFYHEDGSCIGVIYHCWKAKDYSLTSLYQYHNKLPPSILLQPPTDLFTDREWDIIFLFLQKYTINQMGTILNLDPSVIENHTDRIYHKININSTLQLEEYCRVNNLYHYIPEKFL--------LT------------
33	GC_00000001	core	Pasy_PB68	2860	16	267	24	0	0.732574	0.730434	0.731502			COG2197	DNA-binding response regulator, NarL/FixJ family, contains REC and HTH domains	T|K	T|K	-------------------------------------------------------------------------------------------------------------------------MTRKNYIISSQIINTLAVSNEPWGVKDKSSCFLYGNDALAK-LQNIHSTYDYQGKYDSDIPWQCSEFYEDFIEHDLKVMENEESVFSLETHVFGQDKILSSYFQEKLPLYDDNGEYIGILFHAWKAQAHSLTRL--FHKKLPASIMFQSPTKQLTKREWEIIFLFLQRNSKKQISQLLNIPYKIIEKLIRKIYRKLDINSDLQLEEYCKINSFNRYAPKRFL-------LSY-L----------
24	GC_00000001	core	Pasy_PB68	2875	16	267	24	0	0.732574	0.730434	0.731502			COG2197	DNA-binding response regulator, NarL/FixJ family, contains REC and HTH domains	T|K	T|K	--------------------------------------------------------------------------------------------------------------------------MKKSYTISPQVINTMQQSNEPWGIKDQNSCWIYGNQAVKN-LQNFPDSFEYEGVYEHELPWDGAEFAKEFIAHDKKVMEKGQRICSLETHVFGKEQILSSYFLEKSPLYHDDGRCIGVIFHGWPAQDFSLTRL--YHGKLPASIMFQPPTELFTQREWDVIFLSLQKYTSKQIGKILNISYRTVEVHMSRIYKKIGVSSSSQLEEYCRLNDYDLYVPERFV---QPESRMF-L----------
35	GC_00000001	core	Pasy_PB68	2876	16	267	24	0	0.732574	0.730434	0.731502			COG2197	DNA-binding response regulator, NarL/FixJ family, contains REC and HTH domains	T|K	T|K	------------------------------------------------------------------------------------------------------------------------------------------------------------------------------------------------------------------------------------------------MFHGWQAQDFSLTRL--YHGKLPASIMFQPPTELFTQREWDVIFLSLQKYTSKQIGKILNISYRTVEVHMSRIYKKIGVSSSSQLEEYCRLNDYDLYVPERFV---QPESRMF-L----------
36	GC_00000001	core	Pasy_PB68	2877	16	267	24	0	0.732574	0.730434	0.731502			COG2197	DNA-binding response regulator, NarL/FixJ family, contains REC and HTH domains	T|K	T|K	--------------------------------------------------------------------------------------------------------------------------MKNKLTISPQVINTMQQSNDPWGIKDKNSCFIYANQAFKY-LQNFSNSFEYEGLYDDELPWDGAEFAKEFIAHDQHVMTKEQRVCSLETHVFGKEQILSSYFLKK-PLFI-----------------------------------------MMMVVVWGLCFM---------VGK-------------PRISH--------------------------------------------------
29	GC_00000001	core	Pasy_PB68	2880	16	267	24	0	0.732574	0.730434	0.731502			COG2197	DNA-binding response regulator, NarL/FixJ family, contains REC and HTH domains	T|K	T|K	--------------------------------------------------------------------------------------------------------------------------MRNDVAISPQIINTLTVSNEPWGIKDKNSCFIYGNPALKS-LQNFSNSFDFEGHYENELPWDSAKFAEEFINHDKKVMEKGQSICSLETHVFGKTQTLSSYFFEKSPFYHEDGSCMGVIYHGWKAKDYSLSCLHQYHNKLPASIMFQPPTDLFTQREWDVIFLFLQKKTKKQIGQILDITYQTVESHMVQIYRKIGINSSQQLEEYCRVNNFHHYIPERFL--------LY------------
30	GC_00000001	core	Pasy_PB68	2945	16	267	24	0	0.732574	0.730434	0.731502			COG2197	DNA-binding response regulator, NarL/FixJ family, contains REC and HTH domains	T|K	T|K	-------------------------------------------------------------------------------------------------------------------------MHYKKLTVSPQIINMMETSHEPWGIKDANSRFVYENKAMAM-LRDLPAGFNVEGCLDNDLPWAGAEFAEQFQIHDRAVMQSEQRICSLETHLYGKEKLLSSYFFEKFPFYDESGQCIGIIFHAWKAEVFSLTRF--FYGKLPASIMFQPPSELFTQREWDVIFLFLQKYTSKQIGRILNISYRTVETHILRIYKKIGINSSQQLEEFCRLNDFDLYVPERFL---KPGSRMF-I----------
34	GC_00000001	core	Pasy_PB68	2946	16	267	24	0	0.732574	0.730434	0.731502			COG2197	DNA-binding response regulator, NarL/FixJ family, contains REC and HTH domains	T|K	T|K	--------------------------------------------------------------------------------------------------------------------------MKTKYNISAQIINTMENSYDPWGIKDKSTRFIYENKAMVM-LQNIPVDFNVEGRFDREIPWSGATFEEQFQRHDRTVMHLGKSIYSLETHIFGKERILSSYLFEKFPFYNENNECIGIIFHGQKTKSFSLKKF--FNGKLPPSIMFCSPSEQLSSQEWEIIFLFLKKHSKRRISQILNIPYLSIENHIESVYKKLEINSYAQLDEYCRLNNFNFYIPEKFL---LPYI---------------
31	GC_00000001	core	Pasy_PB68	3399	16	267	24	0	0.732574	0.730434	0.731502			COG2197	DNA-binding response regulator, NarL/FixJ family, contains REC and HTH domains	T|K	T|K	--------------------------------------------------------------------------------------------------------------------------MNKNHIISSQIINTIEISNEPWGIKDKNSCWIHGNMAFKS-IQNFPHSFNYEGLYDNELPWGGAEFAKEFIIHDKNVMKKGERICSLETHEFGKEKVLSSYFSEKSPLYNDENECIGILLHAWKAPSYSLTSLYQYYDELPASIMLHPPTALFTQREWDIIFLFLQQHNKKQIGKILNISYHTVETHMNKIYYKVGINSSQQLEEYCIANKFHHYVPEKFL--------LS------------
25	GC_00000001	core	Pasy_PB68	3400	16	267	24	0	0.732574	0.730434	0.731502			COG2197	DNA-binding response regulator, NarL/FixJ family, contains REC and HTH domains	T|K	T|K	#NAME?
27	GC_00000001	core	Pasy_PB68	3410	16	267	24	0	0.732574	0.730434	0.731502			COG2197	DNA-binding response regulator, NarL/FixJ family, contains REC and HTH domains	T|K	T|K	--------------------------------------------------------------------------------------------------------------------------MSKKVIISPQIINTLAASNDPWGIKDKNSCFIYGNKALNA-IKNFSDSFDFEGLYDDELPWDGAEFAKEYIDHDRKVMREEKSYVSLETHIWGEEKTLSSYFCEKSPLYHENGDCIGIIYHLWKAQDYSLTRL--YHGKLPSSIIFQPPTDLFTQREWDIIFLSLHNYTSKQIGRLLNISHRTVENYTAWIYKKVGINSGQQLKEYCRLNDFDLYVPERFL---HPGSRIF-I----------
28	GC_00000001	core	Pasy_PB68	3415	16	267	24	0	0.732574	0.730434	0.731502			COG2197	DNA-binding response regulator, NarL/FixJ family, contains REC and HTH domains	T|K	T|K	--------------------------------------------------------------------------------------------------------------------------MSKKVIISPQIINTLAASNDPWGIKDKNSCFIYGNKALNA-IKNFSDSFDFEGLYDDELPWDGAEFAKEYIDHDRKVMREEKSYVSLETHIWGEEKTLSSYFCEKSPLYHENGDCIGIIYHLWKAQDYSLTRL--YHGKLPSSIIFQPPTDLFTQREWDIIFLSLHNYTSKQIGRLLNISHRTVENYTAWIYKKVGINSGQQLKEYCRLNDFDLYVPERFL---HPGSRIF-I----------
26	GC_00000001	core	Pasy_PB68	3425	16	267	24	0	0.732574	0.730434	0.731502			COG2197	DNA-binding response regulator, NarL/FixJ family, contains REC and HTH domains	T|K	T|K	#NAME?
32	GC_00000001	core	Pasy_PB68	3426	16	267	24	0	0.732574	0.730434	0.731502			COG2197	DNA-binding response regulator, NarL/FixJ family, contains REC and HTH domains	T|K	T|K	--------------------------------------------------------------------------------------------------------------------------MNKNHIISSQIINTIEISNEPWGIKDKNSCWIHGNMAFKS-IQNFPHSFNYEGLYDNELPWGGAEFAKEFIIHDKNVMKKGERICSLETHEFGKEKVLSSYFSEKSPLYNDENECIGILLHAWKAPSYSLTSLYQYYDELPASIMLHPPTALFTQREWDIIFLFLQQHNKKQIGKILNISYHTVETHMNKIYYKVGINSSQQLEEYCIANKFHHYVPEKFL--------LS------------
46	GC_00000001	core	Pbod	1317	16	267	24	0	0.732574	0.730434	0.731502			COG2197	DNA-binding response regulator, NarL/FixJ family, contains REC and HTH domains	T|K	T|K	------------------------------------------------------------------------------------------------------------------------MIKSNNFNISSQVINTMQQSNEPWGIKDKNSCFIYGNLALKH-LHNISDSFDYEGQYDDEIPWEGVEYAKEFVIHDQIVMEKEARVCSLETHIFGKDNFLSSYFQEKYPLYNDDNECVGVIFHGWKAQDFSFTRL--FYGKLPASILFSPPTDIFTQREWDVIFLMLHKYTSKQIGRMLNISYRTVETHFSRIYKRIGVHSSRQLEEYCRTNDYDLYVPERFV---NRESRIF-P----------
53	GC_00000001	core	Pbod	1730	16	267	24	0	0.732574	0.730434	0.731502			COG2197	DNA-binding response regulator, NarL/FixJ family, contains REC and HTH domains	T|K	T|K	---------------------------------------------------------------------------------------------------------------------------MKNCTISPQIINTMEISNEPWGIKDSSSCFIYGNKALSS-IKNFSQSFDYSGLYDHELPWGGAEFAKEYIHHDQKVMKKGQNICSLETHVFGKEQILLSYFCEKMPFYHEDGSCIGIIYHCWKAKDYSLTCLYQYHNKLPSSILLQPPTDLFTEREWDIIFLFLQKYTINQIGIILNLDSSVIENHTARIYHKININSTLQLEEYCRVNNLYHYIPEKFL--------LT------------
54	GC_00000001	core	Pbod	2711	16	267	24	0	0.732574	0.730434	0.731502			COG2197	DNA-binding response regulator, NarL/FixJ family, contains REC and HTH domains	T|K	T|K	------------------------------------------------------------------------------------------------------------------------MKKINGTYISSQIINTMEASNEPWGIKDKNSRFIYANLALRS-IQNIPTSFDYEGLFDDELPWSGAEFAKEFIDHDKIVITKGKRICSLETYTYGKEKILSSYFQEKLPLYNDAKECIGIFFHGWKAKDFSLINLHQYYNELPTSIIFHPPTDSFTQREWDIIFFFLQKYTRKQIGKILNISYRTVESHMTNIYHKIGVDSNQQLEEYCLINNFKRYVPEKFL--------LS------------
48	GC_00000001	core	Pbod	2712	16	267	24	0	0.732574	0.730434	0.731502			COG2197	DNA-binding response regulator, NarL/FixJ family, contains REC and HTH domains	T|K	T|K	--------------------------------------------------------------------------------------------------------------------------MSNHITISSQVINTLAVSNEPWGIKDKNSCFIYGNLALKS-LQNFSNSFEFEGVYENELPWDSAKFAEQFINHDKKVIEKQQRICSIETHIFGKEKILSSYFFEKSPFYHKDGDCIGVIFHGWKAQNYSLSYLHQYHDKLPASIMLQPPTDLFTQREWDVIFLFLQKNTRKQIGRILNLAYRTVESYMTRIYRKIGVNSSQQLEAYCRANNFNHYIPEKFL--------LS------------
41	GC_00000001	core	Pbod	2718	16	267	24	0	0.732574	0.730434	0.731502			COG2197	DNA-binding response regulator, NarL/FixJ family, contains REC and HTH domains	T|K	T|K	--------------------------------------------------------------------------------------------------------------------------MDNKLIISSQVINTMEQSNAPWAIKDKNSRFIYANQGCKH-LQNISSSFDYGGRYDDEIPWGGAEFAKEYIIHDQKVMEKEERICLLLTHKFGKEQILSSYFFEKYPFYHEDGSCMGTIFHGWQVQDFSFTRL--FHGKLPANIMFQPPTDLFTQREWDVIFLMLHKYTSKQIGRMLNISYRTVETHISRIYKRLGLHSSRQLEEYCRANDYDLYVPERFV---HPESRMF-P----------
43	GC_00000001	core	Pbod	2720	16	267	24	0	0.732574	0.730434	0.731502			COG2197	DNA-binding response regulator, NarL/FixJ family, contains REC and HTH domains	T|K	T|K	--------------------------------------------------------------------------------------------------------------------------MSNKLIISSQVINTMEQSNDPWGIKDENSCLIYVNLALKS-LHNVSNSFNYEGLFDYEIPWNGAEFAKEHVTQDKIVVEEEKRICSLETHLFGKEQILSSYFCEKYPLYHEDGSCMGTIFHGWQVQDFSFTRL--FHGKLPASILFQPPTDRFTQREWDVIFLMLHKYTSKQIGTILNISYRTVENHISRICKRIGLHSSRQLEEYCRTNDYDLYVPKRFV---QSGSRML-P----------
45	GC_00000001	core	Pbod	2722	16	267	24	0	0.732574	0.730434	0.731502			COG2197	DNA-binding response regulator, NarL/FixJ family, contains REC and HTH domains	T|K	T|K	--------------------------------------------------------------------------------------------------------------------------MENELIISSQVINTMQQSNEPWAIKDKNSCWIFCNSALRQ-MQNIPDLFDYEGKYDSELPWNGAEFAKEFVIHDKSVMKQGNRICSLETHTYGKDKFLSSYFSEKYPIYNDENECIGIFIHGWKAQDFSITRL--FYGKLPASILFQPPTDLFTQREWDVIFLLLHKYTSKQIGRMLNISYRTVETHISRIYKRLGLHSSRQLEEYCRTNDYDLYVPERFV---HPESRMF-P----------
44	GC_00000001	core	Pbod	2723	16	267	24	0	0.732574	0.730434	0.731502			COG2197	DNA-binding response regulator, NarL/FixJ family, contains REC and HTH domains	T|K	T|K	--------------------------------------------------------------------------------------------------------------------------MKKNYTISPQIINTMEQSNEPWGIKDKNSCFIYANQANYR-VQNISRSFDYEGHYDYDLPWDGAEFAEEYMTNDKIVMEKEERICSLVTHKFFKEQILSSYFFEKYPLYHEDGSCIGTIYHGWQAQDFSFTRL--FRGKLPANIMFQPPTDRFTQREWDVIFLMLHKYTSKQIGMMLNISYRTVENHISRICKRIGLHSSRQLEEYCRTNDYDLYVPKRFV---QPGSRML-P----------
42	GC_00000001	core	Pbod	2724	16	267	24	0	0.732574	0.730434	0.731502			COG2197	DNA-binding response regulator, NarL/FixJ family, contains REC and HTH domains	T|K	T|K	--------------------------------------------------------------------------------------------------------------------------MKKNYAISPQIINTMEQSNEPWGIKDKNSCFIYANQACKR-VQNISSSFDYEGLYDYDLPWDGAEFAKEYMTHDRMVMEKEERTCSLITHKFFKEQILSSYFFEKYPFYHEDGSCIGTIYHGWQAQDFSFTRL--FRGKLPANIMFQPPTDLFTQREWDVIFLMLHKYTSKQIGTMLNISYRTVENHISRICKRISLHSSRQLEEYCRTNDYDLYVPKRFV---QPGSRML-P----------
38	GC_00000001	core	Pbod	2725	16	267	24	0	0.732574	0.730434	0.731502			COG2197	DNA-binding response regulator, NarL/FixJ family, contains REC and HTH domains	T|K	T|K	--------------------------------------------------------------------------------------------------------------------------MKKNYVISPQIINTMEQSNEPWGIKDENTRYIYVNQACKH-LQNISSSFDYEGLYEHELPWDGAEFAKEYMAHDKKVVEQEKRICSLETHIHGKEQILSSYFFAKYPLYHEDGSCVGIIYHGWQAQDFSFTRL--FHGKLPASILFQPPTDLFTQREWDVIFLMLHKYTNKQIGMMLNISYRTVENHISRICKRIGLHSSRQLEEYCRTNDYDLYVPKRFV---QPGSRML-P----------
40	GC_00000001	core	Pbod	2726	16	267	24	0	0.732574	0.730434	0.731502			COG2197	DNA-binding response regulator, NarL/FixJ family, contains REC and HTH domains	T|K	T|K	--------------------------------------------------------------------------------------------------------------------------MKKNYVISPQIINTMEQSNEPWGIKDENTRYIYVNQACKR-LQNISSSFDYEGLYEHELPWDGAEFAKEYMVHDKKVVEQEKRICSLETHIHGKEQILSSYFFAKYPLYHEDGSCVGIIYHGWQAQDFSFTRL--FHGKLPASILFQPPTDRFTQREWDVIFLMLHKYTNKQIGMMLNISYRTVENHISRICKRIGLHSSRQLEEYCRTNDYDLYVPKRFVXWRRICQRIHGP----------
51	GC_00000001	core	Pbod	2727	16	267	24	0	0.732574	0.730434	0.731502			COG2197	DNA-binding response regulator, NarL/FixJ family, contains REC and HTH domains	T|K	T|K	-------------------------------------------------------------------------------------------------------------------------------------------------MCQKDLCX-------------------------------GAEFAKEYMVHDKKVVEQEKRICSLETHIHGKEQILSSYFFAKYPLYHEDGSCVGIIYHGWQAQDFSFTRL--FHGKLPASILFQPPTDRFTQREWDAIFLMLHKYTSKQIGTMLNISYRTVENHISRICKRIGLHSSRQLEEYCRTNDYDLYVPERFV---HPESRMF-L----------
47	GC_00000001	core	Pbod	2728	16	267	24	0	0.732574	0.730434	0.731502			COG2197	DNA-binding response regulator, NarL/FixJ family, contains REC and HTH domains	T|K	T|K	--------------------------------------------------------------------------------------------------------------------------MKKNYVISPQIINTMKQSNEPWGIKDRNACFIYANQACKH-VQNISSSFDYEGLYDYDLPWDGAEFAKEYMIHDKIVMEKEERMCSLITHVHGKEQILSSYFFEKYPLYHEDRSCMGTIYHGWQVQDFSFTRL--FHGKLPANIMFQPPTDLFTQREWDVIFLMLHKYTSKQIGRMLNISYRTVETHISRIYGRIGVHSSYQ-----------------XX---XXGSRML-P----------
37	GC_00000001	core	Pbod	2729	16	267	24	0	0.732574	0.730434	0.731502			COG2197	DNA-binding response regulator, NarL/FixJ family, contains REC and HTH domains	T|K	T|K	--------------------------------------------------------------------------------------------------------------------------MKKNYVISPQIINTMEQSNEPWGIKDENTRYIYVNQACKR-LQNISSSFDYEGLYEHELPWDGAEFAKEYMVHDKKVVEQEKRICSLETHIHGKEQILSSYFFAKYPLYHEDGSCVGIIYHGWQAQDFSFTRL--FHGKLPASILFQPPTDRFTQREWDAIFLMLHKYTSKQIGTMLNISYRTVENHISRICKRIGLHSSRQLEEYCRTNDYDLYVPERFV---HPESRMF-L----------
39	GC_00000001	core	Pbod	2730	16	267	24	0	0.732574	0.730434	0.731502			COG2197	DNA-binding response regulator, NarL/FixJ family, contains REC and HTH domains	T|K	T|K	--------------------------------------------------------------------------------------------------------------------------MKKNYVISPQIINTMKQSNEPWGIKDRNACFIYANQACKH-VQNISSSFDYEGLYDYDLPWDGAEFAKEYMIHDKIVMEKEERMCSLITHVHGKEQILSSYFFEKYPLYHEDRSCMGTIYHGWQVQDFSFTRL--FHGKLPANIMFQPPTDLFTQREWDVIFLMLHKYTSKQIGRMLNISYRTVETHISRIYGRIGVHSSYQLEEYCRTNDYDLYMPKKFI---HPKNRIF-L----------
52	GC_00000001	core	Pbod	2731	16	267	24	0	0.732574	0.730434	0.731502			COG2771	DNA-binding transcriptional regulator, CsgD family	K	K	--------------------------------------------------------------------------------------------------------------------------MKNNYAISPQVINTMEISNEPWGIKDSSSNFIYGNSATKRFIHNFKESFDYEGLYDHELPWDGAEFAKEFILHDQNVMVKGERVCSLETHVFGQEQILSSYFCEKLPLYHDNGNCMGVMYHMWKAKEYSLTYLHQYYDKLPSSMLLQPPSDLFTHREWDIIFLFLQKQPKKQIGKILNIAYHEVEEHMSRIYHKIGIHSSQQLEEYCRANNFDHYIPERFL--------LS------------
49	GC_00000001	core	Pbod	2746	16	267	24	0	0.732574	0.730434	0.731502			COG2197	DNA-binding response regulator, NarL/FixJ family, contains REC and HTH domains	T|K	T|K	------------------------------------------------------------------------------------------------------------------------MKKINNIDISLQIINTMQQSNEPWGIKDKNSCFIYGNLALKR-LENLPDSFNYEGRYDYELPWDGAEFAKEFVLHDQSVMKSETTVCSLETHMYGNNKFLSSHICEKYPLYNDENECVGVIFHGWEAQDFSLTRL--FYGKLPASIIFQPPTHLFTQREWDVIFLSLHKYTSKQIGRILNISYRTVEHYTAQIYRKVGVRSAQQLEEYCRFNNYDLYVPEKFL---RSESSIL-F----------
55	GC_00000001	core	Pbod	3048	16	267	24	0	0.732574	0.730434	0.731502			COG2197	DNA-binding response regulator, NarL/FixJ family, contains REC and HTH domains	T|K	T|K	-------------------------------------------------------------------------------------------------------------------------MTRKNSTTSLQIINTLEASNEPWGVKDKSSCFLYGNSALIK-LQNINANYDYEGKYDSDIPWKGNEFAKNFITHDLQVIKNRESILSLETHVFGRDKVLSSYFQEKFPFYDDKGECIGVLFHAWKVQDNSLTRL--FHSKLPASIMFQSPTHLLTEQEWEVVFLFLQKYSRTQICQLLKISNKTIEEYIRKIYNKLKVNSDSQLEEYCRLNSFDLYAPKRFL-------LSY-L----------
56	GC_00000001	core	Pbod	3666	16	267	24	0	0.732574	0.730434	0.731502			COG2197	DNA-binding response regulator, NarL/FixJ family, contains REC and HTH domains	T|K	T|K	--------------------------------------------------------------------------------------------------------------------------MKTANNISAQIINTIKNSHDPWGIKDKSTCFIYENKAMAM-LQDIPLNLNVEGRFDCELPWAGAIFEEQFQRHDRTVMRLEKSISSLETHRFGKEKHLSSYFFEKFPFYNEDNECIGIIFHGRKAKALALKEF--FNGKLPPSIMFCSPSEQFSQQEWEIIFLFLAKHSKREISERLNIPYQSVKDQIEKTYQKLKINSDSQFEEYCRMNNFNLYIPERFL---FPYS---------------
50	GC_00000001	core	Pbod	3667	16	267	24	0	0.732574	0.730434	0.731502			COG2197	DNA-binding response regulator, NarL/FixJ family, contains REC and HTH domains	T|K	T|K	-------------------------------------------------------------------------------------------------------------------------MSYKKLTVSPQIINLMETSHEPWGIKDQNSRFVYENKAMAM-LRDLPRGFNVEGRLDNDLPWEGAAFAEQFQIHDRAVMQAEKRICSLETHLYGKEKLLSSYFFEKFPFYNGDNQCVGVIFHAWKAEAFSLTRF--FHGKLPASIMFQPPSELFTQREWDVIFLFLQRYTSKQIGRILNISYRTVETHMLRIYKKIGINSGQQLDEYCRLNDFDLYVPERFL---KPGSKMF-I----------
70	GC_00000001	core	Pbod_CN4	573	16	267	24	0	0.732574	0.730434	0.731502			COG2197	DNA-binding response regulator, NarL/FixJ family, contains REC and HTH domains	K|T	K|T	---------------------------------------------------------------------------------------------------------------------------MKNCTISPQIINTMEISNEPWGIKDSSSCFIYGNKALSS-IKNFSQSFDYSGLYDHELPWGGAEFAKEYIHHDQKVMKKGQNICSLETHVFGKEQILLSYFCEKMPFYHEDGSCIGIIYHCWKAKDYSLTCLYQYHNKLPSSILLQPPTDLFTEREWDIIFLFLQKYTINQIGIILNLDSSVIENHTARIYHKININSTLQLEEYCRVNNLYHYIPEKFL--------LT------------
72	GC_00000001	core	Pbod_CN4	637	16	267	24	0	0.732574	0.730434	0.731502			COG2197	DNA-binding response regulator, NarL/FixJ family, contains REC and HTH domains	K|T	K|T	-------------------------------------------------------------------------------------------------------------------------MTRKNSTTSLQIINTLEASNEPWGVKDKSSCFLYGNSALIK-LQNINANYDYEGKYDSDIPWKGNEFAKNFITHDLQVIKNRESILSLETHVFGRDKVLSSYFQEKFPFYDDKGECIGVLFHAWKVQDNSLTRL--FHSKLPASIMFQSPTHLLTEQEWEVIFLFLQKYSRTQICQLLKISNKTIEEYIRKIYNKLKVNSDSQLEEYCRLNSFDLYAPKRFL-------LSY-L----------
65	GC_00000001	core	Pbod_CN4	972	16	267	24	0	0.732574	0.730434	0.731502			COG2197	DNA-binding response regulator, NarL/FixJ family, contains REC and HTH domains	K|T	K|T	------------------------------------------------------------------------------------------------------------------------MIKSNNFNISSQVINTMQQSNEPWGIKDKNSCFIYGNLALKH-LHNISDSFDYEGQYDDEIPWEGVEYAKEFVIHDQIVMEKEARVCSLETHIFGKDNFLSSYFQEKYPLYNDDNECIGTIHHAWKAQDFSFTRL--FYGKLPASILFSPPTDIFTQREWDVIFLMLHKYTSKQIGRMLNISYRTVETHFSRIYKRIGVHSSRQLEEYCHTNDYDLYVPERFV---NRESRIF-P----------
67	GC_00000001	core	Pbod_CN4	1446	16	267	24	0	0.732574	0.730434	0.731502			COG2197	DNA-binding response regulator, NarL/FixJ family, contains REC and HTH domains	K|T	K|T	------------------------------------------------------------------------------------------------------------------------MKKINNIDISLQIINTMQQSNEPWGIKDKNSCFIYGNLALKR-LENLPDSFNYEGRYDYELPWDGAEFAKEFVLHDQSVMKSETTVCSLETHMYGNNKFLSSHICEKYPLYNDENECVGVIFHGWEAQDFSLTRL--FYGKLPASIIFQPPTHLFTQREWDVIFLSLHKYTSKQIGRILNISYRTVEHYTAQIYRKVGVRSAQQLEEYCRFNNYDLYVPEKFL---RSESSIL-F----------
71	GC_00000001	core	Pbod_CN4	2577	16	267	24	0	0.732574	0.730434	0.731502			COG2197	DNA-binding response regulator, NarL/FixJ family, contains REC and HTH domains	K|T	K|T	------------------------------------------------------------------------------------------------------------------------MKKINGTYISSQIINTMEASNEPWGIKDKNSRFIYANLALRS-IQNIPTSFDYEGLFDDELPWSGAEFAKEFIDHDKIVITKGKRICSLETYTYGKEKILSSYFQEKLPLYNDAKECIGIFFHGWKAKDFSLINLHQYYNELPTSIIFHPPTDSFTQREWDIIFFFLQKYTRKQIGKILNISYRTVESHMTNIYHKIGVDSNQQLEEYCLINNFKRYVPEKFL--------LS------------
66	GC_00000001	core	Pbod_CN4	2578	16	267	24	0	0.732574	0.730434	0.731502			COG2197	DNA-binding response regulator, NarL/FixJ family, contains REC and HTH domains	K|T	K|T	--------------------------------------------------------------------------------------------------------------------------MSNHITISSQVINTLAVSNEPWGIKDKNSCFIYGNLALKS-LQNFSNSFEFEGVYENELPWDSAKFAEQFINHDKKVIEKQQRICSIETHIFGKEKILSSYFFEKSPFYHKDGDCIGVIYHGWKAQNYSLSYLHQYHDKLPASIMLQPPTDLFTQREWDVIFLFLQKNTRKQIGRILNLAYHTVESYMTRIYRKIGVNSSQQLEAYCRANNFNHYIPEKFL--------LS------------
60	GC_00000001	core	Pbod_CN4	2584	16	267	24	0	0.732574	0.730434	0.731502			COG2197	DNA-binding response regulator, NarL/FixJ family, contains REC and HTH domains	K|T	K|T	--------------------------------------------------------------------------------------------------------------------------MDNKLIISSQVINTMEQSNAPWAIKDKNSRFIYANQGCKH-LQNISSSFDYGGRYDDEIPWGGAEFAKEYIIHDQKVMEKEERICLLLTHKFGKEQILSSYFFEKYPFYHEDGSCMGTIFHGWQVQDFSFTRL--FHGKLPANIMFQPPTDLFTQREWDVIFLMLHKYTSKQIGRMLNISYRTVETHISRIYKRLGLHSSRQLEEYCRANDYDLYVPERFV---HPESRMF-P----------
64	GC_00000001	core	Pbod_CN4	2586	16	267	24	0	0.732574	0.730434	0.731502			COG2197	DNA-binding response regulator, NarL/FixJ family, contains REC and HTH domains	K|T	K|T	--------------------------------------------------------------------------------------------------------------------------MSNKLIISSQVINTMEQSNDPWGIKDENSCFIYGNSATKQFIHDFKKSFNYEGLYDDDLDWDGAEFAKEFIAHDKSVMERGGRVCSLETHLFGKDKFLSSYFCEKTPIYHDNGDCIGTIYHMWKAQDFSLTRL--FYGKLPASILFQPPTDLFTQREWDVIFLMLHKYTSKQIGRMLNISYRTVETHISRIYKRLGLHSSRQLEEYCRTNDYDLYVPERFV---HPQSRMF-P----------
63	GC_00000001	core	Pbod_CN4	2588	16	267	24	0	0.732574	0.730434	0.731502			COG2197	DNA-binding response regulator, NarL/FixJ family, contains REC and HTH domains	K|T	K|T	--------------------------------------------------------------------------------------------------------------------------MENELIISSQVINTMQQSNEPWAIKDKNSCWIFGNLAFRQ-IQNLPDLFDYEGKYDSELPWNGAEFAKEFVIHDKSVMKQEKRICSLETHTYGKDKFLSSYFSEKYPIYNDENECIGLFLHAWKAQDFSITRL--FYGKLPASILFQPPTDLFTQREWDVIFLLLHKYTSKQIGRMLNISYRTVETHISRIYKRMGLHSSRQLEEYCRTNDYDLYVPERFV---HPESRMF-P----------
62	GC_00000001	core	Pbod_CN4	2589	16	267	24	0	0.732574	0.730434	0.731502			COG2197	DNA-binding response regulator, NarL/FixJ family, contains REC and HTH domains	K|T	K|T	--------------------------------------------------------------------------------------------------------------------------MNKNYVISPQIINTIEQSNAPWAIKDKNSCHIYVNQACKH-LLNISCSFDFEGLYDDELPWDGAEFAKEYIAHDQTVMEKEERVCLLVTHTFGKEQILSSYFFEKHPLYHEDGSCMGTIYHGWQVQDFSFTRL--FHGKLPANIMFQPPTDLFTQREWDVIFLMLHKYTNKQIGIMLNISYRTVDNHISRICKRIGLHSSRQLEEYCRTNDYDLYVPKRFV---QSGSRML-P----------
59	GC_00000001	core	Pbod_CN4	2590	16	267	24	0	0.732574	0.730434	0.731502			COG2197	DNA-binding response regulator, NarL/FixJ family, contains REC and HTH domains	K|T	K|T	--------------------------------------------------------------------------------------------------------------------------MKKNYALSPQIINTMEQSNEPWGIKDKNSCFIYANQACNR-VQNISRSFNYEGLYDYDLPWDGAEFAKEYMIHDKIVMEKEERMCSLITHVHGKEQILSSYFFEKYPLYHEDGSCIGTIYHGWQAQDFSFTRL--FRGKLPANIMFQPPTDLFTQREWDVIFLMLHKYTSKQIGMMLNISYRTVENHISRICKRIGLHSSRQLEEYCRTNDYDLYVPKRFV---RPESRMF-L----------
74	GC_00000001	core	Pbod_CN4	2591	16	267	24	0	0.732574	0.730434	0.731502			COG2197	DNA-binding response regulator, NarL/FixJ family, contains REC and HTH domains	K|T	K|T	--------------------------------------------------------------------------------------------------------------------------MKKNHAISPQIINTMEQSNEPWGIKDKNSCFIYANQACNR-VQNISRSFNYEGLYDYDLPWDGAEFSEEYMTNDK-----------------------------KXPY---------------------LTHM--------------------------------------------------------------------------------------------------------------
61	GC_00000001	core	Pbod_CN4	2592	16	267	24	0	0.732574	0.730434	0.731502			COG2197	DNA-binding response regulator, NarL/FixJ family, contains REC and HTH domains	K|T	K|T	--------------------------------------------------------------------------------------------------------------------------MKKNYVISPQIIHTMEQSNEPWGIKDKNSCFIYANQACNR-VQNISRSFNYEGLYDYDLPWDGAEFSEEYMTNDKIVMEKEERICSLVTHKFFKEQILSSYFFEKYPLYHEDGSCIGTIYHGWQVQDFSFTRL--FRGKLPANIMFQPPTDLFTQREWDVIFLMLHKYTNKQIGMMLNISYRTVENHISRICKRIGLHSSRQLEEYCRTNDYDLYVPKRFV---QPGSRML-P----------
57	GC_00000001	core	Pbod_CN4	2593	16	267	24	0	0.732574	0.730434	0.731502			COG2197	DNA-binding response regulator, NarL/FixJ family, contains REC and HTH domains	K|T	K|T	--------------------------------------------------------------------------------------------------------------------------MKKNYVISPQIIHTMEQSNEPWGIKDKNSCFIYVNQACKR-LQNISSSFDYEGLYEHELPWDGAEFAKEYMVHDQKVMEQEKRICSLETHLFGKEQILSSYFLAKYPLYHEDGNCMGVIYHGWQAQDFSFTRL--FRGKLPASIMFQPPTDLFTQREWDVIFLMLHKYTNKQIGTMLNISYRTVENHISRICKRIGLHSSRQLEEYCRTNDYDLYVPERFV---QSGSKIF-S----------
58	GC_00000001	core	Pbod_CN4	2595	16	267	24	0	0.732574	0.730434	0.731502			COG2197	DNA-binding response regulator, NarL/FixJ family, contains REC and HTH domains	K|T	K|T	--------------------------------------------------------------------------------------------------------------------------MDNKLIISSQVINTMQQSNEPWGIKDENSCLIYVNLALKS-LHNVSNSFNYEGLFDDEIPWNGAKFAKEHVTQDKIVMEEEERICSLETHLFGKEQILSSYFCEKYPLYHEDESCMGTIFHGWQAQDFSFTRL--FHGKLPASIMFQPPTDLFTLREWDVIFLMLQKYTSKQTGKVLNISYRTVETHISRIYGRIGVHSSYQLEEYCRTNDYDLYMPKKFI---HPKNRIF-L----------
69	GC_00000001	core	Pbod_CN4	2596	16	267	24	0	0.732574	0.730434	0.731502			COG2771	DNA-binding transcriptional regulator, CsgD family	K	K	--------------------------------------------------------------------------------------------------------------------------MKNNYAISPQVINTMEISNEPWGIKDSSSNFIYGNSATKRFIHNFKESFDYEGLYDHELPWDGAEFAKEFILHDQNVMVKGERVCSLETHVFGQEQILSSYFCEKLPLYHDNGNCMGVMYHMWKAKEYSLTYLHQYYDKLPSSMLLQPPSDLFTHREWDIIFLFLQKQPKKQIGKILNIAYHEVEEHMSRIYHKIGIHSSQQLEEYCRANNFDHYIPERFL--------LS------------
73	GC_00000001	core	Pbod_CN4	3265	16	267	24	0	0.732574	0.730434	0.731502			COG2197	DNA-binding response regulator, NarL/FixJ family, contains REC and HTH domains	K|T	K|T	--------------------------------------------------------------------------------------------------------------------------MKTANNISAQIINTIKNSHDPWGIKDKSTCFIYENKAMAM-LQDIPLNLNVEGRFDCELPWAGAIFEEQFQRHDRTVMRLEKSISSLETHRFGKEKHLSSYFFEKFPFYNEDNECIGIIFHGRKAKALALKEF--FNGKLPPSIMFCSPSEQFSQQEWEIIFLFLAKHSKREISERLNIPYQSVKDQIEKTYQKLKINSDSQFEEYCRMNNFNLYIPERFL---FPYS---------------
68	GC_00000001	core	Pbod_CN4	3266	16	267	24	0	0.732574	0.730434	0.731502			COG2197	DNA-binding response regulator, NarL/FixJ family, contains REC and HTH domains	K|T	K|T	-------------------------------------------------------------------------------------------------------------------------MSYKKLTVSPQIINLMETSHEPWGIKDQNSRFVYENKAMAM-LRDLPRGFNVEGRLDNDLPWEGAAFAEQFQIHDRAVMQAEQRICSLETHLYGKEKLLSSYFFEKFPFYNGDNQCVGVIFHAWKAEAFSLTRF--FHGKLPASIMFQPPSELFTQREWDVIFLFLQRYTSKQIGRILNISYRTVETHMLRIYKKIGINSGQQLDEYCRLNDFDLYVPERFL---KPGSKMF-I----------
79	GC_00000001	core	Plum_DE22	1566	16	267	24	0	0.732574	0.730434	0.731502			COG2197	DNA-binding response regulator, NarL/FixJ family, contains REC and HTH domains	K|T	K|T	---------------------------------------------------------------------------------------------------------------------------MSNKIISSQIINTMKQCNDPWGIKDKNSCFIYANQSFKT-LQNLSNSFDYEGVFDDEIPWDGAEFAKEFITHDKTVMTKEQRVCSLETHVYGKNQILSSYFFEKLPIYHEDGSCMGILFHGWQAQDFSFTRL--FYGKLPASIMFQPPTDLFTQREWDVIFLMLHKYTSKQIGRMLNISYRTVETHISRIYKRIGLHSTRQLEDYCRTNDYDLYVPERFV---HPESRMF-P----------
78	GC_00000001	core	Plum_DE22	1568	16	267	24	0	0.732574	0.730434	0.731502			COG2197	DNA-binding response regulator, NarL/FixJ family, contains REC and HTH domains	K|T	K|T	--------------------------------------------------------------------------------------------------------------------------MDNKLIISSQVINTMEQSNAPWAIKDKNSRFMYANQACKH-LQNISSSFDYEGLYDDEIPWGGAEFAKEYIIHDQKVMEKEERICLLLTHKFGKEQILSSYFFEKYPLYHEDGSCMGTMFHGWQVQDFSFTRL--FHGKLPANIMFQPPTDLFTQREWDVIFLMLQKYTNKQIGIMLNISYRTVENHISRICKRIGLHSSRQLEEYCRTNDYDLYVPKRFV---QPRSKMF-P----------
81	GC_00000001	core	Plum_DE22	1569	16	267	24	0	0.732574	0.730434	0.731502			COG2197	DNA-binding response regulator, NarL/FixJ family, contains REC and HTH domains	K|T	K|T	--------------------------------------------------------------------------------------------------------------------------MSNKLIISSQVINTMEQSNDPWGIKDENSCLIYVNLALKS-LHNVPNSFNYEGLFDDEIPWNGAEFAKEHVTQDKIVMEEKERICSLETHLFGKEQILSSYFCEKYPLYHEDGSCMGTIFHGWQVQDFSFTRL--FYGKLPASILFQPPTDLFTQREWDVIFLLLHKYTSKQIGRMLNISYRTVETHISRIYKRIGLHSTRQLEDYCRTNDYDLYVPERFV---HPESKMF-P----------
80	GC_00000001	core	Plum_DE22	1570	16	267	24	0	0.732574	0.730434	0.731502			COG2197	DNA-binding response regulator, NarL/FixJ family, contains REC and HTH domains	K|T	K|T	--------------------------------------------------------------------------------------------------------------------------MKKNYVISPQIINTMEQSNAPWAIKDKNSCHIYVNQACKR-LLNISRSFDFEGLYDNELPWNGAEFAKEYIAHDQKVMEKEEGVCLLVTHTFGKEQILSSYFFEKHPLYHEDGSCMGTIYHGWQAQDFSFTRL--FHGKLPANIMFQPPTDLFTQREWDVIFLLLHKYTSKQIGRMLNISYRTVENHISRICKRIGLHSSRQLEEYCRTNDYDLYVPERFV---HPESKMF-P----------
77	GC_00000001	core	Plum_DE22	1571	16	267	24	0	0.732574	0.730434	0.731502			COG2197	DNA-binding response regulator, NarL/FixJ family, contains REC and HTH domains	K|T	K|T	--------------------------------------------------------------------------------------------------------------------------MKKNYVISPQIINTMAQSNEPWGIKDKNSCFIYANQACKR-VQNISSSFDYEGLYDYDLPWDGAEFAEEYMTHDRMVMEKEERMRSLITHVHGKEQILSSYFFEKHPFYHEDGSCIGTIYHGWQAQDFSFTRL--FRGKLPANIMFQPPTDRFTQREWDVIFLILHKYTSKQIGIILNISYRTVENHISRICKRIGLHSSRQLEEYCRTNDYDLYVPERFV---HPESRIF-P----------
76	GC_00000001	core	Plum_DE22	1572	16	267	24	0	0.732574	0.730434	0.731502			COG2197	DNA-binding response regulator, NarL/FixJ family, contains REC and HTH domains	K|T	K|T	--------------------------------------------------------------------------------------------------------------------------MNKNYVISPQIINTMEQSNEPWGIKDKNSCFIYVNQACKH-LQNISSSFDYEGLYEYELPWDGAEFAKEYMLHDQKVMEQEKRICSLETHLFGKEQILSSYFLAKYPLYHENGSCMGVIYHGWQAQDFSFTRL--FRGKLPANIMFQPPTDRFTQREWDVIFLILHKYTNKQIGIMLNISYRTVENHISRICKRIGLHSSRQLEEYCRTNDYDLYVPKRFV---HPESKMF-L----------
82	GC_00000001	core	Plum_DE22	1573	16	267	24	0	0.732574	0.730434	0.731502			COG2197	DNA-binding response regulator, NarL/FixJ family, contains REC and HTH domains	K|T	K|T	--------------------------------------------------------------------------------------------------------------------------MKKNHAISPQVINTMAQSNEPWGIKDENSCFIYANQACNR-VQNISRSFDYEGLYDYDLPWDGAEFSEEYMANDKIVMEKEERICSLVTHKFFKEQILSSYFFEKYPLYHEDGSCMGTIYHGWQVQDFSFTRL--FRGKLPANIMFQPPTDRFTQREWDVIFLMLHKYSNKQIGIMLNISYRTVENHISRICKRIGLHSSRQLEEYCRTNDYDLYVPKRFV---QPGSRTF-P----------
75	GC_00000001	core	Plum_DE22	1575	16	267	24	0	0.732574	0.730434	0.731502			COG2197	DNA-binding response regulator, NarL/FixJ family, contains REC and HTH domains	K|T	K|T	--------------------------------------------------------------------------------------------------------------------------MSNKLIISSQVINTMEQSNEPWGIKDKNTCYIYVNQACKR-LQNISSYFDYEGLYEHELPWDGAEFAKEYMAHDRKVVEQEKRICSLETHIHGKEQILSSYFFAKYPLYHEDGSCVGIIYHGWQAQDPSFTWL--FHGKLPASIMFQPPTDLFTQREWDVIFLMLQKHSSKQTGKVLNISYRTVETHISRIYGRIGVHSSDQLEEYCRTHDYHLYMPKKFI---HPKNRVF-L----------
87	GC_00000001	core	Plum_DE22	1576	16	267	24	0	0.732574	0.730434	0.731502			COG2771	DNA-binding transcriptional regulator, CsgD family	K	K	--------------------------------------------------------------------------------------------------------------------------MKNNYSLSPQVINTMEISNEPWGVKDSSSNFIYGNSATKKFIHNFKASFDYEGLYDHELPWDGAEFAKEFILHDKSVMTKGERVCSLETHVFGQEQTLSSYFCEKLPLYHDNGHCMGIMYHMWKAKEYSLTCLHQYYDKLPPSLLFQPPSDLFTQQEWDIIFLFLQKQPKKQIGKILNIAYHEVEEHMLRIYRKIGIHSSQQLEEYFRANNFEHYIPERFL--------LS------------
90	GC_00000001	core	Plum_DE22	1592	16	267	24	0	0.732574	0.730434	0.731502			COG2197	DNA-binding response regulator, NarL/FixJ family, contains REC and HTH domains	K|T	K|T	-------------------------------------------------------------------------------------------------------------------------MTRKNSTTSLQIINTLAASNEPWGVKDKSSCFLYGNDALIK-LQNINANYDYEGKYDSDIP---------------------------------------------------------------------------------------------------------------------------------------------------------------------------------------
83	GC_00000001	core	Plum_DE22	3496	16	267	24	0	0.732574	0.730434	0.731502			COG2197	DNA-binding response regulator, NarL/FixJ family, contains REC and HTH domains	K|T	K|T	------------------------------------------------------------------------------------------------------------------------MNKINKVDISPSVINTMQQSNEPWGIKDKNSCFIYGNLALKH-IQNLPDSFDYEGQYDDEIPWDGAGFAKEFVIHDKTVMEKDSRVCSLETHMFGKDNFLSSYFQEKYPFYNDDNECVGTMFHGWKAQDFSFTRL--FYGKLPSSILFSPPTDIFTKREWDVIFLMLHKYTSKQIGRMLNISYRTVESHFSRIYKRIGVHSSRQLEDYCRTNDYDLYVPERFV---KRKSKMF-S----------
89	GC_00000001	core	Plum_DE22	3497	16	267	24	0	0.732574	0.730434	0.731502			COG2197	DNA-binding response regulator, NarL/FixJ family, contains REC and HTH domains	K|T	K|T	---------------------------------------------------------------------------------------------------------------------------MKNYIISPQIINTMEISNEPWGIKDSSSNFIYGNSATKKYIHNFKASFNYDGLYDHELPWNGAEFAKEFIIQDRMVMAKEQRICSVETHIFGQDQILSSYFCEKLPFYHEDGNCIGVMYHCWEAKSYSLASLHQYYKELPTSIILQPPSDIFTPREWDIIFFFLQKYTRQQIKQILNIAYRTIETYMAQIYKKIGIHSSQQLEEYCLANNFHHYVPEKFL--------LS------------
84	GC_00000001	core	Plum_DE22	3939	16	267	24	0	0.732574	0.730434	0.731502			COG2197	DNA-binding response regulator, NarL/FixJ family, contains REC and HTH domains	K|T	K|T	--------------------------------------------------------------------------------------------------------------------------MDNKLIISPQVINTMKQSNEPWGIKDKNSCFIYGNKALKH-LENLPDSFDYEGWYDYELPWSGAEFAKEFVLHDQSVMKSETTVCSLETHMYGNDKFLSSHFCEKYPLYNNENECVGVIFHGWEVQDFSLTRL--FYGKLPASIIFQPPTDLFTPREWDVVFLSLHKYTSKQIGRILNISYRTVEHYTAQIYRKVGVRSAQQLEEYCRFNNYDLYVPERFL---RPESSIL-V----------
86	GC_00000001	core	Plum_DE22	3946	16	267	24	0	0.732574	0.730434	0.731502			COG2197	DNA-binding response regulator, NarL/FixJ family, contains REC and HTH domains	K|T	K|T	--------------------------------------------------------------------------------------------------------------------------MNNKLIISPQVINTLAISNDPWGIKDKNSCFIYGNKALNS-IKGFSDSFDFEGLYDDELPWDGAEFAKEYIHHDQKVMKEEKSYVSLETHIWGEIRTLSSYFCEKQPIYHENGDCLGIIYHLWKAQDYSLTRL--YHGKLPASIIFQPPTHLFTQREWDVIFLSLHKYTSKQIDRILNISYRTVEHYTAQIYRKVGVRSARQLEEYCRFNNYDLYVPERFL---RPESSIF-V----------
85	GC_00000001	core	Plum_DE22	4138	16	267	24	0	0.732574	0.730434	0.731502			COG2197	DNA-binding response regulator, NarL/FixJ family, contains REC and HTH domains	K|T	K|T	--------------------------------------------------------------------------------------------------------------------------MSNRIAISSQVINTLAVSNEPWGIKDKNSCFIYGNLALKS-LQNFSNSFEFEGAYENELPWDSAKFAEQFINHDKKVMEKQQRICSIETHIFGREQILSSYFFEKSPFYHKDGDCIGVIYHGWKAKNYSLAYLHQYHDKLPASIMLQPPTDLFTHREWDIIFLFLQKNTRKQIGRILNLAYRTIEYYMTRIYRKIGINSSQQLEAYCRANNFNYYIPEKFL--------LS------------
88	GC_00000001	core	Plum_DE22	4559	16	267	24	0	0.732574	0.730434	0.731502			COG2197	DNA-binding response regulator, NarL/FixJ family, contains REC and HTH domains	K|T	K|T	------------------------------------------------------------------------------------------------------------------------MKKINGTYISSQIINTMEASNEPWGIKDKNSRFIYGNPALKS-IQNIPTSFDYEGLFDDELPWGGAAFAKEFIDHDKIVMTKGKRICSLETYTYGKENILSSYFQEKLPLYNDAKECIGILFHGWKAKDFSLINLYQYYNVLPTSIIFQPPTDTFTQREWDIIFFFLQKYTRKQIGKILNISYRTIESHMANIYHKIGVDSNQQLEEYCLINNFKRYV---------------------------
93	GC_00000001	core	Plum_DE61	2191	16	267	24	0	0.732574	0.730434	0.731502			COG2197	DNA-binding response regulator, NarL/FixJ family, contains REC and HTH domains	K|T	K|T	------------------------------------------------------------------------------------------------------------------------MRKFNKLNISSQVINTLKQSNDPWGIKDKNSCIIYGNLALKH-LNNLSDSFDYEGRYDDEIPWDGAEFAKEFVIHDKTVMEKGARVCSLETHIHGKDNFLSSYFCEKYPFYNDDNECVGTMLHAWKAQDFSFTRL--FYGKLPSSILFSPPTDIFTQREWDVIFLMLHKYTSKQIGRILNISYRTVESHFSRIYKRIGVHSSRQLEDYCRMNDYDLYVPERFV---KPKSRIF-P----------
97	GC_00000001	core	Plum_DE61	2664	16	267	24	0	0.732574	0.730434	0.731502			COG2197	DNA-binding response regulator, NarL/FixJ family, contains REC and HTH domains	K|T	K|T	--------------------------------------------------------------------------------------------------------------------------MKTANNISAQIINTIKNSHDPWGIKDKSTCFIYENKAMAM-LQDIPLNLNVEGRFDCELPWAGAIFEEQFQRHDRTVMRLEKSICSLETHRFGKEKHLSSYFFEKFPFYNEDNECIGIIFHGRKAEALALKEF--FNGKLPPSIMFCSPSEQFSQQEWEIIFLFLAKHSKREISERLNIPYQSVKDQIEKTYQKLKINSDSQFEEYCRMNNFNLYIPERFL---FPYS---------------
94	GC_00000001	core	Plum_DE61	2665	16	267	24	0	0.732574	0.730434	0.731502			COG2197	DNA-binding response regulator, NarL/FixJ family, contains REC and HTH domains	K|T	K|T	-------------------------------------------------------------------------------------------------------------------------MIYNKLTVSPQIINLMETSHEPWGIKDQNSRFVYENKAMAM-LRDLPRGFNVEGRLDNDLPWEGAAFAEQFQIHDRAVMQAEQRICSLETHLYGKEKLLSSYFFEKFPFYNGDNQCVGVIFHAWKAEAFSLTRF--FHGKLPASIMFQPPSELFTQREWDVIFLFLQRYTSKQIGRILNISYRTVETHMLRIYKKISINSGQQLDEYCRLNDFDLYVPERFL---KPGSKMF-I----------
91	GC_00000001	core	Plum_DE61	2798	16	267	24	0	0.732574	0.730434	0.731502			COG2197	DNA-binding response regulator, NarL/FixJ family, contains REC and HTH domains	K|T	K|T	--------------------------------------------------------------------------------------------------------------------------MDNKLIISSQVINTMEQSNAPWAIKDKNSRFIYANQGCKH-LQNISSSFDYGGRYDDEIPWGGAEFAKEYIIHDQKVMEKEERICLLLTHKFGKEQILSSYFFEKYPFYHEDGSCMGTIFHGWQVQDFSFTRL--FHGKLPANIMFQPPTDLFTQREWDVIFLMLHKYTSKQIGRMLNISYRTVETHISRIYKRIGLHSSRQLEEYCRTNDYDLYVPERFV---HSESRMF-P----------
92	GC_00000001	core	Plum_DE61	2800	16	267	24	0	0.732574	0.730434	0.731502			COG2197	DNA-binding response regulator, NarL/FixJ family, contains REC and HTH domains	K|T	K|T	--------------------------------------------------------------------------------------------------------------------------MENELIISSQVINTMQQSNEPWAIKDKNSCWIFGNLAFRQ-IQNLPDLFDYEGKNDSELPWNGAEFAKEFVIHDKNVMKQEKRICSLETHTYGKDKFLSSYFSEKYPIYNDENECIGLFLHAWKAQDFSFTRL--FRGKLPASILFQPPTDLFTQREWDVIFLLLHKYTSKQIGRMLNISYRTVESHISRIYGRIGVHSSRQLEEYCRTNDYDLYMPKKFI---HPKNRVF-L----------
95	GC_00000001	core	Plum_DE61	2801	16	267	24	0	0.732574	0.730434	0.731502			COG2771	DNA-binding transcriptional regulator, CsgD family	K	K	--------------------------------------------------------------------------------------------------------------------------MKNNYEISPQVINTMEISNEPWGIKDSSSNFIYGNSATKRFIHNFKESFDYEGLYDHELPWDGAEFAKEFILHDKNVMVKGERVCSLETHVFGQEQTLSSYFCEKLPLYHDNGNCMGIMYHMWKAKKYSLTYLHQYYDKLPSSMLLQPPSDLFTHREWDIIFLFLQKQPKKQIGKILNIAYHEVEEHMSRIYRKIGIHSSQQLEEYCRANNFDHYIPERFL--------LS------------
96	GC_00000001	core	Plum_DE61	3395	16	267	24	0	0.732574	0.730434	0.731502			COG2197	DNA-binding response regulator, NarL/FixJ family, contains REC and HTH domains	K|T	K|T	-------------------------------------------------------------------------------------------------------------------------MTRKNPTISLQIINTLEISNEPWGVKDKSSCFLYGNSALIK-LQNINANYDYEGKYDSDIPWRGNEFAKDFITHDLQVIKNRESILSLETHVFGRDKVLSSYFQEKFPLDDGKGECIGILFHAWKVQDNSLTRL--FHSKLPTSIMFQSPTHLLTEQEWEVVFLFLQKYSRKQSCQLLKISHKTIEEYIRKIYNKLKVNSDSQLEEYCRLNSFDLYAPKRFL-------LSY-L----------
119	GC_00000001	core	Plum_EN01	901	16	267	24	0	0.732574	0.730434	0.731502			COG2197	DNA-binding response regulator, NarL/FixJ family, contains REC and HTH domains	T|K	T|K	-------------------------------------------------------------------------------------------------------------------------MTRKNSTTSLQIINTLAASNEPWGVKDKSSCFLYGNDALIK-LQNINANYDYEGKYDSDIP---------------------------------------------------------------------------------------------------------------------------------------------------------------------------------------
115	GC_00000001	core	Plum_EN01	917	16	267	24	0	0.732574	0.730434	0.731502			COG2771	DNA-binding transcriptional regulator, CsgD family	K	K	--------------------------------------------------------------------------------------------------------------------------MKNNYSLSPQVINTMEISNEPWGVKDSSSNFIYGNSATKKFIHNFKASFDYEGLYDHELPWDGAEFAKEFILHDKSVMTKGERVCSLETHVFGQEQTLSSYFCEKLPLYHDNGHCMGIMYHMWKAKEYSLTCLHQYYDKLPPSLLFQPPSDLFTQQEWDIIFLFLQKQPKKQIGKILNIAYHEVEEHMLRIYRKIGIHSSQQLEEYFRANNFEHYIPERFL--------LS------------
98	GC_00000001	core	Plum_EN01	918	16	267	24	0	0.732574	0.730434	0.731502			COG2197	DNA-binding response regulator, NarL/FixJ family, contains REC and HTH domains	T|K	T|K	--------------------------------------------------------------------------------------------------------------------------MSNKLIISSQVINTMEQSNEPWGIKDKNTCYIYVNQACKR-LQNISSYFDYEGLYEHELPWDGAEFAKEYMAHDRKVVEQEKRICSLETHIHGKEQILSSYFFAKYPLYHEDGSCVGIIYHGWQAQDPSFTWL--FHGKLPASIMFQPPTDLFTQREWDVIFLMLQKHSSKQTGKVLNISYRTVETHISRIYGRIGVHSSDQLEEYCRTHDYHLYMPKKFI---HPKNRVF-L----------
106	GC_00000001	core	Plum_EN01	920	16	267	24	0	0.732574	0.730434	0.731502			COG2197	DNA-binding response regulator, NarL/FixJ family, contains REC and HTH domains	T|K	T|K	--------------------------------------------------------------------------------------------------------------------------MKKNHAISPQVINTMAQSNEPWGIKDENSCFIYANQACNR-VQNISRSFDYEGLYDYDLPWDGAEFSEEYMANDKIVMEKEERICSLVTHKFFKEQILSSYFFEKYPLYHEDGSCMGTIYHGWQVQDFSFTRL--FRGKLPANIMFQPPTDRFTQREWDVIFLMLHKYSNKQIGIMLNISYRTVENHISRICKRIGLHSSRQLEEYCRTNDYDLYVPKRFV---QPGSRTF-P----------
99	GC_00000001	core	Plum_EN01	921	16	267	24	0	0.732574	0.730434	0.731502			COG2197	DNA-binding response regulator, NarL/FixJ family, contains REC and HTH domains	T|K	T|K	--------------------------------------------------------------------------------------------------------------------------MNKNYVISPQIINTMEQSNEPWGIKDKNSCFIYVNQACKH-LQNISSSFDYEGLYEYELPWDGAEFAKEYMLHDQKVMEQEKRICSLETHLFGKEQILSSYFLAKYPLYHENGSCMGVIYHGWQAQDFSFTRL--FRGKLPANIMFQPPTDRFTQREWDVIFLILHKYTNKQIGIMLNISYRTVENHISRICKRIGLHSSRQLEEYCRTNDYDLYVPKRFV---HPESKMF-L----------
100	GC_00000001	core	Plum_EN01	922	16	267	24	0	0.732574	0.730434	0.731502			COG2197	DNA-binding response regulator, NarL/FixJ family, contains REC and HTH domains	T|K	T|K	--------------------------------------------------------------------------------------------------------------------------MKKNYVISPQIINTMAQSNEPWGIKDKNSCFIYANQACKR-VQNISSSFDYEGLYDYDLPWDGAEFAEEYMTHDRMVMEKEERMRSLITHVHGKEQILSSYFFEKHPFYHEDGSCIGTIYHGWQAQDFSFTRL--FRGKLPANIMFQPPTDRFTQREWDVIFLILHKYTSKQIGIILNISYRTVENHISRICKRIGLHSSRQLEEYCRTNDYDLYVPERFV---HPESRIF-P----------
103	GC_00000001	core	Plum_EN01	923	16	267	24	0	0.732574	0.730434	0.731502			COG2197	DNA-binding response regulator, NarL/FixJ family, contains REC and HTH domains	T|K	T|K	--------------------------------------------------------------------------------------------------------------------------MKKNYVISPQIINTMEQSNAPWAIKDKNSCHIYVNQACKR-LLNISRSFDFEGLYDNELPWNGAEFAKEYIAHDQKVMEKEEGVCLLVTHTFGKEQILSSYFFEKHPLYHEDGSCMGTIYHGWQAQDFSFTRL--FHGKLPANIMFQPPTDLFTQREWDVIFLLLHKYTSKQIGRMLNISYRTVENHISRICKRIGLHSSRQLEEYCRTNDYDLYVPERFV---HPESKMF-P----------
108	GC_00000001	core	Plum_EN01	924	16	267	24	0	0.732574	0.730434	0.731502			COG2197	DNA-binding response regulator, NarL/FixJ family, contains REC and HTH domains	T|K	T|K	--------------------------------------------------------------------------------------------------------------------------MENELIISPQVINTMQQSNEPWAIKDKNSCWVFGNLAFRQ-IQNLPDLFDYEGKNDSELPWNGAEFAKEFVIHDKNVMKQEKRICSLETHTYGKDKFLSSYFSEKYPIYNDENECIGLFLHAWKAQDFSLTRL--FYGKLPASILFQPPTDLFTQREWDVIFLLLHKYTSKQIGRMLNISYRTVETHISRIYKRIGLHSTRQLEDYCRTNDYDLYVPERFV---HPESKMF-P----------
107	GC_00000001	core	Plum_EN01	926	16	267	24	0	0.732574	0.730434	0.731502			COG2197	DNA-binding response regulator, NarL/FixJ family, contains REC and HTH domains	T|K	T|K	--------------------------------------------------------------------------------------------------------------------------MENELIISSQVINTMEQSNDPWGIKDKNSCFIYGNSATKQFIHDFKKSFNYEGLYDDDLNWDGAEFAKEFIAHDKSVMERGGRVCSLETHLFGKDKFLSSYFCEKTPIYHDNGDCIGTIYHMWKAQDFSFTRL--FYGKLPASILFQPPTDLFTQREWDVIFLLLHKYTSKQIGRMLNISYRTVETHISRIYKRIGLHSTRQLEDYCRTNDYDLYVPKRFV---QPRSKMF-P----------
102	GC_00000001	core	Plum_EN01	928	16	267	24	0	0.732574	0.730434	0.731502			COG2197	DNA-binding response regulator, NarL/FixJ family, contains REC and HTH domains	T|K	T|K	--------------------------------------------------------------------------------------------------------------------------MDNKLIISSQVINTLEQSNDPWGIKDKNSCFIYGNLALKS-IKNISSSFEFEGFYDDEIPWDGAEFAKEYIAHDQKVMEKEERVCSLETHVFGKEQILSSYFCAKYPFYHEDGSCMGTIYHAWQAQDFSFTRL--FRGKLPASILFQPPTDLFTQREWDVIFLMLQKYTNKQIGIMLNISYRTVENHISRICKRIGLHSSRQLEEYCRTNDYDLYVPKRFV---QSGSRML-P----------
104	GC_00000001	core	Plum_EN01	931	16	267	24	0	0.732574	0.730434	0.731502			COG2197	DNA-binding response regulator, NarL/FixJ family, contains REC and HTH domains	T|K	T|K	--------------------------------------------------------------------------------------------------------------------------MDNKLIISSQVINTLKQSNDPWGIKDKNSCFIYGNLALKS-LKNFSSSFEFEGLYEHELPWDGAEFAKEYIAHDQKVMEKEERVCLFLTHTFGKEKILSSYFFEKYPLYHENGSCMGTIYHGWQAQDFSFTRL--FRGKLPANIMFQPPTDLFTQREWDVIFLMLQKYTNKQIGIMLNISYRTVENHISRICKRIGLHSSRQLEEYCRTNDYDLYVPKRFV---QSGSRML-P----------
105	GC_00000001	core	Plum_EN01	933	16	267	24	0	0.732574	0.730434	0.731502			COG2197	DNA-binding response regulator, NarL/FixJ family, contains REC and HTH domains	T|K	T|K	--------------------------------------------------------------------------------------------------------------------------MSNKLIISSQVINTMEQSNDPWGIKDENSCLIYVNLALKS-LHNVPNSFNYEGLFDDEIPWNGAEFAKEHVTQDKIVMEEKERICSLETHLFGKEQILSSYFCEKYPLYHEDGSCMGTIFHGWQVQDFSFTRL--FYGKLPASILFQPPTDLFTQREWDVIFLLLHKYTSKQIGRMLNISYRTVETHISRIYKRIGLHSTRQLEDYCRTNDYDLYVPERFV---HPESKMF-P----------
101	GC_00000001	core	Plum_EN01	934	16	267	24	0	0.732574	0.730434	0.731502			COG2197	DNA-binding response regulator, NarL/FixJ family, contains REC and HTH domains	T|K	T|K	--------------------------------------------------------------------------------------------------------------------------MDNKLIISSQVINTMEQSNAPWAIKDKNSRFMYANQACKH-LQNISSSFDYEGLYDDEIPWGGAEFAKEYIIHDQKVMEKEERICLLLTHKFGKEQILSSYFFEKYPLYHEDGSCMGTMFHGWQVQDFSFTRL--FHGKLPANIMFQPPTDLFTQREWDVIFLMLQKYTNKQIGIMLNISYRTVENHISRICKRIGLHSSRQLEEYCRTNDYDLYVPKRFV---QPRSKMF-P----------
117	GC_00000001	core	Plum_EN01	936	16	267	24	0	0.732574	0.730434	0.731502			COG2197	DNA-binding response regulator, NarL/FixJ family, contains REC and HTH domains	T|K	T|K	-------------------------------------------------------------------------------------------------------------------------------------------------------------------------------------------------------MTKEQRVCSLETHVYGKNQILSSYFFEKLPIYHEDGSCMGILFHGWQAQDFSFTRL--FYGKLPASIMFQPPTDLFTQREWDVIFLMLHKYTSKQIGRMLNISYRTVETHISRIYKRIGLHSTRQLEDYCRTNDYDLYVPERFV---HPESRMF-P----------
118	GC_00000001	core	Plum_EN01	937	16	267	24	0	0.732574	0.730434	0.731502			COG2197	DNA-binding response regulator, NarL/FixJ family, contains REC and HTH domains	T|K	T|K	---------------------------------------------------------------------------------------------------------------------------MSNKIISSQIINTMKQCNDPWGIKDKNSCFIYANQSFKT-LQNLSNSFDYEGVFDDEIP---------------------------------------------------------------------------------------------------------------------------------------------------------------------------------------
110	GC_00000001	core	Plum_EN01	1114	16	267	24	0	0.732574	0.730434	0.731502			COG2197	DNA-binding response regulator, NarL/FixJ family, contains REC and HTH domains	T|K	T|K	--------------------------------------------------------------------------------------------------------------------------MDNKLIISPQVINTMKQSNEPWGIKDKNSCFIYGNKALKH-LENLPDSFDYEGWYDYELPWSGAEFAKEFVLHDQSVMKSETTVCSLETHMYGNDKFLSSHFCEKYPLYNNENECVGVIFHGWEVQDFSLTRL--FYGKLPASIIFQPPTDLFTPREWDVVFLSLHKYTSKQIGRILNISYRTVEHYTAQIYRKVGVRSAQQLEEYCRFNNYDLYVPERFL---RPESSIL-V----------
112	GC_00000001	core	Plum_EN01	1121	16	267	24	0	0.732574	0.730434	0.731502			COG2197	DNA-binding response regulator, NarL/FixJ family, contains REC and HTH domains	T|K	T|K	--------------------------------------------------------------------------------------------------------------------------MNNKLIISPQVINTLAISNDPWGIKDKNSCFIYGNKALNS-IKGFSDSFDFEGLYDDELPWDGAEFAKEYIHHDQKVMKEEKSYVSLETHIWGEIRTLSSYFCEKQPIYHENGDCLGIIYHLWKAQDYSLTRL--YHGKLPASIIFQPPTHLFTQREWDVIFLSLHKYTSKQIGRILNISYRTVEHYTAQIYRKVGVRSARQLEEYCRFNNYDLYVPERFL---RPESSIF-V----------
113	GC_00000001	core	Plum_EN01	1128	16	267	24	0	0.732574	0.730434	0.731502			COG2197	DNA-binding response regulator, NarL/FixJ family, contains REC and HTH domains	T|K	T|K	---------------------------------------------------------------------------------------------------------------------------MKNCTISPQIINTMEISNEPWGIKDSSSCFIYGNKALSS-IKNFSQSFDYSGLYDHELPWDGAEFAKEYIHHDQKVMKTGKNICSLETHIFGKEQILSSYFCEKMPFYHEDGSCIGVIYHCWRIKDYSLTRLYQYHNKLPSSILLQPPTDLFTEREWDIIFLFLQKYTINQIGIILNLDSSVIENHTDRIYHKININSTLQLEEYCRVNSLYHYIPEKFL--------LT------------
116	GC_00000001	core	Plum_EN01	3949	16	267	24	0	0.732574	0.730434	0.731502			COG2197	DNA-binding response regulator, NarL/FixJ family, contains REC and HTH domains	T|K	T|K	---------------------------------------------------------------------------------------------------------------------------MKNYIISPQIINTMEISNEPWGIKDSSSNFIYGNSATKKYIHNFKASFNYDGLYDHELPWNGAEFAKEFIIQDRMVMAKEQRICSVETHIFGQDQILSSYFCEKLPFYHEDGNCIGVMYHCWEAKSYSLASLHQYYKELPTSIILQPPSDIFTPREWDIIFFFLQKYTRQQIKQILNIAYRTIETYMAQIYKKIGIHSSQQLEEYCLANNFHHYVPEKFL--------LS------------
109	GC_00000001	core	Plum_EN01	3950	16	267	24	0	0.732574	0.730434	0.731502			COG2197	DNA-binding response regulator, NarL/FixJ family, contains REC and HTH domains	T|K	T|K	------------------------------------------------------------------------------------------------------------------------MNKINKVDISPSVINTMQQSNEPWGIKDKNSCFIYGNLALKH-IQNLPDSFDYEGQYDDEIPWDGAGFAKEFVIHDKTVMEKDSRVCSLETHMFGKDNFLSSYFQEKYPFYNDDNECVGTMFHGWKAQDFSFTRL--FYGKLPSSILFSPPTDIFTKREWDVIFLMLHKYTSKQIGRMLNISYRTVESHFSRIYKRIGVHSSRQLEDYCRTNDYDLYVPERFV---KRKSKMF-S----------
111	GC_00000001	core	Plum_EN01	4680	16	267	24	0	0.732574	0.730434	0.731502			COG2197	DNA-binding response regulator, NarL/FixJ family, contains REC and HTH domains	T|K	T|K	--------------------------------------------------------------------------------------------------------MIQTYHNLNPKWVKRNYNMSNRIAISSQVINTLAVSNEPWGIKDKNSCFIYGNLALKS-LQNFSNSFEFEGAYENELPWDSAKFAEQFINHDKKVMEKQQRICSIETHIFGREQILSSYFFEKSPFYHKDGDCIGVIYHGWKAKNYSLAYLHQYHDKLPASIMLQPPTDLFTHREWDIIFLFLQKNTRKQIGRILNLAYRTIEYYMTRIYRKIGINSSQQLEAYCRANNFNYYIPEKFL--------LS------------
114	GC_00000001	core	Plum_EN01	4681	16	267	24	0	0.732574	0.730434	0.731502			COG2197	DNA-binding response regulator, NarL/FixJ family, contains REC and HTH domains	T|K	T|K	------------------------------------------------------------------------------------------------------------------------MKKINGTYISSQIINTMEASNEPWGIKDKNSRFIYGNPALKS-IQNIPTSFDYEGLFDDELPWGGAAFAKEFIDHDKIVMTKGKRICSLETYTYGKENILSSYFQEKLPLYNDAKECIGILFHGWKAKDFSLINLYQYYNVLPTSIIFQPPTDTFTQREWDIIFFFLQKYTRKQIGKILNISYRTIESHMANIYHKIGVDSNQQLEEYCLINNFKRYVPEKFL--------LF------------
127	GC_00000001	core	Plum_HB13	1626	16	267	24	0	0.732574	0.730434	0.731502			COG2197	DNA-binding response regulator, NarL/FixJ family, contains REC and HTH domains	T|K	T|K	------------------------------------------------------------------------------------------------------------------------MNKINKVDISPSVINTMQQSNEPWGIKDKNSCFIYGNLALKH-IQNLPDSFDYEGQYDDEIPWDGAGFAKEFVIHDKTVMEKDSRVCSLETHMFGKDNFLSSYFQEKYPFYNDDNECVGTMFHGWKAQDFSFTRL--FYGKLPSSILFSPPTDIFTKREWDVIFLMLHKYTSKQIGRMLNISYRTVESHFSRIYKRIGVHSSRQLEDYCRTNDYDLYVPERFV---KRKSKMF-S----------
134	GC_00000001	core	Plum_HB13	1627	16	267	24	0	0.732574	0.730434	0.731502			COG2197	DNA-binding response regulator, NarL/FixJ family, contains REC and HTH domains	T|K	T|K	---------------------------------------------------------------------------------------------------------------------------MKNYIISPQIINTMEISNEPWGIKDSSSNFIYGNSATKKYIHNFKASFNYDGLYDHELPWNGAEFAKEFIIQDRMVMAKEQRICSVETHIFGQDQILSSYFCEKLPFYHEDGNCIGVMYHCWEAKSYSLASLHQYYKELPTSIILQPPSDIFTPREWDIIFFFLQKYTRQQIKQILNIAYRTIETYMAQIYKKIGIHSSQQLEEYCLANNFHHYVPEKFL--------LS------------
137	GC_00000001	core	Plum_HB13	2720	16	267	24	0	0.732574	0.730434	0.731502			COG2197	DNA-binding response regulator, NarL/FixJ family, contains REC and HTH domains	T|K	T|K	-------------------------------------------------------------------------------------------------------------------------MTRKNSTTSLQIINTLAASNEPWGVKDKSSCFLYGNDALIK-LQNINANYDYEGKYDSDIP---------------------------------------------------------------------------------------------------------------------------------------------------------------------------------------
120	GC_00000001	core	Plum_HB13	3181	16	267	24	0	0.732574	0.730434	0.731502			COG2197	DNA-binding response regulator, NarL/FixJ family, contains REC and HTH domains	T|K	T|K	--------------------------------------------------------------------------------------------------------------------------MSNKLIISSQVINTMEQSNEPWGIKDKNTCYIYVNQACKR-LQNISSYFDYEGLYEHELPWDGAEFAKEYMAHDRKVVEQEKRICSLETHIHGKEQILSSYFFAKYPLYHEDGSCVGIIYHGWQAQDPSFTWL--FHGKLPASIMFQPPTDLFTQREWDVIFLMLQKHSSKQTGKVLNISYRTVETHISRIYGRIGVHSSDQLEEYCRTHDYHLYMPKKFI---HPKNRVF-L----------
132	GC_00000001	core	Plum_HB13	3182	16	267	24	0	0.732574	0.730434	0.731502			COG2771	DNA-binding transcriptional regulator, CsgD family	K	K	--------------------------------------------------------------------------------------------------------------------------MKNNYSLSPQVINTMEISNEPWGVKDSSSNFIYGNSATKKFIHNFKASFDYEGLYDHELPWDGAEFAKEFILHDKSVMTKGERVCSLETHVFGQEQTLSSYFCEKLPLYHDNGHCMGIMYHMWKAKEYSLTCLHQYYDKLPPSLLFQPPSDLFTQQEWDIIFLFLQKQPKKQIGKILNIAYHEVEEHMLRIYRKIGIHSSQQLEEYFRANNFEHYIPERFL--------LS------------
130	GC_00000001	core	Plum_HB13	3958	16	267	24	0	0.732574	0.730434	0.731502			COG2197	DNA-binding response regulator, NarL/FixJ family, contains REC and HTH domains	T|K	T|K	--------------------------------------------------------------------------------------------------------------------------MNNKLIISPQVINTLAISNDPWGIKDKNSCFIYGNKALNS-IKGFSDSFDFEGLYDDELPWDGAEFAKEYIHHDQKVMKEEKSYVSLETHIWGEIRTLSSYFCEKQPIYHENGDCLGIIYHLWKAQDYSLTRL--YHGKLPASIIFQPPTHLFTQREWDVIFLSLHKYTSKQIGRILNISYRTVEHYTAQIYRKVGVRSARQLEEYCRFNNYDLYVPERFL---RPESSIF-V----------
128	GC_00000001	core	Plum_HB13	3965	16	267	24	0	0.732574	0.730434	0.731502			COG2197	DNA-binding response regulator, NarL/FixJ family, contains REC and HTH domains	T|K	T|K	--------------------------------------------------------------------------------------------------------------------------MDNKLIISPQVINTMKQSNEPWGIKDKNSCFIYGNKALKH-LENLPDSFDYEGWYDYELPWSGAEFAKEFVLHDQSVMKSETTVCSLETHMYGNDKFLSSHFCEKYPLYNNENECVGVIFHGWEVQDFSLTRL--FYGKLPASIIFQPPTDLFTPREWDVVFLSLHKYTSKQIGRILNISYRTVEHYTAQIYRKVGVRSAQQLEEYCRFNNYDLYVPERFL---RPESSIL-V----------
129	GC_00000001	core	Plum_HB13	4156	16	267	24	0	0.732574	0.730434	0.731502			COG2197	DNA-binding response regulator, NarL/FixJ family, contains REC and HTH domains	T|K	T|K	--------------------------------------------------------------------------------------------------------------------------MSNRIAISSQVINTLAVSNEPWGIKDKNSCFIYGNLALKS-LQNFSNSFEFEGAYENELPWDSAKFAEQFINHDKKVMEKQQRICSIETHIFGREQILSSYFFEKSPFYHKDGDCIGVIYHGWKAKNYSLAYLHQYHDKLPASIMLQPPTDLFTHREWDIIFLFLQKNTRKQIGRILNLAYRTIEYYMTRIYRKIGINSSQQLEAYCRANNFNYYIPEKFL--------LS------------
136	GC_00000001	core	Plum_HB13	4317	16	267	24	0	0.732574	0.730434	0.731502			COG2197	DNA-binding response regulator, NarL/FixJ family, contains REC and HTH domains	T|K	T|K	---------------------------------------------------------------------------------------------------------------------------MSNKIISSQIINTMKQCNDPWGIKDKNSCFIYANQSFKT-LQNLSNSFDYEGVFDDEIP---------------------------------------------------------------------------------------------------------------------------------------------------------------------------------------
135	GC_00000001	core	Plum_HB13	4318	16	267	24	0	0.732574	0.730434	0.731502			COG2197	DNA-binding response regulator, NarL/FixJ family, contains REC and HTH domains	T|K	T|K	-------------------------------------------------------------------------------------------------------------------------------------------------------------------------------------------------------MTKEQRVCSLETHVYGKNQILSSYFFEKLPIYHEDGSCMGILFHGWQAQDFSFTRL--FYGKLPASIMFQPPTDLFTQREWDVIFLMLHKYTSKQIGRMLNISYRTVETHISRIYKRIGLHSTRQLEDYCRTNDYDLYVPERFV---HPESRMF-P----------
123	GC_00000001	core	Plum_HB13	4320	16	267	24	0	0.732574	0.730434	0.731502			COG2197	DNA-binding response regulator, NarL/FixJ family, contains REC and HTH domains	T|K	T|K	--------------------------------------------------------------------------------------------------------------------------MDNKLIISSQVINTMEQSNAPWAIKDKNSRFMYANQACKH-LQNISSSFDYEGLYDDEIPWGGAEFAKEYIIHDQKVMEKEERICLLLTHKFGKEQILSSYFFEKYPLYHEDGSCMGTMFHGWQVQDFSFTRL--FHGKLPANIMFQPPTDLFTQREWDVIFLMLQKYTNKQIGIMLNISYRTVENHISRICKRIGLHSSRQLEEYCRTNDYDLYVPKRFV---QPRSKMF-P----------
125	GC_00000001	core	Plum_HB13	4321	16	267	24	0	0.732574	0.730434	0.731502			COG2197	DNA-binding response regulator, NarL/FixJ family, contains REC and HTH domains	T|K	T|K	--------------------------------------------------------------------------------------------------------------------------MSNKLIISSQVINTMEQSNDPWGIKDENSCLIYVNLALKS-LHNVPNSFNYEGLFDDEIPWNGAEFAKEHVTQDKIVMEEKERICSLETHLFGKEQILSSYFCEKYPLYHEDGSCMGTIFHGWQVQDFSFTRL--FYGKLPASILFQPPTDLFTQREWDVIFLLLHKYTSKQIGRMLNISYRTVETHISRIYKRIGLHSTRQLEDYCRTNDYDLYVPERFV---HPESKMF-P----------
124	GC_00000001	core	Plum_HB13	4322	16	267	24	0	0.732574	0.730434	0.731502			COG2197	DNA-binding response regulator, NarL/FixJ family, contains REC and HTH domains	T|K	T|K	--------------------------------------------------------------------------------------------------------------------------MKKNYVISPQIINTMEQSNAPWAIKDKNSCHIYVNQACKR-LLNISRSFDFEGLYDNELPWNGAEFAKEYIAHDQKVMEKEEGVCLLVTHTFGKEQILSSYFFEKHPLYHEDGSCMGTIYHGWQAQDFSFTRL--FHGKLPANIMFQPPTDLFTQREWDVIFLLLHKYTSKQIGRMLNISYRTVENHISRICKRIGLHSSRQLEEYCRTNDYDLYVPERFV---HPESKMF-P----------
122	GC_00000001	core	Plum_HB13	4323	16	267	24	0	0.732574	0.730434	0.731502			COG2197	DNA-binding response regulator, NarL/FixJ family, contains REC and HTH domains	T|K	T|K	--------------------------------------------------------------------------------------------------------------------------MKKNYVISPQIINTMAQSNEPWGIKDKNSCFIYANQACKR-VQNISSSFDYEGLYDYDLPWDGAEFAEEYMTHDRMVMEKEERMRSLITHVHGKEQILSSYFFEKHPFYHEDGSCIGTIYHGWQAQDFSFTRL--FRGKLPANIMFQPPTDRFTQREWDVIFLILHKYTSKQIGIILNISYRTVENHISRICKRIGLHSSRQLEEYCRTNDYDLYVPERFV---HPESRIF-P----------
121	GC_00000001	core	Plum_HB13	4324	16	267	24	0	0.732574	0.730434	0.731502			COG2197	DNA-binding response regulator, NarL/FixJ family, contains REC and HTH domains	T|K	T|K	--------------------------------------------------------------------------------------------------------------------------MNKNYVISPQIINTMEQSNEPWGIKDKNSCFIYVNQACKH-LQNISSSFDYEGLYEYELPWDGAEFAKEYMLHDQKVMEQEKRICSLETHLFGKEQILSSYFLAKYPLYHENGSCMGVIYHGWQAQDFSFTRL--FRGKLPANIMFQPPTDRFTQREWDVIFLILHKYTNKQIGIMLNISYRTVENHISRICKRIGLHSSRQLEEYCRTNDYDLYVPKRFV---HPESKMF-L----------
126	GC_00000001	core	Plum_HB13	4325	16	267	24	0	0.732574	0.730434	0.731502			COG2197	DNA-binding response regulator, NarL/FixJ family, contains REC and HTH domains	T|K	T|K	--------------------------------------------------------------------------------------------------------------------------MKKNHAISPQVINTMAQSNEPWGIKDENSCFIYANQACNR-VQNISRSFDYEGLYDYDLPWDGAEFSEEYMANDKIVMEKEERICSLVTHKFFKEQILSSYFFEKYPLYHEDGSCMGTIYHGWQVQDFSFTRL--FRGKLPANIMFQPPTDRFTQREWDVIFLMLHKYSNKQIGIMLNISYRTVENHISRICKRIGLHSSRQLEEYCRTNDYDLY----------------------------
131	GC_00000001	core	Plum_HB13	4716	16	267	24	0	0.732574	0.730434	0.731502			COG2197	DNA-binding response regulator, NarL/FixJ family, contains REC and HTH domains	T|K	T|K	---------------------------------------------------------------------------------------------------------------------------MKNCTISPQIINTMEISNEPWGIKDSSSCFIYGNKALSS-IKNFSQSFDYSGLYDHELPWDGAEFAKEYIHHDQKVMKTGKNICSLETHIFGKEQILSSYFCEKMPFYHEDGSCIGVIYHCWRIKDYSLTRLYQYHNKLPSSILLQPPTDLFTEREWDIIFLFLQKYTINQIGIILNLDSSVIENHTDRIYHKININSTLQLEEYCRVNSLYHYIPEKFL--------LT------------
133	GC_00000001	core	Plum_HB13	4731	16	267	24	0	0.732574	0.730434	0.731502			COG2197	DNA-binding response regulator, NarL/FixJ family, contains REC and HTH domains	T|K	T|K	------------------------------------------------------------------------------------------------------------------------MKKINGTYISSQIINTMEASNEPWGIKDKNSRFIYGNPALKS-IQNIPTSFDYEGLFDDELPWGGAAFAKEFIDHDKIVMTKGKRICSLETYTYGKENILSSYFQEKLPLYNDAKECIGILFHGWKAKDFSLINLYQYYNVLPTSIIFQPPTDTFTQREWDIIFFFLQKYTRKQIGKILNISYRTIESHMANIYHKIGVDSNQQLEEYCLINNFKRYVP--------------------------
143	GC_00000001	core	Plum_HU23	2640	16	267	24	0	0.732574	0.730434	0.731502			COG2197	DNA-binding response regulator, NarL/FixJ family, contains REC and HTH domains	K|T	K|T	--------------------------------------------------------------------------------------------------------------------------MENELIISPQVINTMQQSNEPWAIKDKNSCWIFCNSALRQ-MQNIPDLFDYEGKYDSELPWNGAEFAKEFVIHDKSVMKQEKRICSLETHTYGKDKFLSSYFSEKYPIYNDENECIGLFIHGWKAQDFSLTRL--FYGKLPASILFQPPTDLFTQREWDIIFLLLHKYTSKQIGRMLNISYRTVETHISRIYKRIGLHSSRQLEDYCRTNDYDLYVPERFV---HPESKMF-P----------
140	GC_00000001	core	Plum_HU23	2641	16	267	24	0	0.732574	0.730434	0.731502			COG2197	DNA-binding response regulator, NarL/FixJ family, contains REC and HTH domains	K|T	K|T	--------------------------------------------------------------------------------------------------------------------------MNKNYVISPQIINTMAQSNEPWGIKDKNSCFIYVNQACKH-VQNISSSFDYEGLYDYDLPWDGAEFAEEYMTHDRMVMEIEERMRSLITHVHGKEQILSSYFFEKHPLYHEDGSCIGTIYHGWQAQDFSFTRL--FRGKLPANIMFQPPTDRFTQREWDVIFLILHKYTNKQIGIMLNISYRTVENHISRICKRIGLHSSRQLEEYCRTNDYDLYVPERFV---HPESRMF-P----------
138	GC_00000001	core	Plum_HU23	2642	16	267	24	0	0.732574	0.730434	0.731502			COG2197	DNA-binding response regulator, NarL/FixJ family, contains REC and HTH domains	K|T	K|T	--------------------------------------------------------------------------------------------------------------------------MKKNYVISPQIINTMEQSNEPWGIKDENTRYIYVNQACKR-LQNISSSFDYEGLYEHELPWDGAEFAKEYMAHDRKVVEQEKRICSLETHIHGKEQILSSYFFAKYPLYHEDGSCIGVIYHGWQAQDFSFIRL--FHGKLPASIMFQPPTDLFTLREWDVIFLMLHKYTSKRIGRMLNISYRTVESHISRIYGRIGVHSSRQLEEYCRTNDYDLYMPKKFI---HPKNRVF-L----------
148	GC_00000001	core	Plum_HU23	2643	16	267	24	0	0.732574	0.730434	0.731502			COG2771	DNA-binding transcriptional regulator, CsgD family	K	K	--------------------------------------------------------------------------------------------------------------------------MKNNYKISPQVINTMEISNEPWGIKDSSSNFIYGNSATKRFIHNFKESFDYEGLYDHELPWDGAEFAKEFILHDKNVMVKGERVCSLETHVFGQEQTLSSYFCEKLPLYHDNGNCMGIMYHMWKAKKYSLTYLHQYYDKLPSSMLLQPPSDLFTHREWDIIFLFLQKQPKKQIGKILNIAYHEVEEHMSRIYRKIGIHSSQQLEEYCRANNFDHYIPERFL--------LS------------
144	GC_00000001	core	Plum_HU23	2665	16	267	24	0	0.732574	0.730434	0.731502			COG2197	DNA-binding response regulator, NarL/FixJ family, contains REC and HTH domains	K|T	K|T	------------------------------------------------------------------------------------------------------------------------MRKFNKINISSQVINTMQQSNEPWGIKDKNSCFIYGNLAFKH-IQNLLGSFDYEGKYDDEIPWDGAEFTKEFVIHDRSVMEKDSRVCSLETHMYGKDNFLSSYFQEKYPFYNDDNECVGVIFHGWKAQDFSFTRL--FYGKLPSSILFSPPTDIFTQREWDVIFLMLHKYTSKQIGRMLNISYRTVETHFSRIYKRIGVHSSRQLEDYCRTNDYDLYVPERFV---NRESRIF-P----------
149	GC_00000001	core	Plum_HU23	4149	16	267	24	0	0.732574	0.730434	0.731502			COG2197	DNA-binding response regulator, NarL/FixJ family, contains REC and HTH domains	K|T	K|T	------------------------------------------------------------------------------------------------------------------------MKKINGTYISSQIINTMEASNEPWGIKDKNSRFIYANLALRS-IQNIPTSFDYEGLFDDELPWSGAEFAKEFIDHDKIVMTKGKRICSLETYTYGKEKILSSYFQEKLPLYNDAKECIGIFFHGWKAKDFSLINLHQYYNELPTSIIFHPPTDSFTQREWDIIFFFLQKYTRKQIGRVLNISYRTVESHMTNIYHKIGVDSNQQLEEYCLINNFKRYVPEKFL--------LS------------
150	GC_00000001	core	Plum_HU23	4233	16	267	24	0	0.732574	0.730434	0.731502			COG2197	DNA-binding response regulator, NarL/FixJ family, contains REC and HTH domains	K|T	K|T	-------------------------------------------------------------------------------------------------------------------------MTRKNPTISLQIINTLEVSNEPWGVKDKSSCFLYGNSALIK-LQNINANYDYEGKYDSDIPWRGNEFAKDFITHDLQVIKNRESILSLETHVFGRDKVLSSYFQEKFPLDDGKGECIGILFHAWKVQDNSLTRL--FHSKLPTSIMFQSPTYLLTEQEWEVVFLFLQKYSRKQSCQLLKISHKTIEEYIRKIYNKLKVNSDSQLEEYCRLNSFDLYAPKRFL-------LSY-L----------
139	GC_00000001	core	Plum_HU23	4260	16	267	24	0	0.732574	0.730434	0.731502			COG2197	DNA-binding response regulator, NarL/FixJ family, contains REC and HTH domains	K|T	K|T	--------------------------------------------------------------------------------------------------------------------------MDNKLIISSQVINTLTQSNDPWGIKDKNSCFIYGNLALKS-LKNFSSSFEFEGLYEHELPWDGAEFAKEYITHDQKVMEKEERVCLLLTHTFGKEQILSSYFFEKYPLYHEDGSCMGTIYHGWQAQDFSFTRL--FHGKLPANIMFQPPTDLFTQREWDVIFLMLHKYTSKQIGRMLNISYRTVETHISRIYKRIGLHSSRQLEEYCRTNDYDLYVPERFV---HPESRMF-P----------
141	GC_00000001	core	Plum_HU23	4262	16	267	24	0	0.732574	0.730434	0.731502			COG2197	DNA-binding response regulator, NarL/FixJ family, contains REC and HTH domains	K|T	K|T	--------------------------------------------------------------------------------------------------------------------------MDNKLIISSQVINTLKQSNDPWGIKDKNSCFIYGNLALKS-LKNFSSSFEFEGLYEHELPWDGAEFAKEYIAHDQKVMEKEERVCLFLTHTFGKEQILSSYFFEKYPLYHEDGSCMGTIYHGWQAQDFSFTRL--FRGKLPANIMFQPPTDRFTQREWDVIFLMLQKYTNKQIGIMLNISYRTVENHISRICKRIGLHSSRQLEEYCRTNDYDLYVPKRFV---QSGSRML-P----------
142	GC_00000001	core	Plum_HU23	4263	16	267	24	0	0.732574	0.730434	0.731502			COG2197	DNA-binding response regulator, NarL/FixJ family, contains REC and HTH domains	K|T	K|T	--------------------------------------------------------------------------------------------------------------------------MKKNYALSPQIINTMEQSNAPWAIKDKNSCHIYVNQACKS-LLNISCSFDFEGLYDDELPWDGAEFAKEYMVHDQKVMEKEEKVCLLVTHNFGKEQILSSYFFEKHPLYHEDRSCIGTIYHGWQVQDFSFTRL--FHGKLPANIMFQPPTDLFTQREWDVIFLMLHKYTSKQIGTMLNISYRTVENHISRIYKRIGLHSSRQLEEYCRTNDYDLYVPERFV---RPESRMF-P----------
145	GC_00000001	core	Plum_HU23	4265	16	267	24	0	0.732574	0.730434	0.731502			COG2197	DNA-binding response regulator, NarL/FixJ family, contains REC and HTH domains	K|T	K|T	--------------------------------------------------------------------------------------------------------------------------MENELIISSQVINTMQQSNEPWAIKDKNSCWIFGNLAFRQ-IQNLPDLFDYEGKNDSELPWNGAEFAKEFVIHDKNVMKQEKRICSLETHTYGKDKFLSSYFSEKYPIYNDENECIGLFLHAWKAQDFSFTRL--FRGKLPASILFQPPTDLFTQREWDVIFLMLHKYTNKQIGIMLNISYRTVENHISRICKRIGLHSSRQLEEYCRTNDYDLYVPESFV---HPESRMF-P----------
146	GC_00000001	core	Plum_HU23	4271	16	267	24	0	0.732574	0.730434	0.731502			COG2197	DNA-binding response regulator, NarL/FixJ family, contains REC and HTH domains	K|T	K|T	--------------------------------------------------------------------------------------------------------MIQTYHDLNPKWVKRNYNMSNHITISSQVINTLAASNEPWGIKDKNSCFIYGNLALKS-LQNFSNSFEFEGVYENELPWDSAKFAEQFINHDKKVIEKQQRICSIETHIFGREKILSSYFFEKSPFYHQDGDCIGVIYHGWKAQNHSLSYLHQYHNTLPASIMLQPPTDLFTQREWDVIFLFLQKNTRKQIGRILNLAYRTIEYYMTRIYRKIGINSSQQLEEYCRANNFNHYIPEKFL--------LS------------
147	GC_00000001	core	Plum_HU23	4371	16	267	24	0	0.732574	0.730434	0.731502			COG2197	DNA-binding response regulator, NarL/FixJ family, contains REC and HTH domains	K|T	K|T	----------------------------------------------------------------------------------------------------------------------------------------METSHEPWGIKDQNSRFVYENKAMAM-LRDLPRGFNVEGRLDNDLPWEGAAFAEQFQIHDRAVMQAEQRICSLETHLYGKEKLLSSYFFEKFPFYNRDNQCVGVIFHAWKAEAFSLTRF--FHGKLPASIMFQPPSELFTQREWDVIFLFLQRYTSKQIGRILNISYRTVETHMLRIYKKIGINSGQQLDEYCRLNDFDLYVPERFL---KPGSKMF-I----------
151	GC_00000001	core	Plum_HU23	4372	16	267	24	0	0.732574	0.730434	0.731502			COG2197	DNA-binding response regulator, NarL/FixJ family, contains REC and HTH domains	K|T	K|T	--------------------------------------------------------------------------------------------------------------------------MKTANNISAQIINTIKNSHDPWGIKDKSTCFIYENKAMAM-LQDIPLNLNVEGRFDCELPWAGAIFEEQFQRHDRTVMRLEKSICSLETHRFGKEKHLSSYFFEKFPFYNEDNECIGIIFHGRKAEALALKEF--FNGKLPPSIMFCSPSEQFSQQEWEIIFLFLAKHSKREISERLNIPYQSVKNQIEKTYQKLKINSDSQFEEYCRMNNFNLYIPERFL---FPYS---------------
174	GC_00000001	core	Plum_IL9	1044	16	267	24	0	0.732574	0.730434	0.731502			COG2197	DNA-binding response regulator, NarL/FixJ family, contains REC and HTH domains	T|K	T|K	-------------------------------------------------------------------------------------------------------------------------MTRKNSTTSLQIINTLAASNEPWGVKDKSSCFLYGNDALIK-LQNINANYDYEGKYDSDIP---------------------------------------------------------------------------------------------------------------------------------------------------------------------------------------
169	GC_00000001	core	Plum_IL9	1060	16	267	24	0	0.732574	0.730434	0.731502			COG2771	DNA-binding transcriptional regulator, CsgD family	K	K	--------------------------------------------------------------------------------------------------------------------------MKNNYSLSPQVINTMEISNEPWGVKDSSSNFIYGNSATKKFIHNFKASFDYEGLYDHELPWDGAEFAKEFILHDKSVMTKGERVCSLETHVFGQEQTLSSYFCEKLPLYHDNGHCMGIMYHMWKAKEYSLTCLHQYYDKLPPSLLFQPPSDLFTQQEWDIIFLFLQKQPKKQIGKILNIAYHEVEEHMLRIYRKIGIHSSQQLEEYFRANNFEHYIPERFL--------LS------------
152	GC_00000001	core	Plum_IL9	1061	16	267	24	0	0.732574	0.730434	0.731502			COG2197	DNA-binding response regulator, NarL/FixJ family, contains REC and HTH domains	T|K	T|K	--------------------------------------------------------------------------------------------------------------------------MSNKLIISSQVINTMEQSNEPWGIKDKNTCYIYVNQACKR-LQNISSYFDYEGLYEHELPWDGAEFAKEYMAHDRKVVEQEKRICSLETHIHGKEQILSSYFFAKYPLYHEDGSCVGIIYHGWQAQDPSFTWL--FHGKLPASIMFQPPTDLFTQREWDVIFLMLQKHSSKQTGKVLNISYRTVETHISRIYGRIGVHSSDQLEEYCRTHDYHLYMPKKFI---HPKNRVF-L----------
160	GC_00000001	core	Plum_IL9	1063	16	267	24	0	0.732574	0.730434	0.731502			COG2197	DNA-binding response regulator, NarL/FixJ family, contains REC and HTH domains	T|K	T|K	--------------------------------------------------------------------------------------------------------------------------MKKNHAISPQVINTMAQSNEPWGIKDENSCFIYANQACNR-VQNISRSFDYEGLYDYDLPWDGAEFSEEYMANDKIVMEKEERICSLVTHKFFKEQILSSYFFEKYPLYHEDGSCMGTIYHGWQVQDFSFTRL--FRGKLPANIMFQPPTDRFTQREWDVIFLMLHKYSNKQIGIMLNISYRTVENHISRICKRIGLHSSRQLEEYCRTNDYDLYVPKRFV---QPGSRTF-P----------
153	GC_00000001	core	Plum_IL9	1064	16	267	24	0	0.732574	0.730434	0.731502			COG2197	DNA-binding response regulator, NarL/FixJ family, contains REC and HTH domains	T|K	T|K	--------------------------------------------------------------------------------------------------------------------------MNKNYVISPQIINTMEQSNEPWGIKDKNSCFIYVNQACKH-LQNISSSFDYEGLYEYELPWDGAEFAKEYMLHDQKVMEQEKRICSLETHLFGKEQILSSYFLAKYPLYHENGSCMGVIYHGWQAQDFSFTRL--FRGKLPANIMFQPPTDRFTQREWDVIFLILHKYTNKQIGIMLNISYRTVENHISRICKRIGLHSSRQLEEYCRTNDYDLYVPKRFV---HPESKMF-L----------
154	GC_00000001	core	Plum_IL9	1065	16	267	24	0	0.732574	0.730434	0.731502			COG2197	DNA-binding response regulator, NarL/FixJ family, contains REC and HTH domains	T|K	T|K	--------------------------------------------------------------------------------------------------------------------------MKKNYVISPQIINTMAQSNEPWGIKDKNSCFIYANQACKR-VQNISSSFDYEGLYDYDLPWDGAEFAEEYMTHDRMVMEKEERMRSLITHVHGKEQILSSYFFEKHPFYHEDGSCIGTIYHGWQAQDFSFTRL--FRGKLPANIMFQPPTDRFTQREWDVIFLILHKYTSKQIGIILNISYRTVENHISRICKRIGLHSSRQLEEYCRTNDYDLYVPERFV---HPESRIF-P----------
157	GC_00000001	core	Plum_IL9	1066	16	267	24	0	0.732574	0.730434	0.731502			COG2197	DNA-binding response regulator, NarL/FixJ family, contains REC and HTH domains	T|K	T|K	--------------------------------------------------------------------------------------------------------------------------MKKNYVISPQIINTMEQSNAPWAIKDKNSCHIYVNQACKR-LLNISRSFDFEGLYDNELPWNGAEFAKEYIAHDQKVMEKEEGVCLLVTHTFGKEQILSSYFFEKHPLYHEDGSCMGTIYHGWQAQDFSFTRL--FHGKLPANIMFQPPTDLFTQREWDVIFLLLHKYTSKQIGRMLNISYRTVENHISRICKRIGLHSSRQLEEYCRTNDYDLYVPERFV---HPESKMF-P----------
162	GC_00000001	core	Plum_IL9	1067	16	267	24	0	0.732574	0.730434	0.731502			COG2197	DNA-binding response regulator, NarL/FixJ family, contains REC and HTH domains	T|K	T|K	--------------------------------------------------------------------------------------------------------------------------MENELIISPQVINTMQQSNEPWAIKDKNSCWVFGNLAFRQ-IQNLPDLFDYEGKNDSELPWNGAEFAKEFVIHDKNVMKQEKRICSLETHTYGKDKFLSSYFSEKYPIYNDENECIGLFLHAWKAQDFSLTRL--FYGKLPASILFQPPTDLFTQREWDVIFLLLHKYTSKQIGRMLNISYRTVETHISRIYKRIGLHSTRQLEDYCRTNDYDLYVPERFV---HPESKMF-P----------
161	GC_00000001	core	Plum_IL9	1069	16	267	24	0	0.732574	0.730434	0.731502			COG2197	DNA-binding response regulator, NarL/FixJ family, contains REC and HTH domains	T|K	T|K	--------------------------------------------------------------------------------------------------------------------------MENELIISSQVINTMEQSNDPWGIKDKNSCFIYGNSATKQFIHDFKKSFNYEGLYDDDLNWDGAEFAKEFIAHDKSVMERGGRVCSLETHLFGKDKFLSSYFCEKTPIYHDNGDCIGTIYHMWKAQDFSFTRL--FYGKLPASILFQPPTDLFTQREWDVIFLLLHKYTSKQIGRMLNISYRTVETHISRIYKRIGLHSTRQLEDYCRTNDYDLYVPKRFV---QPRSKMF-P----------
156	GC_00000001	core	Plum_IL9	1071	16	267	24	0	0.732574	0.730434	0.731502			COG2197	DNA-binding response regulator, NarL/FixJ family, contains REC and HTH domains	T|K	T|K	--------------------------------------------------------------------------------------------------------------------------MDNKLIISSQVINTLEQSNDPWGIKDKNSCFIYGNLALKS-IKNISSSFEFEGFYDDEIPWDGAEFAKEYIAHDQKVMEKEERVCSLETHVFGKEQILSSYFCAKYPFYHEDGSCMGTIYHAWQAQDFSFTRL--FRGKLPASILFQPPTDLFTQREWDVIFLMLQKYTNKQIGIMLNISYRTVENHISRICKRIGLHSSRQLEEYCRTNDYDLYVPKRFV---QSGSRML-P----------
175	GC_00000001	core	Plum_IL9	1073	16	267	24	0	0.732574	0.730434	0.731502			COG2197	DNA-binding response regulator, NarL/FixJ family, contains REC and HTH domains	T|K	T|K	--------------------------------------------------------------------------------------------------------------------------MENELIISSQVINTMEQSNDPWG--------------------------------------------------------------------------------------------------------------------------------------------------------------XTVENHISRICKRIGLHSSRQLEEYCRTNDYDLYVPKRFV---QSGSRML-P----------
173	GC_00000001	core	Plum_IL9	1074	16	267	24	0	0.732574	0.730434	0.731502			COG2197	DNA-binding response regulator, NarL/FixJ family, contains REC and HTH domains	T|K	T|K	--------------------------------------------------------------------------------------------------------------------------MDNKLIISSQVINTLEQSNDPWGIKDKNSCFIYGNLALKS-IKNISSXX-----------------------------------------------------------------------------------------------------------------------------------XXAVENN--------G-----------------------------------------------
158	GC_00000001	core	Plum_IL9	1076	16	267	24	0	0.732574	0.730434	0.731502			COG2197	DNA-binding response regulator, NarL/FixJ family, contains REC and HTH domains	T|K	T|K	--------------------------------------------------------------------------------------------------------------------------MDNKLIISSQVINTLKQSNDPWGIKDKNSCFIYGNLALKS-LKNFSSSFEFEGLYEHELPWDGAEFAKEYIAHDQKVMEKEERVCLFLTHTFGKEKILSSYFFEKYPLYHENGSCMGTIYHGWQAQDFSFTRL--FRGKLPANIMFQPPTDLFTQREWDVIFLMLQKYTNKQIGIMLNISYRTVENHISRICKRIGLHSSRQLEEYCRTNDYDLYVPKRFV---QSGSRML-P----------
159	GC_00000001	core	Plum_IL9	1078	16	267	24	0	0.732574	0.730434	0.731502			COG2197	DNA-binding response regulator, NarL/FixJ family, contains REC and HTH domains	T|K	T|K	--------------------------------------------------------------------------------------------------------------------------MSNKLIISSQVINTMEQSNDPWGIKDENSCLIYVNLALKS-LHNVPNSFNYEGLFDDEIPWNGAEFAKEHVTQDKIVMEEKERICSLETHLFGKEQILSSYFCEKYPLYHEDGSCMGTIFHGWQVQDFSFTRL--FYGKLPASILFQPPTDLFTQREWDVIFLLLHKYTSKQIGRMLNISYRTVETHISRIYKRIGLHSTRQLEDYCRTNDYDLYVPERFV---HPESKMF-P----------
155	GC_00000001	core	Plum_IL9	1079	16	267	24	0	0.732574	0.730434	0.731502			COG2197	DNA-binding response regulator, NarL/FixJ family, contains REC and HTH domains	T|K	T|K	--------------------------------------------------------------------------------------------------------------------------MDNKLIISSQVINTMEQSNAPWAIKDKNSRFMYANQACKH-LQNISSSFDYEGLYDDEIPWGGAEFAKEYIIHDQKVMEKEERICLLLTHKFGKEQILSSYFFEKYPLYHEDGSCMGTMFHGWQVQDFSFTRL--FHGKLPANIMFQPPTDLFTQREWDVIFLMLQKYTNKQIGIMLNISYRTVENHISRICKRIGLHSSRQLEEYCRTNDYDLYVPKRFV---QPRSKMF-P----------
171	GC_00000001	core	Plum_IL9	1081	16	267	24	0	0.732574	0.730434	0.731502			COG2197	DNA-binding response regulator, NarL/FixJ family, contains REC and HTH domains	T|K	T|K	-------------------------------------------------------------------------------------------------------------------------------------------------------------------------------------------------------MTKEQRVCSLETHVYGKNQILSSYFFEKLPIYHEDGSCMGILFHGWQAQDFSFTRL--FYGKLPASIMFQPPTDLFTQREWDVIFLMLHKYTSKQIGRMLNISYRTVETHISRIYKRIGLHSTRQLEDYCRTNDYDLYVPERFV---HPESRMF-P----------
172	GC_00000001	core	Plum_IL9	1082	16	267	24	0	0.732574	0.730434	0.731502			COG2197	DNA-binding response regulator, NarL/FixJ family, contains REC and HTH domains	T|K	T|K	---------------------------------------------------------------------------------------------------------------------------MSNKIISSQIINTMKQCNDPWGIKDKNSCFIYANQSFKT-LQNLSNSFDYEGVFDDEIP---------------------------------------------------------------------------------------------------------------------------------------------------------------------------------------
164	GC_00000001	core	Plum_IL9	1262	16	267	24	0	0.732574	0.730434	0.731502			COG2197	DNA-binding response regulator, NarL/FixJ family, contains REC and HTH domains	T|K	T|K	--------------------------------------------------------------------------------------------------------------------------MDNKLIISPQVINTMKQSNEPWGIKDKNSCFIYGNKALKH-LENLPDSFDYEGWYDYELPWSGAEFAKEFVLHDQSVMKSETTVCSLETHMYGNDKFLSSHFCEKYPLYNNENECVGVIFHGWEVQDFSLTRL--FYGKLPASIIFQPPTDLFTPREWDVVFLSLHKYTSKQIGRILNISYRTVEHYTAQIYRKVGVRSAQQLEEYCRFNNYDLYVPERFL---RPESSIL-V----------
166	GC_00000001	core	Plum_IL9	1269	16	267	24	0	0.732574	0.730434	0.731502			COG2197	DNA-binding response regulator, NarL/FixJ family, contains REC and HTH domains	T|K	T|K	--------------------------------------------------------------------------------------------------------------------------MNNKLIISPQVINTLAISNDPWGIKDKNSCFIYGNKALNS-IKGFSDSFDFEGLYDDELPWDGAEFAKEYIHHDQKVMKEEKSYVSLETHIWGEIRTLSSYFCEKQPIYHENGDCLGIIYHLWKAQDYSLTRL--YHGKLPASIIFQPPTHLFTQREWDVIFLSLHKYTSKQIGRILNISYRTVEHYTAQIYRKVGVRSARQLEEYCRFNNYDLYVPERFL---RPESSIF-V----------
167	GC_00000001	core	Plum_IL9	1276	16	267	24	0	0.732574	0.730434	0.731502			COG2197	DNA-binding response regulator, NarL/FixJ family, contains REC and HTH domains	T|K	T|K	---------------------------------------------------------------------------------------------------------------------------MKNCTISPQIINTMEISNEPWGIKDSSSCFIYGNKALSS-IKNFSQSFDYSGLYDHELPWDGAEFAKEYIHHDQKVMKTGKNICSLETHIFGKEQILSSYFCEKMPFYHEDGSCIGVIYHCWRIKDYSLTRLYQYHNKLPSSILLQPPTDLFTEREWDIIFLFLQKYTINQIGIILNLDSSVIENHTDRIYHKININSTLQLEEYCRVNSLYHYIPEKFL--------LT------------
170	GC_00000001	core	Plum_IL9	3938	16	267	24	0	0.732574	0.730434	0.731502			COG2197	DNA-binding response regulator, NarL/FixJ family, contains REC and HTH domains	T|K	T|K	---------------------------------------------------------------------------------------------------------------------------MKNYIISPQIINTMEISNEPWGIKDSSSNFIYGNSATKKYIHNFKASFNYDGLYDHELPWNGAEFAKEFIIQDRMVMAKEQRICSVETHIFGQDQILSSYFCEKLPFYHEDGNCIGVMYHCWEAKSYSLASLHQYYKELPTSIILQPPSDIFTPREWDIIFFFLQKYTRQQIKQILNIAYRTIETYMAQIYKKIGIHSSQQLEEYCLANNFHHYVPEKFL--------LS------------
163	GC_00000001	core	Plum_IL9	3939	16	267	24	0	0.732574	0.730434	0.731502			COG2197	DNA-binding response regulator, NarL/FixJ family, contains REC and HTH domains	T|K	T|K	------------------------------------------------------------------------------------------------------------------------MNKINKVDISPSVINTMQQSNEPWGIKDKNSCFIYGNLALKH-IQNLPDSFDYEGQYDDEIPWDGAGFAKEFVIHDKTVMEKDSRVCSLETHMFGKDNFLSSYFQEKYPFYNDDNECVGTMFHGWKAQDFSFTRL--FYGKLPSSILFSPPTDIFTKREWDVIFLMLHKYTSKQIGRMLNISYRTVESHFSRIYKRIGVHSSRQLEDYCRTNDYDLYVPERFV---KRKSKMF-S----------
165	GC_00000001	core	Plum_IL9	4685	16	267	24	0	0.732574	0.730434	0.731502			COG2197	DNA-binding response regulator, NarL/FixJ family, contains REC and HTH domains	T|K	T|K	--------------------------------------------------------------------------------------------------------MIQTYHNLNPKWVKRNYNMSNRIAISSQVINTLAVSNEPWGIKDKNSCFIYGNLALKS-LQNFSNSFEFEGAYENELPWDSAKFAEQFINHDKKVMEKQQRICSIETHIFGREQILSSYFFEKSPFYHKDGDCIGVIYHGWKAKNYSLAYLHQYHDKLPASIMLQPPTDLFTHREWDIIFLFLQKNTRKQIGRILNLAYRTIEYYMTRIYRKIGINSSQQLEAYCRANNFNYYIPEKFL--------LS------------
168	GC_00000001	core	Plum_IL9	4686	16	267	24	0	0.732574	0.730434	0.731502			COG2197	DNA-binding response regulator, NarL/FixJ family, contains REC and HTH domains	T|K	T|K	------------------------------------------------------------------------------------------------------------------------MKKINGTYISSQIINTMEASNEPWGIKDKNSRFIYGNPALKS-IQNIPTSFDYEGLFDDELPWGGAAFAKEFIDHDKIVMTKGKRICSLETYTYGKENILSSYFQEKLPLYNDAKECIGILFHGWKAKDFSLINLYQYYNVLPTSIIFQPPTDTFTQREWDIIFFFLQKYTRKQIGKILNISYRTIESHMANIYHKIGVDSNQQLEEYCLINNFKRYVPEKFL--------LF------------
192	GC_00000001	core	Plum_IT41	2889	16	267	24	0	0.732574	0.730434	0.731502			COG2197	DNA-binding response regulator, NarL/FixJ family, contains REC and HTH domains	T|K	T|K	---------------------------------------------------------------------------------------------------------------------------MSNKIISSQIINTMKQCNDPWGIKDKNSCFIYANQSFKT-LQNLSNSFDYEGVFDDEIP---------------------------------------------------------------------------------------------------------------------------------------------------------------------------------------
191	GC_00000001	core	Plum_IT41	2890	16	267	24	0	0.732574	0.730434	0.731502			COG2197	DNA-binding response regulator, NarL/FixJ family, contains REC and HTH domains	T|K	T|K	-------------------------------------------------------------------------------------------------------------------------------------------------------------------------------------------------------MTKEQRVCSLETHVYGKNQILSSYFFEKLPIYHEDGSCMGILFHGWQAQDFSFTRL--FYGKLPASIMFQPPTDLFTQREWDVIFLMLHKYTSKQIGRMLNISYRTVETHISRIYKRIGLHSTRQLEDYCRTNDYDLYVPERFV---HPESRMF-P----------
179	GC_00000001	core	Plum_IT41	2892	16	267	24	0	0.732574	0.730434	0.731502			COG2197	DNA-binding response regulator, NarL/FixJ family, contains REC and HTH domains	T|K	T|K	--------------------------------------------------------------------------------------------------------------------------MDNKLIISSQVINTMEQSNAPWAIKDKNSRFMYANQACKH-LQNISSSFDYEGLYDDEIPWGGAEFAKEYIIHDQKVMEKEERICLLLTHKFGKEQILSSYFFEKYPLYHEDGSCMGTMFHGWQVQDFSFTRL--FHGKLPANIMFQPPTDLFTQREWDVIFLMLQKYTNKQIGIMLNISYRTVENHISRICKRIGLHSSRQLEEYCRTNDYDLYVPKRFV---QPRSKMF-P----------
181	GC_00000001	core	Plum_IT41	2893	16	267	24	0	0.732574	0.730434	0.731502			COG2197	DNA-binding response regulator, NarL/FixJ family, contains REC and HTH domains	T|K	T|K	--------------------------------------------------------------------------------------------------------------------------MSNKLIISSQVINTMEQSNDPWGIKDENSCLIYVNLALKS-LHNVPNSFNYEGLFDDEIPWNGAEFAKEHVTQDKIVMEEKERICSLETHLFGKEQILSSYFCEKYPLYHEDGSCMGTIFHGWQVQDFSFTRL--FYGKLPASILFQPPTDLFTQREWDVIFLLLHKYTSKQIGRMLNISYRTVETHISRIYKRIGLHSTRQLEDYCRTNDYDLYVPERFV---HPESKMF-P----------
180	GC_00000001	core	Plum_IT41	2894	16	267	24	0	0.732574	0.730434	0.731502			COG2197	DNA-binding response regulator, NarL/FixJ family, contains REC and HTH domains	T|K	T|K	--------------------------------------------------------------------------------------------------------------------------MKKNYVISPQIINTMEQSNAPWAIKDKNSCHIYVNQACKR-LLNISRSFDFEGLYDNELPWNGAEFAKEYIAHDQKVMEKEEGVCLLVTHTFGKEQILSSYFFEKHPLYHEDGSCMGTIYHGWQAQDFSFTRL--FHGKLPANIMFQPPTDLFTQREWDVIFLLLHKYTSKQIGRMLNISYRTVENHISRICKRIGLHSSRQLEEYCRTNDYDLYVPERFV---HPESKMF-P----------
178	GC_00000001	core	Plum_IT41	2895	16	267	24	0	0.732574	0.730434	0.731502			COG2197	DNA-binding response regulator, NarL/FixJ family, contains REC and HTH domains	T|K	T|K	--------------------------------------------------------------------------------------------------------------------------MKKNYVISPQIINTMAQSNEPWGIKDKNSCFIYANQACKR-VQNISSSFDYEGLYDYDLPWDGAEFAEEYMTHDRMVMEKEERMRSLITHVHGKEQILSSYFFEKHPFYHEDGSCIGTIYHGWQAQDFSFTRL--FRGKLPANIMFQPPTDRFTQREWDVIFLILHKYTSKQIGIILNISYRTVENHISRICKRIGLHSSRQLEEYCRTNDYDLYVPERFV---HPESRIF-P----------
177	GC_00000001	core	Plum_IT41	2896	16	267	24	0	0.732574	0.730434	0.731502			COG2197	DNA-binding response regulator, NarL/FixJ family, contains REC and HTH domains	T|K	T|K	--------------------------------------------------------------------------------------------------------------------------MNKNYVISPQIINTMEQSNEPWGIKDKNSCFIYVNQACKH-LQNISSSFDYEGLYEYELPWDGAEFAKEYMLHDQKVMEQEKRICSLETHLFGKEQILSSYFLAKYPLYHENGSCMGVIYHGWQAQDFSFTRL--FRGKLPANIMFQPPTDRFTQREWDVIFLILHKYTNKQIGIMLNISYRTVENHISRICKRIGLHSSRQLEEYCRTNDYDLYVPKRFV---HPESKMF-L----------
182	GC_00000001	core	Plum_IT41	2897	16	267	24	0	0.732574	0.730434	0.731502			COG2197	DNA-binding response regulator, NarL/FixJ family, contains REC and HTH domains	T|K	T|K	--------------------------------------------------------------------------------------------------------------------------MKKNHAISPQVINTMAQSNEPWGIKDENSCFIYANQACNR-VQNISRSFDYEGLYDYDLPWDGAEFSEEYMANDKIVMEKEERICSLVTHKFFKEQILSSYFFEKYPLYHEDGSCMGTIYHGWQVQDFSFTRL--FRGKLPANIMFQPPTDRFTQREWDVIFLMLHKYSNKQIGIMLNISYRTVENHISRICKRIGLHSSRQLEEYCRTNDYDLYVPKRFV---QPGSRTF-P----------
176	GC_00000001	core	Plum_IT41	2899	16	267	24	0	0.732574	0.730434	0.731502			COG2197	DNA-binding response regulator, NarL/FixJ family, contains REC and HTH domains	T|K	T|K	--------------------------------------------------------------------------------------------------------------------------MSNKLIISSQVINTMEQSNEPWGIKDKNTCYIYVNQACKR-LQNISSYFDYEGLYEHELPWDGAEFAKEYMAHDRKVVEQEKRICSLETHIHGKEQILSSYFFAKYPLYHEDGSCVGIIYHGWQAQDPSFTWL--FHGKLPASIMFQPPTDLFTQREWDVIFLMLQKHSSKQTGKVLNISYRTVETHISRIYGRIGVHSSDQLEEYCRTHDYHLYMPKKFI---HPKNRVF-L----------
188	GC_00000001	core	Plum_IT41	2900	16	267	24	0	0.732574	0.730434	0.731502			COG2771	DNA-binding transcriptional regulator, CsgD family	K	K	--------------------------------------------------------------------------------------------------------------------------MKNNYSLSPQVINTMEISNEPWGVKDSSSNFIYGNSATKKFIHNFKASFDYEGLYDHELPWDGAEFAKEFILHDKSVMTKGERVCSLETHVFGQEQTLSSYFCEKLPLYHDNGHCMGIMYHMWKAKEYSLTCLHQYYDKLPPSLLFQPPSDLFTQQEWDIIFLFLQKQPKKQIGKILNIAYHEVEEHMLRIYRKIGIHSSQQLEEYFRANNFEHYIPERFL--------LS------------
193	GC_00000001	core	Plum_IT41	3141	16	267	24	0	0.732574	0.730434	0.731502			COG2197	DNA-binding response regulator, NarL/FixJ family, contains REC and HTH domains	T|K	T|K	-------------------------------------------------------------------------------------------------------------------------MTRKNSTTSLQIINTLAASNEPWGVKDKSSCFLYGNDALIK-LQNINANYDYEGKYDSDIP---------------------------------------------------------------------------------------------------------------------------------------------------------------------------------------
187	GC_00000001	core	Plum_IT41	3381	16	267	24	0	0.732574	0.730434	0.731502			COG2197	DNA-binding response regulator, NarL/FixJ family, contains REC and HTH domains	T|K	T|K	---------------------------------------------------------------------------------------------------------------------------MKNCTISPQIINTMEISNEPWGIKDSSSCFIYGNKALSS-IKNFSQSFDYSGLYDHELPWDGAEFAKEYIHHDQKVMKTGKNICSLETHIFGKEQILSSYFCEKMPFYHEDGSCIGVIYHCWRIKDYSLTRLYQYHNKLPSSILLQPPTDLFTEREWDIIFLFLQKYTINQIGIILNLDSSVIENHTDRIYHKININSTLQLEEYCRVNSLYHYIPEKFL--------LT------------
186	GC_00000001	core	Plum_IT41	3388	16	267	24	0	0.732574	0.730434	0.731502			COG2197	DNA-binding response regulator, NarL/FixJ family, contains REC and HTH domains	T|K	T|K	--------------------------------------------------------------------------------------------------------------------------MNNKLIISPQVINTLAISNDPWGIKDKNSCFIYGNKALNS-IKGFSDSFDFEGLYDDELPWDGAEFAKEYIHHDQKVMKEEKSYVSLETHIWGEIRTLSSYFCEKQPIYHENGDCLGIIYHLWKAQDYSLTRL--YHGKLPASIIFQPPTHLFTQREWDVIFLSLHKYTSKQIGRILNISYRTVEHYTAQIYRKVGVRSARQLEEYCRFNNYDLYVPERFL---RPESSIF-V----------
184	GC_00000001	core	Plum_IT41	3395	16	267	24	0	0.732574	0.730434	0.731502			COG2197	DNA-binding response regulator, NarL/FixJ family, contains REC and HTH domains	T|K	T|K	--------------------------------------------------------------------------------------------------------------------------MDNKLIISPQVINTMKQSNEPWGIKDKNSCFIYGNKALKH-LENLPDSFDYEGWYDYELPWSGAEFAKEFVLHDQSVMKSETTVCSLETHMYGNDKFLSSHFCEKYPLYNNENECVGVIFHGWEVQDFSLTRL--FYGKLPASIIFQPPTDLFTPREWDVVFLSLHKYTSKQIGRILNISYRTVEHYTAQIYRKVGVRSAQQLEEYCRFNNYDLYVPERFL---RPESSIL-V----------
183	GC_00000001	core	Plum_IT41	3834	16	267	24	0	0.732574	0.730434	0.731502			COG2197	DNA-binding response regulator, NarL/FixJ family, contains REC and HTH domains	T|K	T|K	------------------------------------------------------------------------------------------------------------------------MNKINKVDISPSVINTMQQSNEPWGIKDKNSCFIYGNLALKH-IQNLPDSFDYEGQYDDEIPWDGAGFAKEFVIHDKTVMEKDSRVCSLETHMFGKDNFLSSYFQEKYPFYNDDNECVGTMFHGWKAQDFSFTRL--FYGKLPSSILFSPPTDIFTKREWDVIFLMLHKYTSKQIGRMLNISYRTVESHFSRIYKRIGVHSSRQLEDYCRTNDYDLYVPERFV---KRKSKMF-S----------
189	GC_00000001	core	Plum_IT41	3835	16	267	24	0	0.732574	0.730434	0.731502			COG2197	DNA-binding response regulator, NarL/FixJ family, contains REC and HTH domains	T|K	T|K	---------------------------------------------------------------------------------------------------------------------------MKNYIISPQIINTMEISNEPWGIKDSSSNFIYGNSATKKYIHNFKASFNYDGLYDHELPWNGAEFAKEFIIQDRMVMAKEQRICSVETHIFGQDQILSSYFCEKLPFYHEDGNCIGVMYHCWEAKSYSLASLHQYYKELPTSIILQPPSDIFTPREWDIIFFFLQKYTRQQIKQILNIAYRTIETYMAQIYKKIGIHSSQQLEEYCLANNFHHYVPEKFL--------LS------------
185	GC_00000001	core	Plum_IT41	4354	16	267	24	0	0.732574	0.730434	0.731502			COG2197	DNA-binding response regulator, NarL/FixJ family, contains REC and HTH domains	T|K	T|K	--------------------------------------------------------------------------------------------------------------------------MSNRIAISSQVINTLAVSNEPWGIKDKNSCFIYGNLALKS-LQNFSNSFEFEGAYENELPWDSAKFAEQFINHDKKVMEKQQRICSIETHIFGREQILSSYFFEKSPFYHKDGDCIGVIYHGWKAKNYSLAYLHQYHDKLPASIMLQPPTDLFTHREWDIIFLFLQKNTRKQIGRILNLAYRTIEYYMTRIYRKIGINSSQQLEAYCRANNFNYYIPEKFL--------LS------------
190	GC_00000001	core	Plum_IT41	4741	16	267	24	0	0.732574	0.730434	0.731502			COG2197	DNA-binding response regulator, NarL/FixJ family, contains REC and HTH domains	T|K	T|K	------------------------------------------------------------------------------------------------------------------------MKKINGTYISSQIINTMEASNEPWGIKDKNSRFIYGNPALKS-IQNIPTSFDYEGLFDDELPWGGAAFAKEFIDHDKIVMTKGKRICSLETYTYGKENILSSYFQEKLPLYNDAKECIGILFHGWKAKDFSLINLYQYYNVLPTSIIFQPPTDTFTQREWDIIFFFLQKYTRKQIGKILNISYRTIESHMANIYHKIGVDSNQQLEEY-------------------------------------
211	GC_00000001	core	Plum_PB455	445	16	267	24	0	0.732574	0.730434	0.731502			COG2197	DNA-binding response regulator, NarL/FixJ family, contains REC and HTH domains	K|T	K|T	------------------------------------------------------------------------------------------------------------------------------------MINTLEVSNEPWGIKDKSSCFLYGNDALIK-LQNINANYDYEGKYDSDIPWKGNEFAKDFITQDFQVIRNRDSFLSLETHVFGRDKVLSSYFQEKFPFYDDKDECIGILLHAWKVQDNSLTRL--FHSKLPASVRFQSPTHLLTEQEWEIVFLFLQKYNRTQICQLLKISDKTIEEYIRKIYNKLKVSSNSQLEEYCRLNSFDLYAPKRFL-------LSY-L----------
206	GC_00000001	core	Plum_PB455	463	16	267	24	0	0.732574	0.730434	0.731502			COG2197	DNA-binding response regulator, NarL/FixJ family, contains REC and HTH domains	K|T	K|T	MDIMCHGWQAQDFSFTRLFHGKLPTSIMFQSLTDLFDQREWDVILLMSYKYISKQIGRMLSISYRTVETHISRINKQIGVHSSYQFKEYCRMSDYAFYMPKIFVYPKSRMFLTFRLKGVLTKMNKLYTVSTQIINTMEQSNEPWGIKDKNSCFIYGNLALKS-IKNFSNSFEFEGLYDHELPWAGAEFSKERVAHDRKVMEKEERICSLETHLFGKDKFPSSYFCEKTPIYHEDGSCMGTIFHGWQAKEYSLTYLYQYYDKLPPSILLQPPSDLFTQREWDILFLFLQKQSGKQIGEILSIAYREVEGHMARIHHKIGTHSGQQLEEYCRANNFNHYIPERFL--------LS------------
196	GC_00000001	core	Plum_PB455	465	16	267	24	0	0.732574	0.730434	0.731502			COG2197	DNA-binding response regulator, NarL/FixJ family, contains REC and HTH domains	K|T	K|T	--------------------------------------------------------------------------------------------------------------------------MDYKLIISPQVINTIEKSNKPWGIKDKNSRFIYANQACKH-VQNISSSFDYEGLYDYDLPWDGAEFAKEYIAHDRMVMEKEERVCSLITHVHGKEKILSSYFFEKYPFYYEDGSCIGTIYHGWQAQDFSFTRL--FRGKLPASIMFQPPTDLFTQREWDVIFFMLQKYTSKQTGRMLNISHRTVETHISRIYERIGVNSSYQLEEYCRTNSYDLYMPKSFV---HPKSRMF-L----------
194	GC_00000001	core	Plum_PB455	466	16	267	24	0	0.732574	0.730434	0.731502			COG2197	DNA-binding response regulator, NarL/FixJ family, contains REC and HTH domains	K|T	K|T	--------------------------------------------------------------------------------------------------------------------------MKKNYVISPQVINTMEQSNEPWGIKDENTRYIYVNQACKR-LQNISSSFDYEGLYEHELPWDGAEFAKEYMAHDKKVVEQEKRICSLETHIHGKEQILSSYFFAKYPLYHEDGSCMGIIYHGWQAQDFSFTRL--FRGKLPASIMFQPPTDLFTQREWDVIFLFLQKYNSKQIGRMLNISYRTVENHISRIYKRVGVHSSYQLEEYCRTNDYDLYVPERFV---HPESIMF-P----------
195	GC_00000001	core	Plum_PB455	467	16	267	24	0	0.732574	0.730434	0.731502			COG2197	DNA-binding response regulator, NarL/FixJ family, contains REC and HTH domains	K|T	K|T	--------------------------------------------------------------------------------------------------------------------------MKNNYIISSQVINTMEQSNEPWGIKDKNSCFIYANQACKR-LQNISSSFDYEGVYEYELPWDGAEFSKEYIAHDQKVMEQEKRICSLETHLFGKEQILSSYFLAKYPFYHEDGSCIGVIYHGWQAQDFSFTRL--FRGKLPASIMFQPPTDLFTQREWDVIFLFLQKYNSKQISRMLNISYRTVENHISRIYKRIGVHSGYQLEEYCRTNDYDLYVPERFV---HPESRMF-P----------
199	GC_00000001	core	Plum_PB455	468	16	267	24	0	0.732574	0.730434	0.731502			COG2197	DNA-binding response regulator, NarL/FixJ family, contains REC and HTH domains	K|T	K|T	--------------------------------------------------------------------------------------------------------------------------MKKNYVISPQVINTMEQSNEPWGIKDKNSCFIYANQANYR-VQNISRSFDYEGLYDYDLPWDGAEFAEEYMANDKIVMEKEERICSLVTHKFFKEQILSSYFFEKYPLYHEDGSCIGTIYHGWQAQDFSFTRL--FRGKLPANIIFQPPTDLFTQREWDVIFLFLQKYNSKQISRMLNISYRTVETHISRIYKRIGVHSSYQLEEFCRTNDYDLYVPKRFV---HPETRMF-P----------
197	GC_00000001	core	Plum_PB455	469	16	267	24	0	0.732574	0.730434	0.731502			COG2197	DNA-binding response regulator, NarL/FixJ family, contains REC and HTH domains	K|T	K|T	--------------------------------------------------------------------------------------------------------------------------MDNKLIISPQIINTIDQSNAPWAIKDKNSCHIYVNQACKR-ILNIPCSFDFEGLYDHELPWDGAEFAKEYIAHDQKVMEKEERVCLFLTHTFGKEQILSSYFFEKYPLYHEDGSCIGTIYHGWQAQDFSFTRL--FHGKLPANIMFQPPTNLFTQREWDVIFLMLQKYTSKQIGRILNLSYRTVETHISRIYKRIGVHSSRQLEEYCRTNDYDLYVPERFV---HRESRMF-L----------
203	GC_00000001	core	Plum_PB455	471	16	267	24	0	0.732574	0.730434	0.731502			COG2197	DNA-binding response regulator, NarL/FixJ family, contains REC and HTH domains	K|T	K|T	--------------------------------------------------------------------------------------------------------------------------MDNKLIISSQIINTMEQSNDPWGIKDKNSCFIYGNSATKQFIHDFKKSFDYEGLYDDELDWDGAEFAKEFIAHDKSVMERGGRVCSLETHLFGKDKFLSSYFCEKTPIYHDNGDCIGTIYHMWKAQDFSFTRL--FHGKLPASIMFQPPTDLFTKREWDVIFLLLQKYTSKQIGRMLNLSYRTVETHISRIYKRISIHSSRQLEEYCRTNDYDLYVPERFV---HRESRMF-L----------
201	GC_00000001	core	Plum_PB455	473	16	267	24	0	0.732574	0.730434	0.731502			COG2197	DNA-binding response regulator, NarL/FixJ family, contains REC and HTH domains	K|T	K|T	--------------------------------------------------------------------------------------------------------------------------MENELIISPQVINTMQQSNEPWAIKDKNSCWIFGNLAFRQ-IQNLPDLFDYEGKYDNELPWNGAEFAKEFVIHDKNVMKQEKRICSLETHTYGKDKFLSSYFSEKYPIYNDENECIGIFLHAWKAQDFSFTRL--FHGKLPASILFQPPTDLFTQREWDVIFLLLQKYTSKQIGRMLNLSYRTIETHISRIYKRIGVHSSRQLEEYCRTNDYDLYVPERFV---HPESRMF-L----------
200	GC_00000001	core	Plum_PB455	475	16	267	24	0	0.732574	0.730434	0.731502			COG2197	DNA-binding response regulator, NarL/FixJ family, contains REC and HTH domains	K|T	K|T	--------------------------------------------------------------------------------------------------------------------------MDNKLIISPQIINIMEQSNDPWGIKDENSCFVYANQACKH-ILNISCSFDFEGLYDHELPWIGAEFAKEYIAHDQKVMEKEERVCSLETNTYGKKQILSSYFFEKSPIYH-DSNCMGIIYHGWQAQDFSFTRL--FRGKLPASIIFQPPTDLFTQREWDVIFLLLHKYTNKQIGKMLNISYRTVETHISHIYKRIGVHSSYQLEEYCRTNDYDLYVPERFV---HPEIRIF-S----------
198	GC_00000001	core	Plum_PB455	477	16	267	24	0	0.732574	0.730434	0.731502			COG2197	DNA-binding response regulator, NarL/FixJ family, contains REC and HTH domains	K|T	K|T	--------------------------------------------------------------------------------------------------------------------------MDNKLIISPQIINTMEQSNSPWAIKDKNSCFIYANQACKH-VQNISSSFDYEGVYDDELPWGGAEFAKEYIVHDQKVMEKEERICLLLTHKFGKEQLLSSYFFEKYPLYHEDGSCIGTIFHGWQAQDFSFTRL--FHGKLPASILFQPPTNLFTQREWDVIFLLLQKYTSKQIGRMLNLSYRTVETHISRIYKRISVHSSRQLEEYCRTNDYDLYVPERFV---HRESRMF-L----------
204	GC_00000001	core	Plum_PB455	479	16	267	24	0	0.732574	0.730434	0.731502			COG2197	DNA-binding response regulator, NarL/FixJ family, contains REC and HTH domains	K|T	K|T	--------------------------------------------------------------------------------------------------------------------------MNNHMTISSQIINTLSASNEPWGIKDKNSCFIYGNMALKS-LQNFSNSFEFEGFYETELPWDSAKFAEEFINHDKKVIEKQQRICSIETHIFGREQILSSYFFEKSPFYHKDGDCIGVIYHGWEAQNYSLAYLHQYHDKLPASIMLQPPTDLFTQREWDIIFLFLQKSTRKQIGQILNLAYRTVESYMTRIYRKIGINSSQQLEEYCQTNNFNHYIPEKFL--------LS------------
210	GC_00000001	core	Plum_PB455	480	16	267	24	0	0.732574	0.730434	0.731502			COG2197	DNA-binding response regulator, NarL/FixJ family, contains REC and HTH domains	K|T	K|T	------------------------------------------------------------------------------------------------------------------------MKKINGTYISPQIINTMEASNEPWGIKDKNSRFIYGNLALKS-IQNIPTSFNYEGLFDGELPWSGSEFAKEFIDHDKIVMTKGKRVCSLETYTYGKEKILSSYFQEKLPLYNDAKECIGIFFHGWKAKDFSLINLYQYYNDLPTSIIFQPPTDTFTQREWDIIFFFLQNYTRKQIGKILNIAYRTVECHMTNIYHKIGVDSSKQLEEYCLINNFKRYVPEKFL--------LS------------
207	GC_00000001	core	Plum_PB455	834	16	267	24	0	0.732574	0.730434	0.731502			COG2197	DNA-binding response regulator, NarL/FixJ family, contains REC and HTH domains	K|T	K|T	---------------------------------------------------------------------------------------------------------------------------MKNYTISPQIINTMEISNEPWGVKDSSSCFIYGNKALSS-IKNFSQSFDYSGLYDHELPWDGAEFAKEYIHHDQEVMEKGKKICSLETHLFGKEKILSSYFCEKMPFYHEDGSCIGVIYHCWKAKDYSLISLYQYHNKLPSSILLQPPTDLFTEREWDIIFLFLQKCTKKQIETILNLGSSVIENHINKIYHKININSILQLEEYCRVNNLYHYIPEKFL--------LT------------
208	GC_00000001	core	Plum_PB455	1445	16	267	24	0	0.732574	0.730434	0.731502			COG2197	DNA-binding response regulator, NarL/FixJ family, contains REC and HTH domains	K|T	K|T	---------------------------------------------------------------------------------------------------------------------------MKNYTISPQIINTMEISNEPWGVKDSSSCFIYGNKALSS-IKNFSQSFDYSGLYDHELPWDGAEFAKEYIHHDQEVMEKGKKICSLETHLFGKEKILSSYFCEKMPFYHEDGSCIGVIYHCWKAKDYSLISLYQYHNKLPSSILLQPPTDLFTEREWDIIFLFLQKCTKKQIETILNLGSSVIENHINKIYHKININSILQLEEYCRVNNLYHYIPEKFL--------LT------------
205	GC_00000001	core	Plum_PB455	2106	16	267	24	0	0.732574	0.730434	0.731502			COG2197	DNA-binding response regulator, NarL/FixJ family, contains REC and HTH domains	K|T	K|T	-------------------------------------------------------------------------------------------------------------------------MSYKKLTVSSQIINLMETSHEPWGIKDQNSRFVYENKAMAM-LRDLPRGFNVEGRLDNDLPWEGAAFAEQFQIHDRAVMQAEQRICSLETHLYGKEKLLSSYFFEKFPFYNENNQCVGVIFHAWKAEAYSLTRF--FYGKLPGSIMFQPPSNLFTQREWDVIFLFLQKYTSKQIGRILNISYRTVETHMLRIYKKIGINSGQQLDEYCRLNDFDLYVPERFL---KPGSKMF-I----------
212	GC_00000001	core	Plum_PB455	2107	16	267	24	0	0.732574	0.730434	0.731502			COG2197	DNA-binding response regulator, NarL/FixJ family, contains REC and HTH domains	K|T	K|T	-----------------------------------------------------------------------------------------------------------------------------MNNISAQIINTIKHSHDPWGIKDQSTCFIYENTAMAM-LQDIPLDLDVEGRFDCELPWEGAIFEKQFQRHDRTVMHLEKSICSLETHRFGKEKRLCSYYFEKFPFYSEDNECIGIIFHGRKAEALSLKEF--FEGKLPPSIMFCSPSEQFSQQEWEIIFLFLAKHSRKEISERLNISYQSVKDQIEKTYQKLKVDSDSQFEEYCRINNFNLYIPERFL---FPYL---------------
209	GC_00000001	core	Plum_PB455	3552	16	267	24	0	0.732574	0.730434	0.731502			COG2197	DNA-binding response regulator, NarL/FixJ family, contains REC and HTH domains	K|T	K|T	---------------------------------------------------------------------------------------------------------------------------MKNCTISPQIINTMEISNEPWGIKDSSSNFIYGNSATKKYIHNFKASFDYEGLHDHELPWDGAEFAKEFIIQDKKVMATEQRICSIETHIFGQNQILSSYFCEKSPFYHENGNCIGVMYHCWEAKDYSLSCLHQYYKELPASIILQAPSDIFTPREWDIIFFFLQKYTRKQIGQKLNISHHTVETYMARIYGKIGIHSSQQLEEYCLANNLHHYVPEKFL--------LS------------
202	GC_00000001	core	Plum_PB455	3553	16	267	24	0	0.732574	0.730434	0.731502			COG2197	DNA-binding response regulator, NarL/FixJ family, contains REC and HTH domains	K|T	K|T	------------------------------------------------------------------------------------------------------------------------MNQINKLNLSPQVINTMQQSNDPWGIKDKDSCWIFGNQACKS-LQNFQNSFDYEGRYDYELPWDGAEFAKEFVVHDKTVIEKQTRVCSLETHIYGKDTFLSSYFSEKYPLYNDDNKCVGTIFHCWKAQDFSFTRL--FHGKLPASILFSPPTDIFTQREWDVIFLLLQKYTSKQMGRMLDISYRTVETHLSRIYKRIGVHSSRQLEDYCRTNDYDLYVPERFV---HPESRIF-P----------
215	GC_00000001	core	Plum_PT11	3058	16	267	24	0	0.732574	0.730434	0.731502			COG2197	DNA-binding response regulator, NarL/FixJ family, contains REC and HTH domains	K|T	K|T	--------------------------------------------------------------------------------------------------------------------------MNSKLTLSSQVINTLEQSDDPWGIKDENSCFIYGNSATKRFIHDFKNSFDYEGLYDDELNWDGAEFAKEFIAHDKSVMVNGKRVCSLETHLFGKDKFLSSYFCEKTPIYHDNGNCIGIMYHMWKAQDFSLTRL--YHGKLPASILFQPPTDLFTQREWDIIFLLLQKYTSKQMGKMLDISYRTVETHIARIYRKIGVNSSYQLEEYCRLNDYDLYVPERFV---HPESRMF-L----------
221	GC_00000001	core	Plum_PT11	3400	16	267	24	0	0.732574	0.730434	0.731502			COG2197	DNA-binding response regulator, NarL/FixJ family, contains REC and HTH domains	K|T	K|T	------------------------------------------------------------------------------------------------------------------------MSKTSKLIISPQVINTMQQNHEPWGIKDQNSCWIYGNQTFKH-IQNLPNSFDYERFFDDEIPRDSVEFAKEFKNHDKSVMTKGQRVCLLETHRYGKDKFLASHFCEKHPIYNDRKECTGVIFHEWEVQDFSLTRL--YHSKFPASIMFQSPAYLFTQPGCDIIFLFLQKYTGKQMIKILNIAYHTVETHMARIYKKIGINSCYQLEEYCHLNNYDLYVPEKFS---QEERRMF-I----------
218	GC_00000001	core	Plum_PT11	3401	16	267	24	0	0.732574	0.730434	0.731502			COG2197	DNA-binding response regulator, NarL/FixJ family, contains REC and HTH domains	K|T	K|T	---------------------------------------------------------------------------------------------------------------------------MKNYTISPQIINTMEISNEPWGVKDENSCFIYGNQAFKN-IQNLSDSFDYEGLFDNEIPWDGAEFAKEFITHDKNVMTKKGRICSLETHVYGKEKILSSYFQEKLPLYNNENECIGILFHGWKAKEYSLAQLHQYHKNLPSSIILQPPTDLFTQQEWDIIFFFLQKYTRKQIGQRLNIAYRTVGTYISRIYSKIGINSSKQLEEYCLVNNFHHYVPEKFL--------LT------------
216	GC_00000001	core	Plum_PT11	3476	16	267	24	0	0.732574	0.730434	0.731502			COG2197	DNA-binding response regulator, NarL/FixJ family, contains REC and HTH domains	K|T	K|T	------------------------------------------------------------------------------------------------------------------------MSKINKLTISPQIINTLQQSNDPWGIKDKDSCFIYGNMAFRH-LQNLPDSFDYEGLFDDEIPWDGAGFAQEFIIHDKTVMTKETRICSLETHIFGKEKILSSHFQEKLPLYNDENECVGVLFHTWKAMDFSLTRL--YHGKLPATILFQPPTDLFTQREWDIIFLSLQKYTSKQMGRLLDISYRTVETHMARIYKKIGINSCYQLEEYCRFNDYDLYVPERFV---RPESKMF-I----------
213	GC_00000001	core	Plum_PT11	3478	16	267	24	0	0.732574	0.730434	0.731502			COG2197	DNA-binding response regulator, NarL/FixJ family, contains REC and HTH domains	K|T	K|T	------------------------------------------------------------------------------------------------------------------------MSKTNNLIISPQVINTMQQSNDPWGIKDRNSCWIFGNSGVKT-LQNLPNVFDYEGLYDDELPWDGADFTQEYVIHDNIVMEKEKRICSLETHIYGKDTFLSSYFSEKYPLYNDEGECVGILLHCWKAQDFSLTRL--FHDKLPASILFQPPTDLFTQREWDVIFLSLQKYTSKQMGKMLNISYRTVETHMARIYRKIGVNSCYQLEDYCRSNDYDLYVPERFV---HPESRMF-L----------
219	GC_00000001	core	Plum_PT11	3479	16	267	24	0	0.732574	0.730434	0.731502			COG2197	DNA-binding response regulator, NarL/FixJ family, contains REC and HTH domains	K|T	K|T	---------------------------------------------------------------------------------------------------------------------------MKSYEISAQIINTMELSNEPWGIKDSSSCFIYGNSVTKKFIHNFKESFDYEGRYDHELPWGGAEFAKEFINQDKKVIENGERICSLETHIYGKEQILSSYFCEKMPFYHKDGNCIGIMYHGWEAKEYSLTHLYQYYNELPASIIFQPPSAIFTQREWDIIFFFLQKCTRKQIGQKLNITYDAVETYMTRIYNKIGINSSQQLEEYCLTNNFHHYVPERFL--------LS------------
217	GC_00000001	core	Plum_PT11	3721	16	267	24	0	0.732574	0.730434	0.731502			COG2197	DNA-binding response regulator, NarL/FixJ family, contains REC and HTH domains	K|T	K|T	--------------------------------------------------------------------------------------------------------------------------MNHRTTISPQIINTLAASNDPWGVKDKNSCFIYGNLALKS-LQNFSNSFEFEGFYENELPWDSAKFAEEFIKHDKKVMEKQQRICSVETHIFGREQVLSSYFFEKFPFYHEDGNCIGVIYHGWKAPNYSLTHLYQYHDKLPASIMLQPPIDLFTQREWDIIFLFLQKNTRRQIGRILNIAYRTVESYMARIYSKIGINSSQQLEEYCRANNFNYYIPERFL--------LS------------
214	GC_00000001	core	Plum_PT11	3728	16	267	24	0	0.732574	0.730434	0.731502			COG2197	DNA-binding response regulator, NarL/FixJ family, contains REC and HTH domains	K|T	K|T	------------------------------------------------------------------------------------------------------------------------MKDTNQITISSQIVNTMGINNDPWGIKDKNSCFIYGNLALKS-LKNFSDSFDFEGLYDDELPWDGAEFAKEFVAHDKKVMEKNKRICSLETHVFGKEKILSSYFLEKFPIYDDKNECIGLLFHAWKAQDFSLTRL--YHGKLPASIMFQPPTDLFTQREWDIIFLSLHKYTSKQIGKILNISYRTVETHIFRIYKKIGVNSCYQLEEYCRLNDFDLYVPERFV---HPESRMF-I----------
220	GC_00000001	core	Plum_PT11	3729	16	267	24	0	0.732574	0.730434	0.731502			COG2197	DNA-binding response regulator, NarL/FixJ family, contains REC and HTH domains	K|T	K|T	-------------------------------------------------------------------------------------------------------------------------------MVSPQIINTMELSNEPWGIKDSSSCFIYGNLALKS-IKNFSDSFDFEGLYDDELPWDGAEFAKEFIEHDKKVMEKNKRICSLETHVFGKEKIMSSYFQEKFPIYDDKNECIGILFHAWKAKDYSLSYLYQYYDKLPPSILFQPPTDFFTEREWDIIFFFLQKYTRKQIGTILNLNSSAIENHMIRIYHKININSRLQLEEYCRVNNFDRYVPEKFL--------LY------------
222	GC_00000001	core	Plum_PT11	3888	16	267	24	0	0.732574	0.730434	0.731502			COG2197	DNA-binding response regulator, NarL/FixJ family, contains REC and HTH domains	K|T	K|T	-----------------------------------------------------------------------------------------------------------------------------------------------------------GNDALIK-LQNINNNYNYEGKYDSDIPWKGNEFSENFIKHDLKVMENEESILSLETHVFGRDKVLSSYFQEKFPLYDNKNKCIGILFHAWKIQDNSLTRL--FHNKLPASIMFQSPTHLLTEREWEVVFLFLQKYSRKQISQLLNVADKTIGRYIRKIYNKLEVSSDSQLEEYCRLNSFDLYAPKRFL-------LSY-L----------
243	GC_00000001	core	Plum_TT01	1951	16	267	24	0	0.732574	0.730434	0.731502			COG2197	DNA-binding response regulator, NarL/FixJ family, contains REC and HTH domains	T|K	T|K	-------------------------------------------------------------------------------------------------------------------------MTRKNSTTSLQIINTLAASNEPWGVKDKSSCFLYGNDALIK-LQNINANYDYEGKYDSDIP---------------------------------------------------------------------------------------------------------------------------------------------------------------------------------------
240	GC_00000001	core	Plum_TT01	1967	16	267	24	0	0.732574	0.730434	0.731502			COG2771	DNA-binding transcriptional regulator, CsgD family	K	K	--------------------------------------------------------------------------------------------------------------------------MKNNYSLSPQVINTMEISNEPWGVKDSSSNFIYGNSATKKFIHNFKASFDYEGLYDHELPWDGAEFAKEFILHDKSVMTKGERVCSLETHVFGQEQTLSSYFCEKLPLYHDNGHCMGIMYHMWKAKEYSLTCLHQYYDKLPPSLLFQPPSDLFTQQEWDIIFLFLQKQPKKQIGKILNIAYHEVEEHMLRIYRKIGIHSSQQLEEYFRANNFEHYIPERFL--------LS------------
223	GC_00000001	core	Plum_TT01	1968	16	267	24	0	0.732574	0.730434	0.731502			COG2197	DNA-binding response regulator, NarL/FixJ family, contains REC and HTH domains	T|K	T|K	--------------------------------------------------------------------------------------------------------------------------MSNKLIISSQVINTMEQSNEPWGIKDKNTCYIYVNQACKR-LQNISSYFDYEGLYEHELPWDGAEFAKEYMAHDRKVVEQEKRICSLETHIHGKEQILSSYFFAKYPLYHEDGSCVGIIYHGWQAQDPSFTWL--FHGKLPASIMFQPPTDLFTQREWDVIFLMLQKHSSKQTGKVLNISYRTVETHISRIYGRIGVHSSDQLEEYCRTHDYHLYMPKKFI---HPKNRVF-L----------
232	GC_00000001	core	Plum_TT01	1970	16	267	24	0	0.732574	0.730434	0.731502			COG2197	DNA-binding response regulator, NarL/FixJ family, contains REC and HTH domains	T|K	T|K	--------------------------------------------------------------------------------------------------------------------------MKKNHAISPQVINTMAQSNEPWGIKDENSCFIYANQACNR-VQNISRSFDYEGLYDYDLPWDGAEFSEEYMANDKIVMEKEERICSLVTHKFFKEQILSSYFFEKYPLYHEDGSCMGTIYHGWQVQDFSFTRL--FRGKLPANIMFQPPTDRFTQREWDVIFLMLHKYSNKQIGIMLNISYRTVENHISRICKRIGLHSSRQLEEYCRTNDYDLYVPKRFV---QPGSRTF-P----------
224	GC_00000001	core	Plum_TT01	1971	16	267	24	0	0.732574	0.730434	0.731502			COG2197	DNA-binding response regulator, NarL/FixJ family, contains REC and HTH domains	T|K	T|K	--------------------------------------------------------------------------------------------------------------------------MNKNYVISPQIINTMEQSNEPWGIKDKNSCFIYVNQACKH-LQNISSSFDYEGLYEYELPWDGAEFAKEYMLHDQKVMEQEKRICSLETHLFGKEQILSSYFLAKYPLYHENGSCMGVIYHGWQAQDFSFTRL--FRGKLPANIMFQPPTDRFTQREWDVIFLILHKYTNKQIGIMLNISYRTVENHISRICKRIGLHSSRQLEEYCRTNDYDLYVPKRFV---HPESKMF-L----------
225	GC_00000001	core	Plum_TT01	1972	16	267	24	0	0.732574	0.730434	0.731502			COG2197	DNA-binding response regulator, NarL/FixJ family, contains REC and HTH domains	T|K	T|K	--------------------------------------------------------------------------------------------------------------------------MKKNYVISPQIINTMAQSNEPWGIKDKNSCFIYANQACKR-VQNISSSFDYEGLYDYDLPWDGAEFAEEYMTHDRMVMEKEERMRSLITHVHGKEQILSSYFFEKHPFYHEDGSCIGTIYHGWQAQDFSFTRL--FRGKLPANIMFQPPTDRFTQREWDVIFLILHKYTSKQIGIILNISYRTVENHISRICKRIGLHSSRQLEEYCRTNDYDLYVPERFV---HPESRIF-P----------
229	GC_00000001	core	Plum_TT01	1973	16	267	24	0	0.732574	0.730434	0.731502			COG2197	DNA-binding response regulator, NarL/FixJ family, contains REC and HTH domains	T|K	T|K	--------------------------------------------------------------------------------------------------------------------------MKKNYVISPQIINTMEQSNAPWAIKDKNSCHIYVNQACKR-LLNISRSFDFEGLYDNELPWNGAEFAKEYIAHDQKVMEKEEGVCLLVTHTFGKEQILSSYFFEKHPLYHEDGSCMGTIYHGWQAQDFSFTRL--FHGKLPANIMFQPPTDLFTQREWDVIFLLLHKYTSKQIGRMLNISYRTVENHISRICKRIGLHSSRQLEEYCRTNDYDLYVPERFV---HPESKMF-P----------
234	GC_00000001	core	Plum_TT01	1974	16	267	24	0	0.732574	0.730434	0.731502			COG2197	DNA-binding response regulator, NarL/FixJ family, contains REC and HTH domains	T|K	T|K	--------------------------------------------------------------------------------------------------------------------------MENELIISPQVINTMQQSNEPWAIKDKNSCWVFGNLAFRQ-IQNLPDLFDYEGKNDSELPWNGAEFAKEFVIHDKNVMKQEKRICSLETHTYGKDKFLSSYFSEKYPIYNDENECIGLFLHAWKAQDFSLTRL--FYGKLPASILFQPPTDLFTQREWDVIFLLLHKYTSKQIGRMLNISYRTVETHISRIYKRIGLHSTRQLEDYCRTNDYDLYVPERFV---HPESKMF-P----------
233	GC_00000001	core	Plum_TT01	1976	16	267	24	0	0.732574	0.730434	0.731502			COG2197	DNA-binding response regulator, NarL/FixJ family, contains REC and HTH domains	T|K	T|K	--------------------------------------------------------------------------------------------------------------------------MENELIISSQVINTMEQSNDPWGIKDKNSCFIYGNSATKQFIHDFKKSFNYEGLYDDDLNWDGAEFAKEFIAHDKSVMERGGRVCSLETHLFGKDKFLSSYFCEKTPIYHDNGDCIGTIYHMWKAQDFSFTRL--FYGKLPASILFQPPTDLFTQREWDVIFLLLHKYTSKQIGRMLNISYRTVETHISRIYKRIGLHSTRQLEDYCRTNDYDLYVPKRFV---QPRSKMF-P----------
228	GC_00000001	core	Plum_TT01	1978	16	267	24	0	0.732574	0.730434	0.731502			COG2197	DNA-binding response regulator, NarL/FixJ family, contains REC and HTH domains	T|K	T|K	--------------------------------------------------------------------------------------------------------------------------MDNKLIISSQVINTLEQSNDPWGIKDKNSCFIYGNLALKS-IKNISSSFEFEGFYDDEIPWDGAEFAKEYIAHDQKVMEKEERVCSLETHVFGKEQILSSYFCAKYPFYHEDGSCMGTIYHAWQAQDFSFTRL--FRGKLPASILFQPPTDLFTQREWDVIFLMLQKYTNKQIGIMLNISYRTVENHISRICKRIGLHSSRQLEEYCRTNDYDLYVPKRFV---QSGSRML-P----------
230	GC_00000001	core	Plum_TT01	1980	16	267	24	0	0.732574	0.730434	0.731502			COG2197	DNA-binding response regulator, NarL/FixJ family, contains REC and HTH domains	T|K	T|K	--------------------------------------------------------------------------------------------------------------------------MDNKLIISSQVINTLKQSNDPWGIKDKNSCFIYGNLALKS-LKNFSSSFEFEGLYEHELPWDGAEFAKEYIAHDQKVMEKEERVCLFLTHTFGKEKILSSYFFEKYPLYHENGSCMGTIYHGWQAQDFSFTRL--FRGKLPANIMFQPPTDLFTQREWDVIFLMLQKYTNKQIGIMLNISYRTVENHISRICKRIGLHSSRQLEEYCRTNDYDLYVPKRFV---QSGSRML-P----------
231	GC_00000001	core	Plum_TT01	1982	16	267	24	0	0.732574	0.730434	0.731502			COG2197	DNA-binding response regulator, NarL/FixJ family, contains REC and HTH domains	T|K	T|K	--------------------------------------------------------------------------------------------------------------------------MSNKLIISSQVINTMEQSNDPWGIKDENSCLIYVNLALKS-LHNVPNSFNYEGLFDDEIPWNGAEFAKEHVTQDKIVMEEKERICSLETHLFGKEQILSSYFCEKYPLYHEDGSCMGTIFHGWQVQDFSFTRL--FYGKLPASILFQPPTDLFTQREWDVIFLLLHKYTSKQIGRMLNISYRTVETHISRIYKRIGLHSTRQLEDYCRTNDYDLYVPERFV---HPESKMF-P----------
226	GC_00000001	core	Plum_TT01	1983	16	267	24	0	0.732574	0.730434	0.731502			COG2197	DNA-binding response regulator, NarL/FixJ family, contains REC and HTH domains	T|K	T|K	--------------------------------------------------------------------------------------------------------------------------MDNKLIISSQVINTMEQSNAPWAIKDKNSRFMYANQACKH-LQNISSSFDYEGLYDDEIPWGGAEFAKEYIIHDQKVMEKEERICLLLTHKFGKEQILSSYFFEKYPLYHEDGSCMGTMFHGWQVQDFSFTRL--FHGKLPANIMFQPPTDLFTQREWDVIFLMLQKYTNKQIGIMLNISYRTVENHISRICKRIGLHSSRQLEEYCRTNDYDLYVPKRFV---QPRSKMF-P----------
227	GC_00000001	core	Plum_TT01	1985	16	267	24	0	0.732574	0.730434	0.731502			COG2197	DNA-binding response regulator, NarL/FixJ family, contains REC and HTH domains	T|K	T|K	---------------------------------------------------------------------------------------------------------------------------MSNKIISSQIINTMKQCNDPWGIKDKNSCFIYANQSFKT-LQNLSNSFDYEGVFDDEIPWDGAEFAKEFITHDKTVMTKEQRVCSLETHVYGKNQILSSYFFEKLPIYHEDGSCMGILFHGWQAQDFSFTRL--FYGKLPASIMFQPPTDLFTQREWDVIFLMLHKYTSKQIGRMLNISYRTVETHISRIYKRIGLHSTRQLEDYCRTNDYDLYVPERFV---HPESRMF-P----------
237	GC_00000001	core	Plum_TT01	1988	16	267	24	0	0.732574	0.730434	0.731502			COG2197	DNA-binding response regulator, NarL/FixJ family, contains REC and HTH domains	T|K	T|K	--------------------------------------------------------------------------------------------------------------------------MSNRIAISSQVINTLAVSNEPWGIKDKNSCFIYGNLALKS-LQNFSNSFEFEGAYENELPWDSAKFAEQFINHDKKVMEKQQRICSIETHIFGREQILSSYFFEKSPFYHKDGDCIGVIYHGWKAKNYSLAYLHQYHDKLPASIMLQPPTDLFTHREWDIIFLFLQKNTRKQIGRILNLAYRTIEYYMTRIYRKIGINSSQQLEAYCRANNFNYYIPEKFL--------LS------------
239	GC_00000001	core	Plum_TT01	1989	16	267	24	0	0.732574	0.730434	0.731502			COG2197	DNA-binding response regulator, NarL/FixJ family, contains REC and HTH domains	T|K	T|K	------------------------------------------------------------------------------------------------------------------------MKKINGTYISSQIINTMEASNEPWGIKDKNSRFIYGNPALKS-IQNIPTSFDYEGLFDDELPWGGAAFAKEFIDHDKIVMTKGKRICSLETYTYGKENILSSYFQEKLPLYNDAKECIGILFHGWKAKDFSLINLYQYYNVLPTSIIFQPPTDTFTQREWDIIFFFLQKYTRKQIGKILNISYRTIESHMANIYHKIGVDSNQQLEEYCLINNFKRYVPEKFL--------LF------------
235	GC_00000001	core	Plum_TT01	3197	16	267	24	0	0.732574	0.730434	0.731502			COG2197	DNA-binding response regulator, NarL/FixJ family, contains REC and HTH domains	T|K	T|K	------------------------------------------------------------------------------------------------------------------------MNKINKVDISPSVINTMQQSNEPWGIKDKNSCFIYGNLALKH-IQNLPDSFDYEGQYDDEIPWDGAGFAKEFVIHDKTVMEKDSRVCSLETHMFGKDNFLSSYFQEKYPFYNDDNECVGTMFHGWKAQDFSFTRL--FYGKLPSSILFSPPTDIFTKREWDVIFLMLHKYTSKQIGRMLNISYRTVESHFSRIYKRIGVHSSRQLEDYCRTNDYDLYVPERFV---KRKSKMF-S----------
241	GC_00000001	core	Plum_TT01	3198	16	267	24	0	0.732574	0.730434	0.731502			COG2197	DNA-binding response regulator, NarL/FixJ family, contains REC and HTH domains	T|K	T|K	---------------------------------------------------------------------------------------------------------------------------MKNYIISPQIINTMEISNEPWGIKDSSSNFIYGNSATKKYIHNFKASFNYDGLYDHELPWNGAEFAKEFIIQDRMVMAKEQRICSVETHIFGQDQILSSYFCEKLPFYHEDGNCIGVMYHCWEAKSYSLASLHQYYKELPTSIILQPPSDIFTPREWDIIFFFLQKYTRQQIKQILNIAYRTIETYMAQIYKKIGIHSSQQLEEYCLANNFHHYVPEKFL--------LS------------
236	GC_00000001	core	Plum_TT01	3682	16	267	24	0	0.732574	0.730434	0.731502			COG2197	DNA-binding response regulator, NarL/FixJ family, contains REC and HTH domains	T|K	T|K	--------------------------------------------------------------------------------------------------------------------------MDNKLIISPQVINTMKQSNEPWGIKDKNSCFIYGNKALKH-LENLPDSFDYEGWYDYELPWSGAEFAKEFVLHDQSVMKSETTVCSLETHMYGNDKFLSSHFCEKYPLYNNENECVGVIFHGWEVQDFSLTRL--FYGKLPASIIFQPPTDLFTPREWDVVFLSLHKYTSKQIGRILNISYRTVEHYTAQIYRKVGVRSAQQLEEYCRFNNYDLYVPERFL---RPESSIL-V----------
242	GC_00000001	core	Plum_TT01	3691	16	267	24	0	0.732574	0.730434	0.731502			COG2197	DNA-binding response regulator, NarL/FixJ family, contains REC and HTH domains	T|K	T|K	--------------------------------------------------------------------------------------------------------------------------MNNKLIISPQVINTLAISNDPWGIKDKNSCFIYGNKALNS-IKGFSDSFDFEGLYDDELPWDGAEFAKEYIHHDQKVMKEEKSYVSLETHIWGEIRTLSSYFCEKQPIYHENGDCLGIIYHLWKAQDYSLTRL--YHGKLPASIIFQPPTHLFTQREWDVIFLSLHKYTSKQIDRILNISYRTVEH-------------------YTRNH---------------------------------
238	GC_00000001	core	Plum_TT01	3698	16	267	24	0	0.732574	0.730434	0.731502			COG2197	DNA-binding response regulator, NarL/FixJ family, contains REC and HTH domains	T|K	T|K	---------------------------------------------------------------------------------------------------------------------------MKNCTISPQIINTMEISNEPWGIKDSSSCFIYGNKALSS-IKNFSQSFDYSGLYDHELPWDGAEFAKEYIHHDQKVMKTGKNICSLETHIFGKEQILSSYFCEKMPFYHEDGSCIGVIYHCWRIKDYSLTRLYQYHNKLPSSILLQPPTDLFTEREWDIIFLFLQKYTINQIGIILNLDSSVIENHTDRIYHKININSTLQLEEYCRVNSLYHYIPEKFL--------LT------------
247	GC_00000001	core	Ptem	189	16	267	24	0	0.732574	0.730434	0.731502			COG2197	DNA-binding response regulator, NarL/FixJ family, contains REC and HTH domains	K|T	K|T	------------------------------------------------------------------------------------------------------------------------MSKINKLTISPQIINTLQQSNDPWGIKDKDSCFIYGNMAFRH-LQNLPDSFDYEGLFDDEIPWDGAGFAQEFIIHDKTVMTKETRICSLETHIFGKEKILSSHFQEKLPLYNDENECVGVLFHTWKAMDFSLTRL--YHGKLPATILFQPPTDLFTQREWDIIFLSLQKYTSKQMGRLLDISYRTVETHMARIYKKIGINSCYQLEEYCRFNDYDLYVPERFV---RPESKMF-I----------
244	GC_00000001	core	Ptem	191	16	267	24	0	0.732574	0.730434	0.731502			COG2197	DNA-binding response regulator, NarL/FixJ family, contains REC and HTH domains	K|T	K|T	------------------------------------------------------------------------------------------------------------------------MSKTNNLIISPQVINTMQQSNDPWGIKDRNSCWIFGNSGVKT-LQNLPNVFDYEGLYDDELPWDGADFTQEYVIHDNIVMEKEKRICSLETHIYGKDTFLSSYFSEKYPLYNDEGECVGILLHCWKAQDFSLTRL--FHGKLPASILFQPPTDLFTQREWDVIFLSLQKYTSKQMGKMLNISYRTVETHMARIYRKIGVNSCYQLEDYCRSNDYDLYVPERFV---HPESRMF-L----------
253	GC_00000001	core	Ptem	193	16	267	24	0	0.732574	0.730434	0.731502			COG2197	DNA-binding response regulator, NarL/FixJ family, contains REC and HTH domains	K|T	K|T	--------------------------------------------------------------------------------------------------------------------------------------------------------------------------MNFPGV--------APEFAKEFINQDKKVIENGERICSLETHIYGKEQILSSYFCEKMPFYHKDGNCIGIMYHGWEAKEYSLTHLYQYYNELPASIIFQPPSAIFTQREWDIIFFFLQKCTRKQIGQKLNITYDAVETYMTRIYNKIGINSSQQLEEYCLTNNFHHYVPERFL--------LS------------
252	GC_00000001	core	Ptem	194	16	267	24	0	0.732574	0.730434	0.731502			COG2197	DNA-binding response regulator, NarL/FixJ family, contains REC and HTH domains	K|T	K|T	------------------------------------------------------------------------------------------------------------------------MSKTSKLIISPQVINTMQQNHEPWGIKDQNSCWIYGNQTFKH-IQNLPNSFDYERFFDDEIPRDSVEFAKEFKNHDKSVMTKGQRVCLLETHRYGKDKFLASHFCEKHPIYNDRKECTGVIFHEWEVQDFSLTRL--YHSKFPASIMFQSPAYLFTQPGCDIIFLFLQKYTGKQMIKILNIAYHTVETHMARIYKKIGINSCYQLEEYCHLNNYDLYVPEKFS---QEERRMF-I----------
248	GC_00000001	core	Ptem	195	16	267	24	0	0.732574	0.730434	0.731502			COG2197	DNA-binding response regulator, NarL/FixJ family, contains REC and HTH domains	K|T	K|T	---------------------------------------------------------------------------------------------------------------------------MKNYTISPQIINTMEISNEPWGVKDENSCFIYGNQAFKN-IQNLSDSFDYEGLFDNEIPWDGAEFAKEFITHDKNVMTKKGRICSLETHVYGKEKILSSYFQEKLPLYNNENECIGILFHGWKAKEYSLAQLHQYHKNLPSSIILQPPTDLFTQQEWDIIFFFLQKYTRKQIGQRLNIAYRTVGTYISRIYSKIGINSSKQLEEYCLANNFHHYVPEKFL--------LT------------
246	GC_00000001	core	Ptem	692	16	267	24	0	0.732574	0.730434	0.731502			COG2197	DNA-binding response regulator, NarL/FixJ family, contains REC and HTH domains	K|T	K|T	------------------------------------------------------------------------------------------------------------------------MKDTNQITISSQIVNTMGINNDPWGIKDKNSCFIYGNLALKS-LKNFSDSFDFEGLYDDELPWNGAEFAKEFVAHDKKVMEKNKRICSLETHVFGKEKILSSYFQEKFPIYDDKNECIGILIHVWKAQDFSLTRL--YHGKLPASIMFQPPTDLFTQREWDVIFLSLHKYTSKQIGKILNISYRTVEAHIFRIYKKIGVNSCYQLEEYCRLNDFDLYVPERFV---HPESRMF-I----------
250	GC_00000001	core	Ptem	693	16	267	24	0	0.732574	0.730434	0.731502			COG2197	DNA-binding response regulator, NarL/FixJ family, contains REC and HTH domains	K|T	K|T	-------------------------------------------------------------------------------------------------------------------------------MISPQIINTMELSNEPWGIKDSSSCFIYGNLALNS-IKNFPDSFDFEGLYDDELPWDGAEFAKEFIEHDKKVMEKNKKICSLETHVFGKEKILSSYFLEKFPIYDDKNECIGLLFHAWKAKDYSLSYLYQYYDKLPPSILFQPPTDFFTEREWDIIFFFLQKYTRKQIGTILNLNSSAIENHMIRIYHKININSRLQLEEYCRVNNFDRYVPEKFL--------LY------------
249	GC_00000001	core	Ptem	4222	16	267	24	0	0.732574	0.730434	0.731502			COG2197	DNA-binding response regulator, NarL/FixJ family, contains REC and HTH domains	K|T	K|T	--------------------------------------------------------------------------------------------------------------------------MNHRTTISPQIINTLAASNDPWGVKDKNSCFIYGNLALKS-LQNFSNSFEFEGFYENELPWDSAKFAEEFIKHDKKVMEKQQRICSVETHIFGREQVLSSYFFEKFHFYHEDGNCIGVIYHGWKAPNYSLTHLYQYHDKLPASIMLQPPIDLFTQREWDIIFLFLQKNTRRQIGRILNIAYRTVESYIARIYTRNH-----------------------------------------------
245	GC_00000001	core	Ptem	4235	16	267	24	0	0.732574	0.730434	0.731502			COG2197	DNA-binding response regulator, NarL/FixJ family, contains REC and HTH domains	K|T	K|T	--------------------------------------------------------------------------------------------------------------------------MNSKLTLSSQVINTLEQSDDPWGIKDENSCFIYGNSATKRFIHDFKNSFDYEGLYDDELNWDGAEFAKEFIAHDKSVMVNGKRVCSLETHLFGKDKFLSSYFCEKTPIYHDNGNCIGIMYHMWKAQDFSLTRL--YHGKLPASILFQPPTDLFTQREWDIIFLLLQKYTSKQMGKMLDISYRTVETHIARIYRKIGVNSSYQLEEYCRLNDYDLYVPERFV---HPESRMF-L----------
251	GC_00000001	core	Ptem	4266	16	267	24	0	0.732574	0.730434	0.731502			COG2197	DNA-binding response regulator, NarL/FixJ family, contains REC and HTH domains	K|T	K|T	-------------------------------------------------------------------------------------------------------------------------MTRKNPTISSQIINTLEISNEPWGIKNKSSCFLYGNDALIK-LQNINNNYNYEGKYDSDIPWKGNEFSENFIKHDLKVMENEESILSLETHVFGRDKVLSSYFQEKFPLYDNKNKCIGILFHAWKIQDNSLTRL--FHNKLPASIMFQSPTHLLTEREWEVVFLFLQKYSRKQISQLLNVADKTIGRYIRKIYNKLEVSSDSQLEEYCRLNSFDLYAPKRFL-------LSY-L----------
260	GC_00000001	core	Ptem_HBLC135	542	16	267	24	0	0.732574	0.730434	0.731502			COG2197	DNA-binding response regulator, NarL/FixJ family, contains REC and HTH domains	K|T	K|T	--------------------------------------------------------------------------------------------------------------------------MNNKVIISPQIINTMQQSNEPWGIKDKNSCFIYGNLALKH-LENLPDSFDYEGRYDYELPWDGAEFAKEFVLHDQSVMKSETTVCSLETHMFGKDKFLSSHFCEKYPLYNDENECVGIIFHGREAQDFSLTRL--FYGKLPASIIFQPPTHLFTPREWDVIFLSLHKNTSKQIGRILNISYRTVEHYTAQIYRKVGVKSAQQLEEYCRFNDYDLYVPKRFL---HPESSIL-V----------
57682	GC_00003266	accessory	Pthr_PT11	4097	11	11	1	0	0.976601	1	0.988162	Others	unknown	COG2175	Taurine dioxygenase, alpha-ketoglutarate-dependent	Q	Q	MNSCLQWSPIMKSGFGAKISADDFLKSSTEEIKNLLMRQGFVVVNKINLDADEFRDIYSKYGTIVEYADEKIDVGFGYRDTLKLEGEKGKIVTGRGQLPFHADGGLLLSQVDQVFLYAAEIKNMKFRGATTVCDHVLACKEMPKHLLNVLENETFEVRVLEYGYYVDVSPTGWFKVPVFTDLGWVRKMLIYFPFDEGQPSSWEPRIVGFTDEETKRFFTELTQFMKNPRYYYKHYWEKGDLVIMDNRRVIHEREEFDDDNIIRRLYRGQTADI
262	GC_00000001	core	Ptem_HBLC135	2043	16	267	24	0	0.732574	0.730434	0.731502			COG2197	DNA-binding response regulator, NarL/FixJ family, contains REC and HTH domains	K|T	K|T	-------------------------------------------------------------------------------------------------------------------------MNYKKLTVSPQIINLMETSHEPWGIKDKSSRFVYENKAMAM-LRDLPVGYNVEGRLDNDLPWNGAAFAEQFQIHDRAVMQSEQRICSLETHLYGKEKLLSSYFFEKFPFYNENNQCVGVIFHAWKAKAFSLTRF--FYGKLPASIMFQPPSELFTQREWDVIFLFLQKYTSKQIGQILNISYRTVETHMLRIYKKIGINSGQQLDEYCRLNDFDLYVPERFL---KPGSKMF-I----------
256	GC_00000001	core	Ptem_HBLC135	2338	16	267	24	0	0.732574	0.730434	0.731502			COG2197	DNA-binding response regulator, NarL/FixJ family, contains REC and HTH domains	K|T	K|T	------------------------------------------------------------------------------------------------------------------------MKSTNQITISSQIVNTMGINNDPWGVKDKNSCFIYGNLALKS-LKNFSDSFDFEGLYDDELPWDGAEFAKEFVEHDKKVMEKNKRICSLETHVFGKEKILSSYFLEKFPIYDDKNECIGILFHAWEAQDFSLTRL--YHGKLPASIMFQPPTDLFTQREWDVIFLSLHKYTSKQIGRILNISYRTVETHIFRIYKKIGVNSCYQLEEYCRLNDFDLYVPEKFV---HPESRMF-I----------
265	GC_00000001	core	Ptem_HBLC135	2339	16	267	24	0	0.732574	0.730434	0.731502			COG2197	DNA-binding response regulator, NarL/FixJ family, contains REC and HTH domains	K|T	K|T	---------------------------------------------------------------------------------------------------------------------------MKNYTISPQIINTMELSNEPWGIKDSSSCFIYGNLALSL-LHDFQKSFAYEGLYDDELPWEGAKFVQEFVDHDKKVMEKNKRICSLETHVFGKEQVLLSYFCEKFPFYHEDGDCIGVIFHCWKAKDYSLTYLHQYYDKFPSSILLQPPTDLFTEREWDIIFFFLQKYTRKQIGTILALNSSAIENHVTRIYHKIGINSHLQLEEYCRVNSFNRYIPEKFL--------LS------------
263	GC_00000001	core	Ptem_HBLC135	2462	16	267	24	0	0.732574	0.730434	0.731502			COG2197	DNA-binding response regulator, NarL/FixJ family, contains REC and HTH domains	K|T	K|T	--------------------------------------------------------------------------------------------------------------------------MKKNYAISPQIINTMELSNEPWGIKDSSSCFIHGNTAFKR-LQNLSDSFDYEGLYDNEIPWNGAEFSKEFINHDKTVMAKEERICSIETHIYGKNKILSSYFQEKLPLYNDERECVGILFHGWKAKEYSLTQLHQYHKNLPSSIILQPPTDLFTQREWDIIFFFLQKYTRKQIGQRLNIAHHTVKTYISRIYSKIGINSSQQLEEYCLANNFHHYVPERFL--------LS------------
259	GC_00000001	core	Ptem_HBLC135	2463	16	267	24	0	0.732574	0.730434	0.731502			COG2197	DNA-binding response regulator, NarL/FixJ family, contains REC and HTH domains	K|T	K|T	------------------------------------------------------------------------------------------------------------------------MSKTNNLIISSQIINTIQQSNDPWGIKDQNSCFIYGNQALKS-LKNFQKSFDFEGLYDDELPWNGAEFAKEYIHHDQKVMQEEKSYVSLETHIWGEIKSFSSYFCEKSPLYHENGDCMGIIYHLWKAQDFSLTRL--YHGKLPASILFQPPTNLFTQREWDIIFLSLHKYTSKQMGKMLDISYRTVETHMARIYKKIGVNSCYQLEEYCRLNDYDLYVPERFV---HPESSMF-L----------
258	GC_00000001	core	Ptem_HBLC135	2465	16	267	24	0	0.732574	0.730434	0.731502			COG2197	DNA-binding response regulator, NarL/FixJ family, contains REC and HTH domains	K|T	K|T	------------------------------------------------------------------------------------------------------------------------MSKTNKLIISPQVINTMQQSNEPWGIKDQNSCWIYGNQSVKY-LQNLPNSFNYEGCFDDELPWAGAEFAKEHVNHDKSVMTKGQRVCSLETHRYGKNKFLSSYFCEKYPLYNDEKECIGILFRGWEAQDFSLTRL--YHGKLPASILFQPPTDLFTQREWDIIFLSLQKYTSKQMGKMLDISYRTVETHIARIYRKIGVNSCYQLEEYCRLNDYDLYVPERFV---HPESSMF-L----------
257	GC_00000001	core	Ptem_HBLC135	2467	16	267	24	0	0.732574	0.730434	0.731502			COG2197	DNA-binding response regulator, NarL/FixJ family, contains REC and HTH domains	K|T	K|T	------------------------------------------------------------------------------------------------------------------------MSKTDKLIISPQVINTMQQSNEPWGIKDKNSCFIYGNMAFRH-LQNLSDSFDYEGLFDDEIPWDGAGFAKEFIIHDKTVITKEARICSLETHVFGKEKILSSYFQEKFPLYNDENECVGVLFHTWKAQDFSLTRF--YHGKLPATILFQPPTDLFTQREWDIIFLSLQKYTSKQMGKMLDISYRTVETHMARIYKKIGVNSCYQLEDYCRLNDYDIYVPERFV---HPESRMF-V----------
267	GC_00000001	core	Ptem_HBLC135	3070	16	267	24	0	0.732574	0.730434	0.731502			COG2197	DNA-binding response regulator, NarL/FixJ family, contains REC and HTH domains	K|T	K|T	------------------------------------------------------------------------------------------------------------------------MKDINQVTISSQIVNTMGINNDPWGVKDKNSCFIYGNLVLKS-LKNFSDSFDFEGLYDDE---------------------------------------------------------------------------------LPSSILFQPPIGIFTEREWDIIFLFLQKYKRKQIGIILSSQ---------------------------------------------------------------
255	GC_00000001	core	Ptem_HBLC135	3855	16	267	24	0	0.732574	0.730434	0.731502			COG2197	DNA-binding response regulator, NarL/FixJ family, contains REC and HTH domains	K|T	K|T	--------------------------------------------------------------------------------------------------------------------------MSNKIIISPQVINTMEASNDPWGIKDENSCFIYANLTFKK-LQNLSNSFNYEGIFDDEIPWDGAAFAKEFIIHDKTVMTKEARICSLETHIYGKERILSSYFFEKLPLYHVNGSCIGTIFHGWQAQDFSLTRL--YHGKLPASIMFQPPTDLFTQREWDIIFLLLQKYTSKQMGKMLNISYRTVETHISRIYKKISVNSSYQLEEYCRLNDYDLYVPERFV---HPESRMF-I----------
254	GC_00000001	core	Ptem_HBLC135	3860	16	267	24	0	0.732574	0.730434	0.731502			COG2197	DNA-binding response regulator, NarL/FixJ family, contains REC and HTH domains	K|T	K|T	--------------------------------------------------------------------------------------------------------------------------MNSKLTISSQVINTLEQSNEPWGIKDKNACFIYVNQAVKQ-LQNIPSSFDYEGLYEHELPWDGADFANEYMLHDKKVMEREERICSLETHVHGKDQILSSYFFEKYPLYHEDGSCMGVLYHGWQAQDYSLTRL--YHGKLPASILFQPPTDLFTQREWDIIFLLLQKYTSKQMGKMLDISYRTVETHISRIYKKIGVNSSYQLEDYCRINDYDLYVPERFV---HPESRMF-L----------
266	GC_00000001	core	Ptem_HBLC135	4004	16	267	24	0	0.732574	0.730434	0.731502			COG2197	DNA-binding response regulator, NarL/FixJ family, contains REC and HTH domains	K|T	K|T	-------------------------------------------------------------------------------------------------------------------------MTIKNSTISSQIINTLETSNEPWGVKDKSSCFLYGNDALIK-LQNINTTYDYEGKYDSDIPWKGNEFSEDFIKHDLKVIANEESVLSLETHVFGRDKVLSSYLQEKFPLYDDEKKCIGILFHAWKIQDNSLTRL--FHSKLPNSIIFQSPTHLLTEREWEVVFLFLQKYSRKKISQLLNIADKTIDVYIRKIYNKLNISSDSQLEEYCRLNSFDLYAPKRFL-------LSY-L----------
264	GC_00000001	core	Ptem_HBLC135	4285	16	267	24	0	0.732574	0.730434	0.731502			COG2197	DNA-binding response regulator, NarL/FixJ family, contains REC and HTH domains	K|T	K|T	------------------------------------------------------------------------------------------------------------------------MSKTNKLIVSPQIINTTQQSNEPWGIKDQNSCWTYGNLAFKH-IQNLPDSFDYEGCFDAEIPWNGAEFAKEFMDHDKNVITRGQRVCSLETHQYRKDTFLSSYFCEKYPLYSDENESIGILFHAWEAKEYSLTQLHQYHKKLPSSIILQPPTDLFTQSEWDIIFFFLQKYTRKQIGQRLNIAHHTVKTYISRIYSKIGINSSKQLEEYCLANNFHHYVPEKFL--------LT------------
272	GC_00000002	core	Pasy_BKT45	181	16	203	22	0	0.571766	0.687606	0.624359			COG4675	Microcystin-dependent protein (function unknown)	S	S	-----------------------------MNQKNDFKAFSISD-DANVVSQEKYEESQNLQTGFPP-ENVSTHVLNKVLRQSSIISSVV-ANFIAERS-GAEVLDNGDIAK--LTAQLNQALEQKIATDIPNASLTQKGVVQLTNVIGNSDTLGVTQKLAQEIVNSLREYT----------------------------------DNRIE-----------------------------------------------------------------------------------------------------------------TISEVPVGS-PIP----------------WPLPH----------------PPT-GYFTCN-GSAFDKLQY------…
273	GC_00000002	core	Pasy_BKT45	1515	16	203	22	0	0.571766	0.687606	0.624359			COG4675	Microcystin-dependent protein (function unknown)	S	S	-----------------------------MSKKNDFKAFSISN-NANVVSQEKYEENQSLQVGFPP-DNISTHVLNKALRQSSTIAAVI-ANFIATQS-DDDVLDDGDIAK--LTAKLNQALKQKVTAEIPNASLTQKGVVQLTNEIGNNDTLAVTQKLVQEIINSLRGNI----------------------------DGKVSNSRKINGKTLTEDINLNASDVGAYTRTEV-------------------------------------------------YTRSEVYTRAEVDRLIK------------------------TTNEIPVGA-PIP----------------WPLPH----------------PPI-GYFTCN-GSAFNKLQY------…
276	GC_00000002	core	Pasy_BKT45	1517	16	203	22	0	0.571766	0.687606	0.624359			COG4675	Microcystin-dependent protein (function unknown)	S	S	-------------------------------MDRDGKGV-ISN-NANVVSQEKYETDKSLQEGFPP-ENISTHILNKALRQSSTIASVV-ANFIATQS-GDDVLDDGDIAK--LTAKLNQALKQKVTAEIPNASTYCVGILMVK-------------------------------------------------------------------------------------------------------------------------------------------------------------------------------------------------------------------------------------SPI-----------------------…
268	GC_00000002	core	Pasy_BKT45	2197	16	203	22	0	0.571766	0.687606	0.624359			COG4675	Microcystin-dependent protein (function unknown)	S	S	---------------------------MSLKPQNDFKAFSISN-NANVVSQERYEESRSLKNGFPP-DNVTTHELNKVLRQSSTISSVV-ANFIATHSGGDDVLDDGDIAK--LTAQLNSALEKKITTEIPSTSLTQKGIVQLTNKTGDSNTLAVTQKLASDINDNANNKL----------------------------------------------------------------------------------------------------------------------------------------------------------AKDRNGA-DIP---------------------------------------------------------------…
274	GC_00000002	core	Pasy_BKT45	2891	16	203	22	0	0.571766	0.687606	0.624359			COG4675	Microcystin-dependent protein (function unknown)	S	S	-----------------------------MSQKNDFKAFSVSD-NANVVSQEKYEESQSLKTGFPP-ENVSTHVLNKVLRQSSTIASVV-ANFIATQS-GEDVLDDGDIAK--LTVRFNRALDKALEQKVS------------------------------------------------------------------------------------------------------------------------------------------------------------------------------------------------SISSTPVGS-PIP----------------WPLPH----------------PPS-GYFTCN-GSAFSRSQY------…
270	GC_00000002	core	Pasy_BKT45	3645	16	203	22	0	0.571766	0.687606	0.624359			COG4675	Microcystin-dependent protein (function unknown)	S	S	-----------------------------MNHKNDFKAFSISD-NANVVSQEKYEVNKSLQTGFSP-DNVPTHLLNKVLRQASTVSSVV-ADFIAAGS-GNDVLDDGNIAK--LTVQLNKALEQKITADIPSASLTQKGIVQLTNVIGNSDTLAVTQKLVQEVINSLHK------------------------------YTREEIDNRIK-----------------------------------------------------------------------------------------------------------------TANEIPVGS-PIP----------------WPLPH----------------PPF-GYFTCN-GSAFNRLQY------…
275	GC_00000002	core	Pasy_BKT45	4137	16	203	22	0	0.571766	0.687606	0.624359			COG4675	Microcystin-dependent protein (function unknown)	S	S	-----------------------------MSQKNDFKAFSISN-NANIISQEIYEKSEGLLTGFPP-NTISIDLLNKVLRQSSIISSVV-ADFIATQS-SDNILDDGDIIK--LTAQLNRALEQKITAEVPNASLTQKGIVQLTDVVGNSDTLVVTQKLAQEIINSLRENI----------------------------NDRVPNSRKVNGKTLSTDISLEAEDIGAYTKAEVNNLIN-------------------------------------------------------------------------------------AVNNIPVGA-PIP----------------WPTVI----------------PPA-GWLQCN-GAEFDKNSL------…
271	GC_00000002	core	Pasy_BKT45	4140	16	203	22	0	0.571766	0.687606	0.624359			COG4675	Microcystin-dependent protein (function unknown)	S	S	-----------------------------MSQKNDFKAFSISN-NANVISQEKYEQSQGLQTGFSP-DNVPTHLLNKVLRQSSTISSVV-ADFIVTQS-GNDVLDDGNVAK--LTAQLNKAIEQKITTDIPSASLTQKGVVQLTNVIGNSDTLAVTQKFVKEEINSLREYT----------------------------YTREEIDNRIK-----------------------------------------------------------------------------------------------------------------AASEIPAGS-PIP----------------WPLPY----------------PPV-GYLTCN-GAFFNKLQY------…
269	GC_00000002	core	Pasy_BKT45	4143	16	203	22	0	0.571766	0.687606	0.624359			COG4675	Microcystin-dependent protein (function unknown)	S	S	-----------------------------MSHKNDFKAFSISD-NANVISQEKYEQSQGLQTGFSP-DNVPTHLLNKVLRQASTISSVV-ADFIATRS-GNDVLDDGNVAK--LTAQLNKAIEQKITTDIPSASLTQKGVVQLTNVIGNSDTLAVTQKLVQDVINSLREEI-----------------------------------------------------------------------------------------------------------------------------------------------------------NIPVGS-PIP----------------WPLIY----------------PPF-GYFICN-GSPFNKLQY------…
278	GC_00000002	core	Pasy_BKT45	4242	16	203	22	0	0.571766	0.687606	0.624359			COG4675	Microcystin-dependent protein (function unknown)	S	S	-----------------------------MSPKNDFKAFSISH-NANVASQEKYEESQNLKTGFEP-DGITTHILNKALRQSSTISSVV-ANFIATQS-GNDVLDDGNIEK--LNAQLNNALEQKMAPKVPDASLTQKGIVQLTDVVGNSNSLAATQKLVSDVNDNANNKLAKNQNGADIPNKNEFVKNLDLLETVNLAKNAVPNSRKINGKVLTGDINLGAGDVGAFRLG--------------------------------------------------------------------------------------------LTGKYSVDN-QVP----------------WNVDS----------------GSY-DLLNSK-FSDHVVHFY------…
281	GC_00000002	core	Pasy_BKT45	4258	16	203	22	0	0.571766	0.687606	0.624359			COG4675	Microcystin-dependent protein (function unknown)	S	S	-----------------------------MSAKNDFKAFSISN-DANVVSQEKYEKDQGLQVGFPP-DNITSNLLNKVLRQSSTIASVV-ANFIATQS-GSDILDDGDVAK--LAEQLNKALKQKITTEVPNASLAQKGVVQLTNVLGDSDILAVTQKLAQEIVNSLRESI----------------------------NAKVPNTRKINGKALSEDITI-------------------------------------------------------------------------------------------------------TSQDILGGQ-AIS----------------LGDKA----------------DLN-SYKTPG-IYHQEYDAH------…
282	GC_00000002	core	Pasy_BKT45	4259	16	203	22	0	0.571766	0.687606	0.624359			COG4675	Microcystin-dependent protein (function unknown)	S	S	-----------------------------MSTKNDFKAFSVSD-NANVVSQAKYEENQSLQTGFPP-DNIPVNLLNKVLRQSSTISSVI-ANFIATQS-GNDILDDGNIVK--LTDQLNRALEQKIATEVPNASLTRKGIVQLTDVVGNSDTLAVTQKLVQEIINSLRENI----------------------------NTRIPNTRKVNGKVLTEDINI-------------------------------------------------------------------------------------------------------TSQDILAGQ-THS----------------LGDNA----------------NLD-NYKIPG-IYHQEYNAH------…
279	GC_00000002	core	Pasy_BKT45	4290	16	203	22	0	0.571766	0.687606	0.624359			COG4675	Microcystin-dependent protein (function unknown)	S	S	-----------------------------MNTKNDFKAFSIDN-NANVVSQERYEESQHLKTGFPP-DNISTHLLNKVLRQSSTISSVV-ANFIATQS-VGDILDDGNVAK--LTEQLNKALEQKITTEIPSASLTQSGVVQLTDVIGNSDILAVTQKLAQEIVNSLREDI----------------------------NTRVPNSRKVNGRILSNDISLNAGDVGSYNK---------------------------------------------------------------------------------------------SESDVRYGNKNTA----------------LKSAN--------------------GWWKCG-DTGIIYQWG------…
280	GC_00000002	core	Pasy_BKT45	4367	16	203	22	0	0.571766	0.687606	0.624359			COG4675	Microcystin-dependent protein (function unknown)	S	S	-----------------------------MSQKNDFKAFSISN-NANVVSQEGYEESRSLSTGFPP-ENITTHLLNKVLRQSSTIASVV-ANFIATQS-GDNVLDDGNIAK--LSAQLNRALEQKITTTAPDASLTQKGVVQLTDVIGNSDSLAVTQKLAQEIINSLRENI----------------------------NSRVLNTRKVNGKVLSSDINLNAGDVGSYDK---------------------------------------------------------------------------------------------SESDSRYGNKNTS----------------LKAVN--------------------GWWKCG-NTGMIFQWG------…
277	GC_00000002	core	Pasy_BKT45	4368	16	203	22	0	0.571766	0.687606	0.624359			COG4675	Microcystin-dependent protein (function unknown)	S	S	#NAME?
294	GC_00000002	core	Pasy_PB68	46	16	203	22	0	0.571766	0.687606	0.624359			COG4675	Microcystin-dependent protein (function unknown)	S	S	-----------------------------MSTKNDFKSFSISN-NANVVSQEKYEKDQSLQTGFPP-DNISINVLNKVLRQSSTISSVI-ANFIATQS-GDNVLDDGDIAK--LTEQLNKALKQKIATEIPNASLTQKGVVQLTDVVGNSGTLAVTQKLVQEIVNSLLENI----------------------------NAKVPNTRKINGKSLSEDMTI-------------------------------------------------------------------------------------------------------TSQDILGGL-AIS----------------LGDKA----------------DLS-NYKTPG-VYHQEYDAH------…
295	GC_00000002	core	Pasy_PB68	47	16	203	22	0	0.571766	0.687606	0.624359			COG4675	Microcystin-dependent protein (function unknown)	S	S	-----------------------------MSGQNDFKAFSIGA-NANVVSQERYEVSPDLQAGFPP-NDVPIHLLNKVLRQSSTISAVV-ANFIATQS-GDDILDDGDIAK--LTEQLNRALEQKVKTGIPNASLTQKGVVQLTNQAGNSDTLAVTQKLAQEIVNSLRENI----------------------------NSKVPNSRKVNGKALSGDVDI-------------------------------------------------------------------------------------------------------TSQDIFGGL-AIN----------------LGDRA----------------NLD-SYKTPG-IYYQEYNAY------…
286	GC_00000002	core	Pasy_PB68	52	16	203	22	0	0.571766	0.687606	0.624359			COG4675	Microcystin-dependent protein (function unknown)	S	S	-----------------------------MSVKNDFKAFSIKN-GANVVSQNLYENSSELQTGLAPGHDIDIHLLNKTLRQASTISSVV-ADFIAEQS-GEDVLDDGDIAK--LMAQLNKALEQKIATDIPSASLTQKGAVQLTNVIGNSDTLAVTQKLAQEIVNSLREYT----------------------------------DNRIK-----------------------------------------------------------------------------------------------------------------IANEIPVGS-PIP----------------WPLLH----------------PPI-GYFTCN-GSAFNRLQY------…
288	GC_00000002	core	Pasy_PB68	54	16	203	22	0	0.571766	0.687606	0.624359			COG5301	Phage-related tail fibre protein	X	X	-----------------------------MNPQNDFKAFAISD-NANIVSQEEYEEDQSLQTGFTP-ENISTHVLNKVLRQSSTISSVV-ADFIATRS-GNDVLDDGNIAK--ITAQLNKALEQKIAEDIPGASLTQKGVVQLTDVIGNSDTLAVTQKLAQEIVNSLRE------------------------------YTLEEIDNRIK-----------------------------------------------------------------------------------------------------------------TVSEVPVGS-PIP----------------WPLPY----------------PPK-DHLVCN-GAFFNKLQY------…
289	GC_00000002	core	Pasy_PB68	57	16	203	22	0	0.571766	0.687606	0.624359			COG5301	Phage-related tail fibre protein	X	X	-----------------------------MSQKNDFKAFSISN-NANVVSQRLYEESKDLLTGFPP-NDVSTHMLNKALRQSSTISSVL-ADFIAEQS-GEDVLDDGNVAK--LTTQLNKALERKTTTRVPDASLTQKGVVQLTNVIGNSDTLAVTQKLVQEIVTSLSKDINDS-----------------------------------------------------------------------------------------------------------------------------------------------------KANDIPVGT-PIP----------------WPTAI----------------PPS-GWLQCN-GATFDKSKF------…
283	GC_00000002	core	Pasy_PB68	250	16	203	22	0	0.571766	0.687606	0.624359			COG4675	Microcystin-dependent protein (function unknown)	S	S	-----------------------------MSQKNDFKAFSISD-NANVVSQRLYEESKDLLTGFPP-NDVSTHMLNKALHQASTISSIV-ADFIATES-DNDVLYDGNVEK--LTAQLNKALEQKITKKVPDASLTQKDVVQRTNVIGDSDTLAVIKK------------------------------------------------------------------------------------------------------------------------------------------------------------------------------------------------------------------------------ACS-GN-------------…
291	GC_00000002	core	Pasy_PB68	909	16	203	22	0	0.571766	0.687606	0.624359			COG5301	Phage-related tail fibre protein	X	X	-----------------------------MSKKNDFKAFSISD-NANVVSQERYEVNQSLQTGFSP-DDVPTHVLNKVLRQSSTISAVV-ANFIATQS-GDDILDDGDITK--LTAQLNKALEQK--------------------------------------------------------------------------------------------------------------------------------------------------------------------------------------------------------TNIPVGV-PVP----------------WPAAI----------------PPA-GWLQCN-GAVFDKSKF------…
284	GC_00000002	core	Pasy_PB68	1317	16	203	22	0	0.571766	0.687606	0.624359			COG4675	Microcystin-dependent protein (function unknown)	S	S	-----------------------------MSPKNDFKAFSISN-NANMVSQEKYEENQSLQTGFLP-NDVPTHLLNKVLRQSSTISSVV-ADFIATRS-GNDVIDDGNIDK--LTAQLNKALEQKITADIPSASLTQKGVVQLTNVIGNSDTLAVTQKLVQKEINSLREYT----------------------------YTREEIDNRIK-----------------------------------------------------------------------------------------------------------------SASEIPAGS-PIP----------------WPLPY----------------PPI-GYFICN-GSPFNKLQY------…
290	GC_00000002	core	Pasy_PB68	1576	16	203	22	0	0.571766	0.687606	0.624359			COG5301	Phage-related tail fibre protein	X	X	-----------------------------MNHKNDFKAFSISN-DASIISQEKYEESQSLQAGFPP-ENISIPVLNKELRQSSTIASVV-ANFIKEQS-GDDVLDDGDITK--LTEQLNRALEQKIS----------------------------------------------------------------------------------------------------------------------------------------------------------------------------------------------------DISNIPVGV-PVP----------------WPTTI----------------PPA-GWLQCN-GSVFDQSKF------…
285	GC_00000002	core	Pasy_PB68	1577	16	203	22	0	0.571766	0.687606	0.624359			COG4675	Microcystin-dependent protein (function unknown)	S	S	-----------------------------MSHKNDFKAFSISN-NANVISQEKYEENQSLQTGFPS-DNVSTHLLNKVLRQSSTISSVV-AEFIATRS-GNDVLDDGNIAK--LTTQLNKALEQKITTDIPPASLTQKGVVQLTNVIGNSDTLAVTQKLIQEVISSLRE------------------------------YTREEINNRIK-----------------------------------------------------------------------------------------------------------------IAGEVPVGS-PIP----------------WPLSY----------------PPI-GYFTCN-GSAFNKLQY------…
292	GC_00000002	core	Pasy_PB68	1578	16	203	22	0	0.571766	0.687606	0.624359			COG4675	Microcystin-dependent protein (function unknown)	S	S	#NAME?
296	GC_00000002	core	Pasy_PB68	2327	16	203	22	0	0.571766	0.687606	0.624359							-------------MKNLGLLETVNLAKNAVPNSRKVNGKVLAG-DINITSQDIFDGQA---IAIPEKINLDDYKTPGVYVQYANASAETGTNYPEPLAGSLIVLKTAGIIQRYFVYNSSRIYTRSQYHDLPWTPWTREYNTLNKPTAGDIGVYTQTESDFRYITG----------------------------------------IRKINGKALSGDIDI-------------------------------------------------------------------------------------------------------TSQDIFNSQ-AIY----------------LGDKA----------------NLD-DYKIPG-VYYQDYNIH------…
287	GC_00000002	core	Pasy_PB68	3307	16	203	22	0	0.571766	0.687606	0.624359			COG4675	Microcystin-dependent protein (function unknown)	S	S	-----------------------------MSQKNDFKAFSIKN-GANVVSQERYEEAQEVKTGFPP-ENISTHVLNKALRQSSVISSVI-ADFIATQS-GDDILDDGDIAK--LTVQLNRALKQKVTAEIPSASLTQKGVVQLTNEMGNNDTLAVTQKLVQEIVNSLRENI----------------------------NGNVPNSRRINGKTLTEDINLNASDVGAYTRA-------------------------------------------------------------EVDKLIR------------------------TTSEIPVGS-PIP----------------WPLPH----------------PPF-GYLTCN-GSAFSRSQY------…
293	GC_00000002	core	Pasy_PB68	3365	16	203	22	0	0.571766	0.687606	0.624359			COG4675	Microcystin-dependent protein (function unknown)	S	S	-----------------------------MSNKNDFKAFSVNQ-DANVVSQGEYEESQYLNTGMPP-NIISIDLLNKVLRQSSIVSSVV-ADFISTQC-GDDVLDDGDIVK--LSTQLSTALEQKIKQDIPDASLTQKGIIQLTDVVGNSDTLAITQKLAQEIINSLNENI----------------------------SNRVPNIRKINSKELSEDIHLDAVDIGTYTKSEVDEQIKT------------------------------------------------------------------------------------KGNKNTAGK-AIN-----------------------------------------GWWRCG-DTDVIYQWG------…
299	GC_00000002	core	Pbod	39	16	203	22	0	0.571766	0.687606	0.624359			COG4675	Microcystin-dependent protein (function unknown)	S	S	-----------------------------MSQKNDFKAFSISN-NANVVSQEEYEENQSLQMGFPP-DNISTHVLNKALRQSSTIASVI-ANFIATQS-GDDILDDGDIAK--LTTKLNQALKQKVTAEIPNASLTQKGVVQLTNEIGNNETLAVTQKLVQEIINSLRGNI----------------------------DGKVSNNRKINGKALTEDINLNASDVGAYTRTEVYTRSEVYTRAEVDRLIK-------------------------------------------------------------------------TTNDIPVGA-PIP----------------WPLAH----------------PPI-GYFACN-GSAFNKLQY------…
305	GC_00000002	core	Pbod	529	16	203	22	0	0.571766	0.687606	0.624359			COG4675	Microcystin-dependent protein (function unknown)	S	S	-----------------------------MSPKNDFKAFSTDS-NANVISQKGYEESLELQTGFPP-SSMTPHILNKVLRQSSTISSVV-ANFIATQS-GDDVMDNGDVAK--LAEQLNKALKQKITTEIPSASLTLSGVVQLTDVIGDSDILAVTQKLAQEIVNSLRGDI----------------------------NTRVPNSRKVNGKVLSNDISLNAGDVGSYTK---------------------------------------------------------------------------------------------SECDARYGNKNTA----------------LKSAN--------------------GWWKCG-DTGIICQWG------…
306	GC_00000002	core	Pbod	530	16	203	22	0	0.571766	0.687606	0.624359			COG4675	Microcystin-dependent protein (function unknown)	S	S	-----------------------------MSTKNDFKAFSISN-NANVVSQEKYEKDQNLQVGFPP-DNITSNLLNKVLRQSSTIASIV-ANFIATQS-GGDVLDDGDVAK--LTEQLNKALKQKITTEVPNASLAQKGVVQLTNVLGDSDTLAVTQKLAQEIVNSLRESI----------------------------NAKVSNNRKINGKSLSEDITI-------------------------------------------------------------------------------------------------------TSQDILGGQ-AIS----------------LGDKA----------------DLN-SYKTPG-IYHQEYDAH------…
302	GC_00000002	core	Pbod	1069	16	203	22	0	0.571766	0.687606	0.624359			COG4675	Microcystin-dependent protein (function unknown)	S	S	#NAME?
304	GC_00000002	core	Pbod	1249	16	203	22	0	0.571766	0.687606	0.624359			COG4675	Microcystin-dependent protein (function unknown)	S	S	-----------------------------MSPKNDFKAFSISI-NANAASQEKYEESQNLKTGFAP-DGITTNILNKALRQSSTISSVV-ANFIATHS-GNDVLDDGNIDK--LTAQLNQALEQKMIPKVPDASLTQKGIVQLTDVVGNSHSLAATQKLVSDVNDNANNRLAKNQNGADIPNKNEFVKNLDLLETVNLAKNAVPNSRKINGKSLTGDINLAAGDVGAFRLG--------------------------------------------------------------------------------------------LTGKYSVDN-QVP----------------WNVDS----------------GSY-DLLHAK-FSDHVVHFY------…
300	GC_00000002	core	Pbod	1876	16	203	22	0	0.571766	0.687606	0.624359			COG4675	Microcystin-dependent protein (function unknown)	S	S	-----------------------------MNQRNDFKAFSISD-DANIVNQEKYEESQSLQTGFPP-ENVSTHVLNKVLRQSSIISSVV-ANFIAEQS-GADVLDNGGIAK--LTAQLNRALEQKIATNIPCASLTQKGAAQLTNVIGDSDTLVVTQKLAQEIVNSLREYT----------------------------------DNRIK-----------------------------------------------------------------------------------------------------------------TVNEVPVGS-PIP----------------WPLPN----------------PPV-GYFTCN-GSAFDKLQY------…
303	GC_00000002	core	Pbod	2682	16	203	22	0	0.571766	0.687606	0.624359			COG4675	Microcystin-dependent protein (function unknown)	S	S	------------------------------------------------MSQEEYEQIPDLKTGFPP-DDITVHLLNKILRQSSTIASVV-ANFIATYS-GNDVLDDGDIVK--LAAQLNGALEQKIAIEVPNASLTQKGVTQLTDKTGNSNTLAVTQKLVSDVNDNANNRL----------------------------------------------------------------------------------------------------------------------------------------------------------AKDQNGA-DIP----------------D-------------------------------KKAFVENLG------…
308	GC_00000002	core	Pbod	2697	16	203	22	0	0.571766	0.687606	0.624359			COG4675	Microcystin-dependent protein (function unknown)	S	S	-----------------------------MSQGNDFKAFSISE-NANIVSQGKYEESQNLKMGFTP-ENVSTHVLNKVLRQSSTISSVV-ANFIATQS-GEDVLDDG----------------------------------------------------------------------------------------------------------------------------------------------------------------------------------------------------------------------------------------------------------------------------------------------------…
301	GC_00000002	core	Pbod	2708	16	203	22	0	0.571766	0.687606	0.624359			COG5301	Phage-related tail fibre protein	X	X	-----------------------------MSYKNDFKVFSIGD-NANVVNQKKYEENQSLKSGFTP-DNVPTHLLNKVLRQASTISSVV-ADFIATRS-GNDVLDDGNIAK--LTDQLNKALEQKITTDIPSASLTQKGVVQLTNVIGDSDTLAVTQKLVQEVINSLRE------------------------------YTREEIDNRIK-----------------------------------------------------------------------------------------------------------------TADEIPVGS-PIP----------------WPLPH----------------PPF-GYFACN-GSAFNRLQY------…
307	GC_00000002	core	Pbod	2769	16	203	22	0	0.571766	0.687606	0.624359			COG4675	Microcystin-dependent protein (function unknown)	S	S	MGRRFEPSEARQQRVIAKFSINSLKEYELIYLQGNYVALTIRNYHANIISQEIYEESKGLLTGFPP-NTISIDLLNKVLRQSSIISSVV-ADFIATQS-SDDILDDGDIIK--LTAQLNRALEQKITAEVPNASLTQKGIVQLTDVAGNSDTLVVTQKLAQEIIDSLRENI----------------------------NDRVPNSRKVNGKALSADISLEAGDIGAYTKAEVNNLIN-------------------------------------------------------------------------------------AVNNIPVGV-PIP----------------WPTAI----------------PPD-GWLQCN-GAEFDKTAY------…
298	GC_00000002	core	Pbod	2772	16	203	22	0	0.571766	0.687606	0.624359			COG4675	Microcystin-dependent protein (function unknown)	S	S	-----------------------------MSQKNDFKAFSISN-NANVISQEKYEQSQGLQTGFSP-DNVPTHLLNKVLRQASTISSVV-ADFIATQS-GNDILDDGNVAK--LTAQLNKAIEQKITTDIPSASLTQKGVVQLTNVIGNSDTLAVTQKFVKEEINSLREYT----------------------------YTREEIDNRIK-----------------------------------------------------------------------------------------------------------------AASEIPAGS-PIP----------------WPLPY----------------PPV-GYLTCN-GAFFNKLQH------…
297	GC_00000002	core	Pbod	2773	16	203	22	0	0.571766	0.687606	0.624359			COG4675	Microcystin-dependent protein (function unknown)	S	S	-----------------------------MSHKNDFKAFSISD-NANVVSQEGYEESKDLLTGFAP-HDVPTHMLNKVLRQSSTISSVI-ADFIATQS-GDDVLDDGDIAK--LTAQLNKALEQKLTTEIPGASLIQKGVVQLTDEVGDSDTLAVTQKLAQEIVKSLYENI----------------------------NSRVPNSRKVNGKVLTEDINLNATDVGAYSREEIDRQNK-------------------------------------------------------------------------------------EANNVPVGV-PIP----------------WPLPY----------------PPI-GYLTCN-GAFFNKLQY------…
317	GC_00000002	core	Pbod_CN4	53	16	203	22	0	0.571766	0.687606	0.624359			COG4675	Microcystin-dependent protein (function unknown)	S	S	-----------------------------MSPKNDFKAFSTDS-NANVISQKGYEESLELQTGFPP-SSMTPHILNKVLRQSSTISSVV-ANFIATQS-GDDVMDNGDVAK--LAEQLNKALKQKITTEIPSASLTLSGVVQLTDVIGDSDILAVTQKLAQEIVNSLRGDI----------------------------NTRVPNSRKVNGKVLSNDISLNAGDVGSYTK---------------------------------------------------------------------------------------------SECDARYGNKNTA----------------LKSAN--------------------GWWKCG-DTGIICQWG------…
318	GC_00000002	core	Pbod_CN4	54	16	203	22	0	0.571766	0.687606	0.624359			COG4675	Microcystin-dependent protein (function unknown)	S	S	-----------------------------MSTKNDFKAFSISN-NANVVSQEKYEKDQNLQVGFPP-DNITSNLLNKVLRQSSTIASIV-ANFIATQS-GGDVLDDGDVAK--LTEQLNKALKQKITTEVPNASLAQKGVVQLTNVLGDSDTLAVTQKLAQEIVNSLRESI----------------------------NAKVSNNRKINGKSLSEDITI-------------------------------------------------------------------------------------------------------TSQDILGGQ-AIS----------------LGDKA----------------DLN-SYKTPG-IYHQEYDAH------…
311	GC_00000002	core	Pbod_CN4	277	16	203	22	0	0.571766	0.687606	0.624359			COG4675	Microcystin-dependent protein (function unknown)	S	S	-----------------------------MSQKNDFKAFSISN-NANVVSQEEYEENQSLQMGFPP-DNISTHVLNKALRQSSTIASVI-ANFIATQS-GDDILDDGDIAK--LTTKLNQALKQKVTAEIPNASLTQKGVVQLTNEIGNNETLAVTQKLVQEIINSLRGNI----------------------------DGKVSNNRKINGKALTEDINLNASDVGAYTRTEVYTRSEVYTRAEVDRLIK-------------------------------------------------------------------------TTNDIPVGA-PIP----------------WPLAH----------------PPI-GYFACN-GSAFNKLQY------…
314	GC_00000002	core	Pbod_CN4	631	16	203	22	0	0.571766	0.687606	0.624359			COG4675	Microcystin-dependent protein (function unknown)	S	S	#NAME?
316	GC_00000002	core	Pbod_CN4	907	16	203	22	0	0.571766	0.687606	0.624359			COG4675	Microcystin-dependent protein (function unknown)	S	S	-----------------------------MSPKNDFKAFSISI-NANAASQEKYEESQNLKTGFAP-DGITTNILNKALRQSSTISSVV-ANFIATHS-GNDVLDDGNIDK--LTAQLNQALEQKMIPKVPDASLTQKGIVQLTDVVGNSHSLAATQKLVSDVNDNANNRLAKNQNGADIPNKNEFVKNLDLLETVNLAKNAVPNSRKINGKSLTGDINLAAGDVGAFRLG--------------------------------------------------------------------------------------------LTGKYSVDN-QVP----------------WNVDS----------------GSY-DLLHAK-FSDHVVHFY------…
319	GC_00000002	core	Pbod_CN4	1470	16	203	22	0	0.571766	0.687606	0.624359			COG4675	Microcystin-dependent protein (function unknown)	S	S	MGRRFEPSEARQQRVIAKFSINSLKEYELIYLQGNYVALTIRNYHANIISQEIYEESKGLLTGFPP-NTISIDLLNKVLRQSSIISSVV-ADFIATQS-SDDILDDGDIIK--LTAQLNRALEQKITAEVPNASLTQKGIVQLTDVAGNSDTLVVTQKLAQEIIDSLRENI----------------------------NDRVPNSRKVNGKALSADISLEAGDIGAYTKAEVNNLIN-------------------------------------------------------------------------------------AVNNIPVGV-PIP----------------WPTAI----------------PPD-GWLQCN-GAEFDKTAY------…
310	GC_00000002	core	Pbod_CN4	1473	16	203	22	0	0.571766	0.687606	0.624359			COG4675	Microcystin-dependent protein (function unknown)	S	S	-----------------------------MSQKNDFKAFSISN-NANVISQEKYEQSQGLQTGFSP-DNVPTHLLNKVLRQASTISSVV-ADFIATQS-GNDILDDGNVAK--LTAQLNKAIEQKITTDIPSASLTQKGVVQLTNVIGNSDTLAVTQKFVKEEINSLREYT----------------------------YTREEIDNRIK-----------------------------------------------------------------------------------------------------------------AASEIPAGS-PIP----------------WPLPY----------------PPV-GYLTCN-GAFFNKLQH------…
312	GC_00000002	core	Pbod_CN4	1897	16	203	22	0	0.571766	0.687606	0.624359			COG4675	Microcystin-dependent protein (function unknown)	S	S	-----------------------------MNQRNDFKAFSISD-DANIVNQEKYEESQSLQTGFPP-ENVSTHVLNKVLRQSSIISSVV-ANFIAEQS-GADVLDNGGIAK--LTAQLNRALEQKIATNIPCASLTQKGAAQLTNVIGDSDTLVVTQKLAQEIVNSLREYT----------------------------------DNRIK-----------------------------------------------------------------------------------------------------------------TVNEVPVGS-PIP----------------WPLPN----------------PPV-GYFTCN-GSAFDKLQY------…
315	GC_00000002	core	Pbod_CN4	2548	16	203	22	0	0.571766	0.687606	0.624359			COG4675	Microcystin-dependent protein (function unknown)	S	S	------------------------------------------------MSQEEYEQIPDLKTGFPP-DDITVHLLNKILRQSSTIASVV-ANFIATYS-GNDVLDDGDIVK--LAAQLNGALEQKIAIEVPNASLTQKGVTQLTDKTGNSNTLAVTQKLVSDVNDNANNRL----------------------------------------------------------------------------------------------------------------------------------------------------------AKDQNGA-DIP----------------D-------------------------------KKAFVENLG------…
320	GC_00000002	core	Pbod_CN4	2563	16	203	22	0	0.571766	0.687606	0.624359			COG4675	Microcystin-dependent protein (function unknown)	S	S	-----------------------------MSQGNDFKAFSISE-NANIVSQGKYEESQNLKMGFTP-ENVSTHVLNKVLRQSSTISSVV-ANFIATQS-GEDVLDDG----------------------------------------------------------------------------------------------------------------------------------------------------------------------------------------------------------------------------------------------------------------------------------------------------…
313	GC_00000002	core	Pbod_CN4	2574	16	203	22	0	0.571766	0.687606	0.624359			COG5301	Phage-related tail fibre protein	X	X	-----------------------------MSYKNDFKVFSIGD-NANVVNQKKYEENQSLKSGFTP-DNVPTHLLNKVLRQASTISSVV-ADFIATRS-GNDVLDDGNIAK--LTDQLNKALEQKITTDIPSASLTQKGVVQLTNVIGDSDTLAVTQKLVQEVINSLRE------------------------------YTREEIDNRIK-----------------------------------------------------------------------------------------------------------------TANEIPVGS-PIP----------------WPLPH----------------PPF-GYFACN-GSAFNRLQY------…
309	GC_00000002	core	Pbod_CN4	3675	16	203	22	0	0.571766	0.687606	0.624359			COG4675	Microcystin-dependent protein (function unknown)	S	S	-----------------------------MSHKNDFKAFSISD-NANVVSQEGYEESKDLLTGFAP-HDVPTHMLNKVLRQSSTISSVI-ADFIATQS-GDDVLDDGDIAK--LTAQLNKALEQKLTTEIPGASLIQKGVVQLTDEVGDSDTLAVTQKLAQEIVKSLYENI----------------------------NSRVPNSRKVNGKVLTEDINLNATDVGAYSREEIDRQNK-------------------------------------------------------------------------------------EANNVPVGV-PIP----------------WPLPY----------------PPI-GYLTCN-GAFFNKLQY------…
331	GC_00000002	core	Plum_DE22	1143	16	203	22	0	0.571766	0.687606	0.624359			COG4675	Microcystin-dependent protein (function unknown)	S	S	-----------------------------MSPKNDFKAFSTDS-NANVISQQGYEGSPELQTGFAP-YSMTPHILNKVLRQSSTISSVV-ANFIATQS-GDDVMDNGDIAK--LAEQLNKALKQKITTEIPSASLTQSGVVQLTDVIGNSDILAVTQKLAQEIVNSLRGDI----------------------------NTRVPNSRKVNGKVLSNDINLSAGDVGSYTK---------------------------------------------------------------------------------------------SESDVRYGNKNTA----------------LKSAN--------------------GWWKCG-DTGIIYQWG------…
333	GC_00000002	core	Plum_DE22	1144	16	203	22	0	0.571766	0.687606	0.624359			COG4675	Microcystin-dependent protein (function unknown)	S	S	-----------------------------MSTKSDFKAFSISN-NANVVSQEKYEKDQSLQAGFPP-DNITSNLLNKVLRQSSTIASVV-ANFIATQS-GGDVLDDGDVAK--LTEQLNKALKQKITTEVPNASLTQKGIVQLTNVLGDSDTLAVTQKLAQEIVNSLRESI----------------------------NAKVSNTRKINGKLLSEDITI-------------------------------------------------------------------------------------------------------TSQDILGGQ-AIS----------------LGDKA----------------DLN-SYKTPG-IYHQEYDAH------…
334	GC_00000002	core	Plum_DE22	1145	16	203	22	0	0.571766	0.687606	0.624359			COG4675	Microcystin-dependent protein (function unknown)	S	S	-----------------------------MSAKNDFKAFSISD-NANVVSQVKYEENQSLQIGFPP-DNIPVNLLNKVLRQSSTISSVV-ANFIATQS-GNDILDDGNIAK--LTDQLNRALEQKIAAEVPNASLTRKGIVQLTDVVGNSDTLAVTQKLVQEIINSLRESI----------------------------NTRIPNTRKVNGKVLTEDINI-------------------------------------------------------------------------------------------------------TSQDILAGQ-AHS----------------LGDNA----------------NLD-NYKIPG-IYHQEYNAH------…
332	GC_00000002	core	Plum_DE22	1777	16	203	22	0	0.571766	0.687606	0.624359			COG5301	Phage-related tail fibre protein	X	X	-----------------------------MSPKNDFKPFSIRN-DSNIVSQERYEADKSLQEGFPP-DNISTHVLNKTLRQSSTIASVV-ANFIATQS-GDDVLDDGDIDK--LTTQLNRALKQIATDGKVPNSRKINGKALTEDINLNASDVGAYTRTEVYTRSEV--------------------------------YTRAEVDRLIK-----------------------------------------------------------------------------------------------------------------TTSEIPVGA-PIP----------------WPLPH----------------PPI-GYFTCN-GSAFNKLQY------…
328	GC_00000002	core	Plum_DE22	1798	16	203	22	0	0.571766	0.687606	0.624359			COG4675	Microcystin-dependent protein (function unknown)	S	S	#NAME?
325	GC_00000002	core	Plum_DE22	2272	16	203	22	0	0.571766	0.687606	0.624359			COG4675	Microcystin-dependent protein (function unknown)	S	S	-----------------------------MSQKNDFKAFSISD-NANIVSQEKYEESQNLKTGFPP-ENVSTHVLNKVLRQSSTISSVV-ANFIATQS-GEDVLDDGDIAK--LTVRFNRALDKALEQKIS------------------------------------------------------------------------------------------------------------------------------------------------------------------------------------------------GISSIPVGS-PIP----------------WPLSH----------------PPS-GYFTCN-GSAFSRSQY------…
335	GC_00000002	core	Plum_DE22	4090	16	203	22	0	0.571766	0.687606	0.624359			COG4675	Microcystin-dependent protein (function unknown)	S	S	-----------------------------MSPKNYFKDLSTSN-NANVVNQEKYEKILSLYSGFLP-DNVPTHLLNKVLRRSSTTVSVV-DNFIMTQS-GDSVLNDSDIVK--LNIQLNRELEQKIITKISNYALKKS---QNVADIPNKNVLVKNRSLLEKL--------------------------------------------------------------------------------------------------------------------------------------------------------------------IPVGA-----------------------------------------PPL-----------------------…
327	GC_00000002	core	Plum_DE22	4171	16	203	22	0	0.571766	0.687606	0.624359			COG5301	Phage-related tail fibre protein	X	X	-----------------------------MSPKNDFKALSVIN-NKNIVSQEKYKISSDLQTEFPS-NDVHSHLLNKALDQSSTISAVI-ANFIAEQS-GEDVLDNGDITK--LTAQLNKALEQKIS----------------------------------------------------------------------------------------------------------------------------------------------------------------------------------------------------DTSNIPVGI-PVP----------------WPTAV----------------PPA-GWLQCN-GAVFDKSKF------…
323	GC_00000002	core	Plum_DE22	4173	16	203	22	0	0.571766	0.687606	0.624359			COG4675	Microcystin-dependent protein (function unknown)	S	S	-----------------------------MSYKNDFKAFSTSD-NANVISQDKYEVNQSLQTGFSP-DNVPTHLLNKVLRQASAVSSAV-TDFIATRS-GNDVLDDGNIAK--LTAQLNKALEQKMTTDIPSASLTQKGVVQLTNVVGNSDTLAVTQKLVQEVINSLRE------------------------------YTREEIDNRMK-----------------------------------------------------------------------------------------------------------------TANEIPVGS-PIP----------------WPLPH----------------PPF-GYFTCN-GSAFNKLQY------…
321	GC_00000002	core	Plum_DE22	4262	16	203	22	0	0.571766	0.687606	0.624359			COG4675	Microcystin-dependent protein (function unknown)	S	S	-----------------------------MSHKNDFKAFSISS-NANVISQAKYEQNLGLQVGFSP-DNVPTHLLNKVLRQSSTISSVV-ADFIATQS-GNDILDDGNVAK--LTAQLNKAIAQKITTDMPNASLTQKGVVQLTNVIGNSDTLAVTQKLVQQEINSLREHT----------------------------YTREEIDNRIK-----------------------------------------------------------------------------------------------------------------TVGEIPVGS-PIP----------------WPLLY----------------PPF-GYFICN-GSPFNKSQY------…
322	GC_00000002	core	Plum_DE22	4265	16	203	22	0	0.571766	0.687606	0.624359			COG4675	Microcystin-dependent protein (function unknown)	S	S	-----------------------------MSHKNDFKAFSISD-NANVVSQEKYEENQSLQTGFPS-GNVTTHLLNKVLRQSSTISSVV-ADFIATQS-GNDILDDGNVAK--LTAQLNKAIAQKITTDMPNASLTQKGVVQLTNVIGNSDTLAVTQKLVQQEINSLREHT----------------------------YTREEIDNRIK-----------------------------------------------------------------------------------------------------------------TVGEIPVGS-PIP----------------WPLPY----------------PPV-GYLTCN-GSAFNKLQY------…
330	GC_00000002	core	Plum_DE22	4312	16	203	22	0	0.571766	0.687606	0.624359			COG4675	Microcystin-dependent protein (function unknown)	S	S	-----------------------------MSQKNDFKAFSIDN-NANVVSQERYEESLNLNTGFQP-DNVPTHLLNKVLRQSSTISSVV-ANFIATQS-NNDILDDGNITK--LTTQLHKALEQKVTTAIPNASLTQKGVVQLTNVVGNDDTLAVTQKFAQNIINSLNENI----------------------------NGKVPNTRKVNGKVLSSDINLTAGDVGSYDKSES------------------------------------------------------------------------------------------DEKYQPRGNYGSR----------------NTASL----------------RTTNGWWRCG-DTGLIYQW-------…
329	GC_00000002	core	Plum_DE22	4388	16	203	22	0	0.571766	0.687606	0.624359			COG4675	Microcystin-dependent protein (function unknown)	S	S	-----------------------------MSPKNDFKAFSISI-NANAASQEKYEESQNLKTGFAP-DGITTNILNKALRQSSTISSVV-ANFIATHS-GNDVLDDGNIDK--LTAQLNQALEQKMAPKVPDASLTQKGIVQLTDVVGNSHSLAATQKLVSDVNDNANNRLAKNQNGADIPNKNEFVKNLDLLETVNLAKNAVPNSRKINGKSLTGDINLAAGDVGAFRLG--------------------------------------------------------------------------------------------LTGKYSVDN-QVP----------------WNVDS----------------GSY-DLLHAK-FSDHVVHFY------…
324	GC_00000002	core	Plum_DE22	4500	16	203	22	0	0.571766	0.687606	0.624359			COG4675	Microcystin-dependent protein (function unknown)	S	S	-----------------------------M------------------------------QTGFPP-DNVPTHVLNKVLRQVSTVSSVV-ADFIAAQS-GNDVLDDGNIAK--LTDQLNKALEQKITTDIPSASLTQKGVVQLTNVMGNSDTLAVTQKLVQEVINALRADI-----------------------------------------------------------------------------------------------------------------------------------------------------------TIPVGS-PIP----------------WPLPN----------------PPT-GYFICN-GSAFNSLQY------…
326	GC_00000002	core	Plum_DE22	4501	16	203	22	0	0.571766	0.687606	0.624359							-------------FNMFLMKEYYLIQEVCMSPKNDFKAFSISD-NANVVSQEKYEEN------------------------------------------------------------------------------------------------------------------------------------------------------------------------------------------------------------------------------------------------------------------------------------------------------------------------------------------------------…
340	GC_00000002	core	Plum_DE61	55	16	203	22	0	0.571766	0.687606	0.624359			COG4675	Microcystin-dependent protein (function unknown)	S	S	-----------------------------MSQKNDFKAFSISD-DANVVNQEKYEKSQSLHTGFPP-ENVSTHVLNKVLRQSSIISSVV-ANFIAEQS-GADVLDNGGIAK--LTAQLNRALEQKIATNIPCASLTQKGAVQLTNVIGDSDTLVVTQKLAQEIVNLLREYT----------------------------------DNRIK-----------------------------------------------------------------------------------------------------------------TANEVPVGS-PIP----------------WPLPN----------------PPV-GYFTCN-GSAFDKLQY------…
337	GC_00000002	core	Plum_DE61	256	16	203	22	0	0.571766	0.687606	0.624359			COG4675	Microcystin-dependent protein (function unknown)	S	S	-----------------------------MSYKNDFKAFSIGD-NANVVNQEKYEENQSLKTGFTP-DNVPTHLLNKVLRQASTISSVV-ADFIATRS-GNDVLDDGNIAK--LTTQLNKALEQKITTDIPSASLTQKGVVQLTNVIGDSNTLAVTQKLVQEVINSLRE------------------------------YTREEIDNRIK-----------------------------------------------------------------------------------------------------------------TANEIPVGS-PIP----------------WPLPH----------------PPF-GYFTCN-GSAFNRLQY------…
338	GC_00000002	core	Plum_DE61	279	16	203	22	0	0.571766	0.687606	0.624359			COG4675	Microcystin-dependent protein (function unknown)	S	S	-----------------------------MSYKNDFKAFSIGD-NANVVNQEKYEENQSLKTGFTP-DNVPTHLLNKVLRQASTISSVV-ADFIATRS-GNDVLDDGNIAK--LTTQLNKALEQKITTDIPSASLTQKGVVQLTNVIGDSNTLAVTQKLVQEVINSLRE------------------------------YTREEIDNRIK-----------------------------------------------------------------------------------------------------------------TANEIPVGS-PIP----------------WPLPH----------------PPF-GYFTCN-GSAFNRLQY------…
339	GC_00000002	core	Plum_DE61	1372	16	203	22	0	0.571766	0.687606	0.624359			COG4675	Microcystin-dependent protein (function unknown)	S	S	-----------------------------MSHKNDFKAFSISD-NANVVSQEKYEQNQSLQTGFPP-DNVPTHLLNKVLRQSSTISSVI-ADFIATQS-GDDILDDGDIAK--LTLQLNKALEQKITTDIPNASLTQKGAVQLTNVIGDSDTLAVTQKLVQEEINSLREHT----------------------------YTREEIDNRIK-----------------------------------------------------------------------------------------------------------------TVGEVPAGS-PIP----------------WPLPY----------------PPV-GYLTCN-GSAFNKLQY------…
336	GC_00000002	core	Plum_DE61	1375	16	203	22	0	0.571766	0.687606	0.624359			COG4675	Microcystin-dependent protein (function unknown)	S	S	-----------------------------MSSKNDFKAFSISN-NANVISQEKYEQNQSLQTGFSP-DNVPTHLLNKVLRQSSTISSVV-ADFIATRS-GNDVLDDGNVAK--LTAQLNKAIEQKITTDIPSASLTQKGVVQLTNVIGNSDTLAVTQKLVQEEINSLREHT----------------------------YTREEIDNRIK-----------------------------------------------------------------------------------------------------------------KVGEIPVGS-PIP----------------WPLPH----------------PPF-GYFICN-GSPFNKLQY------…
345	GC_00000002	core	Plum_DE61	2867	16	203	22	0	0.571766	0.687606	0.624359			COG4675	Microcystin-dependent protein (function unknown)	S	S	-----------------------------MSQRNDFKAFSISE-NANVVSQEKYEESQNLKTGFPP-ENVSTHVLNKVLRQSSTISSVV-ANFIATQS-GEDILDDGDIAK--LTVLFNSALDKALEQKAS------------------------------------------------------------------------------------------------------------------------------------------------------------------------------------------------NISGTPVGS-PIP----------------WPLPH----------------PPS-GYFTCN-GSAFSRSQY------…
346	GC_00000002	core	Plum_DE61	3712	16	203	22	0	0.571766	0.687606	0.624359			COG4675	Microcystin-dependent protein (function unknown)	S	S	-----------------------------MSTKNDFKAFSISN-NANVVSQEKYEKDQSLQAGFPP-DNITSHLLNKALRQSSTIASVV-ANFIATQS-GGDVLDDGDIAK--LTEQLSKALKQKITTEIPNASLTQKGVVQLTNVLGDSDTLAVTQKLAQEIVNSLSESI----------------------------NAKVSNTRKINGKSLSEDITI-------------------------------------------------------------------------------------------------------TSQDILGGQ-AIS----------------VGDKA----------------DLN-SYKTPG-IYHQEYDAH------…
342	GC_00000002	core	Plum_DE61	3748	16	203	22	0	0.571766	0.687606	0.624359			COG4675	Microcystin-dependent protein (function unknown)	S	S	#NAME?
341	GC_00000002	core	Plum_DE61	4266	16	203	22	0	0.571766	0.687606	0.624359			COG5301	Phage-related tail fibre protein	X	X	-----------------------------MNQKNDFKAFSISN-NANVLSQEKYEENQSFQVGFPP-ENISTHVLNKALRQSSTIASVI-ANFIATQS-GDDVLDDGDIAK--LTSKLNQALKQIATDGKVPNSRKINGKALTEDINLNANDVGA--------------------------------------------YTRTEVDKLIK-----------------------------------------------------------------------------------------------------------------TTSEIPVGA-PIP----------------WPLAH----------------PPI-GYFTCN-GSTFNKLQY------…
344	GC_00000002	core	Plum_DE61	4267	16	203	22	0	0.571766	0.687606	0.624359			COG5301	Phage-related tail fibre protein	X	X	-----------------------------M-------------------SQERYEEDKSLQEGFPA-DKISTHVLNKALRQSSIIASVI-ADFIATQS-GDNVLDDGDLVK--LTSQLNRALKQIATDGKVPNSRKINGKALTEDINLNASDVGAYTRTEV--------------------------------------YTRAEVDRLIK-----------------------------------------------------------------------------------------------------------------TASRIPVGA-PIP----------------WPLPH----------------PPI-GYLTCN-GSTFDKLQY------…
343	GC_00000002	core	Plum_DE61	4355	16	203	22	0	0.571766	0.687606	0.624359			COG4675	Microcystin-dependent protein (function unknown)	S	S	-----------------------------MSPKNDFKAFSISI-NANAASQEKYEESQNLKTGFAP-DGITTNILNKALRQSSTITSVV-ANFIATQS-GNDVLDDGNIDK--LTAQLNQALEQKMAPKVPDASLTQKGIVQLTDVVGNSHSLAATQKLVSDVNDNANNRLAKNQNGADIPNKNEFVKNLDLLETVNLAKNAVPSSRKINGKALTGDISLGAGDVGAFRLG--------------------------------------------------------------------------------------------LTGKYSVDN-QVP----------------WNADS----------------GSY-DLLLPK-FSDHVVHFY------…
350	GC_00000002	core	Plum_EN01	517	16	203	22	0	0.571766	0.687606	0.624359			COG5301	Phage-related tail fibre protein	X	X	-----------------------------M--------------------------------------------LNKVLRQVSTVSSVV-ADFIAAQS-GNDVLDDGNIAK--LTDQLNKALEQKITTDIPSASLTQKGVVQLTNVMGNSDTLAVTQKLVQEVINALRADI-----------------------------------------------------------------------------------------------------------------------------------------------------------TIPVGS-PIP----------------WPLPN----------------PPT-GYFICN-GSAFNSLQY------…
347	GC_00000002	core	Plum_EN01	518	16	203	22	0	0.571766	0.687606	0.624359			COG4675	Microcystin-dependent protein (function unknown)	S	S	-----------------------------MSHKNDFKAFSISS-NANVISQAKYEQNLGLQVGFSP-DNVPTHLLNKVLRQSSTISSVV-ADFIATQS-GNDILDDGNVAK--LTAQLNKAIAQKITTDMPNASLTQKGVVQLTNVIGNSDTLAVTQKLVQQEINSLREHT----------------------------YTREEIDNRIK-----------------------------------------------------------------------------------------------------------------TVGEIPVGS-PIP----------------WPLLY----------------PPF-GYFICN-GSPFNKSQY------…
348	GC_00000002	core	Plum_EN01	521	16	203	22	0	0.571766	0.687606	0.624359			COG4675	Microcystin-dependent protein (function unknown)	S	S	-----------------------------MSHKNDFKAFSISD-NANVVSQEKYEENQSLQTGFPS-GNVTTHLLNKVLRQSSTISSVV-ADFIATQS-GNDILDDGNVAK--LTAQLNKAIAQKITTDMPNASLTQKGVVQLTNVIGNSDTLAVTQKLVQQEINSLREHT----------------------------YTREEIDNRIK-----------------------------------------------------------------------------------------------------------------TVGEIPVGS-PIP----------------WPLPY----------------PPV-GYLTCN-GSAFNKLQY------…
356	GC_00000002	core	Plum_EN01	885	16	203	22	0	0.571766	0.687606	0.624359			COG4675	Microcystin-dependent protein (function unknown)	S	S	-----------------------------MSQKNDFKAFSIDN-NANVVSQERYEESLNLNTGFQP-DNVPTHLLNKVLRQSSTISSVV-ANFIATQS-NNDILDDGNITK--LTTQLHKALEQKVTTAIPNASLTQKGVVQLTNVVGNDDTLAVTQKFAQNIINSLNENI----------------------------NGKVPNTRKVNGKVLSSDINLTAGDVGSYDKSES------------------------------------------------------------------------------------------DEKYQPRGNYGSR----------------NTASL----------------RTTNGWWRCG-DTGLIYQW-------…
353	GC_00000002	core	Plum_EN01	1195	16	203	22	0	0.571766	0.687606	0.624359			COG4675	Microcystin-dependent protein (function unknown)	S	S	#NAME?
351	GC_00000002	core	Plum_EN01	1638	16	203	22	0	0.571766	0.687606	0.624359			COG4675	Microcystin-dependent protein (function unknown)	S	S	-----------------------------MSQKNDFKAFSISD-NANIVSQEKYEESQNLKTGFPP-ENVSTHVLNKVLRQSSTISSVV-ANFIATQS-GEDVLDDGDIAK--LTVRFNRALDKALEQKIS------------------------------------------------------------------------------------------------------------------------------------------------------------------------------------------------GISSIPVGS-PIP----------------WPLSH----------------PPS-GYFTCN-GSAFSRSQY------…
358	GC_00000002	core	Plum_EN01	2128	16	203	22	0	0.571766	0.687606	0.624359			COG4675	Microcystin-dependent protein (function unknown)	S	S	-----------------------------MSTKSDFKAFSISN-NANVVSQEKYEKDQSLQAGFPP-DNITSNLLNKVLRQSSTIASVV-ANFIATQS-GGDVLDDGDVAK--LTEQLNKALKQKITTEVPNASLTQKGIVQLTNVLGDSDTLAVTQKLAQEIVNSLRESI----------------------------NAKVSNTRKINGKLLSEDITI-------------------------------------------------------------------------------------------------------TSQDILGGQ-AIS----------------LGDKA----------------DLN-SYKTPG-IYHQEYDAH------…
359	GC_00000002	core	Plum_EN01	2129	16	203	22	0	0.571766	0.687606	0.624359			COG4675	Microcystin-dependent protein (function unknown)	S	S	-----------------------------MSAKNDFKAFSISD-NANVVSQVKYEENQSLQIGFPP-DNIPVNLLNKVLRQSSTISSVV-ANFIATQS-GNDILDDGNIAK--LTDQLNRALEQKIAAEVPNASLTRKGIVQLTDVVGNSDTLAVTQKLVQEIINSLRESI----------------------------NTRIPNTRKVNGKVLTEDINI-------------------------------------------------------------------------------------------------------TSQDILAGQ-AHS----------------LGDNA----------------NLD-NYKIPG-IYHQEYNAH------…
357	GC_00000002	core	Plum_EN01	3776	16	203	22	0	0.571766	0.687606	0.624359			COG5301	Phage-related tail fibre protein	X	X	-----------------------------MSPKNDFKPFSIRN-DSNIVSQERYEADKSLQEGFPP-DNISTHVLNKTLRQSSTIASVV-ANFIATQS-GDDVLDDGDIDK--LTTQLNRALKQIATDGKVPNSRKINGKALTEDINLNASDVGAYTRTEVYTRSEV--------------------------------YTRAEVDRLIK-----------------------------------------------------------------------------------------------------------------TTSEIPVGA-PIP----------------WPLPH----------------PPI-GYFTCN-GSAFNKLQY------…
349	GC_00000002	core	Plum_EN01	3800	16	203	22	0	0.571766	0.687606	0.624359			COG4675	Microcystin-dependent protein (function unknown)	S	S	-----------------------------MSYKNDFKAFSTSD-NANVISQDKYEVNQSLQTGFSP-DNVPTHLLNKVLRQASAVSSAV-TDFIATRS-GNDVLDDGNIAK--LTAQLNKALEQKMTTDIPSASLTQKGVVQLTNVVGNSDTLAVTQKLVQEVINSLRE------------------------------YTREEIDNRMK-----------------------------------------------------------------------------------------------------------------TANEIPVGS-PIP----------------WPLPH----------------PPF-GYFTCN-GSAFNKLQY------…
352	GC_00000002	core	Plum_EN01	3802	16	203	22	0	0.571766	0.687606	0.624359			COG5301	Phage-related tail fibre protein	X	X	-----------------------------MSPKNDFKALSVIN-NKNIVSQEKYKISSDLQTEFPS-NDVHSHLLNKALDQSSTISAVI-ANFIAEQS-GEDVLDNGDITK--LTAQLNKALEQKIS----------------------------------------------------------------------------------------------------------------------------------------------------------------------------------------------------DTSNIPVGI-PVP----------------WPTAV----------------PPA-GWLQCN-GAVFDKSKF------…
354	GC_00000002	core	Plum_EN01	4219	16	203	22	0	0.571766	0.687606	0.624359			COG4675	Microcystin-dependent protein (function unknown)	S	S	------------------------------MAKNEFLTFGIAE-GANVLSNEEYAALAARVNGFSA-GVAKSRELNKAWRQSSIITHIL-ADFIAKES-GKDVLDDGNIDA--LKSNLALAI-KNATPEVRDASLTQKGITQLTDKTGNSNTLAATQKLVSDVNDNANTKL----------------------------------------------------------------------------------------------------------------------------------------------------------AKNQNGA-DIP---------------------------------------------------------------…
355	GC_00000002	core	Plum_EN01	4385	16	203	22	0	0.571766	0.687606	0.624359			COG4675	Microcystin-dependent protein (function unknown)	S	S	-----------------------------MSPKNDFKAFSISI-NANAASQEKYEESQNLKTGFAP-DGITTNILNKALRQSSTISSVV-ANFIATHS-GNDVLDDGNIDK--LTAQLNQALEQKMAPKVPDASLTQKGIVQLTDVVGNSHSLAATQKLVSDVNDNANNRLAKNQNGADIPNKNEFVKNLDLLETVNLAKNAVPNSRKINGKSLTGDINLAAGDVGAFRLG--------------------------------------------------------------------------------------------LTGKYSVDN-QVP----------------WNVDS----------------GSY-DLLHAK-FSDHVVHFY------…
368	GC_00000002	core	Plum_HB13	1669	16	203	22	0	0.571766	0.687606	0.624359			COG4675	Microcystin-dependent protein (function unknown)	S	S	#NAME?
371	GC_00000002	core	Plum_HB13	2003	16	203	22	0	0.571766	0.687606	0.624359			COG5301	Phage-related tail fibre protein	X	X	-----------------------------MSPKNDFKPFSIRN-DSNIVSQERYEADKSLQEGFPP-DNISTHVLNKTLRQSSTIASVV-ANFIATQS-GDDVLDDGDIDK--LTTQLNRALKQIATDGKVPNSRKINGKALTEDINLNASDVGAYTRTEVYTRSEV--------------------------------YTRAEVDRLIK-----------------------------------------------------------------------------------------------------------------TTSEIPVGA-PIP----------------WPLPH----------------PPI-GYFTCN-GSAFNKLQY------…
360	GC_00000002	core	Plum_HB13	2507	16	203	22	0	0.571766	0.687606	0.624359			COG4675	Microcystin-dependent protein (function unknown)	S	S	------------------------------MAKNEFLTFGIAE-GANVLSNEEYAALAARVNGFSA-GVAKSRELNKAWRQSSIITHIL-ADFIAKES-GKDVLDDGNIDA--LKSNLALAI-KNATPEVRDASLTQKGITQLTDKTGNSNTLAATQKLVSDVNDNANTKL----------------------------------------------------------------------------------------------------------------------------------------------------------AKNQNGA-DIP---------------------------------------------------------------…
365	GC_00000002	core	Plum_HB13	2610	16	203	22	0	0.571766	0.687606	0.624359			COG4675	Microcystin-dependent protein (function unknown)	S	S	-----------------------------MSQKNDFKAFSISD-NANIVSQEKYEESQNLKTGFPP-ENVSTHVLNKVLRQSSTISSVV-ANFIATQS-GEDVLDDGDIAK--LTVRFNRALDKALEQKIS------------------------------------------------------------------------------------------------------------------------------------------------------------------------------------------------GISSIPVGS-PIP----------------WPLSH----------------PPS-GYFTCN-GSAFSRSQY------…
370	GC_00000002	core	Plum_HB13	2704	16	203	22	0	0.571766	0.687606	0.624359			COG4675	Microcystin-dependent protein (function unknown)	S	S	-----------------------------MSQKNDFKAFSIDN-NANVVSQERYEESLNLNTGFQP-DNVPTHLLNKVLRQSSTISSVV-ANFIATQS-NNDILDDGNITK--LTTQLHKALEQKVTTAIPNASLTQKGVVQLTNVVGNDDTLAVTQKFAQNIINSLNENI----------------------------NGKVPNTRKVNGKVLSSDINLTAGDVGSYDKSES------------------------------------------------------------------------------------------DEKYQPRGNYGSR----------------NTASL----------------RTTNGWWRCG-DTGLIYQW-------…
367	GC_00000002	core	Plum_HB13	4218	16	203	22	0	0.571766	0.687606	0.624359			COG5301	Phage-related tail fibre protein	X	X	-----------------------------MSPKNDFKALSVIN-NKNIVSQEKYKISSDLQTEFPS-NDVHSHLLNKALDQSSTISAVI-ANFIAEQS-GEDVLDNGDITK--LTAQLNKALEQKIS----------------------------------------------------------------------------------------------------------------------------------------------------------------------------------------------------DTSNIPVGI-PVP----------------WPTAV----------------PPA-GWLQCN-GAVFDKSKF------…
363	GC_00000002	core	Plum_HB13	4220	16	203	22	0	0.571766	0.687606	0.624359			COG4675	Microcystin-dependent protein (function unknown)	S	S	-----------------------------MSYKNDFKAFSTSD-NANVISQDKYEVNQSLQTGFSP-DNVPTHLLNKVLRQASAVSSAV-TDFIATRS-GNDVLDDGNIAK--LTAQLNKALEQKMTTDIPSASLTQKGVVQLTNVVGNSDTLAVTQKLVQEVINSLRE------------------------------YTREEIDNRMK-----------------------------------------------------------------------------------------------------------------TANEIPVGS-PIP----------------WPLPH----------------PPF-GYFTCN-GSAFNKLQY------…
361	GC_00000002	core	Plum_HB13	4359	16	203	22	0	0.571766	0.687606	0.624359			COG4675	Microcystin-dependent protein (function unknown)	S	S	-----------------------------MSHKNDFKAFSISS-NANVISQAKYEQNLGLQVGFSP-DNVPTHLLNKVLRQSSTISSVV-ADFIATQS-GNDILDDGNVAK--LTAQLNKAIAQKITTDMPNASLTQKGVVQLTNVIGNSDTLAVTQKLVQQEINSLREHT----------------------------YTREEIDNRIK-----------------------------------------------------------------------------------------------------------------TVGEIPVGS-PIP----------------WPLLY----------------PPF-GYFICN-GSPFNKSQY------…
362	GC_00000002	core	Plum_HB13	4362	16	203	22	0	0.571766	0.687606	0.624359			COG4675	Microcystin-dependent protein (function unknown)	S	S	-----------------------------MSHKNDFKAFSISD-NANVVSQEKYEENQSLQTGFPS-GNVTTHLLNKVLRQSSTISSVV-ADFIATQS-GNDILDDGNVAK--LTAQLNKAIAQKITTDMPNASLTQKGVVQLTNVIGNSDTLAVTQKLVQQEINSLREHT----------------------------YTREEIDNRIK-----------------------------------------------------------------------------------------------------------------TVGEIPVGS-PIP----------------WPLPY----------------PPV-GYLTCN-GSAFNKLQY------…
372	GC_00000002	core	Plum_HB13	4442	16	203	22	0	0.571766	0.687606	0.624359			COG4675	Microcystin-dependent protein (function unknown)	S	S	-----------------------------MSTKSDFKAFSISN-NANVVSQEKYEKDQSLQAGFPP-DNITSNLLNKVLRQSSTIASVV-ANFIATQS-GGDVLDDGDVAK--LTEQLNKALKQKITTEVPNASLTQKGIVQLTNVLGDSDTLAVTQKLAQEIVNSLRESI----------------------------NAKVSNTRKINGKLLSEDITI-------------------------------------------------------------------------------------------------------TSQDILGGQ-AIS----------------LGDKA----------------DLN-SYKTPG-IYHQEYDAH------…
373	GC_00000002	core	Plum_HB13	4443	16	203	22	0	0.571766	0.687606	0.624359			COG4675	Microcystin-dependent protein (function unknown)	S	S	-----------------------------MSAKNDFKAFSISD-NANVVSQVKYEENQSLQIGFPP-DNIPVNLLNKVLRQSSTISSVV-ANFIATQS-GNDILDDGNIAK--LTDQLNRALEQKIAAEVPNASLTRKGIVQLTDVVGNSDTLAVTQKLVQEIINSLRESI----------------------------NTRIPNTRKVNGKVLTEDINI-------------------------------------------------------------------------------------------------------TSQDILAGQ-AHS----------------LGDNA----------------NLD-NYKIPG-IYHQEYNAH------…
369	GC_00000002	core	Plum_HB13	4569	16	203	22	0	0.571766	0.687606	0.624359			COG4675	Microcystin-dependent protein (function unknown)	S	S	-----------------------------MSPKNDFKAFSISI-NANAASQEKYEESQNLKTGFAP-DGITTNILNKALRQSSTISSVV-ANFIATHS-GNDVLDDGNIDK--LTAQLNQALEQKMAPKVPDASLTQKGIVQLTDVVGNSHSLAATQKLVSDVNDNANNRLAKNQNGADIPNKNEFVKNLDLLETVNLAKNAVPNSRKINGKSLTGDINLAAGDVGAFRLG--------------------------------------------------------------------------------------------LTGKYSVDN-QVP----------------WNVDS----------------GSY-DLLHAK-FSDHVVHFY------…
364	GC_00000002	core	Plum_HB13	4592	16	203	22	0	0.571766	0.687606	0.624359			COG4675	Microcystin-dependent protein (function unknown)	S	S	-----------------------------M------------------------------QTGFPP-DNVPTHVLNKVLRQVSTVSSVV-ADFIAAQS-GNDVLDDGNIAK--LTDQLNKALEQKITTDIPSASLTQKGVVQLTNVMGNSDTLAVTQKLVQEVINALRADI-----------------------------------------------------------------------------------------------------------------------------------------------------------TIPVGS-PIP----------------WPLPN----------------PPT-GYFICN-GSAFNSLQY------…
366	GC_00000002	core	Plum_HB13	4593	16	203	22	0	0.571766	0.687606	0.624359							---------------MFLMKEYYLIQEVCMSPKNDFKAFSISD-NANVVSQEKYEEN------------------------------------------------------------------------------------------------------------------------------------------------------------------------------------------------------------------------------------------------------------------------------------------------------------------------------------------------------…
375	GC_00000002	core	Plum_HU23	1197	16	203	22	0	0.571766	0.687606	0.624359			COG4675	Microcystin-dependent protein (function unknown)	S	S	-----------------------------MSHKNDFKAFSISS-NANVISQEKYEQNLGLQVGFSP-DNVPTHLLNKVLRQSSTISSVV-ADFIATQS-GNDILDDGNVAK--LTAQLNKAIAQKITTDMPNASLTQKGVVQLTNVIGNSDTLAVTQKLVQQEINSLREHT----------------------------YTREEIDNRIK-----------------------------------------------------------------------------------------------------------------TVSEIPVGS-PIP----------------WPLLY----------------PPF-GYFICN-GSPFNKSQY------…
377	GC_00000002	core	Plum_HU23	1200	16	203	22	0	0.571766	0.687606	0.624359			COG4675	Microcystin-dependent protein (function unknown)	S	S	-----------------------------MSHKNDFKAFSISD-NANVVSQEKYEENQSLQTGFPS-GNVTTHLLNKVLRQSSTISSVV-ADFIATQS-GNDVLDDGNVAK--LTDQLNKAIEQKITTDIPSASLTQKGVVQLTNVIGNSDTLAVTQKLVQEVINSLRE------------------------------YTREEIDNRIK-----------------------------------------------------------------------------------------------------------------TVGEVPVGS-PIP----------------WPLPY----------------PPV-GYLNCN-GSAFNKLQY------…
380	GC_00000002	core	Plum_HU23	1203	16	203	22	0	0.571766	0.687606	0.624359			COG4675	Microcystin-dependent protein (function unknown)	S	S	-----------------------------MSHKNDFKAFSISN-NANIISQEIYEESKDLLTGFPP-NTISIDLLNKVLRQSSIISSVV-ADFIATQS-SDNILDDGDIIK--ITAQLNRALEQKITAEVPNASLTQKGVVQLTDVVGNSDTLVVTQKLAQEIIDSLRENI----------------------------NDRVPNSRKVNGKTLSTDISLEAGDIGAYTKAEVNNLIN-------------------------------------------------------------------------------------AVNNIPVGV-PIP----------------WPTVI----------------PPA-GWLQCN-GAEFDKTTY------…
376	GC_00000002	core	Plum_HU23	1860	16	203	22	0	0.571766	0.687606	0.624359			COG4675	Microcystin-dependent protein (function unknown)	S	S	-----------------------------MSYKNDFKAFSIGD-NANVVNQEKYEENQSLKTGFTP-DNVPTHLLNKVLRQASTISSVV-ADFIATRS-GNDVLDDGNIAK--LTTQLNKALEQKITTDIPSASLTQKGVVQLTNVIGDSNTLAVTQKLVQEVINSLRE------------------------------YTREEIDNRIK-----------------------------------------------------------------------------------------------------------------TANEIPVGS-PIP----------------WPLPH----------------PPF-GYFTCN-GSAFNRLQY------…
382	GC_00000002	core	Plum_HU23	1892	16	203	22	0	0.571766	0.687606	0.624359			COG4675	Microcystin-dependent protein (function unknown)	S	S	-----------------------------MSPKNDFKAFSISI-NANAASQEKYEESQNLKTGFAP-DGITTNILNKALRQSSTITSVV-ANFIATQS-GNDVLDDGNIEK--LTAQLNKALEQKMAPKIPDASLTQKGIVQLTDVVGNSHSLAATQKLVSDVNDNANNRLAKNQNGADIPNKNEFVKNLDLLETVNLAKNAVPSSRKINGKALTGDISLGAGDVGAFRLG--------------------------------------------------------------------------------------------LTGKYSVDN-QVP----------------WNADS----------------GSY-DLLLPK-FSDHVVHFY------…
383	GC_00000002	core	Plum_HU23	3099	16	203	22	0	0.571766	0.687606	0.624359			COG4675	Microcystin-dependent protein (function unknown)	S	S	-----------------------------MSQRNDFKAFSISE-NANVVSQEKYEESQNLKTGFPP-ENVSTHVLNKVLRQSSTISSVV-ANFIATQS-GEDILDDGDIAK--LTVLFNSALDKALEQKAS------------------------------------------------------------------------------------------------------------------------------------------------------------------------------------------------NISGIPVGS-PIP----------------WPLPH----------------PPS-GYFTCN-GSAFSRSQY------…
381	GC_00000002	core	Plum_HU23	3821	16	203	22	0	0.571766	0.687606	0.624359			COG4675	Microcystin-dependent protein (function unknown)	S	S	#NAME?
384	GC_00000002	core	Plum_HU23	3964	16	203	22	0	0.571766	0.687606	0.624359			COG4675	Microcystin-dependent protein (function unknown)	S	S	-----------------------------MSTKNNFKAFSISN-NANVVSQEKYEKDQSLQAGFPP-DNITSNLLNKVLRQSSTIASVV-ANFIATQS-GGDVLDDGDIAK--LTEQLSKALKQKITTEVPNASLTQKGIVQLTNVLGDSDTLAVTQKLAQEIVNSLCENI----------------------------NAKVSNTRKINGKSLSEDITI-------------------------------------------------------------------------------------------------------TSQDILGGQ-AIS----------------LGDKA----------------DLN-SYKTPG-IYHQEYDAH------…
385	GC_00000002	core	Plum_HU23	3965	16	203	22	0	0.571766	0.687606	0.624359			COG4675	Microcystin-dependent protein (function unknown)	S	S	-----------------------------MSAKNDFKAFSISD-NANVVSQVKYEENQSLQIGFPP-DNIPVNLLNKVLRQSSTISSVV-ANFIATQS-GNDILDDGNIAK--LTDQLDRALEQKIAAEVPNASLTRKGIVQLTDVVGNSDTLAVTQKLVQEIINSLHESI----------------------------NTRIPNTRKVNGKVLTEDINI-------------------------------------------------------------------------------------------------------TSQDILAGQ-AHS----------------LGDNA----------------NLD-NYKIPG-IYHQEYNAH------…
374	GC_00000002	core	Plum_HU23	4154	16	203	22	0	0.571766	0.687606	0.624359			COG4675	Microcystin-dependent protein (function unknown)	S	S	-----------------------------MSYKNDFKAFSIGD-NAHVVNQEKYEENQSLKTGFTP-DNVPTHLLNKVLRQASTISSIV-ADFIATRS-GNDVLDDGNIAK--LTTQLNKALEQKITTDIPSASLTQKGVVRLTNVIGDSNT-------------------------------------------------------------------------------------------------------------------------------------------------------------------------------------------------------------------------------------------------------…
379	GC_00000002	core	Plum_HU23	4399	16	203	22	0	0.571766	0.687606	0.624359			COG4675	Microcystin-dependent protein (function unknown)	S	S	-----------------------------MNQKNDFKAFSISD-DANVVSQEKYEESQNLQTGFPP-ENVSTHVLNKVLRQSSIISSVV-ANFIAEQS-GADVLDNGGIAK--LTAQLNRALEQKIATNVPCASLTQKGAVQLTNVIGDSDTLAVTQKLAQEIANSLREYT----------------------------------DNRIK-----------------------------------------------------------------------------------------------------------------TANEVPVGS-PIP----------------WPLPN----------------PPV-GYFTCN-GSAFDKLQY------…
378	GC_00000002	core	Plum_HU23	4466	16	203	22	0	0.571766	0.687606	0.624359			COG4675	Microcystin-dependent protein (function unknown)	S	S	-----------------------------MSQKNDFKAFSISN-NANVVSQEKYEENQSLQVGFPP-DNISTHVLNKALRQSSTIATVI-ANFIATQS-GDDVLDDGDIAK--LTSKLNQALKQKVTAEIPDASLTQKGVVQLTNEIGNNDTLAVTQKLVQEIINSLRGNI----------------------------DGKVSNSRKINGKALIEDINLNASDVGAYTRTEVDKLIK-------------------------------------------------------------------------------------TTSEIPVGA-PIP----------------WPLAH----------------PPI-GYFTCN-GSTFNKLQY------…
391	GC_00000002	core	Plum_IL9	544	16	203	22	0	0.571766	0.687606	0.624359			COG5301	Phage-related tail fibre protein	X	X	-----------------------------M--------------------------------------------LNKVLRQVSTVSSVV-ADFIAAQS-GNDVLDDGNIAK--LTDQLNKALEQKITTDIPSASLTQKGVVQLTNVMGNSDTLAVTQKLVQEVINALRADI-----------------------------------------------------------------------------------------------------------------------------------------------------------TIPVGS-PIP----------------WPLPN----------------PPT-GYFICN-GSAFNSLQY------…
387	GC_00000002	core	Plum_IL9	545	16	203	22	0	0.571766	0.687606	0.624359			COG4675	Microcystin-dependent protein (function unknown)	S	S	-----------------------------MSHKNDFKAFSISS-NANVISQAKYEQNLGLQVGFSP-DNVPTHLLNKVLRQSSTISSVV-ADFIATQS-GNDILDDGNVAK--LTAQLNKAIAQKITTDMPNASLTQKGVVQLTNVIGNSDTLAVTQKLVQQEINSLREHT----------------------------YTREEIDNRIK-----------------------------------------------------------------------------------------------------------------TVGEIPVGS-PIP----------------WPLLY----------------PPF-GYFICN-GSPFNKSQY------…
389	GC_00000002	core	Plum_IL9	548	16	203	22	0	0.571766	0.687606	0.624359			COG4675	Microcystin-dependent protein (function unknown)	S	S	-----------------------------MSHKNDFKAFSISD-NANVVSQEKYEENQSLQTGFPS-GNVTTHLLNKVLRQSSTISSVV-ADFIATQS-GNDILDDGNVAK--LTAQLNKAIAQKITTDMPNASLTQKGVVQLTNVIGNSDTLAVTQKLVQQEINSLREHT----------------------------YTREEIDNRIK-----------------------------------------------------------------------------------------------------------------TVGEIPVGS-PIP----------------WPLPY----------------PPV-GYLTCN-GSAFNKLQY------…
388	GC_00000002	core	Plum_IL9	549	16	203	22	0	0.571766	0.687606	0.624359			COG4675	Microcystin-dependent protein (function unknown)	S	S	-----------------------------MSHKNDFKAFSISS-NANVISQAKYEQNLGLQVGFSP-DNVPTHLLNKVLRQSSTISSVV-ADFIATQS-GNDILDDGNVAK--LTAQLNKAIAQKITTDMPNASLTQKGVVQLTNVIGNSDTLAVTQKLVQQEINSLREHT----------------------------YTREEIDNRIK-----------------------------------------------------------------------------------------------------------------TVGEIPVGS-PIP----------------WPLPY----------------PPV-GYLTCN-GSAFNKLQY------…
386	GC_00000002	core	Plum_IL9	550	16	203	22	0	0.571766	0.687606	0.624359			COG4675	Microcystin-dependent protein (function unknown)	S	S	-----------------------------MSHKNDFKAFSISD-NANVVSQEKYEENQSLQTGFPS-GNVTTHLLNKVLRQSSTISSVV-ADFIATQS-GNDILDDGNVAK--LTAQLNKAIAQKITTDMPNASLTQKGVVQLTNVIGNSDTLAXQ-----------------------------------------------------------------------------------------------------------------------------------------------------------------------------------------------------------------------------CYF-------FLELDF------…
397	GC_00000002	core	Plum_IL9	1028	16	203	22	0	0.571766	0.687606	0.624359			COG4675	Microcystin-dependent protein (function unknown)	S	S	-----------------------------MSQKNDFKAFSIDN-NANVVSQERYEESLNLNTGFQP-DNVPTHLLNKVLRQSSTISSVV-ANFIATQS-NNDILDDGNITK--LTTQLHKALEQKVTTAIPNASLTQKGVVQLTNVVGNDDTLAVTQKFAQNIINSLNENI----------------------------NGKVPNTRKVNGKVLSSDINLTAGDVGSYDKSES------------------------------------------------------------------------------------------DEKYQPRGNYGSR----------------NTASL----------------RTTNGWWRCG-DTGLIYQW-------…
394	GC_00000002	core	Plum_IL9	1343	16	203	22	0	0.571766	0.687606	0.624359			COG4675	Microcystin-dependent protein (function unknown)	S	S	#NAME?
392	GC_00000002	core	Plum_IL9	1675	16	203	22	0	0.571766	0.687606	0.624359			COG4675	Microcystin-dependent protein (function unknown)	S	S	-----------------------------MSQKNDFKAFSISD-NANIVSQEKYEESQNLKTGFPP-ENVSTHVLNKVLRQSSTISSVV-ANFIATQS-GEDVLDDGDIAK--LTVRFNRALDKALEQKIS------------------------------------------------------------------------------------------------------------------------------------------------------------------------------------------------GISSIPVGS-PIP----------------WPLSH----------------PPS-GYFTCN-GSAFSRSQY------…
399	GC_00000002	core	Plum_IL9	2316	16	203	22	0	0.571766	0.687606	0.624359			COG4675	Microcystin-dependent protein (function unknown)	S	S	-----------------------------MSTKSDFKAFSISN-NANVVSQEKYEKDQSLQAGFPP-DNITSNLLNKVLRQSSTIASVV-ANFIATQS-GGDVLDDGDVAK--LTEQLNKALKQKITTEVPNASLTQKGIVQLTNVLGDSDTLAVTQKLAQEIVNSLRESI----------------------------NAKVSNTRKINGKLLSEDITI-------------------------------------------------------------------------------------------------------TSQDILGGQ-AIS----------------LGDKA----------------DLN-SYKTPG-IYHQEYDAH------…
400	GC_00000002	core	Plum_IL9	2317	16	203	22	0	0.571766	0.687606	0.624359			COG4675	Microcystin-dependent protein (function unknown)	S	S	-----------------------------MSAKNDFKAFSISD-NANVVSQVKYEENQSLQIGFPP-DNIPVNLLNKVLRQSSTISSVV-ANFIATQS-GNDILDDGNIAK--LTDQLNRALEQKIAAEVPNASLTRKGIVQLTDVVGNSDTLAVTQKLVQEIINSLRESI----------------------------NTRIPNTRKVNGKVLTEDINI-------------------------------------------------------------------------------------------------------TSQDILAGQ-AHS----------------LGDNA----------------NLD-NYKIPG-IYHQEYNAH------…
398	GC_00000002	core	Plum_IL9	3779	16	203	22	0	0.571766	0.687606	0.624359			COG5301	Phage-related tail fibre protein	X	X	-----------------------------MSPKNDFKPFSIRN-DSNIVSQERYEADKSLQEGFPP-DNISTHVLNKTLRQSSTIASVV-ANFIATQS-GDDVLDDGDIDK--LTTQLNRALKQIATDGKVPNSRKINGKALTEDINLNASDVGAYTRTEVYTRSEV--------------------------------YTRAEVDRLIK-----------------------------------------------------------------------------------------------------------------TTSEIPVGA-PIP----------------WPLPH----------------PPI-GYFTCN-GSAFNKLQY------…
390	GC_00000002	core	Plum_IL9	3788	16	203	22	0	0.571766	0.687606	0.624359			COG4675	Microcystin-dependent protein (function unknown)	S	S	-----------------------------MSYKNDFKAFSTSD-NANVISQDKYEVNQSLQTGFSP-DNVPTHLLNKVLRQASAVSSAV-TDFIATRS-GNDVLDDGNIAK--LTAQLNKALEQKMTTDIPSASLTQKGVVQLTNVVGNSDTLAVTQKLVQEVINSLRE------------------------------YTREEIDNRMK-----------------------------------------------------------------------------------------------------------------TANEIPVGS-PIP----------------WPLPH----------------PPF-GYFTCN-GSAFNKLQY------…
393	GC_00000002	core	Plum_IL9	3790	16	203	22	0	0.571766	0.687606	0.624359			COG5301	Phage-related tail fibre protein	X	X	-----------------------------MSPKNDFKALSVIN-NKNIVSQEKYKISSDLQTEFPS-NDVHSHLLNKALDQSSTISAVI-ANFIAEQS-GEDVLDNGDITK--LTAQLNKALEQKIS----------------------------------------------------------------------------------------------------------------------------------------------------------------------------------------------------DTSNIPVGI-PVP----------------WPTAV----------------PPA-GWLQCN-GAVFDKSKF------…
395	GC_00000002	core	Plum_IL9	4182	16	203	22	0	0.571766	0.687606	0.624359			COG4675	Microcystin-dependent protein (function unknown)	S	S	------------------------------MAKNEFLTFGIAE-GANVLSNEEYAALAARVNGFSA-GVAKSRELNKAWRQSSIITHIL-ADFIAKES-GKDVLDDGNIDA--LKSNLALAI-KNATPEVRDASLTQKGITQLTDKTGNSNTLAATQKLVSDVNDNANTKL----------------------------------------------------------------------------------------------------------------------------------------------------------AKNQNGA-DIP---------------------------------------------------------------…
396	GC_00000002	core	Plum_IL9	4411	16	203	22	0	0.571766	0.687606	0.624359			COG4675	Microcystin-dependent protein (function unknown)	S	S	-----------------------------MSPKNDFKAFSISI-NANAASQEKYEESQNLKTGFAP-DGITTNILNKALRQSSTISSVV-ANFIATHS-GNDVLDDGNIDK--LTAQLNQALEQKMAPKVPDASLTQKGIVQLTDVVGNSHSLAATQKLVSDVNDNANNRLAKNQNGADIPNKNEFVKNLDLLETVNLAKNAVPNSRKINGKSLTGDINLAAGDVGAFRLG--------------------------------------------------------------------------------------------LTGKYSVDN-QVP----------------WNVDS----------------GSY-DLLHAK-FSDHVVHFY------…
409	GC_00000002	core	Plum_IT41	2057	16	203	22	0	0.571766	0.687606	0.624359			COG4675	Microcystin-dependent protein (function unknown)	S	S	#NAME?
406	GC_00000002	core	Plum_IT41	2202	16	203	22	0	0.571766	0.687606	0.624359			COG4675	Microcystin-dependent protein (function unknown)	S	S	-----------------------------MSQKNDFKAFSISD-NANIVSQEKYEESQNLKTGFPP-ENVSTHVLNKVLRQSSTISSVV-ANFIATQS-GEDVLDDGDIAK--LTVRFNRALDKALEQKIS------------------------------------------------------------------------------------------------------------------------------------------------------------------------------------------------GISSIPVGS-PIP----------------WPLSH----------------PPS-GYFTCN-GSAFSRSQY------…
412	GC_00000002	core	Plum_IT41	2506	16	203	22	0	0.571766	0.687606	0.624359			COG5301	Phage-related tail fibre protein	X	X	-----------------------------MSPKNDFKPFSIRN-DSNIVSQERYEADKSLQEGFPP-DNISTHVLNKTLRQSSTIASVV-ANFIATQS-GDDVLDDGDIDK--LTTQLNRALKQIATDGKVPNSRKINGKALTEDINLNASDVGAYTRTEVYTRSEV--------------------------------YTRAEVDRLIK-----------------------------------------------------------------------------------------------------------------TTSEIPVGA-PIP----------------WPLPH----------------PPI-GYFTCN-GSAFNKLQY------…
401	GC_00000002	core	Plum_IT41	2999	16	203	22	0	0.571766	0.687606	0.624359			COG4675	Microcystin-dependent protein (function unknown)	S	S	-----------------------------MA-KNEFLTFGIAE-GANVLSNEEYAALAARVNGFSA-GVAKSRELNKAWRQSSIITHIL-ADFIAKES-GKDVLDDGNIDA--LKSNLALAI-KNATPEVRDASLTQKGITQLTDKTGNSNTLAATQKLVSDVNDNANTKL----------------------------------------------------------------------------------------------------------------------------------------------------------AKNQNGA-DIP---------------------------------------------------------------…
411	GC_00000002	core	Plum_IT41	3157	16	203	22	0	0.571766	0.687606	0.624359			COG4675	Microcystin-dependent protein (function unknown)	S	S	-----------------------------MSQKNDFKAFSIDN-NANVVSQERYEESLNLNTGFQP-DNVPTHLLNKVLRQSSTISSVV-ANFIATQS-NNDILDDGNITK--LTTQLHKALEQKVTTAIPNASLTQKGVVQLTNVVGNDDTLAVTQKFAQNIINSLNENI----------------------------NGKVPNTRKVNGKVLSSDINLTAGDVGSYDKSES------------------------------------------------------------------------------------------DEKYQPRGNYGSR----------------NTASL----------------RTTNGWWRCG-DTGLIYQW-------…
410	GC_00000002	core	Plum_IT41	3716	16	203	22	0	0.571766	0.687606	0.624359			COG4675	Microcystin-dependent protein (function unknown)	S	S	-----------------------------MSPKNDFKAFSISI-NANAASQEKYEESQNLKTGFAP-DGITTNILNKALRQSSTISSVV-ANFIATHS-GNDVLDDGNIDK--LTAQLNQALEQKMAPKVPDASLTQKGIVQLTDVVGNSHSLAATQKLVSDVNDNANNRLAKNQNGADIPNKNEFVKNLDLLETVNLAKNAVPNSRKINGKSLTGDINLAAGDVGAFRLG--------------------------------------------------------------------------------------------LTGKYSVDN-QVP----------------WNVDS----------------GSY-DLLHAK-FSDHVVHFY------…
405	GC_00000002	core	Plum_IT41	4340	16	203	22	0	0.571766	0.687606	0.624359			COG4675	Microcystin-dependent protein (function unknown)	S	S	-----------------------------M------------------------------QTGFPP-DNVPTHVLNKVLRQVSTVSSVV-ADFIAAQS-GNDVLDDGNIAK--LTDQLNKALEQKITTDIPSASLTQKGVVQLTNVMGNSDTLAVTQKLVQEVINALRADI-----------------------------------------------------------------------------------------------------------------------------------------------------------TIPVGS-PIP----------------WPLPN----------------PPT-GYFICN-GSAFNSLQY------…
407	GC_00000002	core	Plum_IT41	4341	16	203	22	0	0.571766	0.687606	0.624359							---------------MFLMKEYYLIQEVCMSPKNDFKAFSISD-NANVVSQEKYEEN------------------------------------------------------------------------------------------------------------------------------------------------------------------------------------------------------------------------------------------------------------------------------------------------------------------------------------------------------…
402	GC_00000002	core	Plum_IT41	4342	16	203	22	0	0.571766	0.687606	0.624359			COG4675	Microcystin-dependent protein (function unknown)	S	S	-----------------------------MSHKNDFKAFSISS-NANVISQAKYEQNLGLQVGFSP-DNVPTHLLNKVLRQSSTISSVV-ADFIATQS-GNDILDDGNVAK--LTAQLNKAIAQKITTDMPNASLTQKGVVQLTNVIGNSDTLAVTQKLVQQEINSLREHT----------------------------YTREEIDNRIK-----------------------------------------------------------------------------------------------------------------TVGEIPVGS-PIP----------------WPLLY----------------PPF-GYFICN-GSPFNKSQY------…
403	GC_00000002	core	Plum_IT41	4345	16	203	22	0	0.571766	0.687606	0.624359			COG4675	Microcystin-dependent protein (function unknown)	S	S	-----------------------------MSHKNDFKAFSISD-NANVVSQEKYEENQSLQTGFPS-GNVTTHLLNKVLRQSSTISSVV-ADFIATQS-GNDILDDGNVAK--LTAQLNKAIAQKITTDMPNASLTQKGVVQLTNVIGNSDTLAVTQKLVQQEINSLREHT----------------------------YTREEIDNRIK-----------------------------------------------------------------------------------------------------------------TVGEIPVGS-PIP----------------WPLPY----------------PPV-GYLTCN-GSAFNKLQY------…
408	GC_00000002	core	Plum_IT41	4366	16	203	22	0	0.571766	0.687606	0.624359			COG5301	Phage-related tail fibre protein	X	X	-----------------------------MSPKNDFKALSVIN-NKNIVSQEKYKISSDLQTEFPS-NDVHSHLLNKALDQSSTISAVI-ANFIAEQS-GEDVLDNGDITK--LTAQLNKALEQKIS----------------------------------------------------------------------------------------------------------------------------------------------------------------------------------------------------DTSNIPVGI-PVP----------------WPTAV----------------PPA-GWLQCN-GAVFDKSKF------…
404	GC_00000002	core	Plum_IT41	4368	16	203	22	0	0.571766	0.687606	0.624359			COG4675	Microcystin-dependent protein (function unknown)	S	S	-----------------------------MSYKNDFKAFSTSD-NANVISQDKYEVNQSLQTGFSP-DNVPTHLLNKVLRQASAVSSAV-TDFIATRS-GNDVLDDGNIAK--LTAQLNKALEQKMTTDIPSASLTQKGVVQLTNVVGNSDTLAVTQKLVQEVINSLRE------------------------------YTREEIDNRMK-----------------------------------------------------------------------------------------------------------------TANEIPVGS-PIP----------------WPLPH----------------PPF-GYFTCN-GSAFNKLQY------…
413	GC_00000002	core	Plum_IT41	4436	16	203	22	0	0.571766	0.687606	0.624359			COG4675	Microcystin-dependent protein (function unknown)	S	S	-----------------------------MSTKSDFKAFSISN-NANVVSQEKYEKDQSLQAGFPP-DNITSNLLNKVLRQSSTIASVV-ANFIATQS-GGDVLDDGDVAK--LTEQLNKALKQKITTEVPNASLTQKGIVQLTNVLGDSDTLAVTQKLAQEIVNSLRESI----------------------------NAKVSNTRKINGKLLSEDITI-------------------------------------------------------------------------------------------------------TSQDILGGQ-AIS----------------LGDKA----------------DLN-SYKTPG-IYHQEYDAH------…
414	GC_00000002	core	Plum_IT41	4437	16	203	22	0	0.571766	0.687606	0.624359			COG4675	Microcystin-dependent protein (function unknown)	S	S	-----------------------------MSAKNDFKAFSISD-NANVVSQVKYEENQSLQIGFPP-DNIPVNLLNKVLRQSSTISSVV-ANFIATQS-GNDILDDGNIAK--LTDQLNRALEQKIAAEVPNASLTRKGIVQLTDVVGNSDTLAVTQKLVQEIINSLRESI----------------------------NTRIPNTRKVNGKVLTEDINI-------------------------------------------------------------------------------------------------------TSQDILAGQ-AHS----------------LGDNA----------------NLD-NYKIPG-IYHQEYNAH------…
423	GC_00000002	core	Plum_PB455	269	16	203	22	0	0.571766	0.687606	0.624359			COG4675	Microcystin-dependent protein (function unknown)	S	S	-----------------------------MNQRNDFKAFSISD-DANVVNQEQYEESQSLQTGFPT-ETVSTHVLNKVLRQSSIISSVV-ANFISEQS-GAEVLDNGDIAK--LTAQLNQALEQKIAADIPNASLTQKGAVQLTNVIGDSDTLVVTQKLAQEIVNSLREYT----------------------------------DNRIK-----------------------------------------------------------------------------------------------------------------TANEVPVGS-PIP----------------WPLPN----------------PPV-GYFTCN-GSAFDKLQY------…
415	GC_00000002	core	Plum_PB455	398	16	203	22	0	0.571766	0.687606	0.624359			COG4675	Microcystin-dependent protein (function unknown)	S	S	---------------------------MSLKPQNDFKAFSISN-NANVVSQERYEESRSLKNGFPP-DNVTTHELNKVLRQSSTISSVV-ANFIATHSGGDDVLDDGDIAK--LTAQLNSALEKKITTEIPSTSLTQKGIVQLTNKTGDSDTLAVTQKLASDINDNANNKL----------------------------------------------------------------------------------------------------------------------------------------------------------AKDQNGA-DIP-------------------DK------------------------------------------…
431	GC_00000002	core	Plum_PB455	430	16	203	22	0	0.571766	0.687606	0.624359			COG4675	Microcystin-dependent protein (function unknown)	S	S	-----------------------------MSQKNDFKAFSVSN-DANVVHQEKYEENQSLQTGFPP-NTISIDLLNKVLRQSSIISSVI-ADFIATQS-GNDILDDGDIVK--ITAQLDKALEQKITTAAPNASLTQKGVVQLTNVVGNSDALAVTQKLVQNIINSLNENI----------------------------NGKVSNTRKINGKVLSSDISINSSDVGSYDKSES------------------------------------------------------------------------------------------DGKYQPRGN-YQP----------------VGLSYTKDESDYRYGSKNTALRAANGWWKCG-DTGMIYQW-------…
419	GC_00000002	core	Plum_PB455	483	16	203	22	0	0.571766	0.687606	0.624359			COG4675	Microcystin-dependent protein (function unknown)	S	S	-----------------------------MSHKNDFKAFSISD-NANVVSQEKYEINQSLQTGFSP-DNVPTHLLNKVLRQASTVSSVV-ADFIAAGS-GNDVLDDGNIAK--LTVQLNKALEQKITADIPSASLTQKGIVQLTNVIGNSDTLAVTQKLVQEVINSLHK------------------------------YTREEIDNRIK-----------------------------------------------------------------------------------------------------------------TANEIPVGS-PIP----------------WPLPH----------------PPF-GYFTCN-GSAFNRLQY------…
427	GC_00000002	core	Plum_PB455	494	16	203	22	0	0.571766	0.687606	0.624359			COG4675	Microcystin-dependent protein (function unknown)	S	S	-----------------------------MSQKNDFKAFSVSD-NANVVSQEKYEESQNLKTGFPP-ENVSTHVLNKVLRQSSTIASVV-ANFIATQS-GEDVLDDGDIAK--LTVRFNRALDKALEQKVS------------------------------------------------------------------------------------------------------------------------------------------------------------------------------------------------SISSTPVGS-PIP----------------WPLPH----------------PPA-GYFTCN-GSAFSRSQY------…
416	GC_00000002	core	Plum_PB455	572	16	203	22	0	0.571766	0.687606	0.624359			COG4675	Microcystin-dependent protein (function unknown)	S	S	-----------------------------MSNKNDFKAFSISN-DANVVSQERYEEEQSLKTGFPP-NDVTTHVLNKALRQSSTIASVV-ANFMSTQC-GKDVLDNGDLAT------LNKTFT--------------------------------------------------------------------------------------------------------------------------------------------------------------------------------------------------------------------------------------------------------------DSLQC-----------------…
430	GC_00000002	core	Plum_PB455	578	16	203	22	0	0.571766	0.687606	0.624359			COG4675	Microcystin-dependent protein (function unknown)	S	S	-----------------------------MSPKNDFKAFSISH-NANVASQEEYEESKNLKTGFEP-DGITTHILNKALRQSSTISSVV-ANFIATQS-GNDVLDDGNIEK--LNAQLNNALEQKMAPKVPDASLTQKGIVQLTDVVGNSNSLAATQKLVSDVNDNANNRLAKDQNGADIPNKNEFVKNLDLLETVNLAKDAVPNSRKINGKALTGDINLAAGDVGAFRLG--------------------------------------------------------------------------------------------LTGKNSVDN-QVP----------------WNADS----------------GSY-DLLNSK-FSDHVVHFY------…
428	GC_00000002	core	Plum_PB455	894	16	203	22	0	0.571766	0.687606	0.624359			COG4675	Microcystin-dependent protein (function unknown)	S	S	#NAME?
422	GC_00000002	core	Plum_PB455	1060	16	203	22	0	0.571766	0.687606	0.624359			COG4675	Microcystin-dependent protein (function unknown)	S	S	-----------------------------MSHKNDFKAFSIRD-GANVVSQRLYEESKDLLTGFPP-NDVPTHLLNKALRQSSIISSVV-ADFISTQS-GEDVLDDGDIAK--LIAQLNRALERKIITKIPDASLTQKGVVQLTNVIGNSDTLAVTQKLAQEIVNSLREDINSS-----------------------------------------------------------------------------------------------------------------------------------------------------KANDIPVGT-PIP----------------WPTAI----------------PPT-GWFQCN-GAVFDKSKF------…
424	GC_00000002	core	Plum_PB455	1158	16	203	22	0	0.571766	0.687606	0.624359			COG5301	Phage-related tail fibre protein	X	X	-----------------------------MRQKNDFKAFSISN-NANVVSQEKYEENQGLHVGFPP-DNISTHVLNKALRQSSTIAAVI-ANFIATQS-DDDVLDDGDIAK--LTTQLNQALKQKVIAEIPNASLTQKGVVQLTNEIGNNDTLAVTQKLVQEIINSLRGNI----------------------------DGKVPNSRKINGRALTGDINLNAGDVGAYTRAEVDSLIK-------------------------------------------------------------------------------------TANDIPVGA-PIP----------------WPLAH----------------PPV-GYFTCN-GSAFNKLQY------…
429	GC_00000002	core	Plum_PB455	1505	16	203	22	0	0.571766	0.687606	0.624359			COG4675	Microcystin-dependent protein (function unknown)	S	S	#NAME?
417	GC_00000002	core	Plum_PB455	3419	16	203	22	0	0.571766	0.687606	0.624359			COG4675	Microcystin-dependent protein (function unknown)	S	S	-----------------------------MSRKNDFKAFSISD-NANVISQEKYEQSQGLQTGFSP-DNVPTHLLNKVLRQASTISSVV-ADFIATRS-GNDVLDDGNIAK--LTAQLNKAIEQKITVGMPSASLTQKGVVQLTNVIGNSDTLAATQKLVQDVINSLREEI-----------------------------------------------------------------------------------------------------------------------------------------------------------NIPVGS-PIP----------------WPLIY----------------PPF-GYFICN-GSPFNKLQY------…
420	GC_00000002	core	Plum_PB455	3421	16	203	22	0	0.571766	0.687606	0.624359			COG4675	Microcystin-dependent protein (function unknown)	S	S	-----------------------------MSQKNDFKAFSISN-NANVISQEKYEENQGLQTGFPS-GNVPTHLLNKVLRQSSTISSVV-ADFIATQS-GNDVLDDGNVAK--LTAQLNKAIEQKITTDIPSASLTQKGVVQLANVTGNSDTLAVTQKFVKEEINSLREYT----------------------------YTREEIDNRIK-----------------------------------------------------------------------------------------------------------------AASEIPAGS-PIP----------------WPLPY----------------PPV-GYLTCN-GAFFNKLQY------…
425	GC_00000002	core	Plum_PB455	3424	16	203	22	0	0.571766	0.687606	0.624359			COG4675	Microcystin-dependent protein (function unknown)	S	S	-----------------------------MSHKNDFKAFSISN-NANIISQEIYEESKGLLTGFPP-NTISIDLLNKVLRQSSIISSVV-ADFIATQS-SDDILDDGDIIK--LTVQLNRALEQKITAEVPNASLTQKGIVQLTDVVGNSDTLVVTQKLAQEIIDSLRENI----------------------------NDRVPNSRKVNGKALSADISLEAGDIGAYTKAEVNNLIN-------------------------------------------------------------------------------------AVNNIPVGV-PIP----------------WPTVI----------------PPA-GWLQCN-GAEFDKTAY------…
434	GC_00000002	core	Plum_PB455	3437	16	203	22	0	0.571766	0.687606	0.624359			COG4675	Microcystin-dependent protein (function unknown)	S	S	-----------------------------MNLKNDFKAFSIGN-NANVPSQINYEASENINNGFQADKAITTHDLNKALRQSSTIASVV-ADFIKTQS-GENVLDDGDIAK--ITVQLNRALEKT-------------------------------------------------------------------------------------------------------------------------------------------------------------------------------------------------------------------------------------------------------------------NSVFILFLC------…
418	GC_00000002	core	Plum_PB455	4037	16	203	22	0	0.571766	0.687606	0.624359			COG4675	Microcystin-dependent protein (function unknown)	S	S	-----------------------------MSRKNDFKAFSISD-NANVISQEKYEQSQGLQTGFSP-DNVPTHLLNKVLRQASTISSVV-ADFIATRS-GNDVLDDGNIAK--LTAQLNKAIEQKITVGMPSASLTQKGVVQLTNVIGNSDTLAATQKLVQDVINSLREEI-----------------------------------------------------------------------------------------------------------------------------------------------------------NIPVGS-PIP----------------WPLIY----------------PPF-GYFICN-GSPFNKLQY------…
421	GC_00000002	core	Plum_PB455	4039	16	203	22	0	0.571766	0.687606	0.624359			COG4675	Microcystin-dependent protein (function unknown)	S	S	-----------------------------MSQKNDFKAFSISN-NANVISQEKYEENQGLQTGFPS-GNVPTHLLNKVLRQSSTISSVV-ADFIATQS-GNDVLDDGNVAK--LTAQLNKAIEQKITTDIPSASLTQKGVVQLANVTGNSDTLAVTQKFVKEEINSLREYT----------------------------YTREEIDNRIK-----------------------------------------------------------------------------------------------------------------AASEIPAGS-PIP----------------WPLPY----------------PPV-GYLTCN-GAFFNKLQY------…
426	GC_00000002	core	Plum_PB455	4042	16	203	22	0	0.571766	0.687606	0.624359			COG4675	Microcystin-dependent protein (function unknown)	S	S	-----------------------------MSHKNDFKAFSISN-NANIISQEIYEESKGLLTGFPP-NTISIDLLNKVLRQSSIISSVV-ADFIATQS-SDDILDDGDIIK--LTVQLNRALEQKITAEVPNASLTQKGIVQLTDVVGNSDTLVVTQKLAQEIIDSLRENI----------------------------NDRVPNSRKVNGKALSADISLEAGDIGAYTKAEVNNLIN-------------------------------------------------------------------------------------AVNNIPVGV-PIP----------------WPTVI----------------PPA-GWLQCN-GAEFDKTAY------…
433	GC_00000002	core	Plum_PB455	4404	16	203	22	0	0.571766	0.687606	0.624359			COG4675	Microcystin-dependent protein (function unknown)	S	S	-----------------------------MSQKNDFKAFSISN-NANVVSQRLYEESKDLLTGFPS-NDVPTHLLNKALRQSSTISSVL-ADFISTQS-GEDVLDDGNIAK--LTAQFNRALEQKTTTKVPDASLTQKGVVQLTDVVGNSDTLAVTQKLAQEIINLLREDI----------------------------NNRVPNTRKVNGKALSTDISLSAGDVGAYTK---------------------------------------------------------------------------------------------AEVDSRVNT-KVN----------------MNTAN----------------KDVNGWWKCG-DTGIVYQWG------…
436	GC_00000002	core	Plum_PB455	4408	16	203	22	0	0.571766	0.687606	0.624359			COG4675	Microcystin-dependent protein (function unknown)	S	S	-----------------------------MSAKNDFKAFSVSD-NANVVSQAKYEENQSLQTGFPS-DNIPANLLNKVLRQSSTISSVI-ANFIATQS-GNDILDDGNIAK--LTDQLNRALEQKIATEVPNASLTRKGIVQLTDVVGNSDTLVVTQKLVQEIINSLRESI----------------------------NTRIPNTRKVNGKVLTEDINI-------------------------------------------------------------------------------------------------------TSQDILAGQ-AHS----------------LGDNA----------------NLD-NYKIPG-IYHQEYNAH------…
435	GC_00000002	core	Plum_PB455	4409	16	203	22	0	0.571766	0.687606	0.624359			COG4675	Microcystin-dependent protein (function unknown)	S	S	#NAME?
432	GC_00000002	core	Plum_PB455	4410	16	203	22	0	0.571766	0.687606	0.624359			COG4675	Microcystin-dependent protein (function unknown)	S	S	-----------------------------MNLKNDFKAFSIDN-NANVISQQGYEESVELQTGFPP-YSMAPHILNKVLRQSSTISSVV-ANFIATQS-GGDILDDGNVAK--LTEQLNKALKQKITTETPSASLTQAGVVQLTDVIGNSDILAVTQKLAQEIVNSLREDI----------------------------NTRVPNSRKVNGRILSNDINLNAGDVGSYTK---------------------------------------------------------------------------------------------SESDVRYGNKNTA----------------LKSAN--------------------GWWKCG-DTGIIYQWG------…
438	GC_00000002	core	Plum_PT11	643	16	203	22	0	0.571766	0.687606	0.624359			COG5301	Phage-related tail fibre protein	X	X	-----------------------------MSQKNDFKAFSISD-NANVASQEKYEDSQNLQMGFPL-ENITTHVLNKALRQSSTIASVV-ANFIATQS-VDDVLDDGDIAK--LTAQLNRALEQKITAEIPSASLSQKGTVQLTDIFGDSDTLAVTQKLAQEIINSLRENI----------------------------DDKVPNSRKINGKALTEDINLNASDVGAYTRAEVDKLIK-------------------------------------------------------------------------------------TTSETPVGA-PIP----------------WPLPH----------------PPI-GYFTCN-GSAFNKLQY------…
442	GC_00000002	core	Plum_PT11	3599	16	203	22	0	0.571766	0.687606	0.624359			COG4675	Microcystin-dependent protein (function unknown)	S	S	#NAME?
441	GC_00000002	core	Plum_PT11	3602	16	203	22	0	0.571766	0.687606	0.624359			COG4675	Microcystin-dependent protein (function unknown)	S	S	-----------------------------MSPKNDFKAFSISN-NANVASQGRYEESKDLLTGFPT-NDVPTHLLNKVLRQSSIISSVV-ANFIATQS-GNDVLDDGDITK--LTAQLNRALEQKTTTKVPDASLTQKGVVQLTNVIGNSDTLAVTQKLVQEIINSLREDI----------------------------NNRVPNIRKVNGKALSSDISLNAVDIGSYTK---------------------------------------------------------------------------------------------AEIDHQINARGAK----------------NTVLK----------------SEN-GWWKCG-DTGIILQWG------…
439	GC_00000002	core	Plum_PT11	3603	16	203	22	0	0.571766	0.687606	0.624359			COG5301	Phage-related tail fibre protein	X	X	-----------------------------MSHKNDFKAFSVSN-DANRISQEKYEESQSLQVGFPP-ENISIPVLNKALCQSSTIASVV-ANFIAEQS-SDDVLDDGDIAK--LTEQLNRALEQKIS----------------------------------------------------------------------------------------------------------------------------------------------------------------------------------------------------NIANIPVGV-PAP----------------WPTAT----------------PPA-GWLQCN-GAVFDTLKF------…
437	GC_00000002	core	Plum_PT11	3718	16	203	22	0	0.571766	0.687606	0.624359			COG5301	Phage-related tail fibre protein	X	X	-----------------------------MNPKNDFKAFSIND-NANVVSQGKYEESESLLTGFPP-NNVSTHMLNKVLRQASTISSVV-ADFIATRS-GNDVLDDGNIVK--LTAQLNKALEQKITTDIPSASLTQKGVVQLTNEIGNSDTLAVTQKLVQEVINSLRE------------------------------YTREEIDNRIK-----------------------------------------------------------------------------------------------------------------TANEIPIGS-PIP----------------WPLPH----------------PPI-GYFTCN-GSAFNKLQY------…
440	GC_00000002	core	Plum_PT11	3723	16	203	22	0	0.571766	0.687606	0.624359			COG4675	Microcystin-dependent protein (function unknown)	S	S	#NAME?
444	GC_00000002	core	Plum_TT01	1434	16	203	22	0	0.571766	0.687606	0.624359			COG4675	Microcystin-dependent protein (function unknown)	S	S	-----------------------------MSHKNDFKAFSISD-NANVVSQEKYEENQSLQTGFPS-GNVTTHLLNKVLRQSSTISSVV-ADFIATQS-GNDILDDGNVAK--LTAQLNKAIAQKITTDMPNASLTQKGVVQLTNVIGNSDTLAVTQKLVQQEINSLREHT----------------------------YTREEIDNRIK-----------------------------------------------------------------------------------------------------------------TVGEIPVGS-PIP----------------WPLPY----------------PPV-GYLTCN-GSAFNKLQY------…
443	GC_00000002	core	Plum_TT01	1437	16	203	22	0	0.571766	0.687606	0.624359			COG4675	Microcystin-dependent protein (function unknown)	S	S	-----------------------------MSHKNDFKAFSISS-NANVISQAKYEQNLGLQVGFSP-DNVPTHLLNKVLRQSSTISSVV-ADFIATQS-GNDILDDGNVAK--LTAQLNKAIAQKITTDMPNASLTQKGVVQLTNVIGNSDTLAVTQKLVQQEINSLREHT----------------------------YTREEIDNRIK-----------------------------------------------------------------------------------------------------------------TVGEIPVGS-PIP----------------WPLLY----------------PPF-GYFICN-GSPFNKSQY------…
446	GC_00000002	core	Plum_TT01	1438	16	203	22	0	0.571766	0.687606	0.624359			COG4675	Microcystin-dependent protein (function unknown)	S	S	-----------------------------MSPKNDFKAFSISD-NANVVSQEKYEENQGLQTGFPP-DNVPTHVLNKVLRQVSTVSSVV-ADFIAAQS-GNDVLDDGNIAK--LTDQLNKALEQKITTDIPSASLTQKGVVQLTNVMGNSDTLAVTQKLVQEVINALRADI-----------------------------------------------------------------------------------------------------------------------------------------------------------TIPVGS-PIP----------------WPLPN----------------PPT-GYFICN-GSAFNSLQY------…
451	GC_00000002	core	Plum_TT01	1935	16	203	22	0	0.571766	0.687606	0.624359			COG4675	Microcystin-dependent protein (function unknown)	S	S	-----------------------------MSQKNDFKAFSIDN-NANVVSQERYEESLNLNTGFQP-DNVPTHLLNKVLRQSSTISSVV-ANFIATQS-NNDILDDGNITK--LTTQLHKALEQKVTTAIPNASLTQKGVVQLTNVVGNDDTLAVTQKFAQNIINSLNENI----------------------------NGKVPNTRKVNGKVLSSDINLTAGDVGSYDKSES------------------------------------------------------------------------------------------DEKYQPRGNYGSR----------------NTASL----------------RTTNGWWRCG-DTGLIYQW-------…
445	GC_00000002	core	Plum_TT01	1992	16	203	22	0	0.571766	0.687606	0.624359			COG4675	Microcystin-dependent protein (function unknown)	S	S	-----------------------------MSYKNDFKAFSTSD-NANVISQDKYEVNQSLQTGFSP-DNVPTHLLNKVLRQASAVSSAV-TDFIATRS-GNDVLDDGNIAK--LTAQLNKALEQKMTTDIPSASLTQKGVVQLTNVVGNSDTLAVTQKLVQEVINSLRE------------------------------YTREEIDNRMK-----------------------------------------------------------------------------------------------------------------TANEIPVGS-PIP----------------WPLPH----------------PPF-GYFTCN-GSAFNKLQY------…
448	GC_00000002	core	Plum_TT01	1995	16	203	22	0	0.571766	0.687606	0.624359			COG5301	Phage-related tail fibre protein	X	X	-----------------------------MSPKNDFKALSVIN-NKNIVSQEKYKISSDLQTEFPS-NDVHSHLLNKALDQSSTISAVI-ANFIAEQS-GEDVLDNGDITK--LTAQLNKALEQKIS----------------------------------------------------------------------------------------------------------------------------------------------------------------------------------------------------DTSNIPVGI-PVP----------------WPTAV----------------PPA-GWLQCN-GAVFDKSKF------…
447	GC_00000002	core	Plum_TT01	2005	16	203	22	0	0.571766	0.687606	0.624359			COG4675	Microcystin-dependent protein (function unknown)	S	S	-----------------------------MSQKNDFKAFSISD-NANIVSQEKYEESQNLKTGFPP-ENVSTHVLNKVLRQSSTISSVV-ANFIATQS-GEDVLDDGDIAK--LTVRFNRALDKALEQKIS------------------------------------------------------------------------------------------------------------------------------------------------------------------------------------------------GISSIPVGS-PIP----------------WPLSH----------------PPS-GYFTCN-GSAFSRSQY------…
452	GC_00000002	core	Plum_TT01	2277	16	203	22	0	0.571766	0.687606	0.624359			COG5301	Phage-related tail fibre protein	X	X	-----------------------------MSPKNDFKPFSIRN-DSNIVSQERYEADKSLQEGFPP-DNISTHVLNKTLRQSSTIASVV-ANFIATQS-GDDVLDDGDIDK--LTTQLNRALKQIATDGKVPNSRKINGKALTEDINLNASDVGAYTRTEVYTRSEV--------------------------------YTRAEVDRLIK-----------------------------------------------------------------------------------------------------------------TTSEIPVGA-PIP----------------WPLPH----------------PPI-GYFTCN-GSAFNKLQY------…
454	GC_00000002	core	Plum_TT01	2937	16	203	22	0	0.571766	0.687606	0.624359			COG4675	Microcystin-dependent protein (function unknown)	S	S	-----------------------------MSAKNDFKAFSISD-NANVVSQVKYEENQSLQIGFPP-DNIPVNLLNKVLRQSSTISSVV-ANFIATQS-GNDILDDGNIAK--LTDQLNRALEQKIAAEVPNASLTRKGIVQLTDVVGNSDTLAVTQKLVQEIINSLRESI----------------------------NTRIPNTRKVNGKVLTEDINI-------------------------------------------------------------------------------------------------------TSQDILAGQ-AHS----------------LGDNA----------------NLD-NYKIPG-IYHQEYNAH------…
453	GC_00000002	core	Plum_TT01	2938	16	203	22	0	0.571766	0.687606	0.624359			COG4675	Microcystin-dependent protein (function unknown)	S	S	-----------------------------MSTKNDFKAFSISN-NANVVSQEKYEKDQSLQAGFPP-DNITSNLLNKVLRQSSTIASVV-ANFIATQS-GGDVLDDGDVAK--LTEQLSKALKQKITTEVPNASLTQKGIVQLTNVLGDSDTLAVTQKLAQEIVNSLRESI----------------------------NAKVSNTRKINGKLLSEDITI-------------------------------------------------------------------------------------------------------TSQDILGGQ-AIS----------------LGDKA----------------DLN-SYKIPG-IYHQEYDAH------…
455	GC_00000002	core	Plum_TT01	3299	16	203	22	0	0.571766	0.687606	0.624359			COG4675	Microcystin-dependent protein (function unknown)	S	S	-----------------------------MSPKNYFKDLSTSN-NANVVNQEKYEKILSLYSGFLP-DNVPTHLLNKVLRRSSTTVSVV-DNFIMTQS-GDSVLNDSDIVK--LNIQLNRELEQKIITKISNYALKKS---QNVADIPNKNVLVKNRSLLEKL--------------------------------------------------------------------------------------------------------------------------------------------------------------------IPVGA-----------------------------------------PPL-----------------------…
450	GC_00000002	core	Plum_TT01	3303	16	203	22	0	0.571766	0.687606	0.624359			COG4675	Microcystin-dependent protein (function unknown)	S	S	-----------------------------MSPKNDFKAFSISI-NANAASQEKYEESQNLKTGFAP-DGITTNILNKALRQSSTISSVV-ANFIATHS-GNDVLDDGNIDK--LTAQLNQALEQKMAPKVPDASLTQKGIVQLTDVVGNSHSLAATQKLVSDVNDNANNRLAKNQNGADIPNKNEFVKNLDLLETVNLAKNAVPNSRKINGKSLTGDINLAAGDVGAFRLG--------------------------------------------------------------------------------------------LTGKYSVDN-QVP----------------WNVDS----------------GSY-DLLHAK-FSDHVVHFY------…
449	GC_00000002	core	Plum_TT01	3764	16	203	22	0	0.571766	0.687606	0.624359			COG4675	Microcystin-dependent protein (function unknown)	S	S	#NAME?
457	GC_00000002	core	Ptem	508	16	203	22	0	0.571766	0.687606	0.624359			COG5301	Phage-related tail fibre protein	X	X	-----------------------------MSQKNDFKAFSISD-NANVASQEKYEDSQNLQMGFPL-ENITTHVLNKALRQSSTIASVV-ANFIATQS-VDDVLDDGDIAK--LIAQLNRALEQKITAEIPSASLSQKGTVQLTDIFGDSDTLAVTQKLAQEIINSLRENI----------------------------DDKVPNSRKINGKALTEDINLNASDVGAYTRAEVDKLIK-------------------------------------------------------------------------------------TTSETPVGA-PIP----------------WPLPH----------------PPI-GYFTCN-GSAFNKLQY------…
459	GC_00000002	core	Ptem	1134	16	203	22	0	0.571766	0.687606	0.624359							-----------------------------MSNKNEFKAFSASQ-DANVVSQGEYEESRDLNTGIPP-NTISIDLI--------------------------------------------------------------------------------------------------------------------------------------------------------------------------------------------------------------------------------------------------------------------------------------------------------------GY--------------------…
462	GC_00000002	core	Ptem	3406	16	203	22	0	0.571766	0.687606	0.624359			COG4675	Microcystin-dependent protein (function unknown)	S	S	-----------------------------MSAKNDFKAFSIGN-SANIVNQEKYEGHQSLQTGFTL-NDIPADLLNKVLRQSSTVASMI-ANFIATQS-GDDVLDDGDIAK--LTEQLNRALEKEIATKAPNASLTQKGVVQLTDVLGNSDTLAVTQKLIQEIINSLRDNI----------------------------NAKVHNTRKVNGKVLAEDINITSQDILAGQAINLGNNADLDSYKTPGIYY--------------------------------------------------------------------------QEYNSSAQS-GIN----------------YPEPF------AGSLVVLKAAGVVQRYFVYNSSRIYTRSQFHDNPWT…
461	GC_00000002	core	Ptem	3409	16	203	22	0	0.571766	0.687606	0.624359			COG4675	Microcystin-dependent protein (function unknown)	S	S	-----------------------------MSPKNDFKAFSISN-NANVASQGRYEESKDLLTGFPT-NDVPTHLLNKVLRQSSIISSVV-ANFIATQS-GNDVLDDGDITK--LTAQLNRALEQKTTTKVPDASLTQKGVVQLTNVIGNSDTLAVTQKLVQEIINSLREDI----------------------------NNRVPNIRKVNGKALSSDISLNAVDIGSYTK---------------------------------------------------------------------------------------------AEIDHQINARGAK----------------NTVLK----------------SEN-GWWKCG-DTGIILQWG------…
458	GC_00000002	core	Ptem	3410	16	203	22	0	0.571766	0.687606	0.624359			COG5301	Phage-related tail fibre protein	X	X	-----------------------------MSHKNDFKAFSVSN-DANRISQEKYEESQSLQVGFPP-ENISIPVLNKALCQSSTIASVV-ANFIAEQS-SDDVLDDGDIAK--LTEQLNRALEQKIS----------------------------------------------------------------------------------------------------------------------------------------------------------------------------------------------------NIANIPVGV-PAP----------------WPTAT----------------PPA-GWLQCN-GAVFDTLKF------…
456	GC_00000002	core	Ptem	4218	16	203	22	0	0.571766	0.687606	0.624359			COG4675	Microcystin-dependent protein (function unknown)	S	S	-----------------------------MNPKNDFKAFSIND-NANVVSQGKYEESESLLTGFPP-NNVSTHMLNKVLRQASTISSVV-ADFIATRS-GNDVLDDGNIVK--LTAQLNKALEQKITTDIPSASLTQKGVVQLTNEIGNSDTLAVTQKLVQEVINSLRE------------------------------YTREEIDNP--------------------------------------------------------------------------------------------------------------------------GQ-PHE---------------------------------------------------------------…
460	GC_00000002	core	Ptem	4225	16	203	22	0	0.571766	0.687606	0.624359			COG4675	Microcystin-dependent protein (function unknown)	S	S	#NAME?
470	GC_00000002	core	Ptem_HBLC135	28	16	203	22	0	0.571766	0.687606	0.624359			COG4675	Microcystin-dependent protein (function unknown)	S	S	-----------------------------MNQQNDFKAFSISD-NANVVSQEKYEESQNIQTGFPQ-NDISTHVLNKVLRQSSTIASVV-ANFIATQF-SDDVLDDG----------------------------------------------------------------------------------------------------------------------------------------------------------------------------------------------------------------------------------------------------------------------------------------------------…
464	GC_00000002	core	Ptem_HBLC135	2089	16	203	22	0	0.571766	0.687606	0.624359			COG4675	Microcystin-dependent protein (function unknown)	S	S	-----------------------------MSHNNDFKAFSISN-NANVISQEKYEQNQGLQTGFSP-ENVPTHLLNKVLRQSSTISSVV-ADFIATGS-GNDVLDDGNVAK--LTDQLNKAIKQKITADIPSASLTQKGVVQLTNVIGNSDTLAATQKLVQEVINSLREEI-----------------------------------------------------------------------------------------------------------------------------------------------------------NVPVGS-PIP----------------WPLPH----------------PPF-GYFICN-GSPFNKLQY------…
466	GC_00000002	core	Ptem_HBLC135	3254	16	203	22	0	0.571766	0.687606	0.624359			COG4675	Microcystin-dependent protein (function unknown)	S	S	#NAME?
469	GC_00000002	core	Ptem_HBLC135	3271	16	203	22	0	0.571766	0.687606	0.624359			COG4675	Microcystin-dependent protein (function unknown)	S	S	-----------------------------MSYKNDFKAFSIDN-NANVVSQGIYEEEQSLKTGFPP-DNVPTHVLNKTLRQSSIISSVL-ADFISTQS-GEDVLDDGDIAK--LTAQLNRALEQKTTTKVPDASLTQKGVVQLTNVIGNSDTLAVTQKIVQEIINSLREDI----------------------------NNRVFNSRKVNGKALSTDISLNAVDIGALPSNGT----------------------AIAANKLVTARTIAGVAFDGTANINIPAGNVGAYTKAEVNNLIN------------------------TVNNIPVGV-PVP----------------WPTAI----------------PPT-GWLQCN-GAAFNKSKF------…
465	GC_00000002	core	Ptem_HBLC135	3274	16	203	22	0	0.571766	0.687606	0.624359			COG5301	Phage-related tail fibre protein	X	X	-----------------------------MSHKNDFKAFSISN-NANRISQERYEESQSLQSGFPP-ENISIPVLNKALRQSSTITSVV-ANFIAEQS-SDDVLDDGDIAK--LTAQLNRALEQKIS----------------------------------------------------------------------------------------------------------------------------------------------------------------------------------------------------NISNLPVGV-PVP----------------WPTVI----------------PPA-GWLQCN-GALFDKSKF------…
467	GC_00000002	core	Ptem_HBLC135	3276	16	203	22	0	0.571766	0.687606	0.624359			COG4675	Microcystin-dependent protein (function unknown)	S	S	-----------------------------MSSKNDFKAFSIGN-NANVASQGRYEESKDLLTGFPT-NDVPTHLLNKVLRQSSIISSVV-ANFIATQS-GNDVLDDGDIAK--LTAQLNRALEQKTTIKVPDASLTQKGIVQLTNVIGNSDTLAVTQKLVQEIINSLRENI----------------------------DSRVPNTRKVNGKVLSSDISLNAVDIGSYAK---------------------------------------------------------------------------------------------AEIDHQINTRGAK----------------NTILK----------------SEN-GWWKCG-DTGIIFQWG------…
468	GC_00000002	core	Ptem_HBLC135	3278	16	203	22	0	0.571766	0.687606	0.624359			COG4675	Microcystin-dependent protein (function unknown)	S	S	-----------------------------MSAKNDFKAFSIGN-NANVVSQGNYEGNQSLQTGFTL-NDIPADLLNKVLRQSSTIASMI-ANFIATQS-GDDVLDNGDIAK--LTEQLNRALEKEITTKVPNASLTQKGVVQLTDVLGNSDTLAVTQKLIQEIINSLRDNI----------------------------NAKVHSTRKVNGKVLAEDINITSQDIFAGQAIN-------------------------------------------------------------------------------------------LGNNADLDNYKTPGIYYQEYNSSAQSGNNYPELF------AGSLIVLKAAGVVQRYFVYNSSRVYTRSQFHDNPWT…
463	GC_00000002	core	Ptem_HBLC135	4234	16	203	22	0	0.571766	0.687606	0.624359			COG4675	Microcystin-dependent protein (function unknown)	S	S	-----------------------------MSQKNDFKAFSISY-NANVVSQRLYEESKDLLTGFPP-NDVSTHMLNKVLRQSSTISAVV-ANFIATQS-GDDVLDDGDIAK--LTAQLNRALEQKTTIKVPDASLTQKGVVQLTNVIGNSDTLAVTQKLVQEIINSLREDINSS-----------------------------------------------------------------------------------------------------------------------------------------------------KTNDIPVGT-PIP----------------WPTAI----------------PPV-GWLQCN-GAVFDKSKF------…
474	GC_00000003	core	Pasy_BKT45	89	16	179	14	0	0.717085	0.704334	0.710652			COG3423	Predicted transcriptional regulator, lambda repressor-like DNA-binding domain	K	K	--------------------------------------MISRKS---DWHPADIIAALRKRGTTLAEVSRRAGLSSSTLANALSRPWPKGEWIIANYLEIHPSEIWPSRY--FDPNTGELLERKVREQTNN------------------------------------------
472	GC_00000003	core	Pasy_BKT45	1162	16	179	14	0	0.717085	0.704334	0.710652			COG3423	Predicted transcriptional regulator, lambda repressor-like DNA-binding domain	K	K	-----------------------------------------MKK---DWHTADIIAAIRKKNKTLASLSREHGLSSSTLANALTRPWPKGEWLIAQEIGVTPAEIWPSRY--FDE-NKQPIKRTVRNDLPNNSDIT-------------------------------------
473	GC_00000003	core	Pasy_BKT45	1282	16	179	14	0	0.717085	0.704334	0.710652			COG3423	Predicted transcriptional regulator, lambda repressor-like DNA-binding domain	K	K	------------------------------MRLLYGDIKEMNKK---DWHTADIIAALRKLGTTLAAVSRKEGLSSSTLANALSRPWPKGEWIIANNLGVHPSEIWPSRY--FDE-NGQPIERVIRNNSSR------------------------------------------
471	GC_00000003	core	Pasy_BKT45	3341	16	179	14	0	0.717085	0.704334	0.710652			COG3423	Predicted transcriptional regulator, lambda repressor-like DNA-binding domain	K	K	-----------------------------------------MKK---DWHTADIIAAIRKKNKTLASLSREHGLSSSTLANALTRPWPKGELLIAQEIGVTPAEIWPSRY--FDE-NKQPIKRIIRNDLPNNSDIT-------------------------------------
480	GC_00000003	core	Pasy_BKT45	3402	16	179	14	0	0.717085	0.704334	0.710652			COG3423	Predicted transcriptional regulator, lambda repressor-like DNA-binding domain	K	K	---------------------------------------MIVKN---DWHPADIIAGLKKRGTSLSAISREAGLASSTLSNALHRPWPKGEQLIATALDCEPFEIWPSRY--SK-----------------------------------------------------------
481	GC_00000003	core	Pasy_BKT45	3536	16	179	14	0	0.717085	0.704334	0.710652			COG3423	Predicted transcriptional regulator, lambda repressor-like DNA-binding domain	K	K	----------------------------------------MKNQ---DWHPADIIAELKKRGTSLAAVSREAGLASSTLANTLQRRWPKGQRLIAEALDCDPAEIWPSRY--TK-----------------------------------------------------------
477	GC_00000003	core	Pasy_BKT45	3783	16	179	14	0	0.717085	0.704334	0.710652			COG3423	Predicted transcriptional regulator, lambda repressor-like DNA-binding domain	K	K	----------------------------------------MEKK---DWHPADIIAALRKKGTSLAAISREAGLASSTLSNALQRPWHKGETIIANALGQKPDEIWPSRY--QKR-RKGY-----------------------------------------------------
475	GC_00000003	core	Pasy_BKT45	3788	16	179	14	0	0.717085	0.704334	0.710652			COG3423	Predicted transcriptional regulator, lambda repressor-like DNA-binding domain	K	K	--------------------------------------MITTQN---DWHPADIIAALRKRGTTLAALSRESGLSPSTLSNALIRRWPKGERIIADRLGVHPSEIWPSRY--FNK-NENFIK---------------------------------------------------
478	GC_00000003	core	Pasy_BKT45	3805	16	179	14	0	0.717085	0.704334	0.710652			COG3423	Predicted transcriptional regulator, lambda repressor-like DNA-binding domain	K	K	---------------------------------------MIIKD---DWHPADIIAALKKQGTNLSTISREAGLASSTLSNALHRPWPKGERLIATALNCEPCEIWPSRY--FK-----------------------------------------------------------
479	GC_00000003	core	Pasy_BKT45	4013	16	179	14	0	0.717085	0.704334	0.710652			COG3423	Predicted transcriptional regulator, lambda repressor-like DNA-binding domain	K	K	----------------------------------------MDIR---DWHPADIIAALRKQGTNLSAVSRKAGLASSTLSNALHRPWPKGEALIATELGLHPSDIWPSRY--RPGKENKFLIKVAETSCVEIW----------------------------------------
476	GC_00000003	core	Pasy_BKT45	4121	16	179	14	0	0.717085	0.704334	0.710652			COG3423	Predicted transcriptional regulator, lambda repressor-like DNA-binding domain	K	K	----------------------------------------MEKK---DWHSADIIAALKKKGTSLAAVSREAGLASSTLSNALQRPWCKGETIIANALGQKPDEIWPSRY--QKR-RKRY-----------------------------------------------------
482	GC_00000003	core	Pasy_PB68	567	16	179	14	0	0.717085	0.704334	0.710652			COG3423	Predicted transcriptional regulator, lambda repressor-like DNA-binding domain	K	K	-----------------------------------------MKK---DWHTADIIAAIRKKNKTLASLSREHGLSSSTLANALTRPWPKGEWLIAQEIGVTPAEIWPSRY--FDE-NKQPIKRIIRNDLPNNSDIT-------------------------------------
491	GC_00000003	core	Pasy_PB68	846	16	179	14	0	0.717085	0.704334	0.710652			COG3423	Predicted transcriptional regulator, lambda repressor-like DNA-binding domain	K	K	-------------------------------------MQTSKQA---DWHRADIRAALEKRGTNLRALSISAGLAKDTLRNALVRPWPKGERLIAQAIGVDPSVIWPSRY--NHAKE--------------------------------------------------------
484	GC_00000003	core	Pasy_PB68	2089	16	179	14	0	0.717085	0.704334	0.710652			COG3423	Predicted transcriptional regulator, lambda repressor-like DNA-binding domain	K	K	--------------------------------------MISRKS---DWHPADIIAALRKRGTTLAEVSRKAGLSSSTLANALSRPWPKGEWIIANYLEIHPSEIWPSRY--FDPNTGELLERKIREQTNN------------------------------------------
489	GC_00000003	core	Pasy_PB68	2152	16	179	14	0	0.717085	0.704334	0.710652			COG3423	Predicted transcriptional regulator, lambda repressor-like DNA-binding domain	K	K	----------------------------------------MIQQ---DWHPADIIAGLKKKGITLATLSRSAGLASSTLANALTRHWPKGERIISNALGVPPEIIWPSRY--KR-----------------------------------------------------------
485	GC_00000003	core	Pasy_PB68	2947	16	179	14	0	0.717085	0.704334	0.710652			COG3423	Predicted transcriptional regulator, lambda repressor-like DNA-binding domain	K	K	----------------------------------------MGIQ---DWHPADIIAALRKQGTNLSAVSRKAGLASSTLSNALHRPWPKGEALIAIELGLHPSDIWPSRY--KPGKENKFLIK-----GIECW----------------------------------------
492	GC_00000003	core	Pasy_PB68	2970	16	179	14	0	0.717085	0.704334	0.710652			COG3423	Predicted transcriptional regulator, lambda repressor-like DNA-binding domain	K	K	#NAME?
488	GC_00000003	core	Pasy_PB68	3363	16	179	14	0	0.717085	0.704334	0.710652			COG3423	Predicted transcriptional regulator, lambda repressor-like DNA-binding domain	K	K	----------------------------------------MDKK---DWHPADIIAALKKQGTTLSAVSRKAGLASSTLSNALHRQWPKGEAIIATKLGLPPSEIWPSRYQKKTNSANKLLSDESIARNIEMNQNVFHKLHYSEERAIDSRE---------------------
486	GC_00000003	core	Pasy_PB68	3409	16	179	14	0	0.717085	0.704334	0.710652			COG3423	Predicted transcriptional regulator, lambda repressor-like DNA-binding domain	K	K	---------------------------------------MIERS---DWHKADIIAALKKRGTSLSAISREAGLASSTLSNALHRPWPKGERIIATFLNCEPSEIWPSRY--FK-----------------------------------------------------------
487	GC_00000003	core	Pasy_PB68	3416	16	179	14	0	0.717085	0.704334	0.710652			COG3423	Predicted transcriptional regulator, lambda repressor-like DNA-binding domain	K	K	---------------------------------------MIERS---DWHKADIIAALKKRGTSLSAISREAGLASSTLSNALHRPWPKGERIIATFLNCEPSEIWPSRY--FK-----------------------------------------------------------
490	GC_00000003	core	Pasy_PB68	3756	16	179	14	0	0.717085	0.704334	0.710652			COG3423	Predicted transcriptional regulator, lambda repressor-like DNA-binding domain	K	K	----------------------------------------MKNQ---DWHPADIIAALKKRGTSLAAVSRKAGLASSTLANTLQRRWPKGQQLIADALDRDPAEIWPSRY--I------------------------------------------------------------
483	GC_00000003	core	Pasy_PB68	3773	16	179	14	0	0.717085	0.704334	0.710652			COG3423	Predicted transcriptional regulator, lambda repressor-like DNA-binding domain	K	K	--------------------------------------MTSVRN---DWHQADIIAALRKRGTTLAAVSREAGLSSSTLANTLSRPWPKGEWIIADYLGIHPSEIWPSRY--FDM-DGQLIERTIRKVSTE------------------------------------------
495	GC_00000003	core	Pbod	738	16	179	14	0	0.717085	0.704334	0.710652			COG3423	Predicted transcriptional regulator, lambda repressor-like DNA-binding domain	K	K	--------------------------------------MISRKS---DWHPADIIAALRKRGTTLAEVSRRAGLSSSTLANALSRPWPKGEWIIANYLEIHPSEIWPSRY--FDPNTGELLERKVREQTNN------------------------------------------
493	GC_00000003	core	Pbod	982	16	179	14	0	0.717085	0.704334	0.710652			COG3423	Predicted transcriptional regulator, lambda repressor-like DNA-binding domain	K	K	-----------------------------------------MKK---DWHTADIIAAIRKKNKTLASLSREHGLSSSTLANALTRPWPKGELLITQEIGVTPAEIWPNRY--FDE-NKQPIKRTVRNDLPNNSDIT-------------------------------------
500	GC_00000003	core	Pbod	1946	16	179	14	0	0.717085	0.704334	0.710652			COG3423	Predicted transcriptional regulator, lambda repressor-like DNA-binding domain	K	K	---------------------------------------MIVKD---DWHPADIIAGLKKRGTTLSAVSREAGLASSTLSNALHRPWPKGEQLIATALNREPFEIWPSRY--SK-----------------------------------------------------------
501	GC_00000003	core	Pbod	2089	16	179	14	0	0.717085	0.704334	0.710652			COG3423	Predicted transcriptional regulator, lambda repressor-like DNA-binding domain	K	K	----------------------------------------MNKTISGDWHPADIIAALKKQGTNLSAVSRKAGLASSTLSNALYRPWPKGENLIATELGLHPSDIWPSRG--R------------------------------------------------------------
494	GC_00000003	core	Pbod	3369	16	179	14	0	0.717085	0.704334	0.710652			COG3423	Predicted transcriptional regulator, lambda repressor-like DNA-binding domain	K	K	------------------------------MRLLYGDIKEMNKK---DWHTADIIAALRKLGTTLAAVSRKEGLSSSTLANALSRPWPKGEWIIANNLGVHPSEIWPSRY--FDE-NGQPIERVIRNNSSR------------------------------------------
499	GC_00000003	core	Pbod	3645	16	179	14	0	0.717085	0.704334	0.710652			COG3423	Predicted transcriptional regulator, lambda repressor-like DNA-binding domain	K	K	---------------------------------------MIVKN---DWHPADIIAGLKKRGTSLSAISREAGLASSTLSNALHRPWPKGEQLIATALNCEPFEIWPSRY--SK-----------------------------------------------------------
498	GC_00000003	core	Pbod	3665	16	179	14	0	0.717085	0.704334	0.710652			COG3423	Predicted transcriptional regulator, lambda repressor-like DNA-binding domain	K	K	----------------------------------------MDIQ---DWHPADIIAALRKQGTNLSAVSRKAGLASSTLSNALHRPWPKGEALIATELGLHPSDIWPSRY--KPGKENKFLIRIAETSTIESW----------------------------------------
502	GC_00000003	core	Pbod	3911	16	179	14	0	0.717085	0.704334	0.710652			COG3423	Predicted transcriptional regulator, lambda repressor-like DNA-binding domain	K	K	---------------------------------------MMKNQ---DWHPADIIAELKKRGTSLAAVSRKAGLASSTLANTLQRRWPKGQRLIAAALDCDPAEIWPSRY--TR-----------------------------------------------------------
496	GC_00000003	core	Pbod	4246	16	179	14	0	0.717085	0.704334	0.710652			COG3423	Predicted transcriptional regulator, lambda repressor-like DNA-binding domain	K	K	----------------------------------------MEKK---DWHSADIIAALKKKGTSLAAVSRESGLASSTLSNALQRPWCKGETIIANALGQKPDEIWPSRY--QKR-RKRS-----------------------------------------------------
497	GC_00000003	core	Pbod	4294	16	179	14	0	0.717085	0.704334	0.710652			COG3423	Predicted transcriptional regulator, lambda repressor-like DNA-binding domain	K	K	----------------------------------------MVRN---DWHQADIIAALRKRGPTLAAVSREAGLSSSTLANTLSRLWPKGEWIIANYLNIHLSEIWPSCY--FDM-DSNLIESKVREKSAE------------------------------------------
506	GC_00000003	core	Pbod_CN4	1051	16	179	14	0	0.717085	0.704334	0.710652			COG3423	Predicted transcriptional regulator, lambda repressor-like DNA-binding domain	K	K	--------------------------------------MISRKS---DWHPADIIAALRKRGTTLAEVSRRAGLSSSTLANALSRPWPKGEWIIANYLEIHPSEIWPSRY--FDPNTGELLERKVREQTNN------------------------------------------
503	GC_00000003	core	Pbod_CN4	1172	16	179	14	0	0.717085	0.704334	0.710652			COG3423	Predicted transcriptional regulator, lambda repressor-like DNA-binding domain	K	K	-----------------------------------------MKK---DWHTADIIAAIRKKNKTLASLSREHGLSSSTLANALTRPWPKGELLITQEIGVTPAEIWPNRY--FDE-NKQPIKRTVRNDLPNNSDIT-------------------------------------
512	GC_00000003	core	Pbod_CN4	1443	16	179	14	0	0.717085	0.704334	0.710652			COG3423	Predicted transcriptional regulator, lambda repressor-like DNA-binding domain	K	K	---------------------------------------MIVKD---DWHPADIIAGLKKRGTTLSAVSREAGLASSTLSNALHRPWPKGEQLIATALNREPFEIWPSRY--SK-----------------------------------------------------------
504	GC_00000003	core	Pbod_CN4	1928	16	179	14	0	0.717085	0.704334	0.710652			COG3423	Predicted transcriptional regulator, lambda repressor-like DNA-binding domain	K	K	------------------------------MRLLYGDIKEMNKK---DWHTADIIAALRKLGTTLAAVSRKEGLSSSTLANALSRPWPKGEWIIANNLGVHPSEIWPSRY--FDE-NGQPIERIIRNNSSR------------------------------------------
514	GC_00000003	core	Pbod_CN4	2457	16	179	14	0	0.717085	0.704334	0.710652			COG3423	Predicted transcriptional regulator, lambda repressor-like DNA-binding domain	K	K	---------------------------------------MMKNQ---DWHPADIIAELKKRGTSLAAVSRKAGLASSTLANTLQRRWPKGQRLIAAALDCDPAEIWPSRY--TR-----------------------------------------------------------
511	GC_00000003	core	Pbod_CN4	3242	16	179	14	0	0.717085	0.704334	0.710652			COG3423	Predicted transcriptional regulator, lambda repressor-like DNA-binding domain	K	K	---------------------------------------MIVKN---DWHPADIIAGLKKRGTSLSAISREAGLASSTLSNALHRPWPKGEQLIATALNCEPFEIWPSRY--SK-----------------------------------------------------------
510	GC_00000003	core	Pbod_CN4	3264	16	179	14	0	0.717085	0.704334	0.710652			COG3423	Predicted transcriptional regulator, lambda repressor-like DNA-binding domain	K	K	----------------------------------------MDIQ---DWHPADIIAALRKQGTNLSAVSRKAGLASSTLSNALHRPWPKGEALIATELGLHPSDIWPSRY--KPGKENKFLIRIAETSTIESW----------------------------------------
513	GC_00000003	core	Pbod_CN4	3351	16	179	14	0	0.717085	0.704334	0.710652			COG3423	Predicted transcriptional regulator, lambda repressor-like DNA-binding domain	K	K	----------------------------------------MNKTISGDWHPADIIAALKKQGTNLSAVSRKAGLASSTLSNALYRPWPKGENLIATELGLHPSDIWPSRG--R------------------------------------------------------------
509	GC_00000003	core	Pbod_CN4	3959	16	179	14	0	0.717085	0.704334	0.710652			COG3423	Predicted transcriptional regulator, lambda repressor-like DNA-binding domain	K	K	----------------------------------------MEKK---DWHPADIIAALRKKGTSLAAVSREAGLASSTLSNALQRPWHKGETIIANALGQKPDEIWPSRY--QKR-RKGY-----------------------------------------------------
505	GC_00000003	core	Pbod_CN4	4177	16	179	14	0	0.717085	0.704334	0.710652			COG3423	Predicted transcriptional regulator, lambda repressor-like DNA-binding domain	K	K	-------------------------------------MNNNVRN---DWHQADIIAALRKRGTTLAAVSREAGLSSSTLANALSRQWPKGEWIIANYLGIHPSEIWPSRY--FDK-QGQLIERKVRSKPQE------------------------------------------
507	GC_00000003	core	Pbod_CN4	4318	16	179	14	0	0.717085	0.704334	0.710652			COG3423	Predicted transcriptional regulator, lambda repressor-like DNA-binding domain	K	K	------------------------------------MNNNNIQN---DWHQADIIAALRKRGTTLAAVSREAGLSSSTLANAFSRPRPKGEWIIADYLGIHPSEIWPSRY--FDSYTGELLERKARSKPQE------------------------------------------
508	GC_00000003	core	Pbod_CN4	4349	16	179	14	0	0.717085	0.704334	0.710652			COG3423	Predicted transcriptional regulator, lambda repressor-like DNA-binding domain	K	K	----------------------------------------MVRN---DWHQADIIAALRKRGPTLAAVSREAGLSSSTLANTLSRLWPKGEWIIANYLNIHLSEIWPSCY--FDM-DSNLIESKVREKSAE------------------------------------------
520	GC_00000003	core	Plum_DE22	107	16	179	14	0	0.717085	0.704334	0.710652			COG3423	Predicted transcriptional regulator, lambda repressor-like DNA-binding domain	K	K	--------------------------------------MISRKS---DWHPADIIAALRKRGTTLAEVSRRAGLSSSTLANALSRPWPKGEWIIANYLEIHPSEIWPSRY--FDPNTGELLERKVREQTNN------------------------------------------
528	GC_00000003	core	Plum_DE22	133	16	179	14	0	0.717085	0.704334	0.710652			COG3423	Predicted transcriptional regulator, lambda repressor-like DNA-binding domain	K	K	----------------------------------------MKNQ---DWHPADIIAELKKRGTSLAAVSRKAGLASSTLANTLQRRWPKGQRLIATALDRDPAEIWPSRY--TK-----------------------------------------------------------
519	GC_00000003	core	Plum_DE22	1056	16	179	14	0	0.717085	0.704334	0.710652			COG3423	Predicted transcriptional regulator, lambda repressor-like DNA-binding domain	K	K	---------------------------------------MTSHH---DWHQADIIAALRKKGTTLAALSRSAGLSSSTLANVLSRPWPKGEWIVATALDVHPAKIWPSRY--FDS-SGTLLDRKMRIRKKLNEEGKQSAI---------------------------------
527	GC_00000003	core	Plum_DE22	1100	16	179	14	0	0.717085	0.704334	0.710652			COG3423	Predicted transcriptional regulator, lambda repressor-like DNA-binding domain	K	K	--------------------------------------MQQDRQ---DWHRADIRAALEKRGTNLRALSVEAGLAKDTLRNALVRPWPKGERLIAQAIGVDPAVIWPSRY--NHAKE--------------------------------------------------------
526	GC_00000003	core	Plum_DE22	1627	16	179	14	0	0.717085	0.704334	0.710652			COG3423	Predicted transcriptional regulator, lambda repressor-like DNA-binding domain	K	K	---------------------------------------MIVKN---DWHPADIIAGLKKRGTSLAAVSRDAGLASSTLSNALHRPWPKGEKLIATALNCEPFEIWPSRY--SK-----------------------------------------------------------
517	GC_00000003	core	Plum_DE22	2328	16	179	14	0	0.717085	0.704334	0.710652			COG3423	Predicted transcriptional regulator, lambda repressor-like DNA-binding domain	K	K	--------------------------------------MITTQN---DWHPADIIAALRKRGTTLAALSRESGLSPSTLSNALIRRWPKGERIIADRLGVHPSEIWPSRY--FNK-NGDPIKLNFRNYLNNSTNDNSRYAIQF------------------------------
522	GC_00000003	core	Plum_DE22	2334	16	179	14	0	0.717085	0.704334	0.710652			COG3423	Predicted transcriptional regulator, lambda repressor-like DNA-binding domain	K	K	----------------------------------------MEKK---DWHSADIIAALKKKGMSLAAVSREAGLASSTLSNALQRPWCKGETIIANTLGQKPDEIWPSRY--QKR-RKRY-----------------------------------------------------
515	GC_00000003	core	Plum_DE22	3128	16	179	14	0	0.717085	0.704334	0.710652			COG3423	Predicted transcriptional regulator, lambda repressor-like DNA-binding domain	K	K	-----------------------------------------MKK---DWHTADIIAAIRKKNKTLASLSREHGLSSSTLANALTRPWPKGELLIAQEIGVTPAEIWPSRY--FDE-NKQPIKRTVRNDLPNNSDIT-------------------------------------
523	GC_00000003	core	Plum_DE22	3308	16	179	14	0	0.717085	0.704334	0.710652			COG3423	Predicted transcriptional regulator, lambda repressor-like DNA-binding domain	K	K	----------------------------------------MEKK---DWHPADIIAALRKKGTSLAAISREAGLASSTLSNALQRPWCKGETIIANALGQKPDEIWPSRY--QKR-RKRYLSPRERIL---------------------------------------------
516	GC_00000003	core	Plum_DE22	3760	16	179	14	0	0.717085	0.704334	0.710652			COG3423	Predicted transcriptional regulator, lambda repressor-like DNA-binding domain	K	K	-----------------------------------------MKK---DWHTADIIAAIRKKNKMLASLSREHGLSSSTLANALTRPWPKGELLIAQEIGVTPAEIWPSRY--FDE-NKQPIKRTVRNDLPNNSDIT-------------------------------------
518	GC_00000003	core	Plum_DE22	3995	16	179	14	0	0.717085	0.704334	0.710652			COG3423	Predicted transcriptional regulator, lambda repressor-like DNA-binding domain	K	K	--------------------------------------MITTQN---DWHPADIIAELRKRGTTLAALSRESGLNSSTLSNALIRPWPKGEKIIADKLGIDPLVIWPSRY--FDK-NGNPIKRNFHKR---------------------------------------------
525	GC_00000003	core	Plum_DE22	4132	16	179	14	0	0.717085	0.704334	0.710652			COG3423	Predicted transcriptional regulator, lambda repressor-like DNA-binding domain	K	K	----------------------------------------MDIQ---DWHPADIIAALRKQGTNLSAVSRKAGLASSTLSNALHRPWPKGEALIATELGLHPSDIWPSRY--KPGKENKFLIRIAETSTIESW----------------------------------------
524	GC_00000003	core	Plum_DE22	4365	16	179	14	0	0.717085	0.704334	0.710652			COG3423	Predicted transcriptional regulator, lambda repressor-like DNA-binding domain	K	K	---------------------------------------MIVKN---DWHPADIIAGLKKRGTSLSAISREAGLASSTLSNALHRPWPKGERLIAAALNCDPCEIWPSRY--FK-----------------------------------------------------------
521	GC_00000003	core	Plum_DE22	4393	16	179	14	0	0.717085	0.704334	0.710652			COG3423	Predicted transcriptional regulator, lambda repressor-like DNA-binding domain	K	K	MVVQAGEASALPEGSYRYCEPCLNHHHQFSQLMEGVAGMNNVRN---DWHQADIIAALRKRGPTLAAVSREAGLSSSTLANTLSRPWPKGEWIIANYLNIHLSEIWPSRY--FDM-DSNLIESKVREKSAE------------------------------------------
537	GC_00000003	core	Plum_DE61	53	16	179	14	0	0.717085	0.704334	0.710652			COG3423	Predicted transcriptional regulator, lambda repressor-like DNA-binding domain	K	K	----------------------------------------MVIR----------------------------------LSNALSRQW-----IIADYLGIHPSEIWPSRY--FDM-YDRLIERRVRDKPQE------------------------------------------
532	GC_00000003	core	Plum_DE61	103	16	179	14	0	0.717085	0.704334	0.710652			COG3423	Predicted transcriptional regulator, lambda repressor-like DNA-binding domain	K	K	--------------------------------------MISRKS---DWHPADIIAALRKRGTTLAEVSRRAGLSSSTLANALSRPWPKGEWIIANYLEIHPSEIWPSRY--FDPNTGELLERKVREQTNN------------------------------------------
535	GC_00000003	core	Plum_DE61	1141	16	179	14	0	0.717085	0.704334	0.710652			COG3423	Predicted transcriptional regulator, lambda repressor-like DNA-binding domain	K	K	---------------------------------------MIVKN---DWHPADIIAGLKKRGTSLAAVSRDAGLASSTLSNALHRPWPKGEKLIATALNCEPFEIWPSRY--SK-----------------------------------------------------------
529	GC_00000003	core	Plum_DE61	1426	16	179	14	0	0.717085	0.704334	0.710652			COG3423	Predicted transcriptional regulator, lambda repressor-like DNA-binding domain	K	K	-----------------------------------------MKK---DWHTADIIAAIRKKNKTLASLSREHGLSSSTLANALTRPWPKGELLIAQEIGVTPAEIWPSRY--FDE-NKQPIKRTVRNDLPNNSDIT-------------------------------------
530	GC_00000003	core	Plum_DE61	1745	16	179	14	0	0.717085	0.704334	0.710652			COG3423	Predicted transcriptional regulator, lambda repressor-like DNA-binding domain	K	K	------------------------------MRLLYGDIKEMNKK---DWHTADIIAALRKLGTTLAEVSRKEGLSSSTLANALSRPWPKGEWIIANNLGVHPSEIWPSRY--FDE-NGQPIERVIRNNSSR------------------------------------------
534	GC_00000003	core	Plum_DE61	2663	16	179	14	0	0.717085	0.704334	0.710652			COG3423	Predicted transcriptional regulator, lambda repressor-like DNA-binding domain	K	K	----------------------------------------MDIQ---DWHPADIIAALRKQGTNLSAVSRKAGLASSTLSNALHRPWPKGEALIATELGLHPSDIWPSRY--KPGKENKFLIRIAETSAIESW----------------------------------------
536	GC_00000003	core	Plum_DE61	3279	16	179	14	0	0.717085	0.704334	0.710652			COG3423	Predicted transcriptional regulator, lambda repressor-like DNA-binding domain	K	K	----------------------------------------MKNQ---DWHPADIIAELKKRGTSLAAVSREAGLASSTLANTLQRRWPKGQRLIATALDRDPAEIWPSRY--TK-----------------------------------------------------------
533	GC_00000003	core	Plum_DE61	3657	16	179	14	0	0.717085	0.704334	0.710652			COG3423	Predicted transcriptional regulator, lambda repressor-like DNA-binding domain	K	K	-----------------------MPSKLYVARNISYWRILVEKK---DWHSADIIAALKKKGTSLAAVSREAGLASSTLSNALQRPWCKGETIIANALGQKPDEIWPSRY--QKR-RKRS-----------------------------------------------------
531	GC_00000003	core	Plum_DE61	3664	16	179	14	0	0.717085	0.704334	0.710652			COG3423	Predicted transcriptional regulator, lambda repressor-like DNA-binding domain	K	K	--------------------------------------MITTQN---DWHQADIIAALRKRGTTLAALSRESGLSSSTLSNALILRWPKGERIIADRLGVHPSEIWPSRY--FNK-NGDPIK---------------------------------------------------
547	GC_00000003	core	Plum_EN01	645	16	179	14	0	0.717085	0.704334	0.710652			COG3423	Predicted transcriptional regulator, lambda repressor-like DNA-binding domain	K	K	----------------------------------------MDIQ---DWHPADIIAALRKQGTNLSAVSRKAGLASSTLSNALHRPWPKGEALIATELGLHPSDIWPSRY--KPGKENKFLIRIAETSTIESW----------------------------------------
544	GC_00000003	core	Plum_EN01	710	16	179	14	0	0.717085	0.704334	0.710652			COG3423	Predicted transcriptional regulator, lambda repressor-like DNA-binding domain	K	K	----------------------------------------MEKK---DWHSADIIAALKKKGMSLAAVSREAGLASSTLSNALQRPWCKGETIIANTLGQKPDEIWPSRY--QKR-RKRY-----------------------------------------------------
540	GC_00000003	core	Plum_EN01	717	16	179	14	0	0.717085	0.704334	0.710652			COG3423	Predicted transcriptional regulator, lambda repressor-like DNA-binding domain	K	K	--------------------------------------MITTQN---DWHPADIIAALRKRGTTLAALSRESGLSPSTLSNALIRRWPKGERIIADRLGVHPSEIWPSRY--FNK-NGDPIKLNFRNYLNNSTNDNSRYAIQF------------------------------
546	GC_00000003	core	Plum_EN01	1122	16	179	14	0	0.717085	0.704334	0.710652			COG3423	Predicted transcriptional regulator, lambda repressor-like DNA-binding domain	K	K	---------------------------------------MIVKN---DWHPADIIAGLKKRGTSLSAISREAGLASSTLSNALHRPWPKGERLIAAALNCDPCEIWPSRY--FK-----------------------------------------------------------
538	GC_00000003	core	Plum_EN01	1773	16	179	14	0	0.717085	0.704334	0.710652			COG3423	Predicted transcriptional regulator, lambda repressor-like DNA-binding domain	K	K	-----------------------------------------MKK---DWHTADIIAAIRKKNKTLASLSREHGLSSSTLANALTRPWPKGELLIAQEIGVTPAEIWPSRY--FDE-NKQPIKRTVRNDLPNNSDIT-------------------------------------
542	GC_00000003	core	Plum_EN01	2043	16	179	14	0	0.717085	0.704334	0.710652			COG3423	Predicted transcriptional regulator, lambda repressor-like DNA-binding domain	K	K	---------------------------------------MTSHH---DWHQADIIAALRKKGTTLAALSRSAGLSSSTLANVLSRPWPKGEWIVATALDVHPAKIWPSRY--FDS-SGTLLDRKMRIRKKLNEEGKQSAI---------------------------------
549	GC_00000003	core	Plum_EN01	3068	16	179	14	0	0.717085	0.704334	0.710652			COG3423	Predicted transcriptional regulator, lambda repressor-like DNA-binding domain	K	K	----------------------------------------MKNQ---DWHPADIIAELKKRGTSLAAVSRKAGLASSTLANTLQRRWPKGQRLIATALDRDPAEIWPSRY--TK-----------------------------------------------------------
548	GC_00000003	core	Plum_EN01	3221	16	179	14	0	0.717085	0.704334	0.710652			COG3423	Predicted transcriptional regulator, lambda repressor-like DNA-binding domain	K	K	---------------------------------------MIVKN---DWHPADIIAGLKKRGTSLAAVSRDAGLASSTLSNALHRPWPKGEKLIATALNCEPFEIWPSRY--SK-----------------------------------------------------------
541	GC_00000003	core	Plum_EN01	3267	16	179	14	0	0.717085	0.704334	0.710652			COG3423	Predicted transcriptional regulator, lambda repressor-like DNA-binding domain	K	K	--------------------------------------MITTQN---DWHPADIIAELRKRGTTLAALSRESGLNSSTLSNALIRPWPKGEKIIADKLGIDPLVIWPSRY--FDK-NGNPIKRNFHKR---------------------------------------------
539	GC_00000003	core	Plum_EN01	3385	16	179	14	0	0.717085	0.704334	0.710652			COG3423	Predicted transcriptional regulator, lambda repressor-like DNA-binding domain	K	K	-----------------------------------------MKK---DWHTADIIAAIRKKNKMLASLSREHGLSSSTLANALTRPWPKGELLIAQEIGVTPAEIWPSRY--FDE-NKQPIKRTVRNDLPNNSDIT-------------------------------------
545	GC_00000003	core	Plum_EN01	4178	16	179	14	0	0.717085	0.704334	0.710652			COG3423	Predicted transcriptional regulator, lambda repressor-like DNA-binding domain	K	K	----------------------------------------MEKK---DWHPADIIAALRKKGTSLAAISREAGLASSTLSNALQRPWCKGETIIANALGQKPDEIWPSRY--QKR-RKRYLSPRERIL---------------------------------------------
543	GC_00000003	core	Plum_EN01	4523	16	179	14	0	0.717085	0.704334	0.710652			COG3423	Predicted transcriptional regulator, lambda repressor-like DNA-binding domain	K	K	--------------------------------MEGVAGMNNVRN---DWHQADIIAALRKRGPTLAAVSREAGLSSSTLANTLSRPWPKGEWIIANYLNIHLSEIWPSRY--FDM-DSNLIESKVREKSAE------------------------------------------
560	GC_00000003	core	Plum_HB13	568	16	179	14	0	0.717085	0.704334	0.710652			COG3423	Predicted transcriptional regulator, lambda repressor-like DNA-binding domain	K	K	----------------------------------------MKNQ---DWHPADIIAELKKRGTSLAAVSRKAGLASSTLANTLQRRWPKGQRLIATALDRDPAEIWPSRY--TK-----------------------------------------------------------
559	GC_00000003	core	Plum_HB13	632	16	179	14	0	0.717085	0.704334	0.710652			COG3423	Predicted transcriptional regulator, lambda repressor-like DNA-binding domain	K	K	---------------------------------------MIVKN---DWHPADIIAGLKKRGTSLAAVSRDAGLASSTLSNALHRPWPKGEKLIATALNCEPFEIWPSRY--SK-----------------------------------------------------------
554	GC_00000003	core	Plum_HB13	646	16	179	14	0	0.717085	0.704334	0.710652			COG3423	Predicted transcriptional regulator, lambda repressor-like DNA-binding domain	K	K	---------------------------------------MTSHH---DWHQADIIAALRKKGTTLAALSRSAGLSSSTLANVLSRPWPKGEWIVATALDVHPAKIWPSRY--FDS-SGTLLDRKMRIRKKLNEEGKQSAI---------------------------------
556	GC_00000003	core	Plum_HB13	2466	16	179	14	0	0.717085	0.704334	0.710652			COG3423	Predicted transcriptional regulator, lambda repressor-like DNA-binding domain	K	K	----------------------------------------MEKK---DWHPADIIAALRKKGTSLAAISREAGLASSTLSNALQRPWCKGETIIANALGQKPDEIWPSRY--QKR-RKRYLSPRERIL---------------------------------------------
550	GC_00000003	core	Plum_HB13	2842	16	179	14	0	0.717085	0.704334	0.710652			COG3423	Predicted transcriptional regulator, lambda repressor-like DNA-binding domain	K	K	-----------------------------------------MKK---DWHTADIIAAIRKKNKTLASLSREHGLSSSTLANALTRPWPKGELLIAQEIGVTPAEIWPSRY--FDE-NKQPIKRTVRNDLPNNSDIT-------------------------------------
552	GC_00000003	core	Plum_HB13	3118	16	179	14	0	0.717085	0.704334	0.710652			COG3423	Predicted transcriptional regulator, lambda repressor-like DNA-binding domain	K	K	--------------------------------------MITTQN---DWHPADIIAALRKRGTTLAALSRESGLSPSTLSNALIRRWPKGERIIADRLGVHPSEIWPSRY--FNK-NGDPIKLNFRNYLNNSTNDNSRYAIQF------------------------------
553	GC_00000003	core	Plum_HB13	3647	16	179	14	0	0.717085	0.704334	0.710652			COG3423	Predicted transcriptional regulator, lambda repressor-like DNA-binding domain	K	K	--------------------------------------MITTQN---DWHPADIIAELRKRGTTLAALSRESGLNSSTLSNALIRPWPKGEKIIADKLGIDPLVIWPSRY--FDK-NGNPIKRNFHKR---------------------------------------------
551	GC_00000003	core	Plum_HB13	3694	16	179	14	0	0.717085	0.704334	0.710652			COG3423	Predicted transcriptional regulator, lambda repressor-like DNA-binding domain	K	K	-----------------------------------------MKK---DWHTADIIAAIRKKNKMLASLSREHGLSSSTLANALTRPWPKGELLIAQEIGVTPAEIWPSRY--FDE-NKQPIKRTVRNDLPNNSDIT-------------------------------------
558	GC_00000003	core	Plum_HB13	4150	16	179	14	0	0.717085	0.704334	0.710652			COG3423	Predicted transcriptional regulator, lambda repressor-like DNA-binding domain	K	K	----------------------------------------MDIQ---DWHPADIIAALRKQGTNLSAVSRKAGLASSTLSNALHRPWPKGEALIATELGLHPSDIWPSRY--KPGKENKFLIRIAETSTIESW----------------------------------------
557	GC_00000003	core	Plum_HB13	4340	16	179	14	0	0.717085	0.704334	0.710652			COG3423	Predicted transcriptional regulator, lambda repressor-like DNA-binding domain	K	K	---------------------------------------MIVKN---DWHPADIIAGLKKRGTSLSAISREAGLASSTLSNALHRPWPKGERLIAAALNCDPCEIWPSRY--FK-----------------------------------------------------------
555	GC_00000003	core	Plum_HB13	4509	16	179	14	0	0.717085	0.704334	0.710652			COG3423	Predicted transcriptional regulator, lambda repressor-like DNA-binding domain	K	K	MVVQAGEASALPEGSYRYCEPCLNHHHQFSQLMEGVAGMNNVRN---DWHQADIIAALRKRGPTLAAVSREAGLSSSTLANTLSRPWPKGEWIIANYLNIHLSEIWPSRY--FDM-DSNLIESKVREKSAE------------------------------------------
568	GC_00000003	core	Plum_HU23	260	16	179	14	0	0.717085	0.704334	0.710652			COG3423	Predicted transcriptional regulator, lambda repressor-like DNA-binding domain	K	K	----------------------------------------MIQQ---DWHPADIIAGLKKKGITLAALSRSVGLASSTLANALTRHWPKGERIISDALGVPPEIIWPSRY------ENNGIKISIPERLYNS-----------------------------------------
564	GC_00000003	core	Plum_HU23	340	16	179	14	0	0.717085	0.704334	0.710652			COG3423	Predicted transcriptional regulator, lambda repressor-like DNA-binding domain	K	K	--------------------------------------MISRKS---DWHPADIIAALRKRGTTLAEVSRRAGLSSSTLANALSRPWPKGEWIIANYLEIHPSEIWPSRY--FDPNTGELLERKVREQTNN------------------------------------------
571	GC_00000003	core	Plum_HU23	496	16	179	14	0	0.717085	0.704334	0.710652			COG3423	Predicted transcriptional regulator, lambda repressor-like DNA-binding domain	K	K	----------------------------------------MVIR----------------------------------LSNALSRQW-----IIADYLGIHPSEIWPSRY--FDM-YDRLIERRVRDKPQE------------------------------------------
569	GC_00000003	core	Plum_HU23	989	16	179	14	0	0.717085	0.704334	0.710652			COG3423	Predicted transcriptional regulator, lambda repressor-like DNA-binding domain	K	K	---------------------------------------MIVKN---DWHPADIIAGLKKRGTSLAAVSRDAGLASSTLSNALHRPWPKGEKLIATALNCEPFEIWPSRY--SK-----------------------------------------------------------
561	GC_00000003	core	Plum_HU23	1861	16	179	14	0	0.717085	0.704334	0.710652			COG3423	Predicted transcriptional regulator, lambda repressor-like DNA-binding domain	K	K	-----------------------------------------MKK---DWHTADIIAAIRKKNKTLASLSREHGLSSSTLANALTRPWPKGELLIAQEIGVTPAEIWPSRY--FDE-NKQPIKRTVRNDLPNNSDIT-------------------------------------
570	GC_00000003	core	Plum_HU23	2429	16	179	14	0	0.717085	0.704334	0.710652			COG3423	Predicted transcriptional regulator, lambda repressor-like DNA-binding domain	K	K	----------------------------------------MKNQ---DWHPADIIAELKKRGTSLAAVSREAGLASSTLANTLQRRWPKGQRLIATALDRDPAEIWPSRY--TK-----------------------------------------------------------
562	GC_00000003	core	Plum_HU23	3299	16	179	14	0	0.717085	0.704334	0.710652			COG3423	Predicted transcriptional regulator, lambda repressor-like DNA-binding domain	K	K	-----------------------------------------MKK---DWHTADIIAAIRKKNKTLASLSREHGLSSSTLANALTRPWPKGELLIAQEIGVTPAEIWPSRY--FDE-NKQPIKRTVRNDLPNNSDIT-------------------------------------
567	GC_00000003	core	Plum_HU23	4105	16	179	14	0	0.717085	0.704334	0.710652			COG3423	Predicted transcriptional regulator, lambda repressor-like DNA-binding domain	K	K	----------------------------------------MDIQ---DWHPADIIAALRKQGTNLSAVSRKAGLASSTLSNALHRPWPKGEALIATELGLHPSDIWPSRY--KPGKENKFLIRIAETSAIESW----------------------------------------
565	GC_00000003	core	Plum_HU23	4136	16	179	14	0	0.717085	0.704334	0.710652			COG3423	Predicted transcriptional regulator, lambda repressor-like DNA-binding domain	K	K	-MVQAGEASALPEGSYRYCEPCLNHHHQFSQLMEGVAGMNNVRN---DWHQADIIAALRKRGPTLAAVSREAGLSSSTLANTLSRPWPKGEWIIANYLNIHLSEIWPSRY--FDM-DSNLIESKVREKSAE------------------------------------------
566	GC_00000003	core	Plum_HU23	4303	16	179	14	0	0.717085	0.704334	0.710652			COG3423	Predicted transcriptional regulator, lambda repressor-like DNA-binding domain	K	K	----------------------------------------MEKK---DWHSADIIAALKKKGTSLAAVSREAGLASSTLSNALQRPWCKGETIIANALGQKPDEIWPSRY--QKR-RKRS-----------------------------------------------------
563	GC_00000003	core	Plum_HU23	4382	16	179	14	0	0.717085	0.704334	0.710652			COG3423	Predicted transcriptional regulator, lambda repressor-like DNA-binding domain	K	K	------------------------------MRLLYGDIKEMNKK---DWHTADIIAALRKLGTTLAAVSRKEGLSSSTLANALSRPWPKGEWIIANNLGVHPSEIWPSRY--FDE-NGQPIERVIRSNSSR------------------------------------------
581	GC_00000003	core	Plum_IL9	674	16	179	14	0	0.717085	0.704334	0.710652			COG3423	Predicted transcriptional regulator, lambda repressor-like DNA-binding domain	K	K	----------------------------------------MDIQ---DWHPADIIAALRKQGTNLSAVSRKAGLASSTLSNALHRPWPKGEALIATELGLHPSDIWPSRY--KPGKENKFLIRIAETSTIESW----------------------------------------
578	GC_00000003	core	Plum_IL9	739	16	179	14	0	0.717085	0.704334	0.710652			COG3423	Predicted transcriptional regulator, lambda repressor-like DNA-binding domain	K	K	----------------------------------------MEKK---DWHSADIIAALKKKGMSLAAVSREAGLASSTLSNALQRPWCKGETIIANTLGQKPDEIWPSRY--QKR-RKRY-----------------------------------------------------
574	GC_00000003	core	Plum_IL9	746	16	179	14	0	0.717085	0.704334	0.710652			COG3423	Predicted transcriptional regulator, lambda repressor-like DNA-binding domain	K	K	--------------------------------------MITTQN---DWHPADIIAALRKRGTTLAALSRESGLSPSTLSNALIRRWPKGERIIADRLGVHPSEIWPSRY--FNK-NGDPIKLNFRNYLNNSTNDNSRYAIQF------------------------------
580	GC_00000003	core	Plum_IL9	1270	16	179	14	0	0.717085	0.704334	0.710652			COG3423	Predicted transcriptional regulator, lambda repressor-like DNA-binding domain	K	K	---------------------------------------MIVKN---DWHPADIIAGLKKRGTSLSAISREAGLASSTLSNALHRPWPKGERLIAAALNCDPCEIWPSRY--FK-----------------------------------------------------------
572	GC_00000003	core	Plum_IL9	1810	16	179	14	0	0.717085	0.704334	0.710652			COG3423	Predicted transcriptional regulator, lambda repressor-like DNA-binding domain	K	K	-----------------------------------------MKK---DWHTADIIAAIRKKNKTLASLSREHGLSSSTLANALTRPWPKGELLIAQEIGVTPAEIWPSRY--FDE-NKQPIKRTVRNDLPNNSDIT-------------------------------------
576	GC_00000003	core	Plum_IL9	2100	16	179	14	0	0.717085	0.704334	0.710652			COG3423	Predicted transcriptional regulator, lambda repressor-like DNA-binding domain	K	K	---------------------------------------MTSHH---DWHQADIIAALRKKGTTLAALSRSAGLSSSTLANVLSRPWPKGEWIVATALDVHPAKIWPSRY--FDS-SGTLLDRKMRIRKKLNEEGKQSAI---------------------------------
583	GC_00000003	core	Plum_IL9	3085	16	179	14	0	0.717085	0.704334	0.710652			COG3423	Predicted transcriptional regulator, lambda repressor-like DNA-binding domain	K	K	----------------------------------------MKNQ---DWHPADIIAELKKRGTSLAAVSRKAGLASSTLANTLQRRWPKGQRLIATALDRDPAEIWPSRY--TK-----------------------------------------------------------
582	GC_00000003	core	Plum_IL9	3191	16	179	14	0	0.717085	0.704334	0.710652			COG3423	Predicted transcriptional regulator, lambda repressor-like DNA-binding domain	K	K	---------------------------------------MIVKN---DWHPADIIAGLKKRGTSLAAVSRDAGLASSTLSNALHRPWPKGEKLIATALNCEPFEIWPSRY--SK-----------------------------------------------------------
575	GC_00000003	core	Plum_IL9	3284	16	179	14	0	0.717085	0.704334	0.710652			COG3423	Predicted transcriptional regulator, lambda repressor-like DNA-binding domain	K	K	--------------------------------------MITTQN---DWHPADIIAELRKRGTTLAALSRESGLNSSTLSNALIRPWPKGEKIIADKLGIDPLVIWPSRY--FDK-NGNPIKRNFHKR---------------------------------------------
573	GC_00000003	core	Plum_IL9	3402	16	179	14	0	0.717085	0.704334	0.710652			COG3423	Predicted transcriptional regulator, lambda repressor-like DNA-binding domain	K	K	-----------------------------------------MKK---DWHTADIIAAIRKKNKMLASLSREHGLSSSTLANALTRPWPKGELLIAQEIGVTPAEIWPSRY--FDE-NKQPIKRTVRNDLPNNSDIT-------------------------------------
579	GC_00000003	core	Plum_IL9	4205	16	179	14	0	0.717085	0.704334	0.710652			COG3423	Predicted transcriptional regulator, lambda repressor-like DNA-binding domain	K	K	----------------------------------------MEKK---DWHPADIIAALRKKGTSLAAISREAGLASSTLSNALQRPWCKGETIIANALGQKPDEIWPSRY--QKR-RKRYLSPRERIL---------------------------------------------
577	GC_00000003	core	Plum_IL9	4543	16	179	14	0	0.717085	0.704334	0.710652			COG3423	Predicted transcriptional regulator, lambda repressor-like DNA-binding domain	K	K	--------------------------------MEGVAGMNNVRN---DWHQADIIAALRKRGPTLAAVSREAGLSSSTLANTLSRPWPKGEWIIANYLNIHLSEIWPSRY--FDM-DSNLIESKVREKSAE------------------------------------------
594	GC_00000003	core	Plum_IT41	978	16	179	14	0	0.717085	0.704334	0.710652			COG3423	Predicted transcriptional regulator, lambda repressor-like DNA-binding domain	K	K	---------------------------------------MIVKN---DWHPADIIAGLKKRGTSLAAVSRDAGLASSTLSNALHRPWPKGEKLIATALNCEPFEIWPSRY--SK-----------------------------------------------------------
595	GC_00000003	core	Plum_IT41	1651	16	179	14	0	0.717085	0.704334	0.710652			COG3423	Predicted transcriptional regulator, lambda repressor-like DNA-binding domain	K	K	----------------------------------------MKNQ---DWHPADIIAELKKRGTSLAAVSRKAGLASSTLANTLQRRWPKGQRLIATALDRDPAEIWPSRY--TK-----------------------------------------------------------
588	GC_00000003	core	Plum_IT41	1912	16	179	14	0	0.717085	0.704334	0.710652			COG3423	Predicted transcriptional regulator, lambda repressor-like DNA-binding domain	K	K	---------------------------------------MTSHH---DWHQADIIAALRKKGTTLAALSRSAGLSSSTLANVLSRPWPKGEWIVATALDVHPAKIWPSRY--FDS-SGTLLDRKMRIRKKLNEEGKQSAI---------------------------------
587	GC_00000003	core	Plum_IT41	2247	16	179	14	0	0.717085	0.704334	0.710652			COG3423	Predicted transcriptional regulator, lambda repressor-like DNA-binding domain	K	K	--------------------------------------MITTQN---DWHPADIIAELRKRGTTLAALSRESGLNSSTLSNALIRPWPKGEKIIADKLGIDPLVIWPSRY--FDK-NGNPIKRNFHKR---------------------------------------------
591	GC_00000003	core	Plum_IT41	2944	16	179	14	0	0.717085	0.704334	0.710652			COG3423	Predicted transcriptional regulator, lambda repressor-like DNA-binding domain	K	K	----------------------------------------MEKK---DWHPADIIAALRKKGTSLAAISREAGLASSTLSNALQRPWCKGETIIANALGQKPDEIWPSRY--QKR-RKRYLSPRERIL---------------------------------------------
592	GC_00000003	core	Plum_IT41	3387	16	179	14	0	0.717085	0.704334	0.710652			COG3423	Predicted transcriptional regulator, lambda repressor-like DNA-binding domain	K	K	---------------------------------------MIVKN---DWHPADIIAGLKKRGTSLSAISREAGLASSTLSNALHRPWPKGERLIAAALNCDPCEIWPSRY--FK-----------------------------------------------------------
584	GC_00000003	core	Plum_IT41	3422	16	179	14	0	0.717085	0.704334	0.710652			COG3423	Predicted transcriptional regulator, lambda repressor-like DNA-binding domain	K	K	-----------------------------------------MKK---DWHTADIIAAIRKKNKTLASLSREHGLSSSTLANALTRPWPKGELLIAQEIGVTPAEIWPSRY--FDE-NKQPIKRTVRNDLPNNSDIT-------------------------------------
586	GC_00000003	core	Plum_IT41	3556	16	179	14	0	0.717085	0.704334	0.710652			COG3423	Predicted transcriptional regulator, lambda repressor-like DNA-binding domain	K	K	--------------------------------------MITTQN---DWHPADIIAALRKRGTTLAALSRESGLSPSTLSNALIRRWPKGERIIADRLGVHPSEIWPSRY--FNK-NGDPIKLNFRNYLNNSTNDNSRYAIQF------------------------------
590	GC_00000003	core	Plum_IT41	3562	16	179	14	0	0.717085	0.704334	0.710652			COG3423	Predicted transcriptional regulator, lambda repressor-like DNA-binding domain	K	K	----------------------------------------MEKK---DWHSADIIAALKKKGMSLAAVSREAGLASSTLSNALQRPWCKGETIIANTLGQKPDEIWPSRY--QKR-RKRY-----------------------------------------------------
585	GC_00000003	core	Plum_IT41	3894	16	179	14	0	0.717085	0.704334	0.710652			COG3423	Predicted transcriptional regulator, lambda repressor-like DNA-binding domain	K	K	-----------------------------------------MKK---DWHTADIIAAIRKKNKMLASLSREHGLSSSTLANALTRPWPKGELLIAQEIGVTPAEIWPSRY--FDE-NKQPIKRTVRNDLPNNSDIT-------------------------------------
593	GC_00000003	core	Plum_IT41	4348	16	179	14	0	0.717085	0.704334	0.710652			COG3423	Predicted transcriptional regulator, lambda repressor-like DNA-binding domain	K	K	----------------------------------------MDIQ---DWHPADIIAALRKQGTNLSAVSRKAGLASSTLSNALHRPWPKGEALIATELGLHPSDIWPSRY--KPGKENKFLIRIAETSTIESW----------------------------------------
589	GC_00000003	core	Plum_IT41	4576	16	179	14	0	0.717085	0.704334	0.710652			COG3423	Predicted transcriptional regulator, lambda repressor-like DNA-binding domain	K	K	MVVQAGEASALPEGSYRYCEPCLNHHHQFSQLMEGVAGMNNVRN---DWHQADIIAALRKRGPTLAAVSREAGLSSSTLANTLSRPWPKGEWIIANYLNIHLSEIWPSRY--FDM-DSNLIESKVREKSAE------------------------------------------
597	GC_00000003	core	Plum_PB455	768	16	179	14	0	0.717085	0.704334	0.710652			COG3423	Predicted transcriptional regulator, lambda repressor-like DNA-binding domain	K	K	------------------------------MRLLYGDIKEMNKK---DWHTADIIAALRKLGTTLAAVSRKEGLSSSTLANALSRPWPKGEWIIANNLGVHPSEIWPSRY--FDE-NGQPIERVIRNNSSR------------------------------------------
598	GC_00000003	core	Plum_PB455	1379	16	179	14	0	0.717085	0.704334	0.710652			COG3423	Predicted transcriptional regulator, lambda repressor-like DNA-binding domain	K	K	------------------------------MRLLYGDIKEMNKK---DWHTADIIAALRKLGTTLAAVSRKEGLSSSTLANALSRPWPKGEWIIANNLGVHPSEIWPSRY--FDE-NGQPIERVIRNNSSR------------------------------------------
596	GC_00000003	core	Plum_PB455	1681	16	179	14	0	0.717085	0.704334	0.710652			COG3423	Predicted transcriptional regulator, lambda repressor-like DNA-binding domain	K	K	-----------------------------------------MKK---DWHTADIIAAIRKKNKTLASLSREHGLSSSTLANALTRPWPKGELLIAQEIGVTPAEIWPSRY--FDE-NKQPIKRIIRNDLPNNSDIT-------------------------------------
600	GC_00000003	core	Plum_PB455	1962	16	179	14	0	0.717085	0.704334	0.710652			COG3423	Predicted transcriptional regulator, lambda repressor-like DNA-binding domain	K	K	----------------------------------------MEKK---DWHPADIIAALRKKGTSLAAISREAGLASSTLSNALQRPWCKGETIIANALGQKPDEIWPSRY--QKR-RKRY-----------------------------------------------------
602	GC_00000003	core	Plum_PB455	2108	16	179	14	0	0.717085	0.704334	0.710652			COG3423	Predicted transcriptional regulator, lambda repressor-like DNA-binding domain	K	K	----------------------------------------MGIQ---DWHPADIIAALRKQGTNLSAVSRKAGLASSTLSNALHRPWPKGEALIATELGLHPSDIWPSRY--RPGKENKFLIKVAETSCVEIW----------------------------------------
599	GC_00000003	core	Plum_PB455	2339	16	179	14	0	0.717085	0.704334	0.710652			COG3423	Predicted transcriptional regulator, lambda repressor-like DNA-binding domain	K	K	--------------------------------------MISRKS---DWHPADIIAALRKRGTTLAEVSRRAGLSSSTLANALSRPWPKGEWIIANYLEIHPSEIWPSRY--FDPNTGELLERKVREQINN------------------------------------------
605	GC_00000003	core	Plum_PB455	2592	16	179	14	0	0.717085	0.704334	0.710652			COG3423	Predicted transcriptional regulator, lambda repressor-like DNA-binding domain	K	K	----------------------------------------MKNQ---DWHPADIIAELKKRGTSLAAVSREAGLASSTLANTLQRRWPKGQQLIAAALDCDPAEIWPSRY--TR-----------------------------------------------------------
604	GC_00000003	core	Plum_PB455	4316	16	179	14	0	0.717085	0.704334	0.710652			COG3423	Predicted transcriptional regulator, lambda repressor-like DNA-binding domain	K	K	---------------------------------------MIVKN---DWHPADIIAGLKKRGTSLSAISREAGLASSTLSNALHRPWPKGEQLIATALNCEPFEIWPSRY--SK-----------------------------------------------------------
603	GC_00000003	core	Plum_PB455	4364	16	179	14	0	0.717085	0.704334	0.710652			COG3423	Predicted transcriptional regulator, lambda repressor-like DNA-binding domain	K	K	----------------------------------------MVRN---DWHQADIIAALRKRGPTLAAVSREAGLSSSTLANTLSRLWPKGEWIIANYLNIHLSEIWSSCY--FDM-DSNLIESKVREKSAE------------------------------------------
601	GC_00000003	core	Plum_PB455	4737	16	179	14	0	0.717085	0.704334	0.710652			COG3423	Predicted transcriptional regulator, lambda repressor-like DNA-binding domain	K	K	----------------------------------------MEKK---DWHPADIIAALRKKGTSLAAISREAGLASSTLSNALQRPWCKGETIIANALGQKPDEIWPSRY--QKR-RKRY-----------------------------------------------------
607	GC_00000003	core	Plum_PT11	38	16	179	14	0	0.717085	0.704334	0.710652			COG3423	Predicted transcriptional regulator, lambda repressor-like DNA-binding domain	K	K	--------------------------------------MISRKS---DWHPADIIAALRKRGTTLAEVSRKAGLSSSTLANALSRPWPKGEWIIANYLEIHPSEIWPSRY--FDPNTGELLERKVREQTNN------------------------------------------
611	GC_00000003	core	Plum_PT11	792	16	179	14	0	0.717085	0.704334	0.710652			COG3423	Predicted transcriptional regulator, lambda repressor-like DNA-binding domain	K	K	----------------------------------------MIQQ---DWHPADIIAGLKKKGITLAALSRSVGLASSTLANALTRHWPKGERIISDALGVPPEIIWPSRY--ENNGTKTFIS---------------------------------------------------
609	GC_00000003	core	Plum_PT11	1268	16	179	14	0	0.717085	0.704334	0.710652			COG3423	Predicted transcriptional regulator, lambda repressor-like DNA-binding domain	K	K	----------------------------------------MEKK---DWHSADIIAALKKKGTSLAAVSREAGLASSTLSNALQRPWCKGETIIANALGQKPDEIWPSRY--QKR-RKRS-----------------------------------------------------
608	GC_00000003	core	Plum_PT11	1273	16	179	14	0	0.717085	0.704334	0.710652			COG3423	Predicted transcriptional regulator, lambda repressor-like DNA-binding domain	K	K	--------------------------------------MITTQN---DWHPADIIAALRKRGTTLAALSRESGLSPSTLSNALIRRWPKGERIIADRLGVHPSEIWPSRY--FNK-NGVLIK---------------------------------------------------
614	GC_00000003	core	Plum_PT11	1804	16	179	14	0	0.717085	0.704334	0.710652			COG3423	Predicted transcriptional regulator, lambda repressor-like DNA-binding domain	K	K	----------------------------------------MKNQ---DWHPADIIAALKKRGTSLAAVSRKAGLASSTLANTLQRRWPKGQRLIADALDCDPAEIWPSRY--TR-----------------------------------------------------------
613	GC_00000003	core	Plum_PT11	2954	16	179	14	0	0.717085	0.704334	0.710652			COG3423	Predicted transcriptional regulator, lambda repressor-like DNA-binding domain	K	K	----------------------------------------MNKTISGDWHPADIIAALKKQGTNLSAVSRKAGLASSTLSNALYRPWPKGENLIATELGLHPSDIWPSRG--R------------------------------------------------------------
610	GC_00000003	core	Plum_PT11	3329	16	179	14	0	0.717085	0.704334	0.710652			COG3423	Predicted transcriptional regulator, lambda repressor-like DNA-binding domain	K	K	----------------------------------------MNIQ---DWHPADIIAALRKQGTNLSAVSRKAGLASSTLNNALHRPWPKGEALIATELGLHPSAIWPSRY--RPGKENKFLIKVEETRSIESW----------------------------------------
612	GC_00000003	core	Plum_PT11	3474	16	179	14	0	0.717085	0.704334	0.710652			COG3423	Predicted transcriptional regulator, lambda repressor-like DNA-binding domain	K	K	------------------------MGIVPCITKLRKEIGMIERH---DWHKADIIAALKKRGTSLAAVSREAGLASSTLSNVLHRPWPKGERIIATILNCEPSEIWPSRY--SK-----------------------------------------------------------
606	GC_00000003	core	Plum_PT11	3958	16	179	14	0	0.717085	0.704334	0.710652			COG3423	Predicted transcriptional regulator, lambda repressor-like DNA-binding domain	K	K	------------------------------MRLLYGDIKEMNKK---DWHTADIIAALRKLGTTLAAVSRKEGLSSSTLTNALSRPWPKGEWIIANNLGVHPSEIWPSRY--FDE-NGQPIERVSRNNSSM------------------------------------------
618	GC_00000003	core	Plum_TT01	715	16	179	14	0	0.717085	0.704334	0.710652			COG3423	Predicted transcriptional regulator, lambda repressor-like DNA-binding domain	K	K	--------------------------------------MITTQN---DWHPADIIAELRKRGTTLAALSRESGLNSSTLSNALIRPWPKGEKIIADKLGIDPLVIWPSRY--FDK-NGNPIKRNFHKR---------------------------------------------
621	GC_00000003	core	Plum_TT01	843	16	179	14	0	0.717085	0.704334	0.710652			COG3423	Predicted transcriptional regulator, lambda repressor-like DNA-binding domain	K	K	-MVQAGEASALPEGSYRYCEPCLNHHHQFSQLMEGVAGMNNVRN---DWHQADIIAALRKRGPTLAAVSREAGLNSSTLANTLSRPWPKGEWIIANYLNIHLSEIWPSRY--FDM-DSNLIESKVREKSAE------------------------------------------
626	GC_00000003	core	Plum_TT01	901	16	179	14	0	0.717085	0.704334	0.710652			COG3423	Predicted transcriptional regulator, lambda repressor-like DNA-binding domain	K	K	---------------------------------------MIVKN---DWHPADIIAGLKKRGTSLAAVSRDAGLASSTLSNALHRPWPKGEKLIATALNCEPFEIWPSRY--SK-----------------------------------------------------------
625	GC_00000003	core	Plum_TT01	928	16	179	14	0	0.717085	0.704334	0.710652			COG3423	Predicted transcriptional regulator, lambda repressor-like DNA-binding domain	K	K	----------------------------------------MDIQ---DWHPADIIAALRKQGTNLSAVSRKAGLASSTLSNALHRPWPKGEALIATELGLHPSDIWPSRY--KPGKENKFLIRIAETSTIESW----------------------------------------
622	GC_00000003	core	Plum_TT01	993	16	179	14	0	0.717085	0.704334	0.710652			COG3423	Predicted transcriptional regulator, lambda repressor-like DNA-binding domain	K	K	----------------------------------------MEKK---DWHSADIIAALKKKGMSLAAVSREAGLASSTLSNALQRPWCKGETIIANTLGQKPDEIWPSRY--QKR-RKRY-----------------------------------------------------
617	GC_00000003	core	Plum_TT01	1000	16	179	14	0	0.717085	0.704334	0.710652			COG3423	Predicted transcriptional regulator, lambda repressor-like DNA-binding domain	K	K	--------------------------------------MITTQN---DWHPADIIAALRKRGTTLAALSRESGLSPSTLSNALIRRWPKGERIIADRLGVHPSEIWPSRY--FNK-NGDPIKLNFRNYLNNSTNDNSRYAIQF------------------------------
623	GC_00000003	core	Plum_TT01	1075	16	179	14	0	0.717085	0.704334	0.710652			COG3423	Predicted transcriptional regulator, lambda repressor-like DNA-binding domain	K	K	----------------------------------------MEKK---DWHPADIIAALRKKGTSLAAISREAGLASSTLSNALQRPWCKGETIIANALGQKPDEIWPSRY--QKR-RKRYLSPRERIL---------------------------------------------
616	GC_00000003	core	Plum_TT01	3392	16	179	14	0	0.717085	0.704334	0.710652			COG3423	Predicted transcriptional regulator, lambda repressor-like DNA-binding domain	K	K	------------------------------MRLLYGDIKEMNKK---DWHTADIIAALRKLGTTLAAVSRKEGLSSSTLANALSRPWPKGEWIIANNLGVHPSEIWPSRY--FDE-NGQPIERVIRSNSSR------------------------------------------
615	GC_00000003	core	Plum_TT01	3463	16	179	14	0	0.717085	0.704334	0.710652			COG3423	Predicted transcriptional regulator, lambda repressor-like DNA-binding domain	K	K	-----------------------------------------MKK---DWHTADIIAAIRKKNKMLASLSREHGLSSSTLANALTRPWPKGELLIAQEIGVTPAEIWPSRY--FDE-NKQPIKRTVRNDLPNNSDIT-------------------------------------
624	GC_00000003	core	Plum_TT01	3692	16	179	14	0	0.717085	0.704334	0.710652			COG3423	Predicted transcriptional regulator, lambda repressor-like DNA-binding domain	K	K	---------------------------------------MIVKN---DWHPADIIAGLKKRGTSLSAISREAGLASSTLSNALHRPWPKGERLIAAALNCDPCEIWPSRY--FK-----------------------------------------------------------
627	GC_00000003	core	Plum_TT01	4001	16	179	14	0	0.717085	0.704334	0.710652			COG3423	Predicted transcriptional regulator, lambda repressor-like DNA-binding domain	K	K	-----------------------------------------MKK---DWHTADIIAAIRKKNKTLASLSREHGLSSSTLANALTRP---------------------------------------------------------------------------------------
628	GC_00000003	core	Plum_TT01	4239	16	179	14	0	0.717085	0.704334	0.710652			COG3423	Predicted transcriptional regulator, lambda repressor-like DNA-binding domain	K	K	----------------------------------------MKNQ---DWHPADIIAELKKRGTSLAAVSRKAGLASSTLANTLQRRWPKGQRLIATALDRDPAEIWPSRY--TK-----------------------------------------------------------
619	GC_00000003	core	Plum_TT01	4408	16	179	14	0	0.717085	0.704334	0.710652			COG3423	Predicted transcriptional regulator, lambda repressor-like DNA-binding domain	K	K	---------------------------------------MTSHH---DWHQADIIAALRKKGTTLAALSRSAGLSSSTLANVLSRPWPKGEWIVATALDVHPAKIWPSRY--FDS-SGTLLDRKMRIRKKLNEEGKQSAI---------------------------------
620	GC_00000003	core	Plum_TT01	4480	16	179	14	0	0.717085	0.704334	0.710652			COG3423	Predicted transcriptional regulator, lambda repressor-like DNA-binding domain	K	K	--------------------------------------MISRKS---DWHPADIIAALRKRGTTLAEVSRRAGLSSSTLANALSRPWPKGEWIIANYLEIHPSEIWPSRY--FDPNTGELLERKVREQTNN------------------------------------------
635	GC_00000003	core	Ptem	187	16	179	14	0	0.717085	0.704334	0.710652			COG3423	Predicted transcriptional regulator, lambda repressor-like DNA-binding domain	K	K	------------------------MGIVPCITKLRKEIGMIERH---DWHKADIIAALKKRGTSLAAVSREAGLASSTLSNVLHRPWPKGERIIATILNCEPSEIWPSRY--SK-----------------------------------------------------------
633	GC_00000003	core	Ptem	526	16	179	14	0	0.717085	0.704334	0.710652			COG3423	Predicted transcriptional regulator, lambda repressor-like DNA-binding domain	K	K	----------------------------------------MNIQ---DWHPADIIAALRKQGTNLSAVSRKAGLASSTLNNALHRPWPKGEALIATELGLHPSAIWPSRY--RPGKENKFLIKVEETRSIESW----------------------------------------
631	GC_00000003	core	Ptem	656	16	179	14	0	0.717085	0.704334	0.710652			COG3423	Predicted transcriptional regulator, lambda repressor-like DNA-binding domain	K	K	-MAVQAGEASASPDECPGIANPVRIATINDQLMEGVAGMNNVRN---DWYQADIIAALRKRGTTLAAVSREAGLSSSTLANTLSRPWPKGEWIIANYLEIHPSEIWPSRY--FDM-CGQLIERKARKNPTNSSLS--------------------------------------
637	GC_00000003	core	Ptem	1020	16	179	14	0	0.717085	0.704334	0.710652			COG3423	Predicted transcriptional regulator, lambda repressor-like DNA-binding domain	K	K	----------------------------------------MKNQ---DWHPADIIAALKKRGTSLAAVSRKAGLASSTLANTLQRRWPKGQRLIADALDCDPAEIWPSRY--TR-----------------------------------------------------------
636	GC_00000003	core	Ptem	1455	16	179	14	0	0.717085	0.704334	0.710652			COG3423	Predicted transcriptional regulator, lambda repressor-like DNA-binding domain	K	K	----------------------------------------MNKTISGDWHPADIIAALKKQGTNLSAVSRKAGLASSTLSNALYRPWPKGENLIATELGLHPSDIWPSRG--R------------------------------------------------------------
630	GC_00000003	core	Ptem	1469	16	179	14	0	0.717085	0.704334	0.710652			COG3423	Predicted transcriptional regulator, lambda repressor-like DNA-binding domain	K	K	------------------------------MRLLYGDIKEMNKK---DWHTADIIAALRKLGTTLAAVSRKEGLSSSTLTNALSRPWPKGEWIIANNLGVHPSEIWPSRY--FDE-NGQPIERVSRNNSSM------------------------------------------
632	GC_00000003	core	Ptem	2045	16	179	14	0	0.717085	0.704334	0.710652			COG3423	Predicted transcriptional regulator, lambda repressor-like DNA-binding domain	K	K	--------------------------------------MISRKS---DWHPADIIAALRKRGTTLAEVSRKAGLSSSTLANALSRPWPKGEWIIANYLEIHPSEIWPSRY--FDPNTGELLERKVREQTNN------------------------------------------
634	GC_00000003	core	Ptem	2123	16	179	14	0	0.717085	0.704334	0.710652			COG3423	Predicted transcriptional regulator, lambda repressor-like DNA-binding domain	K	K	----------------------------------------MIQQ---DWHPADIIAGLKKKGITLAALSRSVGLASSTLANALTRHWPKGERIISDALGVPPEIIWPSRY------ENNGIKISIPERLYNS-----------------------------------------
629	GC_00000003	core	Ptem	2447	16	179	14	0	0.717085	0.704334	0.710652			COG3423	Predicted transcriptional regulator, lambda repressor-like DNA-binding domain	K	K	-----------------------------------------MKK---DWHTADIIAAIRKKNKTLASLSREHGLSSSTLANALTRPWPKGELLIAQEIGVTPAEIWPSRY--FDE-NKQPIKRTVRNDLPNNSDIT-------------------------------------
643	GC_00000003	core	Ptem_HBLC135	539	16	179	14	0	0.717085	0.704334	0.710652			COG3423	Predicted transcriptional regulator, lambda repressor-like DNA-binding domain	K	K	---------------------------------------MIVKI---DWHPADIIAGLKKRGTSLSAVSREAGLASSTLSNALHRPWPKGERLIATALGCEPFKIWPSRY--SK-----------------------------------------------------------
642	GC_00000003	core	Ptem_HBLC135	599	16	179	14	0	0.717085	0.704334	0.710652			COG3423	Predicted transcriptional regulator, lambda repressor-like DNA-binding domain	K	K	----------------------------------------MKDQ---DWHPADIIAALKKRGTSLAAVSREAGLASSTLANTLQRRWPKGQKLIAAALECDPAEIWPSRY------VDKWL----------------------------------------------------
639	GC_00000003	core	Ptem_HBLC135	1059	16	179	14	0	0.717085	0.704334	0.710652			COG3423	Predicted transcriptional regulator, lambda repressor-like DNA-binding domain	K	K	--------------------------------------MISRKS---DWHPADIIAALRKRGTTLAEVSRKAGLSSSTLANALSRPWPKGEWIIANYLEIHPSEIWPSRY--FDPNTGELLERKVREQINN------------------------------------------
638	GC_00000003	core	Ptem_HBLC135	1988	16	179	14	0	0.717085	0.704334	0.710652			COG3423	Predicted transcriptional regulator, lambda repressor-like DNA-binding domain	K	K	-----------------------------------------MKK---DWHTADIIAAIRKKNKTLASLSREHGLSSSTLANALTRPWPKGELLIAQEIGVTPAEIWPSRY--FDE-NKQPIKQTVRNDLPNNSDIT-------------------------------------
645	GC_00000003	core	Ptem_HBLC135	2022	16	179	14	0	0.717085	0.704334	0.710652			COG3423	Predicted transcriptional regulator, lambda repressor-like DNA-binding domain	K	K	---------------------------------------MIVKN---DWHPADIIAGLRKRGTSLSAVSRDAGLASSTLSNALHRPWPKGERIIATALDCEPFEIWPSRY--SK-----------------------------------------------------------
640	GC_00000003	core	Ptem_HBLC135	2042	16	179	14	0	0.717085	0.704334	0.710652			COG3423	Predicted transcriptional regulator, lambda repressor-like DNA-binding domain	K	K	----------------------------------------MNIQ---DWHPADIIAALRKQGTNLSAVSRKAGLASSTLSNALHRPWPKGEALIATELGLHPSAIWPSRY--RPGKENKFLIKVTETRSIESW----------------------------------------
647	GC_00000003	core	Ptem_HBLC135	2322	16	179	14	0	0.717085	0.704334	0.710652			COG3423	Predicted transcriptional regulator, lambda repressor-like DNA-binding domain	K	K	-------------------------------------MKTNLNQ---DWHPAEIICELKKRGTTLSAVSRKAGLAPSTLSNALHRPWPKGEALIAVELGLHPSDIWPSRR--EKN-GKRWV----------------------------------------------------
641	GC_00000003	core	Ptem_HBLC135	2469	16	179	14	0	0.717085	0.704334	0.710652			COG3423	Predicted transcriptional regulator, lambda repressor-like DNA-binding domain	K	K	------------------------MSIVPCITKLRKEAGMIERH---DWHKADIIAALKKRGTSLAAVSREAGLASSTLSNVLHRPWPKGERIIATILNCEPSEIWPSRY--FK-----------------------------------------------------------
649	GC_00000003	core	Ptem_HBLC135	2743	16	179	14	0	0.717085	0.704334	0.710652			COG3423	Predicted transcriptional regulator, lambda repressor-like DNA-binding domain	K	K	----------------------------------------MNSY-----------------------------LASSTLSNALQRPWHKGETIIANALGQKPDEIWPSRY--QKR-RKRY-----------------------------------------------------
648	GC_00000003	core	Ptem_HBLC135	3461	16	179	14	0	0.717085	0.704334	0.710652			COG3423	Predicted transcriptional regulator, lambda repressor-like DNA-binding domain	K	K	-------------------------------------MQTSKQA---DWHRADIRAALEKRGTNLRALSVRAGLAKDTLRNALTRPWPKGERIIAQAIGVDPSVIWPSRY--NR-----------------------------------------------------------
646	GC_00000003	core	Ptem_HBLC135	3795	16	179	14	0	0.717085	0.704334	0.710652			COG3423	Predicted transcriptional regulator, lambda repressor-like DNA-binding domain	K	K	---------------------------------------MMKNQ---DWHPADIIAALKKRGTSLAAVSRKAGLASSTLANTLQRRWPKGQRLIAAALDCDPAEIWPSRY--MR-----------------------------------------------------------
644	GC_00000003	core	Ptem_HBLC135	4073	16	179	14	0	0.717085	0.704334	0.710652			COG3423	Predicted transcriptional regulator, lambda repressor-like DNA-binding domain	K	K	----------------------------------------MIQQ---DWHPADIIAGLKKKGITLAALSRSAGLASSTLANALTRHWPKGERIIADALGISSEIIWPSRY--KR-----------------------------------------------------------
653	GC_00000004	core	Pasy_BKT45	388	16	167	32	0	0.899894	0.640805	0.748565			COG3335|COG3415	Transposase|Transposase	X	X	------------MKIFITDEQKAELEHLHHTCRDKRVCDRIKAILLA---WSSVMVAQALRLNETTVNRHISDYLNHRKLKPET----------------------------------------------------------------------------------------------------------------------------------------------------------------------------------------EPLVKDWVISTFITYRHTARI------------------------------------------------------------------
651	GC_00000004	core	Pasy_BKT45	2309	16	167	32	0	0.899894	0.640805	0.748565			COG3335|COG3415	Transposase|Transposase	X	X	-----MEIIILAMKIFITSEQKIKLERLHDTTRDGQVRDRIKAILLASEGWSSVMIAQALRLHQTTVDRHISDYLNQGKLKSDNGGSDSLLSREQTDFLINHLSQNLFHHTHEIVAYVAQLWNITFSIPSMNKWLHRQGFSYKKPCGIPHKFDAEKQRQFIEYYENLKVAAKDDPILFLDAIHPTQGTKLGYG------------------------------------------------------------------------------------------------------------------------------------------------------------------
652	GC_00000004	core	Pasy_BKT45	2310	16	167	32	0	0.899894	0.640805	0.748565			COG3335|COG3415	Transposase|Transposase	X	X	--------------------------------------------------------------------------------------------------------------------------------------------------------------------------------------------------MRKGEKKTVKTTGSRTRLNIPGALNLNAIGRTVFQEYQTINGDNICCFFNEIRKSYPDYHQKIHLIVDGAGYNKAHLVKEWAYVSNIELHYLPPYSPNLNPIERLWKIMNEQVRNNRYILGCCRQQTLYLNFQ----------------------------
654	GC_00000004	core	Pasy_BKT45	4185	16	167	32	0	0.899894	0.640805	0.748565			COG3335|COG3415	Transposase|Transposase	X	X	--------------------------------------------------------------------------------------------------------------------------------------------------------------------------------------------------------------------------------------------------------------------------------------------------------------MNEPVRNNCYFADKHEFRDKVFKFFTTTLPDIADSLMSGINDHFQVLKTAS--
650	GC_00000004	core	Pasy_BKT45	4552	16	167	32	0	0.899894	0.640805	0.748565			COG3335|COG3415	Transposase|Transposase	X	X	------------MKIFITSEQKIKLERLHDTTRDGQVRDRIKAILLASEGWSSVMIAQALRLHQTTVDRHISDYLNQGKLKSDNGGSDSLLSREQTDFLINHLSQHLFHHTHEIVAYVAQLWDITFSIPGMNKWLHRQGFSYKKPCGVPHKFEAEKQRQFIEYYENLKVAAKDEPILFLDAVHPTQGTKLSYGWMRKGEKKTVKTTGSRTRLNILGALNLNAIGRTVFQEYQTINDHNMCCFFNEIRKSYPDYHQKIHLIVDGAGYNKAHLVKEWAYVSNIELHYLPPYSPNLNPIERLWKVMNEHVRNNRYFADKHEFRDKVFKFFTTTLPDIADSLMSRINDHFQVLKTAS--
659	GC_00000004	core	Pasy_PB68	214	16	167	32	0	0.899894	0.640805	0.748565			COG3335|COG3415	Transposase|Transposase	X	X	------------------------------------------------------MIAQALRLHQTTVDRHISDYLNHGKLKSDNGGSIVYFPENKLIF-----------------------------------------------------------------------------------------------------------------------------------------------------------------------------------------------------------------------------------------------------------------
655	GC_00000004	core	Pasy_PB68	1817	16	167	32	0	0.899894	0.640805	0.748565			COG3335|COG3415	Transposase|Transposase	X	X	-----MEIIILAMKIFITSEQKIKLERLHDTTRDGQVRDRIKAILLASEGWSSMMIAQALRLHQTTVDRHISDYLNQGKLKSDNGGSDSLLSREQTDFLINHLSQHLFHHTHEIVAYVAQLWKITFSIPGMNKWLHRQGFSYKKPGGVPHKFDAEKQRQFIEYYENLKVAAKDEPILFLDAVHPTQGTRLSYGWMRKGEKKTVKTTGSRTRLNILGALNLNAIGRTVFQEYQTINDDSICRFFNEIRKSYPDYQQKIHLIVDGAGYNKAHLVKDWAYISNIELHYLPPYSPNLNPIERLWKVMNEQVRNNRYFANKQEFRDKVFKFFTTTLPDIADSLTSRINDHFQVLKTAS--
658	GC_00000004	core	Pasy_PB68	3886	16	167	32	0	0.899894	0.640805	0.748565			COG3335|COG3415	Transposase|Transposase	X	X	-----MEIIILAMKIFITSEQKIKLERLHDTTRDGQVRDRIKTILLASEGWSSVMIAQALRLHQTTVDRHISDYLNQGKLKSDNGG--------------------------------------------------------------------------------LTVCFPENKLIF---------------------------------------------------------------------------------------------------------------------------------------------------------------------------------
657	GC_00000004	core	Pasy_PB68	3887	16	167	32	0	0.899894	0.640805	0.748565			COG3335|COG3415	Transposase|Transposase	X	X	-----------------------------------------------------------------------------------------MLSREQTDFLINHLSQHLFHHTHEIVAYVAQLWNMAFSIPGMNKWLHRQGFSYKKPCGVPHKFDAEKQRQFIEYYENLKVEAKDDPILFLDAVHPTQGTKLSYGWMRKGEKKTVKTTGSRTRLNILGALNLNAIGRTVFQEYQTINDDNICRFFNEIRSSYPDYHQKIHLIVDGAGYNKAYLVKDWAYISNIELHYLPPYSPNLNPIERLWKVMNEQVRNNRYFANKHEFRDKVFEFFTTTLPDITDIADV---------------
656	GC_00000004	core	Pasy_PB68	3888	16	167	32	0	0.899894	0.640805	0.748565			COG3335|COG3415	Transposase|Transposase	X	X	-----MEIIILAMKIFITSEQKIKLERLHDTTRDGQVRDRIKAILLASEGWSSVMIAQALRLHQTTVDRHISDYLNHGKLKSGNGGSDSLLSREQTDFLINHLSQHLFHHTHEIVAYVAQLWNITFSIPGMNKWLHRQGFSYKKPCGVPHKFDAEKQRQFIEYYENLKVAAKDEPILFLDAVHPTQGTRLSYGWMRKGEKKTVKTTGSRTRLNILGALNLNAIGRTVFQEYQTINDDSICRFFNEIRKSYPDYHQKIHLIVDGAGYNKAYLVKDWAYISNIELHYLPPYSPNLNPIERLWKVMNEHVRNNRYFANKHEFRDKVFEFFTTTLPDITDIADV---------------
673	GC_00000004	core	Pbod	1104	16	167	32	0	0.899894	0.640805	0.748565			COG3335|COG3415	Transposase|Transposase	X	X	------------MKIFITNEQKAELEHLHHTCRDKRECDRIKTVLLAVKG---GVQSRSLRLYVFMKRRLI-----------------------------------------------------------------------------------------------------------------------------------------------------------------------------------------------------------------------------------------------------------VISAITLIIAN----------------------
664	GC_00000004	core	Pbod	1943	16	167	32	0	0.899894	0.640805	0.748565			COG3335|COG3415	Transposase|Transposase	X	X	-----MEIIILAMKIFITSEQKIKLERLHDTTRDGQVRDRIKAILLASEGWSSVMIAQALRLHQTTVDRHIGDYLNQGKLKSDNGGSDSLLSREQTDFLINHLSQHLFHHTHEIVAYVAQLWNITFSIPGMNKWLHRQGFSYKKPCGVPHKFDAEKQRQFIEYYENLKVTAKDEPILFLDAVHPTQGTKLGYGWMRKGEKKTVKTTG----------------------------------------------------------------------------------------------------------------------------------------------------
663	GC_00000004	core	Pbod	2013	16	167	32	0	0.899894	0.640805	0.748565			COG3335|COG3415	Transposase|Transposase	X	X	---------------------------------------------------------------------------------------------------------------------------------------------------------------------NLKVTAKDEPILFLDAVHPTQGTKLGYGWMRKGEKKTVKTTGSRTRLNILGALNLNAIGRTVFQEYQTINDYNMCCFFNEIRKSYPDYHQKIHLIVDGAGYNKAHLVKEWAYVSNIELHYLPPYSPNLNPIERLWKVMNEHVRNNRYFADKHEFRDKVFKFFTTTLPDIADSLMSRINDHFQVLKTAS--
662	GC_00000004	core	Pbod	2016	16	167	32	0	0.899894	0.640805	0.748565			COG3335|COG3415	Transposase|Transposase	X	X	----MRGTISL-------------------------------------------------------------------------------------------------------------------------------------PCGVPHKFDAEKQRQFIEYYENLKVTAKDEPILFLDAVHPTQGTKLGYGWMRKGEKKTVKTTGSRTHLNILGALNLNAIGRTVFQEYQTLNDDDMCCFFNEIRKSYPDYHQKIHLIVDGAGYNKAHLVKEWAYVSNIELHYLPPYSPNLNPIERLWKVMNEQVRNNRYFADKHEFRDKVFKFFTTTLPDIADSLMSRINDHFQVLKTAS--
666	GC_00000004	core	Pbod	2018	16	167	32	0	0.899894	0.640805	0.748565			COG3335|COG3415	Transposase|Transposase	X	X	-----MEIIILAMKIFITSEQKIKLERLHDTTRDGQVRDRIKAILLASEGWSSVMIAQALRLHQTTVDRHIGDYLNQGKLQSDNGGSDSLLYREQTDFLINHLSQNLFHHTHEIVAYVTQLWNMTFSIPGMNKWLHRQGFPYKKSM---------------------------VPLVFATLI--------------------------------------------------------------------------------------------------------------------------------------------LMNFWLA--------------------------
668	GC_00000004	core	Pbod	2526	16	167	32	0	0.899894	0.640805	0.748565			COG3335|COG3415	Transposase|Transposase	X	X	------------MKIFITDEQKAELEHLHHTCRDKRECDRIKAVLLASEGWSSVMIAQALRLHETTVNRHISDYLNHRK------------------------------------------------------------------------------------------------------------------------------------------------------------------------------------------------------------------------------------------------------------------------------------
660	GC_00000004	core	Pbod	2744	16	167	32	0	0.899894	0.640805	0.748565			COG3335|COG3415	Transposase|Transposase	X	X	--LSEMEIIILAMKIFITSEQKIKLERLHDTTRDGQVRDRIKAILLASEGWSSVMIAQALRLHQTTVDRHISDYLNQGKLKSDNGGSDSLLSREQTDFLINHLSQHLFHHTHEIVAYVAQLWNITFSIPGMNKWLHRQGFSYKKPCGVPHKFDAEKQRQFIEYYENLKVTAKDEPILFLDAVHPTQGTKLSYGWMRKGEKKTVKTTGSRTRLNILGALNLNAIGRTVFQEYQTINDYNICCFFNEIRKSYPDYHQKIHLIVDGAGYNKAHLVKEWAYVSNIELHYLPPYSPNLNPIERLWKVMNEQVRNNRYFADKHEFRDKVFKFFTTTLPDIADSLMSRINDHFQVLKTAS--
665	GC_00000004	core	Pbod	3138	16	167	32	0	0.899894	0.640805	0.748565			COG3335|COG3415	Transposase|Transposase	X	X	-----MEIIILAMKIFITSEQKIKLERLHDTTRDGQVRDRIKAILLASEGWSSVMIAQALRLHQTTVDRHIGDYLNQGKLKSDNGGSDSLLSREQTDFLINHLSQHLFHHTHEIVAYVAQLWDITFSIPGMNKWLHRQGFSYKKPCGVPHKFEAEKQRQFIEYYENLKVTAKDEPILFLDAVHPTQGTKLGYGWMRKGEKKTVKTTG----------------------------------------------------------------------------------------------------------------------------------------------------
667	GC_00000004	core	Pbod	3178	16	167	32	0	0.899894	0.640805	0.748565			COG3335|COG3415	Transposase|Transposase	X	X	------------MKIFITSEQKIKLERLHDTTRDGQVRDRIKAILLASEGWSSVMIAQALRLHQTTVDRHISDYLNQGKLKSDNGGSDSLLSREQTDFLINHLSQHLFHHTHEIVAYVAQ-------------------------------------------------------------------------------------------------------------------------------------------------------------------------------------------------------------------------------------------
670	GC_00000004	core	Pbod	3319	16	167	32	0	0.899894	0.640805	0.748565			COG3335|COG3415	Transposase|Transposase	X	X	------------MKIFITDEQKAELEHLHHTCRDKRECDRIKAVLLASEGW----------------------------------------------------------------------------------------------------------------------------------------------------------------------------------------------------------------------------------------------------------------------------------------------------------------
676	GC_00000004	core	Pbod	3380	16	167	32	0	0.899894	0.640805	0.748565			COG3335|COG3415	Transposase|Transposase	X	X	------------MKIFITDEQKAELEHLHHTCRD---------------------------------------------------------------------------------------------------------------------------------------------------------------------------------------------------------------------------------------------------------------------------------------------------------------------------------
671	GC_00000004	core	Pbod	3703	16	167	32	0	0.899894	0.640805	0.748565			COG3335|COG3415	Transposase|Transposase	X	X	------------MKIFITDEQKAELEHLHHTCRDKRECDRIKAVLLASEGW----------------------------------------------------------------------------------------------------------------------------------------------------------------------------------------------------------------------------------------------------------------------------------------------------------------
672	GC_00000004	core	Pbod	3915	16	167	32	0	0.899894	0.640805	0.748565			COG3335|COG3415	Transposase|Transposase	X	X	------------MKIFITDEQKAELEHLHHTCRDKRECDRIKAVLLASEGW----------------------------------------------------------------------------------------------------------------------------------------------------------------------------------------------------------------------------------------------------------------------------------------------------------------
661	GC_00000004	core	Pbod	4126	16	167	32	0	0.899894	0.640805	0.748565			COG3335|COG3415	Transposase|Transposase	X	X	-----MEIIILAMKIFITPEQKIKLERLHDTTRDGQVRDRIKAILLASKGWSSVMIAQALRLHQTTVDRHISDYLNQGKLQSDNGGSDSLLSREQTDFLINHLSQHLFHHTHEIVAYVAQLWKITFSIPGMNKWLHRQGFSYKKPGGVPHKFDAEKQRQFIEYNENLKVTAKDEPILFLDAVHPTQGTKLGYGWMRKGKKKTVKTTGSRTRLNILGALNLNAIGRTVFQEYQTINDYNICCFFNEIRKSYPDYHQKIHLIVDGAGYNKAHFVKEWAYVSNIELHYLPPYSPNLNPIERLWKVMNEHVRNNRYFADKHEFRDKVFKFFTTTLPDIADSLMSRINDHFQVLKTAS--
669	GC_00000004	core	Pbod	4197	16	167	32	0	0.899894	0.640805	0.748565			COG3335|COG3415	Transposase|Transposase	X	X	------------MKIFITDEQKAELEHLHHTCRDKRECDRIKAVLLASEGWSSVMIAQALRLHETTVNRH-------------------------------------------------------------------------------------------------------------------------------------------------------------------------------------------KMIVH---------------------------------------------------------------------------------------------
677	GC_00000004	core	Pbod	4288	16	167	32	0	0.899894	0.640805	0.748565			COG3335|COG3415	Transposase|Transposase	X	X	------------MKIFITDEQKAELEHLHHTCRD---------------------------------------------------------------------------------------------------------------------------------------------------------------------------------------------------------------------------------------------------------------------------------------------------------------------------------
674	GC_00000004	core	Pbod	4298	16	167	32	0	0.899894	0.640805	0.748565			COG3335|COG3415	Transposase|Transposase	X	X	-----MEIIILAMKIFITSEQKIKLERLHDTTRDGQVRDRIKA------------------------------------------------------------------------------------------------------------------------------------------------------------------------------------------------------------------------------------------------------------------------------------------------------------------------
675	GC_00000004	core	Pbod	4439	16	167	32	0	0.899894	0.640805	0.748565			COG3335|COG3415	Transposase|Transposase	X	X	-----MEIIILAMKIFITSEQKIKLERLHDTTRDGQVRDRIKA------------------------------------------------------------------------------------------------------------------------------------------------------------------------------------------------------------------------------------------------------------------------------------------------------------------------
695	GC_00000004	core	Pbod_CN4	891	16	167	32	0	0.899894	0.640805	0.748565			COG3335|COG3415	Transposase|Transposase	X	X	------------MKIFITDEQKAELEHLHHTCRDKRECDRIKAVLLASEGWSSVMIAQALRLHETTVNRH-------------------------------------------------------------------------------------------------------------------------------------------------------------------------------------------KMIVH---------------------------------------------------------------------------------------------
689	GC_00000004	core	Pbod_CN4	901	16	167	32	0	0.899894	0.640805	0.748565			COG3335|COG3415	Transposase|Transposase	X	X	------------MKIFITDEQKAELEHLHHTCRDKRECDRIKAVLLASEGWSSVMIAQALRLHETTVNRHISDYLNHRKLKPENGGSQSHLSETQTQELIAYPTANLLPTTQAVIHLVKAEWDIS--------------------------------------------------------------------------------------------------------------------------------------------------------------------------------------------------------------------------------------
696	GC_00000004	core	Pbod_CN4	1115	16	167	32	0	0.899894	0.640805	0.748565			COG3335|COG3415	Transposase|Transposase	X	X	------------MKIFITDEQKAELEHLHHTCRDKRECDRIKAVLLASEGWSSV-------------------------------------------------------------------------------------------------------------------------------------------------------------------------------------------------------------------------------------------------------------------------------------------------------------
697	GC_00000004	core	Pbod_CN4	1116	16	167	32	0	0.899894	0.640805	0.748565			COG3335|COG3415	Transposase|Transposase	X	X	------------MKIFITDEQKAELEHLHHTCRDKRECDRIKAVLLASEGWSSV-------------------------------------------------------------------------------------------------------------------------------------------------------------------------------------------------------------------------------------------------------------------------------------------------------------
684	GC_00000004	core	Pbod_CN4	1899	16	167	32	0	0.899894	0.640805	0.748565			COG3335|COG3415	Transposase|Transposase	X	X	---------------------------------------------------------------------------------------------------------------------------------------------------------------------------------------------------------------------------------------------------------------KIHLIVDGAGYNKAHLVKEWAYVSNIELHYLPPYSPNLNPIERLWKVMNEHVRNNRYFADKHEFRDKVFKFFTTTLPDIADSLMSRINDHFQVLKTAS--
678	GC_00000004	core	Pbod_CN4	2122	16	167	32	0	0.899894	0.640805	0.748565			COG3335|COG3415	Transposase|Transposase	X	X	-----MEIIILAMKIFITSEQKIKLERLHDTTRDGQVRDRIKAILLASEGWSSVMIAQALRLHQTTVDRHIGDYLNQGKLKSDNGGSDSLLSREQTDFLINHLSQHLFHHTHEIVAYVAQLWNITFSIPGMNKWLHRQGFSYKKPCGVPHKFDAEKQRQFIEYYENLKVTAKDEPILFLDAVHPTQGTKLGYGWMRKGEKKTVKTTGSRTRLNILGALNLNAIGRTVFQEYQTINDYNMCCFFNEIRKSYPDYHQKIHLIVDGAGYNKAHLVKEWAYVSNIELHYLPPYSPNLNPIERLWKVMNEHVRNNRYFADKHEFRDKVFKFFTTTLPDIADSLMSRINDHFQVLKTAS--
685	GC_00000004	core	Pbod_CN4	2357	16	167	32	0	0.899894	0.640805	0.748565			COG3335|COG3415	Transposase|Transposase	X	X	---------------------------------------------------------------------------------------------------------------------------------------------------------------------------------------------------------------------------------------------------------------KIHLIVDGAGYNKAHLVKEWAYVSNIELHYLPPYSPNLNPIERLWKVMNEHVRNNRYFADKHEFRDKVFKFFTTTLPDIADSLMSRINDHFQVLKTAS--
681	GC_00000004	core	Pbod_CN4	2845	16	167	32	0	0.899894	0.640805	0.748565			COG3335|COG3415	Transposase|Transposase	X	X	------------MKIFITSEQKIKLERLHDTTRDGQVRDRIKAILLASEGWSSVMIAQALRLHQTTVDRHISDYLNQGKLKSDNGGSDSLLSREQTDFLINHLSQHLFHHTHEIVAYVAQLWDITFSIPGMNKWLHRQGFSYKKPCGVPHKFDAEKQRQFIEYYENLKVTAKDEPILFLAAVHPTQGTKLGYGWMRKGEKKTVKTTG----------------------------------------------------------------------------------------------------------------------------------------------------
698	GC_00000004	core	Pbod_CN4	2846	16	167	32	0	0.899894	0.640805	0.748565			COG3335|COG3415	Transposase|Transposase	X	X	------------MKIFITDEQKAELEHLHHTCRDKRECDRIKAVLLASEGWSSV-------------------------------------------------------------------------------------------------------------------------------------------------------------------------------------------------------------------------------------------------------------------------------------------------------------
691	GC_00000004	core	Pbod_CN4	2950	16	167	32	0	0.899894	0.640805	0.748565			COG3335|COG3415	Transposase|Transposase	X	X	------------MKIFITDEQKAELEHLHHTCRDKRECDRIKAVLLASEGWSSVMIAQALRLHETTVNRHISDYLNHRK------------------------------------------------------------------------------------------------------------------------------------------------------------------------------------------------------------------------------------------------------------------------------------
701	GC_00000004	core	Pbod_CN4	3152	16	167	32	0	0.899894	0.640805	0.748565			COG3335|COG3415	Transposase|Transposase	X	X	------------MKIFITDEQKAELEHLHHTCRDKRECDRIKAVLLASAGL----------------------------------------------------------------------------------------------------------------------------------------------------------------------------------------------------------------------------------------------------------------------------------------------------------------
686	GC_00000004	core	Pbod_CN4	3477	16	167	32	0	0.899894	0.640805	0.748565			COG3335|COG3415	Transposase|Transposase	X	X	---------------------------------------------------------------------------------------------------------------------------------------------------------------------------------------------------------------------------------------------------------------KIHLIVDGAGYNKAHLVKEWAYVSNIELHYLPPYSPNLNPIERLWKVMNEHVRNNRYFADKHEFRDKVFKFFTTTLPDIADSLMSRINDHFQVLKTAS--
702	GC_00000004	core	Pbod_CN4	3484	16	167	32	0	0.899894	0.640805	0.748565			COG3335|COG3415	Transposase|Transposase	X	X	------------MKIFITNEQKAELEHLHHTCRDKRECDRIKTVLLAVKG---GVQSRSLRL---------------------------------------------------------------------------------------------------------------------------------YVFMKR-------------RLIVISAI---------------------------------------TLIIAN--------------------------------------------------------------------------------------------
687	GC_00000004	core	Pbod_CN4	3584	16	167	32	0	0.899894	0.640805	0.748565			COG3335|COG3415	Transposase|Transposase	X	X	---------------------------------------------------------------------------------------------------------------------------------------------------------------------------------------------------------------------------------------------------------------KIHLIVDGAGYNKAHLVKEWAYVSNIELHYLPPYSPNLNPIERLWKVMNEHVRNNRYFADKHEFRDKVFKFFTTTLPDIADSLMSRINDHFQVLKTAS--
690	GC_00000004	core	Pbod_CN4	3828	16	167	32	0	0.899894	0.640805	0.748565			COG3335|COG3415	Transposase|Transposase	X	X	#NAME?
699	GC_00000004	core	Pbod_CN4	3981	16	167	32	0	0.899894	0.640805	0.748565			COG3335|COG3415	Transposase|Transposase	X	X	------------MKIFITDEQKAELEHLHHTCRDKRECDRIKAVLLASEGWSSV-------------------------------------------------------------------------------------------------------------------------------------------------------------------------------------------------------------------------------------------------------------------------------------------------------------
680	GC_00000004	core	Pbod_CN4	4011	16	167	32	0	0.899894	0.640805	0.748565			COG3335|COG3415	Transposase|Transposase	X	X	------------------------------------------------------MIAQALRLHETTVNRHISDYLNHRKLKPKNGGSQSHLSETQTQELIAYLTANLLPTTQAVIRLVKEAWDISYTVPGMNKWLHHNGFSYKKPCGVPHKFDAEKQRQFIEYYENLKVAAKDEPILFLDAVHPTQGTKLSYGWMRKGEKKAVKTTGSRTRLNILGALNLNAIGHTVFQEYQTLNDYNICCFFNEIRKSYPDYHQKIHLIVDGAGYNKAHLVKEWAYVSNIELHYLPPYSPNLNPIERLWKVMNEQVRNNRYFADKHEFRDKVFKFFTTTLPDIADSLMSRINDHFQVLKTAS--
683	GC_00000004	core	Pbod_CN4	4030	16	167	32	0	0.899894	0.640805	0.748565			COG3335|COG3415	Transposase|Transposase	X	X	-----MEIIILAMKIFITSEQKIKLERLHDTTRDGQVRDRIKAILLASEGWSSVMIAQALRLHQTTVDRHIGDYLNQGKLKSDNGGSDSLLSREQTDFLINHLSQNLFHHTHEIVAYVAQLWDITFSIPGMNKWLHRQGFSYKKPCGVPYKFEAEK-------------------------------------------------------------------------------------------------------------------------------------------------------------------------------------------------------
682	GC_00000004	core	Pbod_CN4	4031	16	167	32	0	0.899894	0.640805	0.748565			COG3335|COG3415	Transposase|Transposase	X	X	-----MEIIILAMKIFITSEQKIKLERLHDTTRDGQVRDRIKAILLASEGWSSVMIAQALRLHQTTVDRHISDYLNQGKLKSDNGGSDSLLSREQTDFLINHLSQHLFHHTHEIVAYVAQLWNITFSIPGMNKWLHRQGFSYKKPCGVPHKFDXI-------------------PVIIEDA------------------------------------------------------------------------------------------------------------------------------------------------------------------------------
694	GC_00000004	core	Pbod_CN4	4032	16	167	32	0	0.899894	0.640805	0.748565			COG3335|COG3415	Transposase|Transposase	X	X	-----MEIIILAMKIFITSEQKIKLERLHDTTRDGQVRDRIKAILLASEGWSSVMIAQALRLHQTTVDRHIGDYLNQGKLKSXY----------------------------------------------------------------------------------------------------------------------------------------------------------------------------IPVIIEDA-------------------------------------------------------------------------------------------
688	GC_00000004	core	Pbod_CN4	4049	16	167	32	0	0.899894	0.640805	0.748565			COG3335|COG3415	Transposase|Transposase	X	X	---------------------------------------------------------------------------------------------------------------------------------------------------------------------------------------------------------------------------------------------------------------KIHLIVDGAGYNKAHLVKEWAYVSNIELHYLPPYSPNLNPIERLWKVMNEHVRNNRYFADKHEFRDKVFKFFTTTLPDIADSLMSRINDHFQVLKTAS--
700	GC_00000004	core	Pbod_CN4	4069	16	167	32	0	0.899894	0.640805	0.748565			COG3335|COG3415	Transposase|Transposase	X	X	------------MKIFITDEQKAELEHLHHTCRDKRECDRIKAVLLASEGWSSV-------------------------------------------------------------------------------------------------------------------------------------------------------------------------------------------------------------------------------------------------------------------------------------------------------------
692	GC_00000004	core	Pbod_CN4	4345	16	167	32	0	0.899894	0.640805	0.748565			COG3335|COG3415	Transposase|Transposase	X	X	------------MKIFITDEQKAELEHLHHTCRDKRECDRIKAVLLASEGWSSVMIAQALRLHETTVNRHISDYLNHRK------------------------------------------------------------------------------------------------------------------------------------------------------------------------------------------------------------------------------------------------------------------------------------
693	GC_00000004	core	Pbod_CN4	4410	16	167	32	0	0.899894	0.640805	0.748565			COG3335|COG3415	Transposase|Transposase	X	X	------------MKIFITDEQKAELEHLHHTCRDKRECDRIKAVLLASEGWSSVMIAQALRLHETTVNRHISDYLNHRK------------------------------------------------------------------------------------------------------------------------------------------------------------------------------------------------------------------------------------------------------------------------------------
679	GC_00000004	core	Pbod_CN4	4413	16	167	32	0	0.899894	0.640805	0.748565			COG3335|COG3415	Transposase|Transposase	X	X	---------------------------------------------------------------------HISDYLNQGKLKSDNGGSDSLLSREQTDFLINHLSQHLFHHTHEIVAYVAQLWNITFSIPGMNKWLHRQGFSYKKPCGVPHKFDAEKQRQFIEYYENLKVTAKDEPILFLDAVHPTQGTKLSYGWMRKGEKKTVKTTGSRTRLNILGALNLNAIGRTVFQEYQTINDYNICCFFNEIRKSYPDYHQKIHLIVDGAGYNKAHLVKEWAYVSNIELHYLPPYSPNLNPIERLWKVMNEQVRNNRYFTDKHEFRDKVFKFFTTTLPDIADSLMSRINDHFQVLKTAS--
703	GC_00000004	core	Pbod_CN4	4416	16	167	32	0	0.899894	0.640805	0.748565			COG3335|COG3415	Transposase|Transposase	X	X	-----MEIIILAMKIFITSEQKIKLERLHDTTRDGQVRDRIKA------------------------------------------------------------------------------------------------------------------------------------------------------------------------------------------------------------------------------------------------------------------------------------------------------------------------
704	GC_00000004	core	Pbod_CN4	4450	16	167	32	0	0.899894	0.640805	0.748565			COG3335|COG3415	Transposase|Transposase	X	X	-----MEIIILAMKIFITSEQKIKLERLHDTTRDGQVRDRIKA------------------------------------------------------------------------------------------------------------------------------------------------------------------------------------------------------------------------------------------------------------------------------------------------------------------------
705	GC_00000004	core	Pbod_CN4	4473	16	167	32	0	0.899894	0.640805	0.748565							-----MEIIILAMKIFITSEQKIKLERLHDTTR----------------------------------------------------------------------------------------------------------------------------------------------------------------------------------------------------------------------------------------------------------------------------------------------------------------------------------
707	GC_00000004	core	Plum_DE22	59	16	167	32	0	0.899894	0.640805	0.748565			COG3335|COG3415	Transposase|Transposase	X	X	------------MKIFITDEQKAELEHFHHTCRDKRECDRIKAILLASEGWSSVMIAQALRLHETTVNCHISDYLNHRKLKPDNGDSQGYLSETQTQELIAYLTANLLPTTQAVIRLVEAWWDINYTVPGMS-------------------------------------------------------------------------------------------------------------------------------------------TTQWI-------------------------------------------------------------------------------
709	GC_00000004	core	Plum_DE22	336	16	167	32	0	0.899894	0.640805	0.748565			COG3335|COG3415	Transposase|Transposase	X	X	--------------------------------------------------------------------------------------------------------------------------------------------------------------------------------------------------------------------------------------------------------------------------------------------------------------MNEQVRNNRYFADEHEFRDKVFKFFTTTLPDIADSLMSRINDHFQVLKTAS--
706	GC_00000004	core	Plum_DE22	337	16	167	32	0	0.899894	0.640805	0.748565			COG3335|COG3415	Transposase|Transposase	X	X	-----------------------------------------------------MMIAQALRLHQTTVDRHIS-----------------------------------------------------------------------------------------------------------------------YGWMRKGEKKTVKTTGSRTRLNILGALNLNAIGRTVFQEYQTINDDSICRFFNEIRKSYPDYHQKIHLIVDGAGYNKAHLVKEWAYVSNIE-------------------------------------------------------------------------
710	GC_00000004	core	Plum_DE22	2688	16	167	32	0	0.899894	0.640805	0.748565			COG3335|COG3415	Transposase|Transposase	X	X	--------------------------------------------------------------------------------------------------------------------------------------------------------------------------------------------------------------------------------------------------------------------------------------------------------------MNEPVRNNRYFADKHEFRDKVFKFFTTTLPDIADSLMSGINDHFQVLKTAS--
708	GC_00000004	core	Plum_DE22	3713	16	167	32	0	0.899894	0.640805	0.748565			COG3335|COG3415	Transposase|Transposase	X	X	#NAME?
717	GC_00000004	core	Plum_DE61	188	16	167	32	0	0.899894	0.640805	0.748565			COG3335|COG3415	Transposase|Transposase	X	X	#NAME?
715	GC_00000004	core	Plum_DE61	191	16	167	32	0	0.899894	0.640805	0.748565			COG3335|COG3415	Transposase|Transposase	X	X	------------MKIFITDEQKAELEHLHHTCRDKRECDRIKAVLLASEGWSSVMIAQALRLHETTVNHHISDYLNHRKLKP---------------------------------------------------------------------------------------------------------------------------------------------------------------------------------------------------------------------------------------------------------------------------------
716	GC_00000004	core	Plum_DE61	1551	16	167	32	0	0.899894	0.640805	0.748565			COG3335|COG3415	Transposase|Transposase	X	X	-----MEIIILAMKIFITSEQKIKLERLHDTTRDGQVRDRIKAILLASEGWSSVMIAQALRLHQTTVDRHIGDYLNQGKLQSDNGG-----------LIVYFLESKLIF------------------------------------------------------------------------------------------------------------------------------------------------------------------------------------------------------------------------------------------------------
713	GC_00000004	core	Plum_DE61	4161	16	167	32	0	0.899894	0.640805	0.748565			COG3335|COG3415	Transposase|Transposase	X	X	-----ME-------IFITDEQKAELEHLHHTCRDKRECDRIKAILLASEGWSSVMIAQAQRLHETTVNRHISDYLNHRKWKPENGGSQGYLNETQTQALIAYLTANLLPTTQVVIRLVKEEWD---------------------------------------------------------------------------------------------------------------------------------------------------------------------------------------------------------KYIAFLRKKLAGNLSYRINDNFKV-------
711	GC_00000004	core	Plum_DE61	4176	16	167	32	0	0.899894	0.640805	0.748565			COG3335|COG3415	Transposase|Transposase	X	X	MILSEMEIIILAMKIFITSEQKIKLESLHDTTRDGQVRDRIKAILLASEGWSSVMIAQALRLHQTTVDRHIGDYLNQGKLQSDNGGSDSLLSQEQTDFLINHLSQNLFHHTHEIVAYVAQLWNMTFSIPGMNKWLHRQGFSYKKPCGVPHKFDAEKQRQFIEYNKNLKVTAKDEPILFLDAVHPTQGTKLGYGWMRKGEKKTVKTTGSRTRLNILGALNLNTIGRTVFQEYQTLNDYNICCFFNEIRKSYPDYHQKIHLIVDGAGYNKAHLVKEWAYVSNIELHYLPPYSPNLNPIERLWKVMNEHVRNNRYFANKHEFRDKVFKFFTTTLPDIADIADV---------------
712	GC_00000004	core	Plum_DE61	4375	16	167	32	0	0.899894	0.640805	0.748565			COG3335|COG3415	Transposase|Transposase	X	X	------------------------------------------------------------------------------------------------------------------MAYVAQLWNITFSIPGMNKWLHRQGFSYKKPCGVPHKFDAEKQRQFIEYYKNLKVTAKDEPILFLDAVHPTQGTKLGYGWMRKGEKKTVKTTGSRTRLNILGALNLNAIGRTVFQEYQTLNDYNICCFFNEIRKSYPDYHQKIHLIVDGAGYNKAH-------------------------------------------------------------------------------------
714	GC_00000004	core	Plum_DE61	4376	16	167	32	0	0.899894	0.640805	0.748565			COG3335|COG3415	Transposase|Transposase	X	X	-----MEIIILAMKIFITSEQKIKLERLHDTTRDGQVRDRIKAILLASEGWSSVMIAQALRLHQTTVDRHIGDYLNQGKLQSDNGGSDS--------------------------------------------------------------------------------------------------------------------------------------------------------------------------------------------------------------------------------------------------------------------------
721	GC_00000004	core	Plum_EN01	722	16	167	32	0	0.899894	0.640805	0.748565			COG3335|COG3415	Transposase|Transposase	X	X	----------------------------------------------------------------------------------------------------------------------------------------------------PHKFDAEKQRQFIEYYENLKVTAKDEPILFLDAVHPTQGTKLGYGWMRKGEKKTVKTTGSRTRLNILGALNLNAIGRTVFQEYQTINDYNICCFFNEIRKSYPDYHQKIHLIVDGAGYNKAHLVKEWAYVSNIELHYLPPYSPNLNPIERLWKVMNEQVRNNRYFADKHEFRDNVFKFFTTTLPDIADSLMSRINDHFQVLKTAS--
724	GC_00000004	core	Plum_EN01	818	16	167	32	0	0.899894	0.640805	0.748565			COG3335|COG3415	Transposase|Transposase	X	X	-----MEIIILAMKIFITSEQKIKLERLHDTTRDGQVRDRIKAILLASEGWSSVMIAQALRLHQTTVDRHISDYLNQGKLKSDNG------------------------------------------------------------------------------------------------------------------------------------------------------------------------------------------------------------------------------------------------------------------------------
727	GC_00000004	core	Plum_EN01	1356	16	167	32	0	0.899894	0.640805	0.748565			COG3335|COG3415	Transposase|Transposase	X	X	--------------------------------------------------------------------------------------------------------------------------------------------------------------------------------------------------------------------------------------------------------------------------------------------------------------MNEQVRNNRYFADEHEFRDKVFKFFTTTLPDIADSLMSRINDHFQVLKTAS--
722	GC_00000004	core	Plum_EN01	1357	16	167	32	0	0.899894	0.640805	0.748565			COG3335|COG3415	Transposase|Transposase	X	X	-----------------------------------------------------MMIAQALRLHQTTVDRHIS-----------------------------------------------------------------------------------------------------------------------YGWMRKGEKKTVKTTGSRTRLNILGALNLNAIGRTVFQEYQTINDDSICRFFNEIRKSYPDYHQKIHLIVDGAGYNKAHLVKEWAYVSNIE-------------------------------------------------------------------------
720	GC_00000004	core	Plum_EN01	1418	16	167	32	0	0.899894	0.640805	0.748565			COG3335|COG3415	Transposase|Transposase	X	X	-----MEIIILAMKIFITSEQKIKLERLHDTTRDGQVRDRIKAILLASEGWSSMMIAQALRLHQTTVDRHISDYLNHGKLKSGNGGSDSLLSREQTDFLINHLSQHLFHHTHEIVAYVAQLWKITFSIPGMNKWLHRQGFSYKKPCGVPHKFDVEKQQQFIEYYENLKVAAKDEPILFLDAVHPTQGTKLGYGWMRKGEKKTVKTTGSRTRLNILGALNLNAIGRTVFQEYQTINDYNICCFFNEIRKSYPDYHQKIHLIVDGAGYNKAHLVKEWAYVSNIELHYLPPYSPNLNPIERLWKVMNEQVRNNRYFADKHEFRDKVFKFFTTTLPDIADSLMSRINDHFQVLKTAS--
726	GC_00000004	core	Plum_EN01	1617	16	167	32	0	0.899894	0.640805	0.748565			COG3335|COG3415	Transposase|Transposase	X	X	#NAME?
723	GC_00000004	core	Plum_EN01	2021	16	167	32	0	0.899894	0.640805	0.748565			COG3335|COG3415	Transposase|Transposase	X	X	------------MKIFITDEQKAELEHFHHTCRDKRECDRIKAILLASEGWSSVMIAQALRLHETTVNCHISDYLNHRKLKPDNGDSQGYLSETQTQELIAYLTANLLPTTQAVIRLVEAWWDINYTVPGMS-------------------------------------------------------------------------------------------------------------------------------------------TTQWI-------------------------------------------------------------------------------
718	GC_00000004	core	Plum_EN01	2514	16	167	32	0	0.899894	0.640805	0.748565			COG3335|COG3415	Transposase|Transposase	X	X	-----MEIIILAMKIFITDEQKAELEHLHHTCRDKRECDRIKAVLLASEGWSSVMIAQALRLHEMTVNRHISDYLNQGKLKSDNGGSDSLLSQEQTDFLINHLSQHLFHHTHEIVAYVAQLWNITFSIPGMNKWLHRQGFSYKKPCGVPHKFDAEKQRQFIEYYENLKVTAKDEPILFLDAVHPTQGTKLSYGWMRKGEKKTVKTTGSRTRLNILGALNLNAIGRTVFQEYQTINDYNICCFFNEIRKSYPDYHQKIHLIVDGAGYNKAHLVKEWAYVSNIELHYLPPYSPNLNPIERLWKVMNEQVRNNRYFADKHEFRDNVFKFFTTTLPDIADSLMSRINDHFQVLKTAS--
728	GC_00000004	core	Plum_EN01	2886	16	167	32	0	0.899894	0.640805	0.748565			COG3335|COG3415	Transposase|Transposase	X	X	--------------------------------------------------------------------------------------------------------------------------------------------------------------------------------------------------------------------------------------------------------------------------------------------------------------MNEPVRNNRYFADKHEFRDKVFKFFTTTLPDIADSLMSGINDHFQVLKTAS--
730	GC_00000004	core	Plum_EN01	3866	16	167	32	0	0.899894	0.640805	0.748565							-----MEIIILAMKIFITSEQKIKLERLHDTTRD---------------------------------------------------------------------------------------------------------------------------------------------------------------------------------------------------------------------------------------------------------------------------------------------------------------------------------
719	GC_00000004	core	Plum_EN01	4489	16	167	32	0	0.899894	0.640805	0.748565			COG3335|COG3415	Transposase|Transposase	X	X	-----MEIIILAMKIFITSEQKIKLERLHDTTRDGQVRDRIKAILLASEGWSSVMIAQALRLHQTTVDRHISDYLNQGKLKSDNGGSDSLLSREQTDFLINHLSQHLFHHTHEIVAYVAQLWNITFSIPGMNKWLHRQGFSYKKPCGVPHKFDAEKQRQFIEYYENLKVTAKDEPILFLDAVHPTQGTKLGYGWMRKGEKKTVKTTGSRTRLNILGALNLNAIGRTVFQEYQTINDYNICCFFNEIRKSYPDYHQKIHLIVDGAGYNKAHLVKEWAYVSNIELHYLPPYSPNLNPIERLWKVMNEQVRNNRYFADKHEFRDNVFKFFTTTLPDIADSLMSRINDHFQVLKTAS--
725	GC_00000004	core	Plum_EN01	4737	16	167	32	0	0.899894	0.640805	0.748565			COG3335|COG3415	Transposase|Transposase	X	X	-----MEIIILAMKIFITSEQKIKLERLHDTTRDGQVRDRIKAILLASEGWSSVMIAQALRLHQTTVDRHISDYLNQGKLKSDNG------------------------------------------------------------------------------------------------------------------------------------------------------------------------------------------------------------------------------------------------------------------------------
732	GC_00000004	core	Plum_EN01	4820	16	167	32	0	0.899894	0.640805	0.748565							------------MKIFITSEQKIKLERLHDTTRD---------------------------------------------------------------------------------------------------------------------------------------------------------------------------------------------------------------------------------------------------------------------------------------------------------------------------------
729	GC_00000004	core	Plum_EN01	4845	16	167	32	0	0.899894	0.640805	0.748565			COG3335|COG3415	Transposase|Transposase	X	X	-----MEIIILAMKIFITDEQKAELEHLHHTCRD---------------------------------------------------------------------------------------------------------------------------------------------------------------------------------------------------------------------------------------------------------------------------------------------------------------------------------
731	GC_00000004	core	Plum_EN01	4862	16	167	32	0	0.899894	0.640805	0.748565							-----MEIIILAMKIFITSEQKIKLERLHDTTR----------------------------------------------------------------------------------------------------------------------------------------------------------------------------------------------------------------------------------------------------------------------------------------------------------------------------------
734	GC_00000004	core	Plum_HB13	2418	16	167	32	0	0.899894	0.640805	0.748565			COG3335|COG3415	Transposase|Transposase	X	X	-----------------------------------------------------MMIAQALRLHQTTVDRHIS-----------------------------------------------------------------------------------------------------------------------YGWMRKGEKKTVKTTGSRTRLNILGALNLNAIGRTVFQEYQTINDDSICRFFNEIRKSYPDYHQKIHLIVDGAGYNKAHLVKEWAYVSNIE-------------------------------------------------------------------------
737	GC_00000004	core	Plum_HB13	2419	16	167	32	0	0.899894	0.640805	0.748565			COG3335|COG3415	Transposase|Transposase	X	X	--------------------------------------------------------------------------------------------------------------------------------------------------------------------------------------------------------------------------------------------------------------------------------------------------------------MNEQVRNNRYFADEHEFRDKVFKFFTTTLPDIADSLMSRINDHFQVLKTAS--
735	GC_00000004	core	Plum_HB13	2638	16	167	32	0	0.899894	0.640805	0.748565			COG3335|COG3415	Transposase|Transposase	X	X	------------MKIFITDEQKAELEHFHHTCRDKRECDRIKAILLASEGWSSVMIAQALRLHETTVNCHISDYLNHRKLKPDNGDSQGYLSETQTQELIAYLTANLLPTTQAVIRLVEAWWDINYTVPGMS-------------------------------------------------------------------------------------------------------------------------------------------TTQWI-------------------------------------------------------------------------------
736	GC_00000004	core	Plum_HB13	3718	16	167	32	0	0.899894	0.640805	0.748565			COG3335|COG3415	Transposase|Transposase	X	X	#NAME?
733	GC_00000004	core	Plum_HB13	3801	16	167	32	0	0.899894	0.640805	0.748565			COG3335|COG3415	Transposase|Transposase	X	X	-----MEIIILAMKIFITSEQKIKLERLHDTTRDGQVRDRIKAILLASEGWSSVMIAQALRLHQTTVDRHISDYLNQGKLKSDNGGSDSLLSREQTDFLINHLSQHLFHHTHEIVAYVAQLWNITFSIPGMNKWLHRQGFSYKKPGGVPHKFDAEKQRQFIEYYENLKVTAKDEPILFLDAVHPTQGTKLGYGWMRKGEKKTVKTTGSRTRLNILGALNLNAIGRTVFQEYQTINDYNICCFFNEIRKSYPDYHQKIHLIVDGAGYNKAHLVKEWAYVSNIELHYLPPYSPNLNPIERLWKVMNEQVRNNRYFADKHEFRDNVFKFFTTTLPDIADSLMSRINDHFQVLKTAS--
738	GC_00000004	core	Plum_HB13	3935	16	167	32	0	0.899894	0.640805	0.748565			COG3335|COG3415	Transposase|Transposase	X	X	--------------------------------------------------------------------------------------------------------------------------------------------------------------------------------------------------------------------------------------------------------------------------------------------------------------MNEPVRNNRYFADKHEFRDKVFKFFTTTLPDIADSLMSGINDHFQVLKTAS--
740	GC_00000004	core	Plum_HB13	4120	16	167	32	0	0.899894	0.640805	0.748565							-----MEIIILAMKIFITDEQKAELEH----------------------------------------------------------------------------------------------------------------------------------------------------------------------------------------------------------------------------------------------------------------------------------------------------------------------------------------
739	GC_00000004	core	Plum_HB13	4635	16	167	32	0	0.899894	0.640805	0.748565							-----MEIIILAMKIFITDEQKAELEHL---------------------------------------------------------------------------------------------------------------------------------------------------------------------------------------------------------------------------------------------------------------------------------------------------------------------------------------
743	GC_00000004	core	Plum_HU23	23	16	167	32	0	0.899894	0.640805	0.748565			COG3335|COG3415	Transposase|Transposase	X	X	-----MEIIILAMKIFITSEQKIKLERLHDTTRDGQVRDRIKAILLASEGWSSVMIAQALRLHQTTVDRHIGDYLNQGKLQSDNGGSDNLLSRKQTDFLIDHLSQNLFHHTHEIVAYIAQLWNITFSIPRMNKWLHR--------------------------------------------------------------------------------------------------------------KSYPNYHQKIHLIVDGAGYNKTHLVKDWAYVNNIKLHYLPPYSPNLNPIERLWKVMNEHVRNNRYFADKHEFRDKVFKFFTTTLPDIADSLMSRINDHFQVLKTAS--
742	GC_00000004	core	Plum_HU23	289	16	167	32	0	0.899894	0.640805	0.748565			COG3335|COG3415	Transposase|Transposase	X	X	#NAME?
741	GC_00000004	core	Plum_HU23	292	16	167	32	0	0.899894	0.640805	0.748565			COG3335|COG3415	Transposase|Transposase	X	X	------------MKIFITDEQKAELEHLHHTCRDKRECDRIKAVLLASEGWSSVMIAQALRLHETTVNHHISDYLNHRKLKP---------------------------------------------------------------------------------------------------------------------------------------------------------------------------------------------------------------------------------------------------------------------------------
744	GC_00000004	core	Plum_IL9	866	16	167	32	0	0.899894	0.640805	0.748565			COG3335|COG3415	Transposase|Transposase	X	X	-----MEIIILAMKIFITDEQKAELEHLHHTCRDKRECDRIKAVLLASEGWSSVMIAQALRLHEMTVNRHISDYLNQGKLKSDNGGSDSLLSQEQTDFLINHLSQHLFHHTHEIVAYVAQLWNITFSIPGMNKWLHRQGFSYKKPCGVPHKFDAEKQRQFIEYYENLKVTAKDEPILFLDAVHPTQGTKLGYGWMRKGEKKTVKTTGSRTRLNILGALNLNAIGRTVFQEYQTINDYNICCFFNEIRKSYPDYHQKIHLIVDGAGYNKAHLVKEWAYVSNIELHYLPPYSPNLNPIERLWKVMNEQVRNNRYFADKHEFRDNVFKFFTTTLPDIADSLMSRINDHFQVLKTAS--
750	GC_00000004	core	Plum_IL9	1971	16	167	32	0	0.899894	0.640805	0.748565			COG3335|COG3415	Transposase|Transposase	X	X	--------------------------------------------------------------------------------------------------------------------------------------------------------------------------------------------------------------------------------------------------------------------------------------------------------------MNEQVRNNRYFADEHEFRDKVFKFFTTTLPDIADSLMSRINDHFQVLKTAS--
748	GC_00000004	core	Plum_IL9	1972	16	167	32	0	0.899894	0.640805	0.748565			COG3335|COG3415	Transposase|Transposase	X	X	-----------------------------------------------------MMIAQALRLHQTTVDRHIS-----------------------------------------------------------------------------------------------------------------------YGWMRKGEKKTVKTTGSRTRLNILGALNLNAIGRTVFQEYQTINDDSICRFFNEIRKSYPDYHQKIHLIVDGAGYNKAHLVKEWAYVSNIE-------------------------------------------------------------------------
747	GC_00000004	core	Plum_IL9	2033	16	167	32	0	0.899894	0.640805	0.748565			COG3335|COG3415	Transposase|Transposase	X	X	-----MEIIILAMKIFITSEQKIKLERLHDTTRDGQVRDRIKAILLASEGWSSMMIAQALRLHQTTVDRHISDYLNHGKLKSGNGGSDSLLSREQTDFLINHLSQHLFHHTHEIVAYVAQLWKITFSIPGMNKWLHRQGFSYKKPCGVPHKFDVEKQQQFIEYYENLKVAAKDEPILFLDAVHPTQGTKLGYGWMRKGEKKTVKTTGSRTRLNILGALNLNAIGRTVFQEYQTINDYNICCFFNEIRKSYPDYHQKIHLIVDGAGYNKAHLVKEWAYVSNIELHYLPPYSPNLNPIERLWKVMNEQVRNNRYFADKHEFRDKVFKFFTTTLPDIADSLMSRINDHFQVLKTAS--
749	GC_00000004	core	Plum_IL9	2078	16	167	32	0	0.899894	0.640805	0.748565			COG3335|COG3415	Transposase|Transposase	X	X	------------MKIFITDEQKAELEHFHHTCRDKRECDRIKAILLASEGWSSVMIAQALRLHETTVNCHISDYLNHRKLKPDNGDSQGYLSETQTQELIAYLTANLLPTTQAVIRLVEAWWDINYTVPGMS-------------------------------------------------------------------------------------------------------------------------------------------TTQWI-------------------------------------------------------------------------------
751	GC_00000004	core	Plum_IL9	2993	16	167	32	0	0.899894	0.640805	0.748565			COG3335|COG3415	Transposase|Transposase	X	X	--------------------------------------------------------------------------------------------------------------------------------------------------------------------------------------------------------------------------------------------------------------------------------------------------------------MNEPVRNNRYFADKHEFRDKVFKFFTTTLPDIADSLMSGINDHFQVLKTAS--
753	GC_00000004	core	Plum_IL9	3854	16	167	32	0	0.899894	0.640805	0.748565			COG3335|COG3415	Transposase|Transposase	X	X	-----MEIIILAMKIFITSEQKIKLERLHDTTRDGQVR-----------------------------------------------------------------------------------------------------------------------------------------------------------------------------------------------------------------------------------------------------------------------------------------------------------------------------
746	GC_00000004	core	Plum_IL9	4509	16	167	32	0	0.899894	0.640805	0.748565			COG3335|COG3415	Transposase|Transposase	X	X	-----MEIIILAMKIFITSEQKIKLERLHDTTRDGQVRDRIKAILLASEGWSSVMIAQALRLHQTTVDRHISDYLNQGKLQSDNGGSDSLLSREQTDFLINHLSQHLFHHTHEIVAYVAQLWNITFSIPGMNKWLHRQGFSYKKPGGVPHKFDAEKQRQFIEYYENLKVTAKDEPILFLDAVHPTQGTKLGYGWMRKGEKKTVKTTGSRTRLNILGALNLNAIGRTVFQEYQTINDYNICCFFNEIRKSYPDYHQKIHLIVDGAGYNKAHLVKEWAYVSNIELHYLPPYSPNLNPIERLWKVMNEQVRNNRYFADKHEFRDNVFKFFTTTLPDIADSLMSRINDHFQVLKTAS--
755	GC_00000004	core	Plum_IL9	4735	16	167	32	0	0.899894	0.640805	0.748565			COG3335|COG3415	Transposase|Transposase	X	X	------------MKIFITSEQKIKLERLHDTTRDGQVR-----------------------------------------------------------------------------------------------------------------------------------------------------------------------------------------------------------------------------------------------------------------------------------------------------------------------------
745	GC_00000004	core	Plum_IL9	4806	16	167	32	0	0.899894	0.640805	0.748565			COG3335|COG3415	Transposase|Transposase	X	X	-----MEIIILAMKIFITSEQKIKLERLHDTTRDGQVRDRIKAILLASEGWSSVMIAQALRLHQTTVDRHISDYLNQGKLKSDNGGSDSLLSREQTDFLINHLSQHLFHHTHEIVAYVAQLWNITFSIPGMNKWLHRQGFSYKKPCGVPHKFDAEKQRQFIEYYENLKVTAKDEPILFLDAVHPTQGTKLSYGWMRKGEKKTVKTTGSRTRLNILGALNLNAIGRTVFQEYQTINDYNICCFFNEIRKSYPDYHQKIHLIVDGAGYNKAHLVKEWAYVSNIELHYLPPYSPNLNPIERLWKVMNEQVRNNRYFADKHEFRDNVFKFFTTTLPDIADSLMSRINDHFQVLKTAS--
756	GC_00000004	core	Plum_IL9	4814	16	167	32	0	0.899894	0.640805	0.748565			COG3335|COG3415	Transposase|Transposase	X	X	------------MKIFITSEQKIKLERLHDTTRDGQVR-----------------------------------------------------------------------------------------------------------------------------------------------------------------------------------------------------------------------------------------------------------------------------------------------------------------------------
752	GC_00000004	core	Plum_IL9	4835	16	167	32	0	0.899894	0.640805	0.748565			COG3335|COG3415	Transposase|Transposase	X	X	-----MEIIILAMKIFITDEQKAELEHLHHTCRD---------------------------------------------------------------------------------------------------------------------------------------------------------------------------------------------------------------------------------------------------------------------------------------------------------------------------------
754	GC_00000004	core	Plum_IL9	4849	16	167	32	0	0.899894	0.640805	0.748565							-----MEIIILAMKIFITSEQKIKLERLHDTTR----------------------------------------------------------------------------------------------------------------------------------------------------------------------------------------------------------------------------------------------------------------------------------------------------------------------------------
759	GC_00000004	core	Plum_IT41	76	16	167	32	0	0.899894	0.640805	0.748565			COG3335|COG3415	Transposase|Transposase	X	X	#NAME?
761	GC_00000004	core	Plum_IT41	1756	16	167	32	0	0.899894	0.640805	0.748565			COG3335|COG3415	Transposase|Transposase	X	X	--------------------------------------------------------------------------------------------------------------------------------------------------------------------------------------------------------------------------------------------------------------------------------------------------------------MNEPVRNNRYFADKHEFRDKVFKFFTTTLPDIADSLMSGINDHFQVLKTAS--
762	GC_00000004	core	Plum_IT41	1789	16	167	32	0	0.899894	0.640805	0.748565							-----MEIIILAMKIFITDEQKAELEHL---------------------------------------------------------------------------------------------------------------------------------------------------------------------------------------------------------------------------------------------------------------------------------------------------------------------------------------
757	GC_00000004	core	Plum_IT41	2214	16	167	32	0	0.899894	0.640805	0.748565			COG3335|COG3415	Transposase|Transposase	X	X	-----------------------------------------------------MMIAQALRLHQTTVDRHIS-----------------------------------------------------------------------------------------------------------------------YGWMRKGEKKTVKTTGSRTRLNILGALNLNAIGRTVFQEYQTINDDSICRFFNEIRKSYPDYHQKIHLIVDGAGYNKAHLVKEWAYVSNIE-------------------------------------------------------------------------
760	GC_00000004	core	Plum_IT41	2215	16	167	32	0	0.899894	0.640805	0.748565			COG3335|COG3415	Transposase|Transposase	X	X	--------------------------------------------------------------------------------------------------------------------------------------------------------------------------------------------------------------------------------------------------------------------------------------------------------------MNEQVRNNRYFADEHEFRDKVFKFFTTTLPDIADSLMSRINDHFQVLKTAS--
758	GC_00000004	core	Plum_IT41	3117	16	167	32	0	0.899894	0.640805	0.748565			COG3335|COG3415	Transposase|Transposase	X	X	------------MKIFITDEQKAELEHFHHTCRDKRECDRIKAILLASEGWSSVMIAQALRLHETTVNCHISDYLNHRKLKPDNGDSQGYLSETQTQELIAYLTANLLPTTQAVIRLVEAWWDINYTVPGMS-------------------------------------------------------------------------------------------------------------------------------------------TTQWI-------------------------------------------------------------------------------
764	GC_00000004	core	Plum_IT41	4322	16	167	32	0	0.899894	0.640805	0.748565							-----MEIIILAMKIFITDEQKAELEH----------------------------------------------------------------------------------------------------------------------------------------------------------------------------------------------------------------------------------------------------------------------------------------------------------------------------------------
763	GC_00000004	core	Plum_IT41	4662	16	167	32	0	0.899894	0.640805	0.748565							-----MEIIILAMKIFITDEQKAELEHL---------------------------------------------------------------------------------------------------------------------------------------------------------------------------------------------------------------------------------------------------------------------------------------------------------------------------------------
769	GC_00000004	core	Plum_PB455	140	16	167	32	0	0.899894	0.640805	0.748565			COG3335|COG3415	Transposase|Transposase	X	X	--------------------------------------------------------------------------------------------------------------------------------------------------------------------------------------------------------------------------------------------------------------------------------------------------------------MNEQVRNNRYFADKHEFRDKVFKFFTTTLPDIADSLMSRINDHFQVLKTAS--
765	GC_00000004	core	Plum_PB455	141	16	167	32	0	0.899894	0.640805	0.748565			COG3335|COG3415	Transposase|Transposase	X	X	-----MEIIILAMKIFITSEQKIKLERLHDTTRDGQVRDRIKAILLASEGWSSVMIAQALRLHQTTVDRHIGDYLNQGKLKSDNGGSDSLLSREQTDFLINHLSQNLFHHTHEIVAYVAQLWDITFSIPGMNKWLHRQGFSYKKPCGVPHKFNAEKQRQFIEYYENLKVTAKDEPLLFLDAVHPTQGTKLSYGWMRKGEKKTVKTTGSRTRLNILGALNLNAIGHTVFQEYQTLNDYNICCFFNEIRKSYPNYHQKIHLIVDGAGYNKAHLVKEWAYVSNIE-------------------------------------------------------------------------
770	GC_00000004	core	Plum_PB455	1244	16	167	32	0	0.899894	0.640805	0.748565			COG3335|COG3415	Transposase|Transposase	X	X	--------------------------------------------------------------------------------------------------------------------------------------------------------------------------------------------------------------------------------------------------------------------------------------------------------------MNESVRNNRYFADKHEFRDKVFKFFTTTLPDIADSLLSGINDHFQVLKTAS--
768	GC_00000004	core	Plum_PB455	2404	16	167	32	0	0.899894	0.640805	0.748565			COG3335|COG3415	Transposase|Transposase	X	X	-----METIILAMKIFITSEQKIKLERLHDTTRDGQVRDRIKAILLASEGWSSVMIAQALRLHQTTVDRHIGDYLNQGKLQSDNGG-----------LIVYFLENKLIF------------------------------------------------------------------------------------------------------------------------------------------------------------------------------------------------------------------------------------------------------
766	GC_00000004	core	Plum_PB455	2405	16	167	32	0	0.899894	0.640805	0.748565			COG3335|COG3415	Transposase|Transposase	X	X	------------------------------------------------------------------------------------------------------------------MAYVAQLWNITFSIPGMNKWLHRQGFSYKKPCGIPHKFEAEKQRQFIEYYENLKVAAKDAPILFLDAVHPIQGTKLGYGWIRKGEKKTVKTTGSRTRLNILGALNLNAIGRTVFQEYQTINDYNICRFFNEIRKSYPNYHQKIHLIVDGAGYNKAHLVKEWAYVSNIELHYLPPYSSNLNPIERLWKVMNEHVRNNRYFADKHEFRDKVFKFFTTTLPDIADSLTSRINDHFQVLKTAS--
771	GC_00000004	core	Plum_PB455	2407	16	167	32	0	0.899894	0.640805	0.748565			COG3335|COG3415	Transposase|Transposase	X	X	#NAME?
767	GC_00000004	core	Plum_PB455	3893	16	167	32	0	0.899894	0.640805	0.748565			COG3335|COG3415	Transposase|Transposase	X	X	-----MEIIILTMKIFITDEQKAELEHLHHTCRDKRECDRIKAVLLASEGWSSVMIAQALRLHETTVNRHISDYLNHRKLKPENGGSQSYLSETQTQELIAYLTANLLPP-----------------------------------------------------------------------------------------------------------------------------------------------HRRLSVLSKRDGIS------------------VTPFPA----------------------------------------------------------------
772	GC_00000004	core	Plum_PT11	3795	16	167	32	0	0.899894	0.640805	0.748565			COG3335|COG3415	Transposase|Transposase	X	X	------------------------------------------------------MIAQVLRLHQTTVDRYISDYLNQGKLKSDNGG-----------LIVYFLESKLIF------------------------------------------------------------------------------------------------------------------------------------------------------------------------------------------------------------------------------------------------------
773	GC_00000004	core	Plum_PT11	3796	16	167	32	0	0.899894	0.640805	0.748565			COG3335|COG3415	Transposase|Transposase	X	X	------------MKIFITSEQKIKLERLHDTTCDGQVRDRIKAILLASEG--------------------------------------------------------------------------------------------------------------------------------------------------------------------------------------------------------------------------------------------------------------------------GEFRDDS--------PGIAAPSDHR--------------
774	GC_00000004	core	Plum_TT01	317	16	167	32	0	0.899894	0.640805	0.748565			COG3335|COG3415	Transposase|Transposase	X	X	-----MEIIILAMKIFITDEQKAELEHLHHTCRDKRECDRIKAVLLASEGWSSVMIAQALRLHEMTVNRHISDYLNQGKLKSDNGGSDSLLSQEQTDFLINHLSQHLFHHTHEIVAYVAQLWNITFSIPGMNKWLHRQGFSYKKPCGVPHKFDAEKQRQFIEYYENLKVTAKDEPILFLDAVHPTQGTKLGYGWMRKGEKKTVKTTGSRTRLNILGALNLNAIGRTVFQEYQTINDYNICCFFNEIRKSYPDYHQKIHLIVDGAGYNKAHLVKEWAYVSNIELHYLPPYSPNLNPIERLWKVMNEQVRNNRYFADKHEFRDNVFKFFTTTLPDIADSLMSRINDHFQVLKTAS--
775	GC_00000004	core	Plum_TT01	334	16	167	32	0	0.899894	0.640805	0.748565			COG3335|COG3415	Transposase|Transposase	X	X	-----MEIIILAMKIFITDEQKAELEHLHHTCRDKRECDRIKAVLLASEGWSSVMIAQALRLHEMTVNRHISDYLNQGKLKSDNGGSDSLLSQEQTDFLINHLSQHLFHHTHEIVAYVAQLWNITFSIPGMNKWLHRQGFSYKKPCGVPHKFDAEKQRQFIEYYENLKVTAKDEPILFLDAVHPTQGTKLGYGWMRKGEKKTVKTTGSRTRLNILGALNLNAIGRTVFQEYQTINDYNICCFFNEIRKSYPDYHQKIHLIVDGAGYNKAHLVKEWAYVSNIELHYLPPYSPNLNPIERLWKVMNEQVRNNRYFADKHEFRDNVFKFFTTTLPDIADSLMSRINDHFQVLKTAS--
776	GC_00000004	core	Plum_TT01	464	16	167	32	0	0.899894	0.640805	0.748565			COG3335|COG3415	Transposase|Transposase	X	X	-----MEIIILAMKIFITDEQKAELEHLHHTCRDKRECDRIKAVLLASEGWSSVMIAQALRLHEMTVNRHISDYLNQGKLKSDNGGSDSLLSQEQTDFLINHLSQHLFHHTHEIVAYVAQLWNITFSIPGMNKWLHRQGFSYKKPCGVPHKFDAEKQRQFIEYYENLKVTAKDEPILFLDAVHPTQGTKLGYGWMRKGEKKTVKTTGSRTRLNILGALNLNAIGRTVFQEYQTINDYNICCFFNEIRKSYPDYHQKIHLIVDGAGYNKAHLVKEWAYVSNIELHYLPPYSPNLNPIERLWKVMNEQVRNNRYFADKHEFRDNVFKFFTTTLPDIADSLMSRINDHFQVLKTAS--
777	GC_00000004	core	Plum_TT01	707	16	167	32	0	0.899894	0.640805	0.748565			COG3335|COG3415	Transposase|Transposase	X	X	-----MEIIILAMKIFITDEQKAELEHLHHTCRDKRECDRIKAVLLASEGWSSVMIAQALRLHEMTVNRHISDYLNQGKLKSDNGGSDSLLSQEQTDFLINHLSQHLFHHTHEIVAYVAQLWNITFSIPGMNKWLHRQGFSYKKPCGVPHKFDAEKQRQFIEYYENLKVTAKDEPILFLDAVHPTQGTKLGYGWMRKGEKKTVKTTGSRTRLNILGALNLNAIGRTVFQEYQTINDYNICCFFNEIRKSYPDYHQKIHLIVDGAGYNKAHLVKEWAYVSNIELHYLPPYSPNLNPIERLWKVMNEQVRNNRYFADKHEFRDNVFKFFTTTLPDIADSLMSRINDHFQVLKTAS--
778	GC_00000004	core	Plum_TT01	1392	16	167	32	0	0.899894	0.640805	0.748565			COG3335|COG3415	Transposase|Transposase	X	X	-----MEIIILAMKIFITDEQKAELEHLHHTCRDKRECDRIKAVLLASEGWSSVMIAQALRLHEMTVNRHISDYLNQGKLKSDNGGSDSLLSQEQTDFLINHLSQHLFHHTHEIVAYVAQLWNITFSIPGMNKWLHRQGFSYKKPCGVPHKFDAEKQRQFIEYYENLKVTAKDEPILFLDAVHPTQGTKLGYGWMRKGEKKTVKTTGSRTRLNILGALNLNAIGRTVFQEYQTINDYNICCFFNEIRKSYPDYHQKIHLIVDGAGYNKAHLVKEWAYVSNIELHYLPPYSPNLNPIERLWKVMNEQVRNNRYFADKHEFRDNVFKFFTTTLPDIADSLMSRINDHFQVLKTAS--
779	GC_00000004	core	Plum_TT01	1667	16	167	32	0	0.899894	0.640805	0.748565			COG3335|COG3415	Transposase|Transposase	X	X	-----MEIIILAMKIFITDEQKAELEHLHHTCRDKRECDRIKAVLLASEGWSSVMIAQALRLHEMTVNRHISDYLNQGKLKSDNGGSDSLLSQEQTDFLINHLSQHLFHHTHEIVAYVAQLWNITFSIPGMNKWLHRQGFSYKKPCGVPHKFDAEKQRQFIEYYENLKVTAKDEPILFLDAVHPTQGTKLGYGWMRKGEKKTVKTTGSRTRLNILGALNLNAIGRTVFQEYQTINDYNICCFFNEIRKSYPDYHQKIHLIVDGAGYNKAHLVKEWAYVSNIELHYLPPYSPNLNPIERLWKVMNEQVRNNRYFADKHEFRDNVFKFFTTTLPDIADSLMSRINDHFQVLKTAS--
794	GC_00000004	core	Plum_TT01	1756	16	167	32	0	0.899894	0.640805	0.748565			COG3335|COG3415	Transposase|Transposase	X	X	-----MEIIILAMKIFITSEQKIKLERLHDTTRDGQVRDRIKAILLASEGWSSVMIAQALRLHQTTVDRHISDYLNQGKLKSDNGGSDSLLSREQTDFLINHLSQHLFHHTHEIVAYVAQLWNITFSIPGMNKWLHRQGFSYKKPCGVPHKFDAEKQRQFIEYYENLKVTAKDEPILFLDAVHPTQGTKLSYGWMRKGEKKTVKTTGSRTRLNILGALNLNAIGRTVFQEYQTINDYNICCFFNEIRKSYPDYHQKIHLIVDGAGYNKAHLVKEWAYVSNIELHYLPPYSPNLNPIERLWKVMNEQVRNNRYFADKHEFRDNVFKFFTTTLPDIADSLMSRINDHFQVLKTAS--
795	GC_00000004	core	Plum_TT01	2017	16	167	32	0	0.899894	0.640805	0.748565			COG3335|COG3415	Transposase|Transposase	X	X	-----MEIIILAMKIFITSEQKIKLERLHDTTRDGQVRDRIKAILLASEGWSSVMIAQALRLHQTTVDRHISDYLNQGKLKSDNGGSDSLLSREQTDFLINHLSQHLFHHTHEIVAYVAQLWNITFSIPGMNKWLHRQGFSYKKPCGVPHKFDAEKQRQFIEYYENLKVTAKDEPILFLDAVHPTQGTKLSYGWMRKGEKKTVKTTGSRTRLNILGALNLNAIGRTVFQEYQTINDYNICCFFNEIRKSYPDYHQKIHLIVDGAGYNKAHLVKEWAYVSNIELHYLPPYSPNLNPIERLWKVMNEQVRNNRYFADKHEFRDNVFKFFTTTLPDIADSLMSRINDHFQVLKTAS--
805	GC_00000004	core	Plum_TT01	2201	16	167	32	0	0.899894	0.640805	0.748565			COG3335|COG3415	Transposase|Transposase	X	X	--------------------------------------------------------------------------------------------------------------------------------------------------------------------------------------------------------------------------------------------------------------------------------------------------------------MNEPVRNNRYFADKHEFRDKVFKFFTTTLPDIADSLMSGINDHFQVLKTAS--
796	GC_00000004	core	Plum_TT01	2284	16	167	32	0	0.899894	0.640805	0.748565			COG3335|COG3415	Transposase|Transposase	X	X	-----MEIIILAMKIFITSEQKIKLERLHDTTRDGQVRDRIKAILLASEGWSSVMIAQALRLHQTTVDRHISDYLNQGKLKSDNGGSDSLLSREQTDFLINHLSQHLFHHTHEIVAYVAQLWNITFSIPGMNKWLHRQGFSYKKPCGVPHKFDAEKQRQFIEYYENLKVTAKDEPILFLDAVHPTQGTKLSYGWMRKGEKKTVKTTGSRTRLNILGALNLNAIGRTVFQEYQTINDYNICCFFNEIRKSYPDYHQKIHLIVDGAGYNKAHLVKEWAYVSNIELHYLPPYSPNLNPIERLWKVMNEQVRNNRYFADKHEFRDNVFKFFTTTLPDIADSLMSRINDHFQVLKTAS--
780	GC_00000004	core	Plum_TT01	2381	16	167	32	0	0.899894	0.640805	0.748565			COG3335|COG3415	Transposase|Transposase	X	X	-----MEIIILAMKIFITDEQKAELEHLHHTCRDKRECDRIKAVLLASEGWSSVMIAQALRLHEMTVNRHISDYLNQGKLKSDNGGSDSLLSQEQTDFLINHLSQHLFHHTHEIVAYVAQLWNITFSIPGMNKWLHRQGFSYKKPCGVPHKFDAEKQRQFIEYYENLKVTAKDEPILFLDAVHPTQGTKLGYGWMRKGEKKTVKTTGSRTRLNILGALNLNAIGRTVFQEYQTINDYNICCFFNEIRKSYPDYHQKIHLIVDGAGYNKAHLVKEWAYVSNIELHYLPPYSPNLNPIERLWKVMNEQVRNNRYFADKHEFRDNVFKFFTTTLPDIADSLMSRINDHFQVLKTAS--
781	GC_00000004	core	Plum_TT01	2705	16	167	32	0	0.899894	0.640805	0.748565			COG3335|COG3415	Transposase|Transposase	X	X	-----MEIIILAMKIFITDEQKAELEHLHHTCRDKRECDRIKAVLLASEGWSSVMIAQALRLHEMTVNRHISDYLNQGKLKSDNGGSDSLLSQEQTDFLINHLSQHLFHHTHEIVAYVAQLWNITFSIPGMNKWLHRQGFSYKKPCGVPHKFDAEKQRQFIEYYENLKVTAKDEPILFLDAVHPTQGTKLGYGWMRKGEKKTVKTTGSRTRLNILGALNLNAIGRTVFQEYQTINDYNICCFFNEIRKSYPDYHQKIHLIVDGAGYNKAHLVKEWAYVSNIELHYLPPYSPNLNPIERLWKVMNEQVRNNRYFADKHEFRDNVFKFFTTTLPDIADSLMSRINDHFQVLKTAS--
797	GC_00000004	core	Plum_TT01	2930	16	167	32	0	0.899894	0.640805	0.748565			COG3335|COG3415	Transposase|Transposase	X	X	-----MEIIILAMKIFITSEQKIKLERLHDTTRDGQVRDRIKAILLASEGWSSVMIAQALRLHQTTVDRHISDYLNQGKLKSDNGGSDSLLSREQTDFLINHLSQHLFHHTHEIVAYVAQLWNITFSIPGMNKWLHRQGFSYKKPCGVPHKFDAEKQRQFIEYYENLKVTAKDEPILFLDAVHPTQGTKLSYGWMRKGEKKTVKTTGSRTRLNILGALNLNAIGRTVFQEYQTINDYNICCFFNEIRKSYPDYHQKIHLIVDGAGYNKAHLVKEWAYVSNIELHYLPPYSPNLNPIERLWKVMNEQVRNNRYFADKHEFRDNVFKFFTTTLPDIADSLMSRINDHFQVLKTAS--
782	GC_00000004	core	Plum_TT01	3117	16	167	32	0	0.899894	0.640805	0.748565			COG3335|COG3415	Transposase|Transposase	X	X	-----MEIIILAMKIFITDEQKAELEHLHHTCRDKRECDRIKAVLLASEGWSSVMIAQALRLHEMTVNRHISDYLNQGKLKSDNGGSDSLLSQEQTDFLINHLSQHLFHHTHEIVAYVAQLWNITFSIPGMNKWLHRQGFSYKKPCGVPHKFDAEKQRQFIEYYENLKVTAKDEPILFLDAVHPTQGTKLGYGWMRKGEKKTVKTTGSRTRLNILGALNLNAIGRTVFQEYQTINDYNICCFFNEIRKSYPDYHQKIHLIVDGAGYNKAHLVKEWAYVSNIELHYLPPYSPNLNPIERLWKVMNEQVRNNRYFADKHEFRDNVFKFFTTTLPDIADSLMSRINDHFQVLKTAS--
783	GC_00000004	core	Plum_TT01	3243	16	167	32	0	0.899894	0.640805	0.748565			COG3335|COG3415	Transposase|Transposase	X	X	-----MEIIILAMKIFITDEQKAELEHLHHTCRDKRECDRIKAVLLASEGWSSVMIAQALRLHEMTVNRHISDYLNQGKLKSDNGGSDSLLSQEQTDFLINHLSQHLFHHTHEIVAYVAQLWNITFSIPGMNKWLHRQGFSYKKPCGVPHKFDAEKQRQFIEYYENLKVTAKDEPILFLDAVHPTQGTKLGYGWMRKGEKKTVKTTGSRTRLNILGALNLNAIGRTVFQEYQTINDYNICCFFNEIRKSYPDYHQKIHLIVDGAGYNKAHLVKEWAYVSNIELHYLPPYSPNLNPIERLWKVMNEQVRNNRYFADKHEFRDNVFKFFTTTLPDIADSLMSRINDHFQVLKTAS--
793	GC_00000004	core	Plum_TT01	3274	16	167	32	0	0.899894	0.640805	0.748565			COG3335|COG3415	Transposase|Transposase	X	X	-----MEIIILAMKIFITDEQKAELEHLHHTCRDKRECDRIKAVLLASEGWSSVMIAQALRLHEMTVNRHISDYLNQGKLKSDNGGSDSLLSREQTDFLINHLSQHLFHHTHEIVAYVAQLWNITFSIPGMNKWLHRQGFSYKKPCGVPHKFDAEKQRQFIEYYENLKVTAKDEPILFLDAVHPTQGTKLSYGWMRKGEKKTVKTTGSRTRLNILGALNLNAIGRTVFQEYQTINDYNICCFFNEIRKSYPDYHQKIHLIVDGAGYNKAHLVKEWAYVSNIELHYLPPYSPNLNPIERLWKVMNEQVRNNRYFADKHEFRDNVFKFFTTTLPDIADSLMSRINDHFQVLKTAS--
784	GC_00000004	core	Plum_TT01	3326	16	167	32	0	0.899894	0.640805	0.748565			COG3335|COG3415	Transposase|Transposase	X	X	-----MEIIILAMKIFITDEQKAELEHLHHTCRDKRECDRIKAVLLASEGWSSVMIAQALRLHEMTVNRHISDYLNQGKLKSDNGGSDSLLSQEQTDFLINHLSQHLFHHTHEIVAYVAQLWNITFSIPGMNKWLHRQGFSYKKPCGVPHKFDAEKQRQFIEYYENLKVTAKDEPILFLDAVHPTQGTKLGYGWMRKGEKKTVKTTGSRTRLNILGALNLNAIGRTVFQEYQTINDYNICCFFNEIRKSYPDYHQKIHLIVDGAGYNKAHLVKEWAYVSNIELHYLPPYSPNLNPIERLWKVMNEQVRNNRYFADKHEFRDNVFKFFTTTLPDIADSLMSRINDHFQVLKTAS--
785	GC_00000004	core	Plum_TT01	3454	16	167	32	0	0.899894	0.640805	0.748565			COG3335|COG3415	Transposase|Transposase	X	X	-----MEIIILAMKIFITDEQKAELEHLHHTCRDKRECDRIKAVLLASEGWSSVMIAQALRLHEMTVNRHISDYLNQGKLKSDNGGSDSLLSQEQTDFLINHLSQHLFHHTHEIVAYVAQLWNITFSIPGMNKWLHRQGFSYKKPCGVPHKFDAEKQRQFIEYYENLKVTAKDEPILFLDAVHPTQGTKLGYGWMRKGEKKTVKTTGSRTRLNILGALNLNAIGRTVFQEYQTINDYNICCFFNEIRKSYPDYHQKIHLIVDGAGYNKAHLVKEWAYVSNIELHYLPPYSPNLNPIERLWKVMNEQVRNNRYFADKHEFRDNVFKFFTTTLPDIADSLMSRINDHFQVLKTAS--
786	GC_00000004	core	Plum_TT01	3538	16	167	32	0	0.899894	0.640805	0.748565			COG3335|COG3415	Transposase|Transposase	X	X	-----MEIIILAMKIFITDEQKAELEHLHHTCRDKRECDRIKAVLLASEGWSSVMIAQALRLHEMTVNRHISDYLNQGKLKSDNGGSDSLLSQEQTDFLINHLSQHLFHHTHEIVAYVAQLWNITFSIPGMNKWLHRQGFSYKKPCGVPHKFDAEKQRQFIEYYENLKVTAKDEPILFLDAVHPTQGTKLGYGWMRKGEKKTVKTTGSRTRLNILGALNLNAIGRTVFQEYQTINDYNICCFFNEIRKSYPDYHQKIHLIVDGAGYNKAHLVKEWAYVSNIELHYLPPYSPNLNPIERLWKVMNEQVRNNRYFADKHEFRDNVFKFFTTTLPDIADSLMSRINDHFQVLKTAS--
787	GC_00000004	core	Plum_TT01	3684	16	167	32	0	0.899894	0.640805	0.748565			COG3335|COG3415	Transposase|Transposase	X	X	-----MEIIILAMKIFITDEQKAELEHLHHTCRDKRECDRIKAVLLASEGWSSVMIAQALRLHEMTVNRHISDYLNQGKLKSDNGGSDSLLSQEQTDFLINHLSQHLFHHTHEIVAYVAQLWNITFSIPGMNKWLHRQGFSYKKPCGVPHKFDAEKQRQFIEYYENLKVTAKDEPILFLDAVHPTQGTKLGYGWMRKGEKKTVKTTGSRTRLNILGALNLNAIGRTVFQEYQTINDYNICCFFNEIRKSYPDYHQKIHLIVDGAGYNKAHLVKEWAYVSNIELHYLPPYSPNLNPIERLWKVMNEQVRNNRYFADKHEFRDNVFKFFTTTLPDIADSLMSRINDHFQVLKTAS--
788	GC_00000004	core	Plum_TT01	3690	16	167	32	0	0.899894	0.640805	0.748565			COG3335|COG3415	Transposase|Transposase	X	X	-----MEIIILAMKIFITDEQKAELEHLHHTCRDKRECDRIKAVLLASEGWSSVMIAQALRLHEMTVNRHISDYLNQGKLKSDNGGSDSLLSQEQTDFLINHLSQHLFHHTHEIVAYVAQLWNITFSIPGMNKWLHRQGFSYKKPCGVPHKFDAEKQRQFIEYYENLKVTAKDEPILFLDAVHPTQGTKLGYGWMRKGEKKTVKTTGSRTRLNILGALNLNAIGRTVFQEYQTINDYNICCFFNEIRKSYPDYHQKIHLIVDGAGYNKAHLVKEWAYVSNIELHYLPPYSPNLNPIERLWKVMNEQVRNNRYFADKHEFRDNVFKFFTTTLPDIADSLMSRINDHFQVLKTAS--
798	GC_00000004	core	Plum_TT01	3915	16	167	32	0	0.899894	0.640805	0.748565			COG3335|COG3415	Transposase|Transposase	X	X	-----MEIIILAMKIFITSEQKIKLERLHDTTRDGQVRDRIKAILLASEGWSSVMIAQALRLHQTTVDRHISDYLNQGKLKSDNGGSDSLLSREQTDFLINHLSQHLFHHTHEIVAYVAQLWNITFSIPGMNKWLHRQGFSYKKPCGVPHKFDAEKQRQFIEYYENLKVTAKDEPILFLDAVHPTQGTKLSYGWMRKGEKKTVKTTGSRTRLNILGALNLNAIGRTVFQEYQTINDYNICCFFNEIRKSYPDYHQKIHLIVDGAGYNKAHLVKEWAYVSNIELHYLPPYSPNLNPIERLWKVMNEQVRNNRYFADKHEFRDNVFKFFTTTLPDIADSLMSRINDHFQVLKTAS--
789	GC_00000004	core	Plum_TT01	4075	16	167	32	0	0.899894	0.640805	0.748565			COG3335|COG3415	Transposase|Transposase	X	X	-----MEIIILAMKIFITDEQKAELEHLHHTCRDKRECDRIKAVLLASEGWSSVMIAQALRLHEMTVNRHISDYLNQGKLKSDNGGSDSLLSQEQTDFLINHLSQHLFHHTHEIVAYVAQLWNITFSIPGMNKWLHRQGFSYKKPCGVPHKFDAEKQRQFIEYYENLKVTAKDEPILFLDAVHPTQGTKLGYGWMRKGEKKTVKTTGSRTRLNILGALNLNAIGRTVFQEYQTINDYNICCFFNEIRKSYPDYHQKIHLIVDGAGYNKAHLVKEWAYVSNIELHYLPPYSPNLNPIERLWKVMNEQVRNNRYFADKHEFRDNVFKFFTTTLPDIADSLMSRINDHFQVLKTAS--
790	GC_00000004	core	Plum_TT01	4101	16	167	32	0	0.899894	0.640805	0.748565			COG3335|COG3415	Transposase|Transposase	X	X	-----MEIIILAMKIFITDEQKAELEHLHHTCRDKRECDRIKAVLLASEGWSSVMIAQALRLHEMTVNRHISDYLNQGKLKSDNGGSDSLLSQEQTDFLINHLSQHLFHHTHEIVAYVAQLWNITFSIPGMNKWLHRQGFSYKKPCGVPHKFDAEKQRQFIEYYENLKVTAKDEPILFLDAVHPTQGTKLGYGWMRKGEKKTVKTTGSRTRLNILGALNLNAIGRTVFQEYQTINDYNICCFFNEIRKSYPDYHQKIHLIVDGAGYNKAHLVKEWAYVSNIELHYLPPYSPNLNPIERLWKVMNEQVRNNRYFADKHEFRDNVFKFFTTTLPDIADSLMSRINDHFQVLKTAS--
800	GC_00000004	core	Plum_TT01	4303	16	167	32	0	0.899894	0.640805	0.748565			COG3335|COG3415	Transposase|Transposase	X	X	-----MEIIILAMKIFITSEQKIKLERLHDTTRDGQVRDRIKAILLASEGWSSVMIAQALRLHQTTVDRHISDYLNQGKLQSDNGGSDSLLSREQTDFLINHLSQHLFHHTHEIVAYVAQLWNITFSIPGMNKWLHRQGFSYKKPGGVPHKFDAEKQRQFIEYYENLKVTAKDEPILFLDAVHPTQGTKLGYGWMRKGEKKTVKTTGSRTRLNILGALNLNAIGRTVFQEYQTINDYNICCFFNEIRKSYPDYHQKIHLIVDGAGYNKAHLVKEWAYVSNIELHYLPPYSPNLNPIERLWKVMNEQVRNNRYFADKHEFRDNVFKFFTTTLPDIADSLMSRINDHFQVLKTAS--
799	GC_00000004	core	Plum_TT01	4373	16	167	32	0	0.899894	0.640805	0.748565			COG3335|COG3415	Transposase|Transposase	X	X	-----MEIIILAMKIFITSEQKIKLERLHDTTRDGQVRDRIKAILLASEGWSSVMIAQALRLHQTTVDRHISDYLNQGKLKSDNGGSDSLLSREQTDFLINHLSQHLFHHTHEIVAYVAQLWNITFSIPGMNKWLHRQGFSYKKPCGVPHKFDAEKQRQFIEYYENLKVTAKDEPILFLDAVHPTQGTKLSYGWMRKGEKKTVKTTGSRTRLNILGALNLNAIGRTVFQEYQTINDYNICCFFNEIRKSYPDYHQKIHLIVDGAGYNKAHLVKEWAYVSNIELHYLPPYSPNLNPIERLWKVMNEQVRNNRYFADKHEFRDNVFKFFTTTLPDIADSLMSRINDHFQVLKTAS--
803	GC_00000004	core	Plum_TT01	4431	16	167	32	0	0.899894	0.640805	0.748565			COG3335|COG3415	Transposase|Transposase	X	X	------------MKIFITDEQKAELEHFHHTCRDKRECDRIKAILLASEGWSSVMIAQALRLHETTVNCHISDYLNHRKLKPDNGDSQGYLSETQTQELIAYLTANLLPTTQAVIRLVEAWWDINYTVPGMS-------------------------------------------------------------------------------------------------------------------------------------------TTQWI-------------------------------------------------------------------------------
791	GC_00000004	core	Plum_TT01	4494	16	167	32	0	0.899894	0.640805	0.748565			COG3335|COG3415	Transposase|Transposase	X	X	-----MEIIILAMKIFITDEQKAELEHLHHTCRDKRECDRIKAVLLASEGWSSVMIAQALRLHEMTVNRHISDYLNQGKLKSDNGGSDSLLSQEQTDFLINHLSQHLFHHTHEIVAYVAQLWNITFSIPGMNKWLHRQGFSYKKPCGVPHKFDAEKQRQFIEYYENLKVTAKDEPILFLDAVHPTQGTKLGYGWMRKGEKKTVKTTGSRTRLNILGALNLNAIGRTVFQEYQTINDYNICCFFNEIRKSYPDYHQKIHLIVDGAGYNKAHLVKEWAYVSNIELHYLPPYSPNLNPIERLWKVMNEQVRNNRYFADKHEFRDNVFKFFTTTLPDIADSLMSRINDHFQVLKTAS--
792	GC_00000004	core	Plum_TT01	4688	16	167	32	0	0.899894	0.640805	0.748565			COG3335|COG3415	Transposase|Transposase	X	X	-----MEIIILAMKIFITDEQKAELEHLHHTCRDKRECDRIKAVLLASEGWSSVMIAQALRLHEMTVNRHISDYLNQGKLKSDNGGSDSLLSQEQTDFLINHLSQHLFHHTHEIVAYVAQLWNITFSIPGMNKWLHRQGFSYKKPCGVPHKFDAEKQRQFIEYYENLKVTAKDEPILFLDAVHPTQGTKLGYGWMRKGEKKTVKTTGSRTRLNILGALNLNAIGRTVFQEYQTINDYNICCFFNEIRKSYPDYHQKIHLIVDGAGYNKAHLVKEWAYVSNIELHYLPPYSPNLNPIERLWKVMNEQVRNNRYFADKHEFRDNVFKFFTTTLPDIADSLMSRINDHFQVLKTAS--
804	GC_00000004	core	Plum_TT01	4690	16	167	32	0	0.899894	0.640805	0.748565			COG3335|COG3415	Transposase|Transposase	X	X	--------------------------------------------------------------------------------------------------------------------------------------------------------------------------------------------------------------------------------------------------------------------------------------------------------------MNEQVRNNRYFADEHEFRDKVFKFFTTTLPDIADSLMSRINDHFQVLKTAS--
802	GC_00000004	core	Plum_TT01	4691	16	167	32	0	0.899894	0.640805	0.748565			COG3335|COG3415	Transposase|Transposase	X	X	-----------------------------------------------------MMIAQALRLHQTTVDRHIS-----------------------------------------------------------------------------------------------------------------------YGWMRKGEKKTVKTTGSRTRLNILGALNLNAIGRTVFQEYQTINDDSICRFFNEIRKSYPDYHQKIHLIVDGAGYNKAHLVKEWAYVSNIE-------------------------------------------------------------------------
801	GC_00000004	core	Plum_TT01	4752	16	167	32	0	0.899894	0.640805	0.748565			COG3335|COG3415	Transposase|Transposase	X	X	-----MEIIILAMKIFITSEQKIKLERLHDTTRDGQVRDRIKAILLASEGWSSMMIAQALRLHQTTVDRHISDYLNHGKLKSGNGGSDSLLSREQTDFLINHLSQHLFHHTHEIVAYVAQLWKITFSIPGMNKWLHRQGFSYKKPCGVPHKFDVEKQQQFIEYYENLKVAAKDEPILFLDAVHPTQGTKLGYGWMRKGEKKTVKTTGSRTRLNILGALNLNAIGRTVFQEYQTINDYNICCFFNEIRKSYPDYHQKIHLIVDGAGYNKAHLVKEWAYVSNIELHYLPPYSPNLNPIERLWKVMNEQVRNNRYFADKHEFRDKVFKFFTTTLPDIADSLMSRINDHFQVLKTAS--
806	GC_00000004	core	Ptem	389	16	167	32	0	0.899894	0.640805	0.748565			COG3335|COG3415	Transposase|Transposase	X	X	--------------------------------------------------------------------------------------------------------------------------------------------------------------------------------------------------MRKGEKKTVKTTGSRTRLNILGALNLNAIGRTVFQEYQTLNDYNICCFFNEIRKSYPDYHQKIHLIVDGAGYNKAHLVKEWAYVSNIELHYLPPYSPNLNPIERLWKVMNEHVRNNRYFADKHEFRDNVFKFFTTTLPDIADSLMSRINDHFQVLKTAS--
809	GC_00000004	core	Ptem	391	16	167	32	0	0.899894	0.640805	0.748565			COG3335|COG3415	Transposase|Transposase	X	X	-----MEIIILAMKIFITSEQKIKLERLHDTTRDGQVRDRIKAILLTSEGWSSVMIAQALRLHQTTVDRHIGDYLNQGKLQSDNGGSDSLLSQEQTDFLINHLSQHLFHHTHEIVAYVAQLWNITFSIPGMNKWLHRQGFSYK--------------------------------------------------------------------------------------------------------------------IYGHPRFCNTNFDVWWACV-------------------------------------------NLFGVW----------------------------
808	GC_00000004	core	Ptem	425	16	167	32	0	0.899894	0.640805	0.748565			COG3335|COG3415	Transposase|Transposase	X	X	-----MEIIILAMKIFITSEQKTKLERLHDTTRDGQVRDRIKAILLTSEGWSSVMIAQALRLHQTTVDRHIGDYLNQGKLQSDNGGSDSLLSQEQTDFLINHLSQHLFHHTHEIVAYVAQLWNITFSIPGMNKWLHRQGFSYK--------------------------------------------------------------------------------------------------------------------IYGHPRFCNTNFDVWWACV-------------------------------------------NLFGVW----------------------------
807	GC_00000004	core	Ptem	427	16	167	32	0	0.899894	0.640805	0.748565			COG3335|COG3415	Transposase|Transposase	X	X	--------------------------------------------------------------------------------------------------------------------------------------------------------------------------------------------------MRKGEKKTVKTTGSRTRLNILGALNLNAIGRTVFQEYQTLNDYNICCFFNEIRKSYPDYHQKIHLIVDGAGYNKAHLVKEWAYVSNIELHYLPPYSPNLNPIERLWKVMNEHVRNNRYFADKHEFRDNVFKFFTTTLPDIADSLMSRINDHFQVLKTAS--
810	GC_00000004	core	Ptem	702	16	167	32	0	0.899894	0.640805	0.748565			COG3335|COG3415	Transposase|Transposase	X	X	------------------------------------------------------MIAQVLRLHQTTVDRYISDYLNQGKLKSDNGG-----------LIVYFLESKLIF------------------------------------------------------------------------------------------------------------------------------------------------------------------------------------------------------------------------------------------------------
811	GC_00000004	core	Ptem	703	16	167	32	0	0.899894	0.640805	0.748565			COG3335|COG3415	Transposase|Transposase	X	X	------------MKIFITSEQKIKLERLHDTTRDGQVRDRIKAILLASEG--------------------------------------------------------------------------------------------------------------------------------------------------------------------------------------------------------------------------------------------------------------------------GEFRDDS--------PGIAAPSDHR--------------
813	GC_00000004	core	Ptem_HBLC135	119	16	167	32	0	0.899894	0.640805	0.748565			COG3335|COG3415	Transposase|Transposase	X	X	-----MEIIIPAMKIFITSEQKIKLERLHDTTRDGQVRDRIKAILRASEGWSSVMIAQALRLHQTTVDRHISDYLNHGKLKSGNGGSDSLLSREQTDFLVNHLSQHLFHHTHEIVAYVAQLWNITFSIPGMNKWLHRQGFSYKKPCGVPHKFEAEKQRQFIEYYENLKVTAKDEPLLFL--------------------------------------------------------------------------------------------------------------------------------------------------------------------------------
816	GC_00000004	core	Ptem_HBLC135	759	16	167	32	0	0.899894	0.640805	0.748565			COG3335|COG3415	Transposase|Transposase	X	X	------------------------------------------------------MIAQALRFYQTIVDRHISDYFNQDKLKPDNGG-----------LIVYFLQSKLIF------------------------------------------------------------------------------------------------------------------------------------------------------------------------------------------------------------------------------------------------------
812	GC_00000004	core	Ptem_HBLC135	2186	16	167	32	0	0.899894	0.640805	0.748565			COG3335|COG3415	Transposase|Transposase	X	X	-----MEIIILAMKIFITSEQKIKLERLHDTTRDGQVRDRIKAILLASEGWRSVMIAQALRLHQTTVDRHISDYLNQGKLKSDNGGSDSLLSRQQTDFLINHLSQHLFHHTHEIVAYVAQLWNITFSIPGMNKWLRRQGFSYKKPCGVPHKFDAEKQIQFIEYYENLKVTAKDEPILFLDAVHPTQGTKLGYGWIQKGEKKQSKQPEAELA------------------------------------------------------------------------------------------------------------------------------------------------
815	GC_00000004	core	Ptem_HBLC135	3522	16	167	32	0	0.899894	0.640805	0.748565			COG3335|COG3415	Transposase|Transposase	X	X	------------MKIFITDEQKAELEHLHHTCRDKRECDRIKAVL----------------------------------------------------------------------------------------------------------------------------------------------------------------------------------------------------------------------------------------------------------------------------------------------------------------------
814	GC_00000004	core	Ptem_HBLC135	4052	16	167	32	0	0.899894	0.640805	0.748565			COG3335|COG3415	Transposase|Transposase	X	X	------------------------------------------------------------------------------------------------------------------------------------------------------------------------------------------------------------------------------------------------------------------------------------------------MLLNLNPIVRLWKVMNEHVRNNRYFADKHEFRDKVFKFFTTTLPD----------------------
822	GC_00000005	core	Pasy_BKT45	6	16	132	17	0	0.718754	0.759444	0.738539							-----------------------MTINVEALINSLGKTYQEIFDEGLIPYRSKPNGPPGVLNIGIDMVKEGIFLSFERSSKILNEITLRLLRDDKVSFVFPNELPSPLMHSMDRVWVRENLGNPIKSIPPRQILRRQFGWKDL-----YRFKDEISMQISYDMMERVKSVTFLPTSEVRW--
817	GC_00000005	core	Pasy_BKT45	7	16	132	17	0	0.718754	0.759444	0.738539							-----------------------MTINIEALINSLGKTYQEIFDKGLIPYKTKPSGFPGDSDISLDMAKEGTFLSFLRENKVLTEITLTLINHRRPNFIFPNELPPPLIPLMSRQWVHEHFGEPEKSLPLRKRLTREIGWTEL--YTLLDFRIPTSMQVDYNLLEQVRMVTFLPTSEVRW--
818	GC_00000005	core	Pasy_BKT45	8	16	132	17	0	0.718754	0.759444	0.738539							-----------------------MTVNIDALINSLGKSYQEIFDEGLIPYKTKPTGYSGDPEISLHMIKEGVHLAFKRDGRILFAIGLILIDEKKDSYQFPNELPSPLIPIMSRQWIHEHFGEPEKSLPPRKRLTKKIGWTEL--YTLLDFRILTSMQVDYDLLERVRLVTFLPTSAVRW--
820	GC_00000005	core	Pasy_BKT45	446	16	132	17	0	0.718754	0.759444	0.738539							-----------------------MTVNVEALINSLGKPYQEIFDEGLIPYKTKPTGYPGDPDITLDMIKEGMYLAFKRDGKILFAIELLLFDQKKSSYQFPNELPSPLKTLMFRQWLHEQLGKPEKALPPRRILKRDVGWTEL--YTLLDFRMPTSMQVDYDLFERVESVMFLLTSEVRW--
823	GC_00000005	core	Pasy_BKT45	447	16	132	17	0	0.718754	0.759444	0.738539							-----------------------MVVDVEALINSLGKTYQDIYDEGLIPYKTKPSGFSGDKTISLNMAKEGVFLSFNRETKVFIEMTLTLIVPDRPSFVFPNDIPYPLNKEMNRQWIDDNLGKPTKTAPPFKALKREFGWTYL--YS-YQGKQGISMQISHDVLDRVSRVTFLPTSRVRW--
819	GC_00000005	core	Pasy_BKT45	450	16	132	17	0	0.718754	0.759444	0.738539							MIFSCKKFENLSRRYIREGDVKIMTVNVEALINSLGRTYQDIYDEGLIPYKTKPTGFAGDSVVCLDMVKEGVFLSFHREGKRLKEITLTLFDEKNSLYQFTNELPSPLIPLMCRQWVHEQFGKPEKFLPPRKRLKKDIGWTEL--YTLLDFRIPTSMKFDYDLLEQVISVTFLPTSEVRW--
824	GC_00000005	core	Pasy_BKT45	453	16	132	17	0	0.718754	0.759444	0.738539							-----------------------MAINVEALINSLGKSYQEIFNEGLIPYKSKPGGDSGDDYVSLDMQKEGIFLAFNRTSKKLTHVTLTLIDEERPRYVYPNQLPSPLINSMTREWVKKHFGQAIKSFPPCKVFNCQYGWKDLYLYNVSESEEKIYIQLSHDLLEQVETITFLRAESVTW--
825	GC_00000005	core	Pasy_BKT45	456	16	132	17	0	0.718754	0.759444	0.738539							-----------------------MAINVLVLINSLGKSYQGIFNQGLISYKTKPTGF-----------------------------------------------------------------------------------------------------------------------------
821	GC_00000005	core	Pasy_BKT45	3812	16	132	17	0	0.718754	0.759444	0.738539							-----------------------MTVNIESLINSLGKTYQEIFDAGLIPYKTKPTGNFGTEYISLDMVKEGVYLAFKRKDKILFDVTLTLLDSDKPSYTFPNKLPSPLISHMSRQWIHEQFGLPEKSKEPKVIMKEEFGGVDL--YTILDFRIPTNMQVDYDLSERVKEVTFLPTSEVRWW-
826	GC_00000005	core	Pasy_PB68	2370	16	132	17	0	0.718754	0.759444	0.738539							-----------------------MATNIEALIHYLGKSYQEIFDKGLIPYKTKPSGFPGDEVICLEMAKEGVFLAFYREGKRLKEITLTLLNEKKPLYQFPNELPSPLVPLMSREWIHKQFGKPEKSLPPRKRLKKDIGWTEL--YICLGFHMPINMQVDYDLLERVKEVTFLPTSEVRW--
832	GC_00000005	core	Pasy_PB68	2371	16	132	17	0	0.718754	0.759444	0.738539							-----------------------MAINIEALISSLGKTYQEVFDAGLIPYKTKPTGNFGAEYISLDMVKEGVYLAFKRKDKILFDVTLTLLDSDKPSYTFPNELPSPLISHMSRQWIHEQFGLPEKSKEPKVIMKEEFGWVDL--YTILDFRIPTNMQVDYDLSERVKEVTFLPTSEVR---
833	GC_00000005	core	Pasy_PB68	2376	16	132	17	0	0.718754	0.759444	0.738539							-----------------------MTINVETLINSLGKSYQEIFDEGLIPYKTKPTGNFGTEYISLDMVKEGVYLAFKRKDKILFDVTLTLLDSDKPSYTFPNELPSPLISHMSRQWIHEQFGLPEKSKEPKVIMKEEFGWIDL--YTILDFRIPTNMQVDYDLSERVKEVTFLPTSEVR---
834	GC_00000005	core	Pasy_PB68	2380	16	132	17	0	0.718754	0.759444	0.738539							----------------------MITINIEALINHLGRTYQEIYNEGLIPYKTKPKGDLGCDYISLNMIKEGVYLAFKRDNKELLDVTVTLINRDKPSYQFPNELPSPLVPKMSRKWIHEHFGAPEKSHPPEMIMRHQFGWTEL--YTLFNFRIPTSMQISYDLTEQVESLTFLLTSEVGW--
827	GC_00000005	core	Pasy_PB68	2381	16	132	17	0	0.718754	0.759444	0.738539							-----------------------MAINIEALINCLDKSYQEIFDKGLIPYKTKPKGFSGNNVIYLDMVKEGVFLAFYRERKRLKEITLTLLNEKKPLYQFPNELPSPLVPLMSREWIHKQFGKPEKSLPPRKRLKKDIGWTEL--YTYLGFHMPISMQVDYDLLERVKEVTFLPTSEVRW--
842	GC_00000005	core	Pasy_PB68	3976	16	132	17	0	0.718754	0.759444	0.738539							-----------------------MG-----------------------------------------------------------------------------------------KWVDDNLGKPTKTVPPFKALKREFGWTYL--YS-YQGKSGISMQISHDDLDRVGRVTFLPTNRVRW--
839	GC_00000005	core	Pasy_PB68	3977	16	132	17	0	0.718754	0.759444	0.738539							-----------------------MTINVEELINGLGKTYQEIFNEGLIPYKTKPRGFAGDKTIFLNMAKEDVFLSFNRETKVFIEMTLTLLIPDRPGFVFPNDMPYPLNKEMNRQWVNG---------------------------------------------------------------
828	GC_00000005	core	Pasy_PB68	3979	16	132	17	0	0.718754	0.759444	0.738539							-----------------------MVTNIEVLINSLGRAYQDIYDEGLIPYKTKPTGFAGDPDISLNMTKEGVYLSFKRVSKVLFAIELTLIDEKKPQYRFPNELPSPLVPMMSRQWVHEHFGSPEKSLPPQKILKRDIGWTEL--YTLLDFHIPTSMQINYDLLERVKVVAFLPTSEVRW--
836	GC_00000005	core	Pasy_PB68	3980	16	132	17	0	0.718754	0.759444	0.738539							-----------------------MAINVNALINSLGKTYQEIFDEGLIPYKSKPRGDSGDDYVSLDMQKEGVFLAFDRNSKKLTHVTLTLIDEERPGYVYPNQLPSPLVNPMTREWVEEYFGAAIKSFPPCQVFNCQYGWKDLYRYNVPESEEMIYIQFSHDLFGQVETITFLGAENVT---
838	GC_00000005	core	Pasy_PB68	4132	16	132	17	0	0.718754	0.759444	0.738539							-----------------------MAINVEALINSLGKSYQEIFNEGLIPYKGKPRGDSGDDYVSLDMQKEGIFLAFNRTSKKLTHVTLTLIDKERPRYVYPNQLPSPRVSPMMRT------------------------------FSFYRYQLIS---------------------------
829	GC_00000005	core	Pasy_PB68	4177	16	132	17	0	0.718754	0.759444	0.738539							-----------------------MTVNVEALINSLGKPYQEIFDEGLIPYKTKPTGYPGDPDITLDMIKEGMYLAFKRDGKILFAIELLLLDQKKSSYQFPNELPSPLKTLMFRQWLHEQLGKPEKALPPRRILKKDVGWTEL--YTLLDFRMPTSMQVDYDLFERVESVMFLLTSEVRW--
830	GC_00000005	core	Pasy_PB68	4179	16	132	17	0	0.718754	0.759444	0.738539							-----------------------MAINIEALINSLGRDYKDIFNEGLIPYKTKPHGFPGDEVICLDMTREGVFLSFYRKDRKLKEITLTLIN-NKPTYLFPGELPLPLIPKMSRKWIHEHFGEPEKSHPPEMVMRHQFGWTEL--YTLLDFRIPTSMQISYDLTEQVESLTFLPTSAVCW--
841	GC_00000005	core	Pasy_PB68	4184	16	132	17	0	0.718754	0.759444	0.738539							---------------------------------------------------------------------------------------------------------------MDRGWVRENLGDLIKSIPPRQILKRQFGWKDL-----YRFTDEISMQISYDLREQVNSVTFLLTSDVSW--
840	GC_00000005	core	Pasy_PB68	4185	16	132	17	0	0.718754	0.759444	0.738539							-----------------------MAINVNALINSLGKTYQEIFDEGIIPYRNKPSGSPGVPNICIDMVKEGVFCRLN-------------------------------------------------------------GIVKY---------------------------------------
835	GC_00000005	core	Pasy_PB68	4187	16	132	17	0	0.718754	0.759444	0.738539							-----------------------MAVNVEVLINSLGKTYQDIYDEGLIPYKTKPSGFSGDKTISLNMAKEGVFLSFNRETKVFVEMTLTLILPDRPSFVFPNHIPYPLNKEMNRQWVDDNLGKPTKTAPPFKALKREFGWTYL--YS-YQGKQGISMQISHDVLDRVSRVTFLPTSRVRW--
837	GC_00000005	core	Pasy_PB68	4274	16	132	17	0	0.718754	0.759444	0.738539							-----------------------MAINVEALINSLGRRYQDIYDEGLIPYKTKPSGFSGDKTISLNMAKEGVFLSFNRETKVFVEMTLTLIVPDRPSFVFPNDIP-------------------------------------------VIFQVAS-------LLAALTPVT-----------
831	GC_00000005	core	Pasy_PB68	4275	16	132	17	0	0.718754	0.759444	0.738539							-----------------------MTINVEALINSLGKSYQEIFEQGLIPYKTKPTGFSGDEVICLDMVKEGVFLAFYREGKRLKEITLTLFDKNKPLYQFPNELPSPLVPLMSRQWVHEQFGEPEKLQKPQMIMKRQFGWKEL--YTLFDFHIPTSMKISYDMMERVKSVTFLLTSEVRW--
846	GC_00000005	core	Pbod	1834	16	132	17	0	0.718754	0.759444	0.738539							-----------------------MAINIEALINCLDKSYQEIFDKGLIPYKTKPKGFSGNNVIYLDMVKEGVFLAFYREGKRLKEITLTLLNEKKPLYQFPNELPSPLVPLMSREWIHKQFGKPEKSLPPRKRLKKDIGWTEL--YL-------SSFKLSLCWLHSLTPVT-----------
844	GC_00000005	core	Pbod	1835	16	132	17	0	0.718754	0.759444	0.738539							-----------------------MAINIEVLINSLGKTYQEIYSEGFIPYKTKPKGDPDCDYISLNMIKEGVYLAFKRDNKELLDVTVTLINRDKPSYQFPNELPSPLVPKMSRKWIHEHFGAPEKSHPPEMIMRHQFGWTEL--YTLFNFRIPTSMQISYDLTEQVESLTFLLTSEVGW--
845	GC_00000005	core	Pbod	1836	16	132	17	0	0.718754	0.759444	0.738539							-----------------------MAVNVEALINSLGRTYQEIYSEGLIPYKNKPSSFPGDPDIHIDMVREGIFLSFERSSKILNEITLRLLREDKTSFIFPSELPSPLKPSMDRRWIEKNLGTPIKSIPPREILKRQFGWIDL-----YRFTDKISMRISYDLREQVKSVTFLPTSEVCW--
843	GC_00000005	core	Pbod	2714	16	132	17	0	0.718754	0.759444	0.738539							-----------------------MAANIEALINYLGKFYQEIFDKGLIPYKTKPSGFPGDEVICLEMAKEGVFLAFYREGKRLKEITLILLNEKKPLYQFPNELPSPLVPLMSREWIHKQFGKPEKSLPPRKRLKKDIGWTEL--YTCLGFHMPISMQVDYDLLERVKEVAFLPTSEVRW--
849	GC_00000005	core	Pbod_CN4	727	16	132	17	0	0.718754	0.759444	0.738539							-----------------------MAVNVEALINSLGRTYQEIYSEGLIPYKNKPSSFPGDPDIHIDMVREGIFLSFERSSKILNEITLRLLREDKTSFIFPSELPSPLKPSMDRRWIEKNLGTPIKSIPPREILKRQFGWIDL-----YRFTDKISMRISYDLREQVKSVTFLPTSEVCW--
848	GC_00000005	core	Pbod_CN4	728	16	132	17	0	0.718754	0.759444	0.738539							-----------------------MAINIEVLINSLGKTYQEIYSEGFIPYKTKPKGDPDCDYISLNMIKEGVYLAFKRDNKELLDVTVTLINRDKPSYQFPNELPSPLVPKMSRKWIHEHFGAPEKSHPPEMIMRHQFGWTEL--YTLFNFRIPTSMQISYDLTEQVESLTFLLTSEVGW--
850	GC_00000005	core	Pbod_CN4	729	16	132	17	0	0.718754	0.759444	0.738539							-----------------------MAINIEALINCLDKSYQEIFDKGLIPYKTKPKGFSGNNVIYLDMVKEGVFLAFYREGKRLKEITLTLLNEKKPLYQFPNELPSPLVPLMSREWIHKQFGKPEKSLPPRKRLKKDIGWTEL--YL-------SSFKLSLCWLHSLTPVT-----------
847	GC_00000005	core	Pbod_CN4	2580	16	132	17	0	0.718754	0.759444	0.738539							-----------------------MAANIEALINYLGKSYQEIFDKGLIPYKTKPSGFPGDEVICLEMAKEGVFLAFYREGKRLKEITLILLNEKKPLYQFPNELPSPLVPLMSREWIHKQFGKPEKSLPPRKRLKKDIGWTEL--YTCLGFHMPISMQVDYDLLERVKEVAFLPTSEVRW--
859	GC_00000005	core	Plum_DE22	2240	16	132	17	0	0.718754	0.759444	0.738539							-----------------------MTVNIDALINSLGKSYQEIFDDGLIPYKSKPSGPLGVLSIGIDMVKEGIFLSFERSSKILNEITLRLLRDDKASFIFPNELPSPLKHSMDRVWVKENLGDPIKSIPPRQILRNQFGWKDL-----YRFTDEISMQISYDMMERVKSVTFLPTSEVRW--
855	GC_00000005	core	Plum_DE22	2241	16	132	17	0	0.718754	0.759444	0.738539							-----------------------MTINVEALINSLGETYQEIFDEGLIPYKTKPTGSSGDEVIFLDMVKEGVFLAFYRDGKRLKEITLTLLDEKKPLYQFPNKLPSPLVPLMSRQWVHEQFGEPKKSQQPQMVMKRQFGWKEL--YTLLDFHIPTSMKISYDMMERVKSVTFLLTSEVRW--
852	GC_00000005	core	Plum_DE22	2242	16	132	17	0	0.718754	0.759444	0.738539							-----------------------MTINVEALINSLGKTYQEIFDEGLIPYKTKPTGYPGAPDITLSMAKEGIHLAFKRDGKILFAVELFLLDQKRPSYQFPNELPSPLEPLMIRKWVHEQFGEPEKALPPRKFLKKDVGWTEL--YTLLDFRIPTSMQVDYDLFERVDSVMFLPTSEVRW--
858	GC_00000005	core	Plum_DE22	2243	16	132	17	0	0.718754	0.759444	0.738539							-----------------------MVINVEALINSLGKTYQEIFDEGLIPYKTKPSGYPGDSDISLDMAKEGTFLSFDRETKTFIEMTLTLLIPERPSFVFPNNMPYPLIKEMNRQWVDKNLGKPIKSAPPFEALTYRFGWTYL--Y-YYQGKSEISMQVSHDVLDRVSRVTFLPTSEVR---
854	GC_00000005	core	Plum_DE22	2245	16	132	17	0	0.718754	0.759444	0.738539							-----------------------MTVNVDALINSLGKSYQEIFDEGLIPYKTKPTGYPGASFIALNMAKEGMHLAFKRDGKILFAVELFLLDQKRPLYQFPNELPSPLKPLMTRVWVHEQFGKPEKALPPRKFLKKDVGWTEL--YTLLDFRIPTSMQVDYDLLEQVKSVAFLSTSEVLW--
851	GC_00000005	core	Plum_DE22	2246	16	132	17	0	0.718754	0.759444	0.738539							-----------------------MAINIEALINSLGKTYQEIFDEGLIPYKTKPSGYPGDSDISLDMAKEGIFLSFLRENKVLTEITLTFINHKRPNFIFPNKLPSPLIPLMSRKLIHQHFGKPEKSLPPRKRLTKEIGWTEL--YTLLDFRIPTSMQVDYDLQERVRLVTFLPTSEIRW--
853	GC_00000005	core	Plum_DE22	3554	16	132	17	0	0.718754	0.759444	0.738539							-----------------------MTVNVESLINSLGRTYQDIYDEGLIPYKTKPTGFAGDSIVCLDMVKEGVFLSFHREGKRLKEITLTLFDEKNSLYQFTNELPSPLIPLMCRQWVHEQFGKPEKFLPPRKRLKKDIGWTEL--YSLLDFRIPTSMKFDYDLLEQVISVTFLPTSEVRW--
860	GC_00000005	core	Plum_DE22	3557	16	132	17	0	0.718754	0.759444	0.738539							-----------------------MTINVEALISSLGKSYQEIFDEGLIPYKSKPRGDSGDDYVSLDMQKEGIFLAFNRTSKKLTHVTLTLIDEERPRYVYPNQLPFHRVNPMTRA------------------------------FSFYRYQLIS---------------------------
861	GC_00000005	core	Plum_DE22	3872	16	132	17	0	0.718754	0.759444	0.738539							-----------------------MTVNVEALINSLGKSYQEIFNEELIPYKTKPTGNFGTEYISLDMVKEGVYLAFKRKDKIVF--------------------------------------------------------------------------------------------------
857	GC_00000005	core	Plum_DE22	3874	16	132	17	0	0.718754	0.759444	0.738539							-----------------------MAINIEVLINSLGRTYQEIYSEGLIPYKTKPKGHLGCDYISLDMIKEGVYLAFKRKNKILFVVTITLIDRDKPSYQFPNELPSPLISMMSRQWIHEQFGEPEKSHPPEMIMKHQFGRKDL--YTLLNFRVPTSMQISYDLLDRVEYITLLLTSEVCW--
856	GC_00000005	core	Plum_DE22	3875	16	132	17	0	0.718754	0.759444	0.738539							-----------------------MTVNIESLINSLGKTYQEIFDAGLIPYKTKPTGNFGTEYISLDMVKEGVYLAFKRKDKILFDVTLTLLDSDKPSYTFPNELPSPLISHMSRQWIHEQFGLPEKSKEPKVIMKEEFGWVDL--YTILDFRIPTNMQVDYDLSDRVKEVTFLPTSEVRWW-
864	GC_00000005	core	Plum_DE61	2139	16	132	17	0	0.718754	0.759444	0.738539							-----------------------MTVNVEALINSLGKPYQEIFDEGLIPYKTKPTGYPGDPDITLDMIKEGMYLAFKRDGKILFAIELLLLDQKKSSYQFPNELPSPLKTLMFRQWLHEQLGKPEKALPPRRILKKDVGWTEL--YTLLDFRMPTSMQVDYDLFERVESVMFLLTSEVRW--
863	GC_00000005	core	Plum_DE61	2141	16	132	17	0	0.718754	0.759444	0.738539							-----------------------MTIDVEELINSLGKTYQEIFNEGLIPYKTKPIGFAGDLDISLNMTKEGIYLSFKRVSKVLFAIELTLIDEKKPQYRFPNELSSPLVPMMSRQWVHEHFGSPEKSLPPQKILKRDIGWTEL--YTLLDFHIPTSMQINYDLLERVKVVAFLPTSEVRW--
866	GC_00000005	core	Plum_DE61	2143	16	132	17	0	0.718754	0.759444	0.738539							-----------------------MAINIEALINSLGKSYQEIFNEGLTPYKSKPRGDSGDDYVSLDMQKEGIFLAFNRTSKKLTPVTLTLIDE------------------------------------------------------------------------------------VTA--
862	GC_00000005	core	Plum_DE61	3631	16	132	17	0	0.718754	0.759444	0.738539							-----------------------MATNIEALINSLGKTYQEIFDEGLIPYKTKPTGYPGDPNISLHMIKEGVHLAFRRDNKVLFAIGLILIDEKKDSYQFPNELPSPLIPIMFRQWIHEHFGEPEKSLPPRKRLTKEIGWTEL--YTLLDFRIPTSMQVDYDLLEQVRLVTFLPTSEVRW--
865	GC_00000005	core	Plum_DE61	4304	16	132	17	0	0.718754	0.759444	0.738539							#NAME?
875	GC_00000005	core	Plum_EN01	2614	16	132	17	0	0.718754	0.759444	0.738539							-----------------------MTVNIDALINSLGKSYQEIFDDGLIPYKSKPSGPLGVLSIGIDMVKEGIFLSFERSSKILNEITLRLLRDDKASFIFPNELPSPLKHSMDRVWVKENLGDPIKSIPPRQILRNQFGWKDL-----YRFTDEISMQISYDMMERVKSVTFLPTSEVRW--
871	GC_00000005	core	Plum_EN01	2615	16	132	17	0	0.718754	0.759444	0.738539							-----------------------MTINVEALINSLGETYQEIFDEGLIPYKTKPTGSSGDEVIFLDMVKEGVFLAFYRDGKRLKEITLTLLDEKKPLYQFPNKLPSPLVPLMSRQWVHEQFGEPKKSQQPQMVMKRQFGWKEL--YTLLDFHIPTSMKISYDMMERVKSVTFLLTSEVRW--
868	GC_00000005	core	Plum_EN01	2616	16	132	17	0	0.718754	0.759444	0.738539							-----------------------MTINVEALINSLGKTYQEIFDEGLIPYKTKPTGYPGAPDITLSMAKEGIHLAFKRDGKILFAVELFLLDQKRPSYQFPNELPSPLEPLMIRKWVHEQFGEPEKALPPRKFLKKDVGWTEL--YTLLDFRIPTSMQVDYDLFERVDSVMFLPTSEVRW--
874	GC_00000005	core	Plum_EN01	2617	16	132	17	0	0.718754	0.759444	0.738539							-----------------------MVINVEALINSLGKTYQEIFDEGLIPYKTKPSGYPGDSDISLDMAKEGTFLSFDRETKTFIEMTLTLLIPERPSFVFPNNMPYPLIKEMNRQWVDKNLGKPIKSAPPFEALTYRFGWTYL--Y-YYQGKSEISMQVSHDVLDRVSRVTFLPTSEVR---
870	GC_00000005	core	Plum_EN01	2619	16	132	17	0	0.718754	0.759444	0.738539							-----------------------MTVNVDALINSLGKSYQEIFDEGLIPYKTKPTGYPGASFIALNMAKEGMHLAFKRDGKILFAVELFLLDQKRPLYQFPNELPSPLKPLMTRVWVHEQFGKPEKALPPRKFLKKDVGWTEL--YTLLDFRIPTSMQVDYDLLEQVKSVAFLSTSEVLW--
867	GC_00000005	core	Plum_EN01	2620	16	132	17	0	0.718754	0.759444	0.738539							-----------------------MAINIEALINSLGKTYQEIFDEGLIPYKTKPSGYPGDSDISLDMAKEGIFLSFLRENKVLTEITLTFINHKRPNFIFPNKLPSPLIPLMSRKLIHQHFGKPEKSLPPRKRLTKEIGWTEL--YTLLDFRIPTSMQVDYDLQERVRLVTFLPTSEIRW--
872	GC_00000005	core	Plum_EN01	3103	16	132	17	0	0.718754	0.759444	0.738539							-----------------------MTVNIESLINSLGKTYQEIFDAGLIPYKTKPTGNFGTEYISLDMVKEGVYLAFKRKDKILFDVTLTLLDSDKPSYTFPNELPSPLISHMSRQWIHEQFGLPEKSKEPKVIMKEEFGWVDL--YTILDFRIPTNMQVDYDLSDRVKEVTFLPTSEVRWW-
873	GC_00000005	core	Plum_EN01	3104	16	132	17	0	0.718754	0.759444	0.738539							-----------------------MAINIEVLINSLGRTYQEIYSEGLIPYKTKPKGHLGCDYISLDMIKEGVYLAFKRKNKILFVVTITLIDRDKPSYQFPNELPSPLISMMSRQWIHEQFGEPEKSHPPEMIMKHQFGRKDL--YTLLNFRVPTSMQISYDLLDRVEYITLLLTSEVCW--
[truncated: 72,821 more rows]
