# Supplementary material for: Global analysis of biosynthetic gene clusters reveals conserved and unique natural products in entomopathogenic nematode-symbiotic bacteria
Source: Nat Chem. 2022 Apr 25;14(6):701–12. doi: 10.1038/s41557-022-00923-2 (PMC9177418; doi:10.1038/s41557-022-00923-2)
Supplement: Supplementary file 6 — Supplementary Data Fig. 17 Transcriptional analysis of biosynthetic genes in the conserved BGCs (ioc/leu, gxp, pxb, lpcS, fcl and ape) in X. szentirmaii US. [file 41557_2022_923_MOESM6_ESM.xlsx]

## Sheet: Supplementary_Data_SI_Fig17
Supplementary Data SI Fig17 | Transcriptional analysis of biosynthetic genes in the conserved BGCs (ioc/leu, gxp, pxb, lpcS, fcl, and ape) in X. szentirmaii US. The reads were mapped to the X. szentirmaii US genome and normalized reads represent TPM (Transcripts Per Kilobase Million). WT_1 and WT_2 are individual replicates.
Gene	Locus_tag	Chr	Start	End	Strand	Length	product	old_locus_tag	WT_1.bam	WT_1 TPM	WT_2.bam	WT_2 TPM	mean expreesion TPM	log2 mean expression TPM
rfbA	Xszus_RS12970	NZ_NIUA01000001.1	3009105	3009986	-	882	NA	Xszus_02694	409	24.6227	753	27.8653	26.244	4.71392
rpoS	Xszus_RS18470	NZ_NIUA01000001.1	4216484	4217476	+	993	NA	Xszus_03835	532	28.4474	991	32.5733	30.5104	4.93123
leuA	Xszus_RS19060	NZ_NIUA01000001.1	4357105	4358682	-	1578	NA	Xszus_03962	298	10.0274	679	14.0443	12.0359	3.58927
leuB	Xszus_RS19055	NZ_NIUA01000001.1	4355978	4357102	-	1125	NA	Xszus_03961	225	10.6197	410	11.8951	11.2574	3.4928
leuC	Xszus_RS19050	NZ_NIUA01000001.1	4354537	4355976	-	1440	NA	Xszus_03960	455	16.7776	888	20.1274	18.4525	4.20574
leuD	Xszus_RS19045	NZ_NIUA01000001.1	4353924	4354526	-	603	NA	Xszus_03959	273	24.0395	512	27.7134	25.8765	4.69357
leuO	Xszus_RS19065	NZ_NIUA01000001.1	4359664	4360611	+	948	NA	Xszus_03964	55	3.0806	85	2.9265	3.00355	1.58667
iocS	Xszus_RS19070	NZ_NIUA01000001.1	4360891	4362693	+	1803	NA	Xszus_03965	356	10.4842	528	9.55819	10.0212	3.32498
gxpS	Xszus_RS03265	NZ_NIUA01000001.1	822665	838383	+	15719	NA	Xszus_00675-00676	-	-	-	-	-	-
pxbA	Xszus_RS04585	NZ_NIUA01000001.1	1143611	1144606	-	996	NA	Xszus_00950	77	4.10499	154	5.0466	4.57579	2.19402
pxbB	Xszus_RS04590	NZ_NIUA01000001.1	1144889	1146895	+	2007	NA	Xszus_00951	121	3.20124	130	2.11414	2.65769	1.41017
pxbC	Xszus_RS04595	NZ_NIUA01000001.1	1146892	1148157	+	1266	NA	Xszus_00952	39	1.63573	53	1.36641	1.50107	0.585989
pxbD	Xszus_RS04600	NZ_NIUA01000001.1	1148147	1150012	+	1866	NA	Xszus_00953	38	1.08132	59	1.032	1.05666	0.0795055
pxbE	Xszus_RS04605	NZ_NIUA01000001.1	1149999	1151768	+	1770	NA	Xszus_00954	42	1.25996	45	0.829806	1.04488	0.0633416
pxbF	Xszus_RS04610	NZ_NIUA01000001.1	1151836	1158051	+	6216	NA	Xszus_00955	125	1.06778	186	0.976651	1.02221	0.0316958
pxbG	Xszus_RS04615	NZ_NIUA01000001.1	1158048	1170008	+	11961	NA	Xszus_00956	679	3.01428	875	2.38769	2.70098	1.43348
pxbH	Xszus_RS04620	NZ_NIUA01000001.1	1170005	1171102	+	1098	NA	Xszus_00957	58	2.80483	48	1.42684	2.11584	1.08123
pxbI	Xszus_RS04625	NZ_NIUA01000001.1	1171129	1171905	+	777	NA	Xszus_00958	29	1.98179	32	1.34421	1.663	0.733787
pxbJ	Xszus_RS04630	NZ_NIUA01000001.1	1171905	1174859	+	2955	NA	Xszus_00959	248	4.45631	370	4.08678	4.27154	2.09476
lpcS	Xszus_RS01925	NZ_NIUA01000001.1	414158	415861	-	1704	NA	Xszus_00390	91	2.83565	147	2.81569	2.82567	1.49859
lpcS	Xszus_RS01930	NZ_NIUA01000001.1	415840	424914	-	9075	NA	Xszus_00391	263	1.53883	470	1.6904	1.61461	0.691187
lpcS	Xszus_RS01935	NZ_NIUA01000001.1	424980	425906	-	927	NA	Xszus_00392	9	0.515518	13	0.457721	0.486619	-1.03913
fclA	Xszus_RS01755	NZ_NIUA01000001.1	323470	324015	+	546	NA	Xszus_00355	179	17.4077	258	15.4228	16.4153	4.03697
fclC	Xszus_RS01760	NZ_NIUA01000001.1	325717	331698	+	5982	NA	Xszus_00356	62678	556.352	112642	614.598	585.475	9.19346
fclD	Xszus_RS01765	NZ_NIUA01000001.1	331921	336345	+	4425	NA	Xszus_00357	42128	505.52	74603	550.276	527.898	9.04412
fclE	Xszus_RS01770	NZ_NIUA01000001.1	336342	339392	+	3051	NA	Xszus_00358	56097	976.289	91172	975.341	975.815	9.93046
fclF	Xszus_RS01775	NZ_NIUA01000001.1	339389	340156	+	768	NA	Xszus_00359	4621	319.489	7418	315.256	317.372	8.31003
fclG	Xszus_RS01780	NZ_NIUA01000001.1	340269	341498	+	1230	NA	Xszus_00360	6393	275.982	10629	282.049	279.015	8.1242
fclH	Xszus_RS01785	NZ_NIUA01000001.1	341564	342346	+	783	NA	Xszus_00361	7341	497.822	11806	492.128	494.975	8.95121
fclI	Xszus_RS01790	NZ_NIUA01000001.1	342393	354419	+	12027	NA	Xszus_00362	109992	485.607	180566	490.022	487.815	8.93019
fclI	Xszus_RS01795	NZ_NIUA01000001.1	354380	354691	+	312	NA	Xszus_00363	924	157.253	1649	172.506	164.879	7.36527
fclI	Xszus_RS01800	NZ_NIUA01000001.1	354769	355431	+	663	NA	Xszus_00364	4395	351.987	7326	360.654	356.32	8.47703
fclJ	Xszus_RS01805	NZ_NIUA01000001.1	355481	361872	+	6392	NA	Xszus_00366	-	-	-	-	-	-
fclJ	Xszus_RS01810	NZ_NIUA01000001.1	361863	362405	+	543	NA	Xszus_00367	1655	161.837	3291	197.818	179.828	7.49047
fclK	Xszus_RS01815	NZ_NIUA01000001.1	362493	367316	+	4824	NA	Xszus_00368	13857	152.526	23465	158.763	155.645	7.28211
fclL	Xszus_RS01820	NZ_NIUA01000001.1	367313	368908	+	1596	NA	Xszus_00369	3648	121.368	6241	127.632	124.5	6.96
fclM	Xszus_RS01825	NZ_NIUA01000001.1	368923	369903	+	981	NA	Xszus_00370	954	51.6369	1630	54.232	52.9345	5.72614
fclN	Xszus_RS01830	NZ_NIUA01000001.1	369896	370993	+	1098	NA	Xszus_00371	1848	89.3677	3027	89.9803	89.674	6.48662
apeA	Xszus_RS16960	NZ_NIUA01000001.1	3882732	3883121	-	390	NA	Xszus_03515	1313	178.764	1851	154.91	166.837	7.3823
apeB	Xszus_RS16955	NZ_NIUA01000001.1	3881563	3882636	-	1074	NA	Xszus_03514	180	8.89916	334	10.1503	9.52474	3.25168
apeC	Xszus_RS16950	NZ_NIUA01000001.1	3880809	3881549	-	741	NA	Xszus_03513	133	9.53047	210	9.24993	9.3902	3.23116
apeD	Xszus_RS16945	NZ_NIUA01000001.1	3880016	3880804	-	789	NA	Xszus_03512	122	8.21039	139	5.7501	6.98024	2.80328
apeE	Xszus_RS16940	NZ_NIUA01000001.1	3879740	3879997	-	258	NA	Xszus_03511	128	26.3434	163	20.6208	23.4821	4.55349
apeF	Xszus_RS16935	NZ_NIUA01000001.1	3879477	3879728	-	252	NA	Xszus_03510	63	13.2746	94	12.1749	12.7247	3.66956
apeG	Xszus_RS16930	NZ_NIUA01000001.1	3878821	3879360	-	540	NA	Xszus_03509	82	8.06308	115	6.95091	7.50699	2.90824
apeH	Xszus_RS16925	NZ_NIUA01000001.1	3877442	3878824	-	1383	NA	Xszus_03508	200	7.67872	359	8.47246	8.07559	3.01357
apeI	Xszus_RS16920	NZ_NIUA01000001.1	3877096	3877455	-	360	NA	Xszus_03507	34	5.01484	48	4.35187	4.68336	2.22754
apeJ	Xszus_RS16915	NZ_NIUA01000001.1	3875405	3877105	-	1701	NA	Xszus_03506	317	9.89546	489	9.383	9.63923	3.26892
apeK	Xszus_RS16910	NZ_NIUA01000001.1	3874979	3875401	-	423	NA	Xszus_03505	47	5.89981	53	4.08952	4.99467	2.32039
apeL	Xszus_RS16905	NZ_NIUA01000001.1	3874359	3874982	-	624	NA	Xszus_03504	72	6.12673	93	4.86447	5.4956	2.45828
apeM	Xszus_RS16900	NZ_NIUA01000001.1	3872063	3874387	-	2325	NA	Xszus_03503	362	8.26735	512	7.18761	7.72748	2.95
apeN	Xszus_RS16895	NZ_NIUA01000001.1	3871503	3872066	-	564	NA	Xszus_03502	240	22.595	306	17.7084	20.1517	4.33283
apeO	Xszus_RS16890	NZ_NIUA01000001.1	3870334	3871499	-	1580	NA	Xszus_03501	-	-	-	-	-	-
apeP	Xszus_RS16885	NZ_NIUA01000001.1	3869864	3870334	-	471	NA	Xszus_03500	56	6.31318	93	6.44465	6.37891	2.67331
apeQ	Xszus_RS16880	NZ_NIUA01000001.1	3869131	3869859	-	729	NA	Xszus_03499	99	7.21088	129	5.77563	6.49326	2.69894
apeR	Xszus_RS16875	NZ_NIUA01000001.1	3867884	3869113	-	1230	NA	Xszus_03498	354	15.282	450	11.9411	13.6115	3.76676
									scaling factor	18.833		30.6382
