# Supplementary material for: Global analysis of biosynthetic gene clusters reveals conserved and unique natural products in entomopathogenic nematode-symbiotic bacteria
Source: Nat Chem. 2022 Apr 25;14(6):701–12. doi: 10.1038/s41557-022-00923-2 (PMC9177418; doi:10.1038/s41557-022-00923-2)
Supplement: Source Data Fig. 1 — Pangenome analysis of 45 Xenorhabdus and Photorhabdus genomes by anvi’o. [file 41557_2022_923_MOESM7_ESM.zip]

Archive with 93 entries (91 files):
- Source_Data_Fig1/
- Source_Data_Fig1/BGC_tables_for_pangenomes/
- Source_Data_Fig1/BGC_tables_for_pangenomes/Paeg_BKT45_BGannotation_to_pangenome.txt
- Source_Data_Fig1/BGC_tables_for_pangenomes/Paeg_BKT45_BGC_boundary.txt
- Source_Data_Fig1/BGC_tables_for_pangenomes/Pasy_PB68_BGannotation_to_pangenome.txt
- Source_Data_Fig1/BGC_tables_for_pangenomes/Pasy_PB68_BGC_boundary.txt
- Source_Data_Fig1/BGC_tables_for_pangenomes/Pbod_CN4_BGannotation_to_pangenome.txt
- Source_Data_Fig1/BGC_tables_for_pangenomes/Pbod_CN4_BGC_boundary.txt
- Source_Data_Fig1/BGC_tables_for_pangenomes/Pbod_DE61_BGannotation_to_pangenome.txt
- Source_Data_Fig1/BGC_tables_for_pangenomes/Pbod_DE61_BGC_boundary.txt
- Source_Data_Fig1/BGC_tables_for_pangenomes/Pbod_HU23_BGannotation_to_pangenome.txt
- Source_Data_Fig1/BGC_tables_for_pangenomes/Pbod_HU23_BGC_boundary.txt
- Source_Data_Fig1/BGC_tables_for_pangenomes/Pbod_LJ24-63_BGannotation_to_pangenome.txt
- Source_Data_Fig1/BGC_tables_for_pangenomes/Pbod_LJ24-63_BGC_boundary.txt
- Source_Data_Fig1/BGC_tables_for_pangenomes/Plau_DE22_BGannotation_to_pangenome.txt
- Source_Data_Fig1/BGC_tables_for_pangenomes/Plau_DE22_BGC_boundary.txt
- Source_Data_Fig1/BGC_tables_for_pangenomes/Plau_HB13_BGannotation_to_pangenome.txt
- Source_Data_Fig1/BGC_tables_for_pangenomes/Plau_HB13_BGC_boundary.txt
- Source_Data_Fig1/BGC_tables_for_pangenomes/Plau_IT41_BGannotation_to_pangenome.txt
- Source_Data_Fig1/BGC_tables_for_pangenomes/Plau_IT41_BGC_boundary.txt
- Source_Data_Fig1/BGC_tables_for_pangenomes/Plum_EN01_BGannotation_to_pangenome.txt
- Source_Data_Fig1/BGC_tables_for_pangenomes/Plum_EN01_BGC_boundary.txt
- Source_Data_Fig1/BGC_tables_for_pangenomes/Plum_IL9_BGannotation_to_pangenome.txt
- Source_Data_Fig1/BGC_tables_for_pangenomes/Plum_IL9_BGC_boundary.txt
- Source_Data_Fig1/BGC_tables_for_pangenomes/Plum_PB455_BGannotation_to_pangenome.txt
- Source_Data_Fig1/BGC_tables_for_pangenomes/Plum_PB455_BGC_boundary.txt
- Source_Data_Fig1/BGC_tables_for_pangenomes/Plum_TT01_BGannotation_to_pangenome.txt
- Source_Data_Fig1/BGC_tables_for_pangenomes/Plum_TT01_BGC_boundary.txt
- Source_Data_Fig1/BGC_tables_for_pangenomes/Ptem_BGannotation_to_pangenome.txt
- Source_Data_Fig1/BGC_tables_for_pangenomes/Ptem_BGC_boundary.txt
- Source_Data_Fig1/BGC_tables_for_pangenomes/Ptem_HBLC135_BGannotation_to_pangenome.txt
- Source_Data_Fig1/BGC_tables_for_pangenomes/Ptem_HBLC135_BGC_boundary.txt
- Source_Data_Fig1/BGC_tables_for_pangenomes/Pthr_PT11_BGannotation_to_pangenome.txt
- Source_Data_Fig1/BGC_tables_for_pangenomes/Pthr_PT11_BGC_boundary.txt
- Source_Data_Fig1/BGC_tables_for_pangenomes/Xbed_BGannotation_to_pangenome.txt
- Source_Data_Fig1/BGC_tables_for_pangenomes/Xbed_BGC_boundary.txt
- Source_Data_Fig1/BGC_tables_for_pangenomes/Xbov_BGannotation_to_pangenome.txt
- Source_Data_Fig1/BGC_tables_for_pangenomes/Xbov_BGC_boundary.txt
- Source_Data_Fig1/BGC_tables_for_pangenomes/Xbud_BGannotation_to_pangenome.txt
- Source_Data_Fig1/BGC_tables_for_pangenomes/Xbud_BGC_boundary.txt
- Source_Data_Fig1/BGC_tables_for_pangenomes/Xcab_BGannotation_to_pangenome.txt
- Source_Data_Fig1/BGC_tables_for_pangenomes/Xcab_BGC_boundary.txt
- Source_Data_Fig1/BGC_tables_for_pangenomes/Xdou_FRM_BGannotation_to_pangenome.txt
- Source_Data_Fig1/BGC_tables_for_pangenomes/Xdou_FRM_BGC_boundary.txt
- Source_Data_Fig1/BGC_tables_for_pangenomes/Xdou_HBLC_BGannotation_to_pangenome.txt
- Source_Data_Fig1/BGC_tables_for_pangenomes/Xdou_HBLC_BGC_boundary.txt
- Source_Data_Fig1/BGC_tables_for_pangenomes/Xehl_BGannotation_to_pangenome.txt
- Source_Data_Fig1/BGC_tables_for_pangenomes/Xehl_BGC_boundary.txt
- Source_Data_Fig1/BGC_tables_for_pangenomes/Xen30TX1_BGannotation_to_pangenome.txt
- Source_Data_Fig1/BGC_tables_for_pangenomes/Xen30TX1_BGC_boundary.txt
- Source_Data_Fig1/BGC_tables_for_pangenomes/XenDL20_BGannotation_to_pangenome.txt
- Source_Data_Fig1/BGC_tables_for_pangenomes/XenDL20_BGC_boundary.txt
- Source_Data_Fig1/BGC_tables_for_pangenomes/Xenkj12_BGannotation_to_pangenome.txt
- Source_Data_Fig1/BGC_tables_for_pangenomes/Xenkj12_BGC_boundary.txt
- Source_Data_Fig1/BGC_tables_for_pangenomes/XenKK7_BGannotation_to_pangenome.txt
- Source_Data_Fig1/BGC_tables_for_pangenomes/XenKK7_BGC_boundary.txt
- Source_Data_Fig1/BGC_tables_for_pangenomes/Xenpb303_BGannotation_to_pangenome.txt
- Source_Data_Fig1/BGC_tables_for_pangenomes/Xenpb303_BGC_boundary.txt
- Source_Data_Fig1/BGC_tables_for_pangenomes/Xenpb614_BGannotation_to_pangenome.txt
- Source_Data_Fig1/BGC_tables_for_pangenomes/Xenpb614_BGC_boundary.txt
- Source_Data_Fig1/BGC_tables_for_pangenomes/XenTS4_BGannotation_to_pangenome.txt
- Source_Data_Fig1/BGC_tables_for_pangenomes/XenTS4_BGC_boundary.txt
- Source_Data_Fig1/BGC_tables_for_pangenomes/Xgri_VH1_BGannotation_to_pangenome.txt
- Source_Data_Fig1/BGC_tables_for_pangenomes/Xgri_VH1_BGC_boundary.txt
- Source_Data_Fig1/BGC_tables_for_pangenomes/Xhom_AUN1_BGannotation_to_pangenome.txt
- Source_Data_Fig1/BGC_tables_for_pangenomes/Xhom_AUN1_BGC_boundary.txt
- Source_Data_Fig1/BGC_tables_for_pangenomes/Xhom_BGannotation_to_pangenome.txt
- Source_Data_Fig1/BGC_tables_for_pangenomes/Xhom_BGC_boundary.txt
- Source_Data_Fig1/BGC_tables_for_pangenomes/Xind_BGannotation_to_pangenome.txt
- Source_Data_Fig1/BGC_tables_for_pangenomes/Xind_BGC_boundary.txt
- Source_Data_Fig1/BGC_tables_for_pangenomes/Xinn_BGannotation_to_pangenome.txt
- Source_Data_Fig1/BGC_tables_for_pangenomes/Xinn_BGC_boundary.txt
- Source_Data_Fig1/BGC_tables_for_pangenomes/Xish_BGannotation_to_pangenome.txt
- Source_Data_Fig1/BGC_tables_for_pangenomes/Xish_BGC_boundary.txt
- Source_Data_Fig1/BGC_tables_for_pangenomes/Xjap_BGannotation_to_pangenome.txt
- Source_Data_Fig1/BGC_tables_for_pangenomes/Xjap_BGC_boundary.txt
- Source_Data_Fig1/BGC_tables_for_pangenomes/Xkoz_BGannotation_to_pangenome.txt
- Source_Data_Fig1/BGC_tables_for_pangenomes/Xkoz_BGC_boundary.txt
- Source_Data_Fig1/BGC_tables_for_pangenomes/Xmau_BGannotation_to_pangenome.txt
- Source_Data_Fig1/BGC_tables_for_pangenomes/Xmau_BGC_boundary.txt
- Source_Data_Fig1/BGC_tables_for_pangenomes/Xmir_BGannotation_to_pangenome.txt
- Source_Data_Fig1/BGC_tables_for_pangenomes/Xmir_BGC_boundary.txt
- Source_Data_Fig1/BGC_tables_for_pangenomes/Xnem_BGannotation_to_pangenome.txt
- Source_Data_Fig1/BGC_tables_for_pangenomes/Xnem_BGC_boundary.txt
- Source_Data_Fig1/BGC_tables_for_pangenomes/Xsto_BGannotation_to_pangenome.txt
- Source_Data_Fig1/BGC_tables_for_pangenomes/Xsto_BGC_boundary.txt
- Source_Data_Fig1/BGC_tables_for_pangenomes/Xsze_BGannotation_to_pangenome.txt
- Source_Data_Fig1/BGC_tables_for_pangenomes/Xsze_BGC_boundary.txt
- Source_Data_Fig1/BGC_tables_for_pangenomes/Xszus_BGannotation_to_pangenome.txt
- Source_Data_Fig1/BGC_tables_for_pangenomes/Xszus_BGC_boundary.txt
- Source_Data_Fig1/BGC_tables_for_pangenomes/Xvie_BGannotation_to_pangenome.txt
- Source_Data_Fig1/BGC_tables_for_pangenomes/Xvie_BGC_boundary.txt
- Source_Data_Fig1/Pangenome analysis of 45 XP genomes by anvi'o.xlsx
