# Supplementary material for: Global analysis of biosynthetic gene clusters reveals conserved and unique natural products in entomopathogenic nematode-symbiotic bacteria
Source: Nat Chem. 2022 Apr 25;14(6):701–12. doi: 10.1038/s41557-022-00923-2 (PMC9177418; doi:10.1038/s41557-022-00923-2)
Supplement: Source Data Fig. 1 — Pangenome analysis of 45 Xenorhabdus and Photorhabdus genomes by anvi’o. [file 41557_2022_923_MOESM7_ESM.zip › Source_Data_Fig1/BGC_tables_for_pangenomes/Paeg_BKT45_BGannotation_to_pangenome.txt]

gene_callers_id	source	accession	function	e_value
25	antismash		PKS-NRPS_Amicoumacin
26	antismash		PKS-NRPS_Amicoumacin
27	antismash		PKS-NRPS_Amicoumacin
28	antismash		PKS-NRPS_Amicoumacin
29	antismash		PKS-NRPS_Amicoumacin
30	antismash		PKS-NRPS_Amicoumacin
31	antismash		PKS-NRPS_Amicoumacin
32	antismash		PKS-NRPS_Amicoumacin
33	antismash		PKS-NRPS_Amicoumacin
34	antismash		PKS-NRPS_Amicoumacin
35	antismash		PKS-NRPS_Amicoumacin
36	antismash		PKS-NRPS_Amicoumacin
37	antismash		PKS-NRPS_Amicoumacin
38	antismash		PKS-NRPS_Amicoumacin
39	antismash		PKS-NRPS_Amicoumacin
206	antismash		NRPS_Unknown
207	antismash		NRPS_Unknown
208	antismash		NRPS_Unknown
209	antismash		NRPS_Unknown
210	antismash		NRPS_Unknown
211	antismash		NRPS_Unknown
212	antismash		NRPS_Unknown
213	antismash		NRPS_Unknown
214	antismash		NRPS_Unknown
215	antismash		NRPS_Unknown
216	antismash		NRPS_Unknown
217	antismash		NRPS_Unknown
218	antismash		NRPS_Unknown
325	antismash		NRPS_Unknown
326	antismash		NRPS_Unknown
395	antismash		RiPPs_Unknown_Bacteriocin
396	antismash		RiPPs_Unknown_Bacteriocin
397	antismash		RiPPs_Unknown_Bacteriocin
398	antismash		RiPPs_Unknown_Bacteriocin
399	antismash		RiPPs_Unknown_Bacteriocin
400	antismash		RiPPs_Unknown_Bacteriocin
457	antismash		NRPS_Rhabdopeptide/Xenortide-peptide
458	antismash		NRPS_Rhabdopeptide/Xenortide-peptide
459	antismash		NRPS_Rhabdopeptide/Xenortide-peptide
714	antismash		NRPS_Unknown
824	antismash		RiPPs_Unknown_Bacteriocin
825	antismash		RiPPs_Unknown_Bacteriocin
826	antismash		RiPPs_Unknown_Bacteriocin
827	antismash		RiPPs_Unknown_Bacteriocin
828	antismash		RiPPs_Unknown_Bacteriocin
836	antismash		Terpene_Carotenoid
837	antismash		Terpene_Carotenoid
838	antismash		Terpene_Carotenoid
839	antismash		Terpene_Carotenoid
840	antismash		Terpene_Carotenoid
841	antismash		Terpene_Carotenoid
942	antismash		NRPS_Unknown
943	antismash		NRPS_Unknown
944	antismash		NRPS_Unknown
945	antismash		NRPS_Unknown
946	antismash		NRPS_Unknown
947	antismash		NRPS_Unknown
948	antismash		NRPS_Unknown
949	antismash		NRPS_Unknown
950	antismash		NRPS_Unknown
951	antismash		NRPS_Unknown
952	antismash		NRPS_Unknown
953	antismash		NRPS_Unknown
954	antismash		NRPS_Unknown
955	antismash		NRPS_Unknown
1416	antismash		PKS-NRPS_Photoxenobactin_Previously_Unknown
1417	antismash		PKS-NRPS_Photoxenobactin_Previously_Unknown
1418	antismash		PKS-NRPS_Photoxenobactin_Previously_Unknown
1419	antismash		PKS-NRPS_Photoxenobactin_Previously_Unknown
1420	antismash		PKS-NRPS_Photoxenobactin_Previously_Unknown
1421	antismash		PKS-NRPS_Photoxenobactin_Previously_Unknown
1422	antismash		PKS-NRPS_Photoxenobactin_Previously_Unknown
1423	antismash		PKS-NRPS_Photoxenobactin_Previously_Unknown
1424	antismash		PKS-NRPS_Photoxenobactin_Previously_Unknown
1589	antismash		Others_Putrebactin/Avaroferrin
1590	antismash		Others_Putrebactin/Avaroferrin
1591	antismash		Others_Putrebactin/Avaroferrin
1592	antismash		Others_Putrebactin/Avaroferrin
1593	antismash		Others_Putrebactin/Avaroferrin
1594	antismash		Others_Putrebactin/Avaroferrin
1595	antismash		Others_Putrebactin/Avaroferrin
1596	antismash		Others_Putrebactin/Avaroferrin
1597	antismash		Others_Putrebactin/Avaroferrin
1598	antismash		Others_Putrebactin/Avaroferrin
1698	antismash		PKS-NRPS_Glidobactin
1699	antismash		PKS-NRPS_Glidobactin
1700	antismash		PKS-NRPS_Glidobactin
1701	antismash		PKS-NRPS_Glidobactin
1702	antismash		PKS-NRPS_Glidobactin
1919	antismash		NRPS_Safracin
1920	antismash		NRPS_Safracin
1921	antismash		NRPS_Safracin
1922	antismash		NRPS_Safracin
1923	antismash		NRPS_Safracin
1924	antismash		NRPS_Safracin
1925	antismash		NRPS_Safracin
1926	antismash		NRPS_Safracin
1927	antismash		NRPS_Safracin
1928	antismash		NRPS_Safracin
2043	antismash		NRPS_GameXPeptide
2144	antismash		NRPS_Unknown
2499	antismash		Others_Unknown
2500	antismash		Others_Unknown
2501	antismash		Others_Unknown
2502	antismash		Others_Unknown
2959	antismash		PKS-NRPS_Unknown
2960	antismash		PKS-NRPS_Unknown
2961	antismash		PKS-NRPS_Unknown
2962	antismash		PKS-NRPS_Unknown
2963	antismash		PKS-NRPS_Unknown
2964	antismash		PKS-NRPS_Unknown
2965	antismash		PKS-NRPS_Unknown
2966	antismash		PKS-NRPS_Unknown
2967	antismash		PKS-NRPS_Unknown
3043	antismash		Others_Photopyrone
3164	antismash		Others_Unknown
3165	antismash		Others_Unknown
3166	antismash		Others_Unknown
3167	antismash		Others_Unknown
3168	antismash		Others_Unknown
3169	antismash		Others_Unknown
3170	antismash		Others_Unknown
3171	antismash		Others_Unknown
3731	antismash		NRPS_Unknown
4089	antismash		PKSI_Fragment
4306	antismash		Others_Isopropylstilbene
4307	antismash		Others_Isopropylstilbene
4308	antismash		Others_Isopropylstilbene
