# Supplementary material for: Global analysis of biosynthetic gene clusters reveals conserved and unique natural products in entomopathogenic nematode-symbiotic bacteria
Source: Nat Chem. 2022 Apr 25;14(6):701–12. doi: 10.1038/s41557-022-00923-2 (PMC9177418; doi:10.1038/s41557-022-00923-2)
Supplement: Source Data Fig. 1 — Pangenome analysis of 45 Xenorhabdus and Photorhabdus genomes by anvi’o. [file 41557_2022_923_MOESM7_ESM.zip › Source_Data_Fig1/BGC_tables_for_pangenomes/Paeg_BKT45_BGC_boundary.txt]

Paeg_BKT45_000000000001	PKS-NRPS_Amicoumacin	46290	85500
Paeg_BKT45_000000000004	NRPS_Kolossin	458	49600
Paeg_BKT45_000000000005	NRPS_Unknown	4260	23000
Paeg_BKT45_000000000007	NRPS_Unknown	16910	39645
Paeg_BKT45_000000000009	RiPPs_Unknown_Bacteriocin	9410	12700
Paeg_BKT45_000000000010	NRPS_Rhabdopeptide/Xenortide-peptide	22600	35800
Paeg_BKT45_000000000017	NRPS_Unknown	360	16800
Paeg_BKT45_000000000020	RiPPs_Unknown_Bacteriocin	20520	26800
Paeg_BKT45_000000000020	Terpene_Carotenoid	37000	44500
Paeg_BKT45_000000000023	NRPS_Unknown	18400	35130
Paeg_BKT45_000000000037	PKS-NRPS_Photoxenobactin_Previously_Unknown	3330	32850
Paeg_BKT45_000000000043	Others_Putrebactin/Avaroferrin	16670	31180
Paeg_BKT45_000000000047	PKS-NRPS_Glidobactin	630	18900
Paeg_BKT45_000000000054	NRPS_Safracin	340	17720
Paeg_BKT45_000000000059	NRPS_GameXPeptide	420	16050
Paeg_BKT45_000000000064	NRPS_Unknown	7750	25990
Paeg_BKT45_000000000081	Others_Unknown	7400	12630
Paeg_BKT45_000000000105	PKS-NRPS_Unknown	1220	17760
Paeg_BKT45_000000000110	Others_Photopyrone	17340	18400
Paeg_BKT45_000000000111	Others_Unknown	21840	4310
Paeg_BKT45_000000000118	Others_Unknown	320	8580
Paeg_BKT45_000000000167	NRPS_Unknown	380	10310
Paeg_BKT45_000000000197	NRPS_Fragment	260	8220
Paeg_BKT45_000000000212	PKSI_Fragment	1580	6780
Paeg_BKT45_000000000255	Others_Isopropylstilbene	330	2760
