# Supplementary material for: Global analysis of biosynthetic gene clusters reveals conserved and unique natural products in entomopathogenic nematode-symbiotic bacteria
Source: Nat Chem. 2022 Apr 25;14(6):701–12. doi: 10.1038/s41557-022-00923-2 (PMC9177418; doi:10.1038/s41557-022-00923-2)
Supplement: Source Data Fig. 1 — Pangenome analysis of 45 Xenorhabdus and Photorhabdus genomes by anvi’o. [file 41557_2022_923_MOESM7_ESM.zip › Source_Data_Fig1/BGC_tables_for_pangenomes/Pasy_PB68_BGannotation_to_pangenome.txt]

gene_callers_id	source	accession	function	e_value
754	antismash		NRPS_Xenorhabdin
755	antismash		NRPS_Xenorhabdin
756	antismash		NRPS_Xenorhabdin
757	antismash		NRPS_Xenorhabdin
758	antismash		NRPS_Xenorhabdin
759	antismash		NRPS_Xenorhabdin
760	antismash		NRPS_Xenorhabdin
761	antismash		NRPS_Xenorhabdin
899	antismash		Others_Isopropylstilbene
900	antismash		Others_Isopropylstilbene
901	antismash		Others_Isopropylstilbene
1089	antismash		Others_Unknown
1090	antismash		Others_Unknown
1091	antismash		Others_Unknown
1092	antismash		Others_Unknown
1093	antismash		Others_Unknown
1094	antismash		Others_Unknown
1095	antismash		Others_Unknown
1096	antismash		Others_Unknown
1097	antismash		Others_Unknown
1662	antismash		Others_IOC_Previously_Unknown
1663	antismash		Others_IOC_Previously_Unknown
1664	antismash		Others_IOC_Previously_Unknown
1665	antismash		Others_IOC_Previously_Unknown
1666	antismash		Others_IOC_Previously_Unknown
1667	antismash		Others_IOC_Previously_Unknown
1668	antismash		Others_IOC_Previously_Unknown
1669	antismash		Others_IOC_Previously_Unknown
1670	antismash		Others_IOC_Previously_Unknown
1758	antismash		PKSI_Unknown
1759	antismash		PKSI_Unknown
1969	antismash		NRPS_Unknown
2385	antismash		Others_Branched-chain-keto-acid
2386	antismash		Others_Branched-chain-keto-acid
2387	antismash		Others_Branched-chain-keto-acid
2390	antismash		PKS-NRPS_Glidobactin
2391	antismash		PKS-NRPS_Glidobactin
2392	antismash		PKS-NRPS_Glidobactin
2393	antismash		PKS-NRPS_Glidobactin
2394	antismash		PKS-NRPS_Glidobactin
2894	antismash		NRPS_Fragment
2930	antismash		NRPS_Fragment
2931	antismash		NRPS_Fragment
2936	antismash		RiPP_Unknown_Bacterioncin
2937	antismash		RiPP_Unknown_Bacterioncin
2938	antismash		RiPP_Unknown_Bacterioncin
2939	antismash		RiPP_Unknown_Bacterioncin
2940	antismash		RiPP_Unknown_Bacterioncin
2941	antismash		RiPP_Unknown_Bacterioncin
2942	antismash		RiPP_Unknown_Bacterioncin
2943	antismash		RiPP_Unknown_Bacterioncin
3194	antismash		Terpene_Unknown
3195	antismash		Terpene_Unknown
3196	antismash		Terpene_Unknown
3197	antismash		Terpene_Unknown
3254	antismash		PKS-NRPS_Unknown
3255	antismash		PKS-NRPS_Unknown
3256	antismash		PKS-NRPS_Unknown
3257	antismash		PKS-NRPS_Unknown
3258	antismash		PKS-NRPS_Unknown
3259	antismash		PKS-NRPS_Unknown
3260	antismash		PKS-NRPS_Unknown
3261	antismash		PKS-NRPS_Unknown
3267	antismash		NRPS_Fragment
3268	antismash		NRPS_Fragment
3350	antismash		RiPPs_Unknown_Bacteriocin
3351	antismash		RiPPs_Unknown_Bacteriocin
3352	antismash		RiPPs_Unknown_Bacteriocin
3353	antismash		RiPPs_Unknown_Bacteriocin
3354	antismash		RiPPs_Unknown_Bacteriocin
3355	antismash		RiPPs_Unknown_Bacteriocin
3522	antismash		Others_Unknown
3523	antismash		Others_Unknown
3524	antismash		Others_Unknown
3525	antismash		Others_Unknown
3526	antismash		Others_Unknown
3527	antismash		Others_Unknown
3592	antismash		NRPS_Unknown
3593	antismash		NRPS_Unknown
3594	antismash		NRPS_Unknown
3595	antismash		NRPS_Unknown
3596	antismash		NRPS_Unknown
3597	antismash		NRPS_Unknown
3598	antismash		NRPS_Unknown
3599	antismash		NRPS_Unknown
3600	antismash		NRPS_Unknown
3601	antismash		NRPS_Unknown
3602	antismash		NRPS_Unknown
3610	antismash		PKSother_Fabclavine-polyamine-part
3611	antismash		PKSother_Fabclavine-polyamine-part
3612	antismash		PKSother_Fabclavine-polyamine-part
3613	antismash		PKSother_Fabclavine-polyamine-part
3636	antismash		NRPS_GameXPeptide
3680	antismash		NRPS_Unknown
3831	antismash		PKS-NRPS_Photoxenobactin_Previously_Unknown
3832	antismash		PKS-NRPS_Photoxenobactin_Previously_Unknown
3833	antismash		PKS-NRPS_Photoxenobactin_Previously_Unknown
3834	antismash		PKS-NRPS_Photoxenobactin_Previously_Unknown
3835	antismash		PKS-NRPS_Photoxenobactin_Previously_Unknown
3836	antismash		PKS-NRPS_Photoxenobactin_Previously_Unknown
3837	antismash		PKS-NRPS_Photoxenobactin_Previously_Unknown
3838	antismash		PKS-NRPS_Photoxenobactin_Previously_Unknown
3911	antismash		NRPS_Unknown
4136	antismash		NRPS_Rhabdopeptide/Xenortide-peptide
4137	antismash		NRPS_Rhabdopeptide/Xenortide-peptide
4138	antismash		NRPS_Rhabdopeptide/Xenortide-peptide
