# Supplementary material for: Global analysis of biosynthetic gene clusters reveals conserved and unique natural products in entomopathogenic nematode-symbiotic bacteria
Source: Nat Chem. 2022 Apr 25;14(6):701–12. doi: 10.1038/s41557-022-00923-2 (PMC9177418; doi:10.1038/s41557-022-00923-2)
Supplement: Source Data Fig. 1 — Pangenome analysis of 45 Xenorhabdus and Photorhabdus genomes by anvi’o. [file 41557_2022_923_MOESM7_ESM.zip › Source_Data_Fig1/BGC_tables_for_pangenomes/Pasy_PB68_BGC_boundary.txt]

Pasy_PB68_000000000002	NRPS_Xenorhabdin	366890	379630
Pasy_PB68_000000000003	Others_Isopropylstilbene	106900	109330
Pasy_PB68_000000000003	Others_Unknown	323150	334230
Pasy_PB68_000000000006	Others_IOC_Previously_Unknown	87600	100050
Pasy_PB68_000000000006	PKSI_Unknown	202140	209810
Pasy_PB68_000000000007	NRPS_Unknown	209900	219850
Pasy_PB68_000000000010	Others_Branched-chain-keto-acid	13870	19270
Pasy_PB68_000000000010	PKS-NRPS_Glidobactin	21800	40060
Pasy_PB68_000000000013	NRPS_Fragment	90570	95190
Pasy_PB68_000000000014	NRPS_Fragment	9560	14430
Pasy_PB68_000000000014	RiPP_Unknown_Bacterioncin	21240	31730
Pasy_PB68_000000000016	Terpene_Unknown	75792	81430
Pasy_PB68_000000000017	PKS-NRPS_Unknown	19900	38760
Pasy_PB68_000000000017	NRPS_Fragment	42970	49870
Pasy_PB68_000000000018	RiPPs_Unknown_Bacteriocin	47879	54110
Pasy_PB68_000000000021	Others_Unknown	10640	15340
Pasy_PB68_000000000022	NRPS_Unknown	7640	25380
Pasy_PB68_000000000022	PKSother_Fabclavine-polyamine-part	50550	64540
Pasy_PB68_000000000023	NRPS_GameXPeptide	2810	18330
Pasy_PB68_000000000024	NRPS_Unknown	1600	17990
Pasy_PB68_000000000027	PKS-NRPS_Photoxenobactin_Previously_Unknown	5960	35160
Pasy_PB68_000000000029	NRPS_Unknown	13070	33490
Pasy_PB68_000000000037	NRPS_Rhabdopeptide/Xenortide-peptide	4060	17130
