# Supplementary material for: Global analysis of biosynthetic gene clusters reveals conserved and unique natural products in entomopathogenic nematode-symbiotic bacteria
Source: Nat Chem. 2022 Apr 25;14(6):701–12. doi: 10.1038/s41557-022-00923-2 (PMC9177418; doi:10.1038/s41557-022-00923-2)
Supplement: Source Data Fig. 1 — Pangenome analysis of 45 Xenorhabdus and Photorhabdus genomes by anvi’o. [file 41557_2022_923_MOESM7_ESM.zip › Source_Data_Fig1/BGC_tables_for_pangenomes/Pbod_CN4_BGannotation_to_pangenome.txt]

gene_callers_id	source	accession	function	e_value
260	antismash		PKS-NRPS_Photoxenobactin_Previously_Unknown
261	antismash		PKS-NRPS_Photoxenobactin_Previously_Unknown
262	antismash		PKS-NRPS_Photoxenobactin_Previously_Unknown
263	antismash		PKS-NRPS_Photoxenobactin_Previously_Unknown
264	antismash		PKS-NRPS_Photoxenobactin_Previously_Unknown
265	antismash		PKS-NRPS_Photoxenobactin_Previously_Unknown
266	antismash		PKS-NRPS_Photoxenobactin_Previously_Unknown
267	antismash		PKS-NRPS_Photoxenobactin_Previously_Unknown
268	antismash		PKS-NRPS_Photoxenobactin_Previously_Unknown
732	antismash		Others_Branched-chain-keto-acid
733	antismash		Others_Branched-chain-keto-acid
734	antismash		Others_Branched-chain-keto-acid
737	antismash		PKS-NRPS_Glidobactin
738	antismash		PKS-NRPS_Glidobactin
739	antismash		PKS-NRPS_Glidobactin
740	antismash		PKS-NRPS_Glidobactin
741	antismash		PKS-NRPS_Glidobactin
851	antismash		PKS-NRPS_Unknown
852	antismash		PKS-NRPS_Unknown
853	antismash		PKS-NRPS_Unknown
854	antismash		PKS-NRPS_Unknown
855	antismash		PKS-NRPS_Unknown
856	antismash		PKS-NRPS_Unknown
857	antismash		PKS-NRPS_Unknown
858	antismash		PKS-NRPS_Unknown
892	antismash		Saccharides_Unknown
893	antismash		Saccharides_Unknown
894	antismash		Saccharides_Unknown
895	antismash		Saccharides_Unknown
896	antismash		Saccharides_Unknown
897	antismash		Saccharides_Unknown
898	antismash		Saccharides_Unknown
899	antismash		Saccharides_Unknown
967	antismash		NRPS_GameXPeptide
1123	antismash		NRPS_Odilorhabdin
1124	antismash		NRPS_Odilorhabdin
1125	antismash		NRPS_Odilorhabdin
1126	antismash		NRPS_Odilorhabdin
1127	antismash		NRPS_Odilorhabdin
1128	antismash		NRPS_Odilorhabdin
1129	antismash		NRPS_Odilorhabdin
1130	antismash		NRPS_Odilorhabdin
1131	antismash		NRPS_Odilorhabdin
1132	antismash		NRPS_Odilorhabdin
1133	antismash		NRPS_Odilorhabdin
1134	antismash		NRPS_Odilorhabdin
1135	antismash		NRPS_Odilorhabdin
1136	antismash		NRPS_Odilorhabdin
1207	antismash		Others_Unknown
1208	antismash		Others_Unknown
1209	antismash		Others_Unknown
1210	antismash		Others_Unknown
1269	antismash		Others_Unknown
1270	antismash		Others_Unknown
1271	antismash		Others_Unknown
1272	antismash		Others_Unknown
1294	antismash		PKS-NRPS_fragment
1295	antismash		PKS-NRPS_fragment
1623	antismash		Others_Putrebactin/Avaroferrin
1624	antismash		Others_Putrebactin/Avaroferrin
1625	antismash		Others_Putrebactin/Avaroferrin
1626	antismash		Others_Putrebactin/Avaroferrin
1627	antismash		Others_Putrebactin/Avaroferrin
1628	antismash		Others_Putrebactin/Avaroferrin
1629	antismash		Others_Putrebactin/Avaroferrin
1630	antismash		Others_Putrebactin/Avaroferrin
1631	antismash		Others_Putrebactin/Avaroferrin
1632	antismash		Others_Putrebactin/Avaroferrin
1680	antismash		Others_Isopropylstilbene
1681	antismash		Others_Isopropylstilbene
1682	antismash		Others_Isopropylstilbene
1770	antismash		NRPS_Indigoidine
1771	antismash		NRPS_Indigoidine
1772	antismash		NRPS_Indigoidine
2191	antismash		RiPPs_Unknown_bacteriocin
2192	antismash		RiPPs_Unknown_bacteriocin
2193	antismash		RiPPs_Unknown_bacteriocin
2194	antismash		RiPPs_Unknown_bacteriocin
2359	antismash		NRPS_Unknown
2822	antismash		Others_Unknown
2823	antismash		Others_Unknown
2824	antismash		Others_Unknown
2825	antismash		Others_Unknown
2829	antismash		NRPS_Rhabdopeptide/Xenortide peptide
2830	antismash		NRPS_Rhabdopeptide/Xenortide peptide
2831	antismash		NRPS_Rhabdopeptide/Xenortide peptide
2888	antismash		Terpene_Carotenoid
2889	antismash		Terpene_Carotenoid
2890	antismash		Terpene_Carotenoid
3285	antismash		NRPS_Unknown
3520	antismash		NRPS_Unknown
3521	antismash		NRPS_Unknown
3522	antismash		NRPS_Unknown
3523	antismash		NRPS_Unknown
3524	antismash		NRPS_Unknown
3525	antismash		NRPS_Unknown
3526	antismash		NRPS_Unknown
3527	antismash		NRPS_Unknown
3528	antismash		NRPS_Unknown
3529	antismash		NRPS_Unknown
3883	antismash		Others_IOC_Previously_Unknown
3884	antismash		Others_IOC_Previously_Unknown
3885	antismash		Others_IOC_Previously_Unknown
3886	antismash		Others_IOC_Previously_Unknown
3900	antismash		NRPS_Unknown
3901	antismash		NRPS_Unknown
4054	antismash		NRPS_Fragment
