# Supplementary material for: Global analysis of biosynthetic gene clusters reveals conserved and unique natural products in entomopathogenic nematode-symbiotic bacteria
Source: Nat Chem. 2022 Apr 25;14(6):701–12. doi: 10.1038/s41557-022-00923-2 (PMC9177418; doi:10.1038/s41557-022-00923-2)
Supplement: Source Data Fig. 1 — Pangenome analysis of 45 Xenorhabdus and Photorhabdus genomes by anvi’o. [file 41557_2022_923_MOESM7_ESM.zip › Source_Data_Fig1/BGC_tables_for_pangenomes/Pbod_CN4_BGC_boundary.txt]

Pbod_CN4_000000000002	PKS-NRPS_Photoxenobactin_Previously_Unknown	75290	104820
Pbod_CN4_000000000005	Others_Branched-chain-keto-acid	101960	107390
Pbod_CN4_000000000005	PKS-NRPS_Glidobactin	112190	130570
Pbod_CN4_000000000006	PKS-NRPS_Unknown	97360	112290
Pbod_CN4_000000000006	Saccharides_Unknown	141710	150730
Pbod_CN4_000000000007	NRPS_GameXPeptide	70680	87670
Pbod_CN4_000000000009	NRPS_Odilorhabdin	8470	55990
Pbod_CN4_000000000009	Others_Unknown	120470	123990
Pbod_CN4_000000000010	Others_Unknown	68350	72370
Pbod_CN4_000000000010	PKS-NRPS_fragment	100260	109150
Pbod_CN4_000000000014	Others_Putrebactin/Avaroferrin	71580	86320
Pbod_CN4_000000000015	Others_Isopropylstilbene	33680	36110
Pbod_CN4_000000000016	NRPS_Indigoidine	31950	37870
Pbod_CN4_000000000022	RiPPs_Unknown_bacteriocin	1350	3810
Pbod_CN4_000000000025	NRPS_Unknown	920	10870
Pbod_CN4_000000000033	NRPS_Rhabdopeptide/Xenortide peptide	23580	36670
Pbod_CN4_000000000033	Others_Unknown	12220	16570
Pbod_CN4_000000000034	Terpene_Carotenoid	45000	48580
Pbod_CN4_000000000044	NRPS_Unknown	16520	32900
Pbod_CN4_000000000051	NRPS_Unknown	7590	21820
Pbod_CN4_000000000063	Others_IOC_Previously_Unknown	14970	21590
Pbod_CN4_000000000064	NRPS_Unknown	6900	24930
Pbod_CN4_000000000071	NRPS_Fragment	4650	8940
Pbod_CN4_000000000088	NRPS_Fragment	10	8830
Pbod_CN4_000000000129	NRPS_Fragment	3	1223
Pbod_CN4_000000000132	NRPS_Fragment	3	1151
