# Supplementary material for: Global analysis of biosynthetic gene clusters reveals conserved and unique natural products in entomopathogenic nematode-symbiotic bacteria
Source: Nat Chem. 2022 Apr 25;14(6):701–12. doi: 10.1038/s41557-022-00923-2 (PMC9177418; doi:10.1038/s41557-022-00923-2)
Supplement: Source Data Fig. 1 — Pangenome analysis of 45 Xenorhabdus and Photorhabdus genomes by anvi’o. [file 41557_2022_923_MOESM7_ESM.zip › Source_Data_Fig1/BGC_tables_for_pangenomes/Pbod_DE61_BGannotation_to_pangenome.txt]

gene_callers_id	source	accession	function	e_value
149	antismash		Others_IOC_Previously_Unknown
150	antismash		Others_IOC_Previously_Unknown
151	antismash		Others_IOC_Previously_Unknown
152	antismash		Others_IOC_Previously_Unknown
153	antismash		Others_IOC_Previously_Unknown
154	antismash		Others_IOC_Previously_Unknown
233	antismash		NRPS_Odilorhabdin
234	antismash		NRPS_Odilorhabdin
235	antismash		NRPS_Odilorhabdin
236	antismash		NRPS_Odilorhabdin
237	antismash		NRPS_Odilorhabdin
238	antismash		NRPS_Odilorhabdin
239	antismash		NRPS_Odilorhabdin
240	antismash		NRPS_Odilorhabdin
241	antismash		NRPS_Odilorhabdin
242	antismash		NRPS_Odilorhabdin
243	antismash		NRPS_Odilorhabdin
244	antismash		NRPS_Odilorhabdin
245	antismash		NRPS_Odilorhabdin
557	antismash		NRPS_Unknown
558	antismash		NRPS_Unknown
559	antismash		NRPS_Unknown
560	antismash		NRPS_Unknown
561	antismash		NRPS_Unknown
562	antismash		NRPS_Unknown
563	antismash		NRPS_Unknown
564	antismash		NRPS_Unknown
565	antismash		NRPS_Unknown
566	antismash		NRPS_Unknown
1116	antismash		NRPS_Rhabdopeptide/Xenortide-peptide
1117	antismash		NRPS_Rhabdopeptide/Xenortide-peptide
1118	antismash		NRPS_Rhabdopeptide/Xenortide-peptide
1158	antismash		Others_Unknown
1159	antismash		Others_Unknown
1254	antismash		PKS-NRPS_Glidobactin
1255	antismash		PKS-NRPS_Glidobactin
1256	antismash		PKS-NRPS_Glidobactin
1257	antismash		PKS-NRPS_Glidobactin
1258	antismash		PKS-NRPS_Glidobactin
1342	antismash		PKS-NRPS_Photoxenobactin_Previously_Unknown
1343	antismash		PKS-NRPS_Photoxenobactin_Previously_Unknown
1344	antismash		PKS-NRPS_Photoxenobactin_Previously_Unknown
1345	antismash		PKS-NRPS_Photoxenobactin_Previously_Unknown
1346	antismash		PKS-NRPS_Photoxenobactin_Previously_Unknown
1347	antismash		PKS-NRPS_Photoxenobactin_Previously_Unknown
1348	antismash		PKS-NRPS_Photoxenobactin_Previously_Unknown
1349	antismash		PKS-NRPS_Photoxenobactin_Previously_Unknown
1350	antismash		PKS-NRPS_Photoxenobactin_Previously_Unknown
1484	antismash		Terpene_Carotenoid
1485	antismash		Terpene_Carotenoid
1486	antismash		Terpene_Carotenoid
1487	antismash		Terpene_Carotenoid
1488	antismash		Terpene_Carotenoid
1649	antismash		RiPPs_Unknown_bacterioncin
1650	antismash		RiPPs_Unknown_bacterioncin
1651	antismash		RiPPs_Unknown_bacterioncin
1652	antismash		RiPPs_Unknown_bacterioncin
1653	antismash		RiPPs_Unknown_bacterioncin
1654	antismash		RiPPs_Unknown_bacterioncin
2195	antismash		NRPS_GameXPeptide
2330	antismash		Others_Putrebactin/Avaroferrin
2331	antismash		Others_Putrebactin/Avaroferrin
2332	antismash		Others_Putrebactin/Avaroferrin
2333	antismash		Others_Putrebactin/Avaroferrin
2334	antismash		Others_Putrebactin/Avaroferrin
2335	antismash		Others_Putrebactin/Avaroferrin
2336	antismash		Others_Putrebactin/Avaroferrin
2337	antismash		Others_Putrebactin/Avaroferrin
2338	antismash		Others_Putrebactin/Avaroferrin
2339	antismash		Others_Putrebactin/Avaroferrin
2362	antismash		Saccharides_Unknown_amglyccycl
2363	antismash		Saccharides_Unknown_amglyccycl
2364	antismash		Saccharides_Unknown_amglyccycl
2365	antismash		Saccharides_Unknown_amglyccycl
2366	antismash		Saccharides_Unknown_amglyccycl
2367	antismash		Saccharides_Unknown_amglyccycl
2368	antismash		Saccharides_Unknown_amglyccycl
2369	antismash		Saccharides_Unknown_amglyccycl
2370	antismash		Saccharides_Unknown_amglyccycl
2371	antismash		Saccharides_Unknown_amglyccycl
2372	antismash		Saccharides_Unknown_amglyccycl
2373	antismash		Saccharides_Unknown_amglyccycl
2374	antismash		Saccharides_Unknown_amglyccycl
2746	antismash		NRPS_Unknown
2961	antismash		NRPS_Indigoidine
2962	antismash		NRPS_Indigoidine
2963	antismash		NRPS_Indigoidine
3275	antismash		NRPS_fragment
3431	antismash		Others_Isopropylstilbene
3432	antismash		Others_Isopropylstilbene
3433	antismash		Others_Isopropylstilbene
3440	antismash		NRPS_Unknown
3443	antismash		PKS-NRPS_fragment
3444	antismash		PKS-NRPS_fragment
3445	antismash		PKS-NRPS_fragment
3446	antismash		PKS-NRPS_fragment
3447	antismash		PKS-NRPS_fragment
3457	antismash		NRPS_Unknown
3483	antismash		RiPPs_Unknown_Bacteriocin
3484	antismash		RiPPs_Unknown_Bacteriocin
3485	antismash		RiPPs_Unknown_Bacteriocin
3486	antismash		RiPPs_Unknown_Bacteriocin
4260	antismash		NRPS_fragment
