# Supplementary material for: Global analysis of biosynthetic gene clusters reveals conserved and unique natural products in entomopathogenic nematode-symbiotic bacteria
Source: Nat Chem. 2022 Apr 25;14(6):701–12. doi: 10.1038/s41557-022-00923-2 (PMC9177418; doi:10.1038/s41557-022-00923-2)
Supplement: Source Data Fig. 1 — Pangenome analysis of 45 Xenorhabdus and Photorhabdus genomes by anvi’o. [file 41557_2022_923_MOESM7_ESM.zip › Source_Data_Fig1/BGC_tables_for_pangenomes/Pbod_DE61_BGC_boundary.txt]

Pbod_DE61_000000000003	Others_IOC_Previously_Unknown	34360	43720
Pbod_DE61_000000000005	NRPS_Odilorhabdin	11210	55780
Pbod_DE61_000000000012	NRPS_Unknown	29620	43980
Pbod_DE61_000000000026	NRPS_Rhabdopeptide/Xenortide-peptide	160	13260
Pbod_DE61_000000000027	Others_Unknown	14460	16560
Pbod_DE61_000000000030	PKS-NRPS_Glidobactin	3340	21680
Pbod_DE61_000000000033	PKS-NRPS_Photoxenobactin_Previously_Unknown	3470	33050
Pbod_DE61_000000000038	Terpene_Carotenoid	2520	7540
Pbod_DE61_000000000044	RiPPs_Unknown_bacterioncin	3410	8590
Pbod_DE61_000000000068	NRPS_GameXPeptide	6920	22550
Pbod_DE61_000000000075	Others_Putrebactin/Avaroferrin	4320	18790
Pbod_DE61_000000000077	Saccharides_Unknown_amglyccycl	230	17030
Pbod_DE61_000000000098	NRPS_Unknown	780	17180
Pbod_DE61_000000000112	NRPS_Indigoidine	2170	8090
Pbod_DE61_000000000137	NRPS_fragment	70	12560
Pbod_DE61_000000000152	Others_Isopropylstilbene	200	2640
Pbod_DE61_000000000153	NRPS_Unknown	410	10360
Pbod_DE61_000000000154	PKS-NRPS_fragment	780	11290
Pbod_DE61_000000000156	NRPS_Unknown	160	8910
Pbod_DE61_000000000159	RiPPs_Unknown_Bacteriocin	7930	10380
Pbod_DE61_000000000266	NRPS_fragment	50	3240
Pbod_DE61_000000000292	NRPS_fragment	60	2290
