# Supplementary material for: Global analysis of biosynthetic gene clusters reveals conserved and unique natural products in entomopathogenic nematode-symbiotic bacteria
Source: Nat Chem. 2022 Apr 25;14(6):701–12. doi: 10.1038/s41557-022-00923-2 (PMC9177418; doi:10.1038/s41557-022-00923-2)
Supplement: Source Data Fig. 1 — Pangenome analysis of 45 Xenorhabdus and Photorhabdus genomes by anvi’o. [file 41557_2022_923_MOESM7_ESM.zip › Source_Data_Fig1/BGC_tables_for_pangenomes/Pbod_HU23_BGannotation_to_pangenome.txt]

gene_callers_id	source	accession	function	e_value
90	antismash		NRPS_Odilorhabdin
91	antismash		NRPS_Odilorhabdin
92	antismash		NRPS_Odilorhabdin
93	antismash		NRPS_Odilorhabdin
94	antismash		NRPS_Odilorhabdin
95	antismash		NRPS_Odilorhabdin
96	antismash		NRPS_Odilorhabdin
97	antismash		NRPS_Odilorhabdin
98	antismash		NRPS_Odilorhabdin
99	antismash		NRPS_Odilorhabdin
100	antismash		NRPS_Odilorhabdin
101	antismash		NRPS_Odilorhabdin
102	antismash		NRPS_Odilorhabdin
607	antismash		Others_Unknown
608	antismash		Others_Unknown
767	antismash		NRPS_Unknown
768	antismash		NRPS_Unknown
769	antismash		NRPS_Unknown
770	antismash		NRPS_Unknown
771	antismash		NRPS_Unknown
772	antismash		NRPS_Unknown
773	antismash		NRPS_Unknown
774	antismash		NRPS_Unknown
775	antismash		NRPS_Unknown
776	antismash		NRPS_Unknown
777	antismash		NRPS_Unknown
926	antismash		Terpene_Carotenoid
927	antismash		Terpene_Carotenoid
928	antismash		Terpene_Carotenoid
929	antismash		Terpene_Carotenoid
930	antismash		Terpene_Carotenoid
931	antismash		Terpene_Carotenoid
964	antismash		NRPS_Rhabdopeptide/Xenortide-peptide
965	antismash		NRPS_Rhabdopeptide/Xenortide-peptide
966	antismash		NRPS_Rhabdopeptide/Xenortide-peptide
1121	antismash		Terpene_Unknown
1122	antismash		Terpene_Unknown
1123	antismash		Terpene_Unknown
1124	antismash		Terpene_Unknown
1257	antismash		Others_Isopropylstilbene
1258	antismash		Others_Isopropylstilbene
1259	antismash		Others_Isopropylstilbene
1583	antismash		NRPS_Glidobactin
1584	antismash		NRPS_Glidobactin
1585	antismash		NRPS_Glidobactin
1586	antismash		NRPS_Glidobactin
1587	antismash		NRPS_Glidobactin
1670	antismash		PKS-NRPS_Andrimid
1671	antismash		PKS-NRPS_Andrimid
1672	antismash		PKS-NRPS_Andrimid
1673	antismash		PKS-NRPS_Andrimid
1674	antismash		PKS-NRPS_Andrimid
1675	antismash		PKS-NRPS_Andrimid
1676	antismash		PKS-NRPS_Andrimid
1677	antismash		PKS-NRPS_Andrimid
1678	antismash		PKS-NRPS_Andrimid
1679	antismash		PKS-NRPS_Andrimid
1680	antismash		PKS-NRPS_Andrimid
1681	antismash		PKS-NRPS_Andrimid
1682	antismash		PKS-NRPS_Andrimid
1683	antismash		PKS-NRPS_Andrimid
1684	antismash		PKS-NRPS_Andrimid
1685	antismash		PKS-NRPS_Andrimid
1686	antismash		PKS-NRPS_Andrimid
1690	antismash		RiPPs_Unknown_bacteriocin
1691	antismash		RiPPs_Unknown_bacteriocin
1692	antismash		RiPPs_Unknown_bacteriocin
1693	antismash		RiPPs_Unknown_bacteriocin
1705	antismash		NRPS_Unknown
1706	antismash		NRPS_Unknown
1707	antismash		NRPS_Unknown
1708	antismash		NRPS_Unknown
1709	antismash		NRPS_Unknown
1740	antismash		PKS-NRPS_Photoxenobactin_Previously_Unknown
1741	antismash		PKS-NRPS_Photoxenobactin_Previously_Unknown
1742	antismash		PKS-NRPS_Photoxenobactin_Previously_Unknown
1743	antismash		PKS-NRPS_Photoxenobactin_Previously_Unknown
1744	antismash		PKS-NRPS_Photoxenobactin_Previously_Unknown
1745	antismash		PKS-NRPS_Photoxenobactin_Previously_Unknown
1746	antismash		PKS-NRPS_Photoxenobactin_Previously_Unknown
1747	antismash		PKS-NRPS_Photoxenobactin_Previously_Unknown
1748	antismash		PKS-NRPS_Photoxenobactin_Previously_Unknown
2112	antismash		RiPPs_Unknown_bacteriocin
2113	antismash		RiPPs_Unknown_bacteriocin
2114	antismash		RiPPs_Unknown_bacteriocin
2115	antismash		RiPPs_Unknown_bacteriocin
2116	antismash		RiPPs_Unknown_bacteriocin
2117	antismash		RiPPs_Unknown_bacteriocin
2118	antismash		RiPPs_Unknown_bacteriocin
2119	antismash		RiPPs_Unknown_bacteriocin
2177	antismash		NRPS_Unknown
2178	antismash		NRPS_Unknown
2179	antismash		NRPS_Unknown
2180	antismash		NRPS_Unknown
2181	antismash		NRPS_Unknown
2182	antismash		NRPS_Unknown
2183	antismash		NRPS_Unknown
2417	antismash		NRPS_Unknown
2418	antismash		NRPS_Unknown
2419	antismash		NRPS_Unknown
2420	antismash		NRPS_Unknown
2421	antismash		NRPS_Unknown
2422	antismash		NRPS_Unknown
2485	antismash		Others_Putrebactin/Avaroferrin
2486	antismash		Others_Putrebactin/Avaroferrin
2487	antismash		Others_Putrebactin/Avaroferrin
2488	antismash		Others_Putrebactin/Avaroferrin
2489	antismash		Others_Putrebactin/Avaroferrin
2490	antismash		Others_Putrebactin/Avaroferrin
2491	antismash		Others_Putrebactin/Avaroferrin
2492	antismash		Others_Putrebactin/Avaroferrin
2493	antismash		Others_Putrebactin/Avaroferrin
2494	antismash		Others_Putrebactin/Avaroferrin
2661	antismash		NRPS_GameXPeptide
2839	antismash		Saccharides_Unknown_amglyccycl
2840	antismash		Saccharides_Unknown_amglyccycl
2841	antismash		Saccharides_Unknown_amglyccycl
2842	antismash		Saccharides_Unknown_amglyccycl
2843	antismash		Saccharides_Unknown_amglyccycl
2844	antismash		Saccharides_Unknown_amglyccycl
2845	antismash		Saccharides_Unknown_amglyccycl
2846	antismash		Saccharides_Unknown_amglyccycl
2847	antismash		Saccharides_Unknown_amglyccycl
2848	antismash		Saccharides_Unknown_amglyccycl
2849	antismash		Saccharides_Unknown_amglyccycl
2850	antismash		Saccharides_Unknown_amglyccycl
2851	antismash		Saccharides_Unknown_amglyccycl
2852	antismash		Saccharides_Unknown_amglyccycl
3308	antismash		NRPS_Indigoidine
3309	antismash		NRPS_Indigoidine
3310	antismash		NRPS_Indigoidine
3503	antismash		RiPPs_fragment_bacteriocin
3504	antismash		RiPPs_fragment_bacteriocin
3746	antismash		PKS-NRPS_fragment
3747	antismash		PKS-NRPS_fragment
3748	antismash		PKS-NRPS_fragment
3749	antismash		PKS-NRPS_fragment
3750	antismash		PKS-NRPS_fragment
3844	antismash		NRPS_fragment
3944	antismash		NRPS_fragment
3945	antismash		NRPS_fragment
4307	antismash		RiPPs_Unknown_bacteriocin
4308	antismash		RiPPs_Unknown_bacteriocin
4309	antismash		RiPPs_Unknown_bacteriocin
4321	antismash		Others_Unknown
4322	antismash		Others_Unknown
