# Supplementary material for: Global analysis of biosynthetic gene clusters reveals conserved and unique natural products in entomopathogenic nematode-symbiotic bacteria
Source: Nat Chem. 2022 Apr 25;14(6):701–12. doi: 10.1038/s41557-022-00923-2 (PMC9177418; doi:10.1038/s41557-022-00923-2)
Supplement: Source Data Fig. 1 — Pangenome analysis of 45 Xenorhabdus and Photorhabdus genomes by anvi’o. [file 41557_2022_923_MOESM7_ESM.zip › Source_Data_Fig1/BGC_tables_for_pangenomes/Pbod_HU23_BGC_boundary.txt]

Pbod_HU23_000000000002	NRPS_Odilorhabdin	12580	57020
Pbod_HU23_000000000010	Others_Unknown	58250	60350
Pbod_HU23_000000000014	NRPS_Unknown	31980	46480
Pbod_HU23_000000000018	Terpene_Carotenoid	1110	7690
Pbod_HU23_000000000019	NRPS_Rhabdopeptide/Xenortide-peptide	170	13250
Pbod_HU23_000000000023	Terpene_Unknown	17030	21420
Pbod_HU23_000000000027	Others_Isopropylstilbene	270	2710
Pbod_HU23_000000000036	NRPS_Glidobactin	14660	32990
Pbod_HU23_000000000039	PKS-NRPS_Andrimid	810	22140
Pbod_HU23_000000000039	RiPPs_Unknown_bacteriocin	25350	27810
Pbod_HU23_000000000040	NRPS_Unknown	60	35280
Pbod_HU23_000000000042	PKS-NRPS_Photoxenobactin_Previously_Unknown	3470	33030
Pbod_HU23_000000000055	RiPPs_Unknown_bacteriocin	10480	18380
Pbod_HU23_000000000059	NRPS_Unknown	970	16640
Pbod_HU23_000000000069	NRPS_Unknown	8660	17760
Pbod_HU23_000000000072	Others_Putrebactin/Avaroferrin	8070	22540
Pbod_HU23_000000000081	NRPS_GameXPeptide	600	16270
Pbod_HU23_000000000089	Saccharides_Unknown_amglyccycl	4150	20930
Pbod_HU23_000000000114	NRPS_Indigoidine	7710	13630
Pbod_HU23_000000000126	RiPPs_fragment_bacteriocin	13820	15250
Pbod_HU23_000000000146	PKS-NRPS_fragment	340	10845
Pbod_HU23_000000000155	NRPS_fragment	640	10590
Pbod_HU23_000000000167	NRPS_fragment	2970	7400
Pbod_HU23_000000000224	RiPPs_Unknown_bacteriocin	100	2400
Pbod_HU23_000000000228	Others_Unknown	90	2980
