# Supplementary material for: Global analysis of biosynthetic gene clusters reveals conserved and unique natural products in entomopathogenic nematode-symbiotic bacteria
Source: Nat Chem. 2022 Apr 25;14(6):701–12. doi: 10.1038/s41557-022-00923-2 (PMC9177418; doi:10.1038/s41557-022-00923-2)
Supplement: Source Data Fig. 1 — Pangenome analysis of 45 Xenorhabdus and Photorhabdus genomes by anvi’o. [file 41557_2022_923_MOESM7_ESM.zip › Source_Data_Fig1/BGC_tables_for_pangenomes/Pbod_LJ24-63_BGannotation_to_pangenome.txt]

gene_callers_id	source	accession	function	e_value
49	antismash		PKS-NRPS_Photoxenobactin_Previously_Unknown
50	antismash		PKS-NRPS_Photoxenobactin_Previously_Unknown
51	antismash		PKS-NRPS_Photoxenobactin_Previously_Unknown
52	antismash		PKS-NRPS_Photoxenobactin_Previously_Unknown
53	antismash		PKS-NRPS_Photoxenobactin_Previously_Unknown
54	antismash		PKS-NRPS_Photoxenobactin_Previously_Unknown
55	antismash		PKS-NRPS_Photoxenobactin_Previously_Unknown
56	antismash		PKS-NRPS_Photoxenobactin_Previously_Unknown
309	antismash		NRPS_Indigoidine
813	antismash		Others_Putrebactin/Avaroferrin
814	antismash		Others_Putrebactin/Avaroferrin
815	antismash		Others_Putrebactin/Avaroferrin
816	antismash		Others_Putrebactin/Avaroferrin
817	antismash		Others_Putrebactin/Avaroferrin
818	antismash		Others_Putrebactin/Avaroferrin
819	antismash		Others_Putrebactin/Avaroferrin
820	antismash		Others_Putrebactin/Avaroferrin
821	antismash		Others_Putrebactin/Avaroferrin
822	antismash		Others_Putrebactin/Avaroferrin
939	antismash		NRPS_Odilorhabdin
940	antismash		NRPS_Odilorhabdin
941	antismash		NRPS_Odilorhabdin
942	antismash		NRPS_Odilorhabdin
943	antismash		NRPS_Odilorhabdin
944	antismash		NRPS_Odilorhabdin
945	antismash		NRPS_Odilorhabdin
946	antismash		NRPS_Odilorhabdin
947	antismash		NRPS_Odilorhabdin
948	antismash		NRPS_Odilorhabdin
1017	antismash		Others_Unknown
1018	antismash		Others_Unknown
1019	antismash		Others_Unknown
1020	antismash		Others_Unknown
1206	antismash		PKS-NRPS_Unknown
1207	antismash		PKS-NRPS_Unknown
1208	antismash		PKS-NRPS_Unknown
1209	antismash		PKS-NRPS_Unknown
1210	antismash		PKS-NRPS_Unknown
1211	antismash		PKS-NRPS_Unknown
1212	antismash		PKS-NRPS_Unknown
1213	antismash		PKS-NRPS_Unknown
1311	antismash		NRPS_GameXPeptide
1312	antismash		NRPS_GameXPeptide
1398	antismash		NRPS_Unknown
1822	antismash		PKS-NRPS_Glidobactin
1823	antismash		PKS-NRPS_Glidobactin
1824	antismash		PKS-NRPS_Glidobactin
1825	antismash		PKS-NRPS_Glidobactin
1826	antismash		PKS-NRPS_Glidobactin
1829	antismash		Others_Branched-chain-keto-acid
1830	antismash		Others_Branched-chain-keto-acid
1831	antismash		Others_Branched-chain-keto-acid
2113	antismash		NRPS_Unknown
2114	antismash		NRPS_Unknown
2115	antismash		NRPS_Unknown
2211	antismash		Others_IOC_Previously_Unknown
2212	antismash		Others_IOC_Previously_Unknown
2213	antismash		Others_IOC_Previously_Unknown
2235	antismash		Terpene_Carotenoid
2236	antismash		Terpene_Carotenoid
2237	antismash		Terpene_Carotenoid
2238	antismash		Terpene_Carotenoid
2239	antismash		Terpene_Carotenoid
2240	antismash		Terpene_Carotenoid
2578	antismash		NRPS_Unknown
2841	antismash		Others_Isopropylstilbene
2842	antismash		Others_Isopropylstilbene
2843	antismash		Others_Isopropylstilbene
2858	antismash		RiPPs_Unknown_bacteriocin
2859	antismash		RiPPs_Unknown_bacteriocin
2860	antismash		RiPPs_Unknown_bacteriocin
2861	antismash		RiPPs_Unknown_bacteriocin
2862	antismash		RiPPs_Unknown_bacteriocin
2961	antismash		PKS-NRPS_fragment
2962	antismash		PKS-NRPS_fragment
2963	antismash		PKS-NRPS_fragment
2964	antismash		PKS-NRPS_fragment
2986	antismash		Others_Unknown
2987	antismash		Others_Unknown
3155	antismash		Others_Unknown
3156	antismash		Others_Unknown
3157	antismash		Others_Unknown
3158	antismash		Others_Unknown
3485	antismash		NRPS_Unknown
3486	antismash		NRPS_Unknown
3487	antismash		NRPS_Unknown
3488	antismash		NRPS_Unknown
3489	antismash		NRPS_Unknown
3490	antismash		NRPS_Unknown
3491	antismash		NRPS_Unknown
3492	antismash		NRPS_Unknown
3493	antismash		NRPS_Unknown
3601	antismash		NRPS_Unknown
3604	antismash		NRPS_fragment
4097	antismash		NRPS_Unknown
4098	antismash		NRPS_Unknown
4099	antismash		NRPS_Unknown
4100	antismash		NRPS_Unknown
4133	antismash		NRPS_fragment
4173	antismash		NRPS_Unknown
4198	antismash		Saccharides_Unknown
4199	antismash		Saccharides_Unknown
4200	antismash		Saccharides_Unknown
4201	antismash		Saccharides_Unknown
4202	antismash		Saccharides_Unknown
4203	antismash		Saccharides_Unknown
4204	antismash		Saccharides_Unknown
