# Supplementary material for: Global analysis of biosynthetic gene clusters reveals conserved and unique natural products in entomopathogenic nematode-symbiotic bacteria
Source: Nat Chem. 2022 Apr 25;14(6):701–12. doi: 10.1038/s41557-022-00923-2 (PMC9177418; doi:10.1038/s41557-022-00923-2)
Supplement: Source Data Fig. 1 — Pangenome analysis of 45 Xenorhabdus and Photorhabdus genomes by anvi’o. [file 41557_2022_923_MOESM7_ESM.zip › Source_Data_Fig1/BGC_tables_for_pangenomes/Pbod_LJ24-63_BGC_boundary.txt]

Pbod_LJ24-63_000000000001	PKS-NRPS_Photoxenobactin_Previously_Unknown	49200	78720
Pbod_LJ24-63_000000000001	NRPS_Indigoidine	356810	359570
Pbod_LJ24-63_000000000003	Others_Putrebactin/Avaroferrin	154200	168930
Pbod_LJ24-63_000000000004	NRPS_Odilorhabdin	70630	112570
Pbod_LJ24-63_000000000004	Others_Unknown	179390	182900
Pbod_LJ24-63_000000000005	PKS-NRPS_Unknown	160580	175570
Pbod_LJ24-63_000000000006	NRPS_GameXPeptide	70690	87840
Pbod_LJ24-63_000000000006	NRPS_Unknown	191140	201090
Pbod_LJ24-63_000000000010	PKS-NRPS_Glidobactin	22680	41060
Pbod_LJ24-63_000000000010	Others_Branched-chain-keto-acid	45850	51290
Pbod_LJ24-63_000000000014	NRPS_Unknown	3660	7950
Pbod_LJ24-63_000000000015	Others_IOC_Previously_Unknown	53890	59400
Pbod_LJ24-63_000000000016	Terpene_Carotenoid	11240	18520
Pbod_LJ24-63_000000000022	NRPS_Unknown	3660	7950
Pbod_LJ24-63_000000000026	Others_Isopropylstilbene	41500	43940
Pbod_LJ24-63_000000000027	RiPPs_Unknown_bacteriocin	1190	3860
Pbod_LJ24-63_000000000029	PKS-NRPS_fragment	2060	12280
Pbod_LJ24-63_000000000029	Others_Unknown	38820	40963
Pbod_LJ24-63_000000000033	Others_Unknown	12600	16960
Pbod_LJ24-63_000000000033	NRPS_Rhabdopeptide/Xenortide-peptide
Pbod_LJ24-63_000000000040	NRPS_Unknown	7650	20670
Pbod_LJ24-63_000000000043	NRPS_Unknown	16310	32690
Pbod_LJ24-63_000000000043	NRPS_fragment	34030	43430
Pbod_LJ24-63_000000000060	NRPS_Unknown	10920	18510
Pbod_LJ24-63_000000000063	NRPS_fragment	2	14140
Pbod_LJ24-63_000000000067	NRPS_Unknown	1850	10690
Pbod_LJ24-63_000000000070	Saccharides_Unknown	450	9430
Pbod_LJ24-63_000000000130	NRPS_fragment	3	1260
