# Supplementary material for: Global analysis of biosynthetic gene clusters reveals conserved and unique natural products in entomopathogenic nematode-symbiotic bacteria
Source: Nat Chem. 2022 Apr 25;14(6):701–12. doi: 10.1038/s41557-022-00923-2 (PMC9177418; doi:10.1038/s41557-022-00923-2)
Supplement: Source Data Fig. 1 — Pangenome analysis of 45 Xenorhabdus and Photorhabdus genomes by anvi’o. [file 41557_2022_923_MOESM7_ESM.zip › Source_Data_Fig1/BGC_tables_for_pangenomes/Plau_DE22_BGannotation_to_pangenome.txt]

gene_callers_id	source	accession	function	e_value
387	antismash		Others_Putrebactin/Avaroferrin
388	antismash		Others_Putrebactin/Avaroferrin
389	antismash		Others_Putrebactin/Avaroferrin
390	antismash		Others_Putrebactin/Avaroferrin
391	antismash		Others_Putrebactin/Avaroferrin
392	antismash		Others_Putrebactin/Avaroferrin
393	antismash		Others_Putrebactin/Avaroferrin
394	antismash		Others_Putrebactin/Avaroferrin
395	antismash		Others_Putrebactin/Avaroferrin
396	antismash		Others_Putrebactin/Avaroferrin
725	antismash		NRPS_Odilorhabdin
726	antismash		NRPS_Odilorhabdin
727	antismash		NRPS_Odilorhabdin
728	antismash		NRPS_Odilorhabdin
729	antismash		NRPS_Odilorhabdin
730	antismash		NRPS_Odilorhabdin
731	antismash		NRPS_Odilorhabdin
732	antismash		NRPS_Odilorhabdin
733	antismash		NRPS_Odilorhabdin
734	antismash		NRPS_Odilorhabdin
735	antismash		NRPS_Odilorhabdin
736	antismash		NRPS_Odilorhabdin
737	antismash		NRPS_Odilorhabdin
797	antismash		NRPS_Unknown
798	antismash		NRPS_Unknown
799	antismash		NRPS_Unknown
800	antismash		NRPS_Unknown
801	antismash		NRPS_Unknown
802	antismash		NRPS_Unknown
803	antismash		NRPS_Unknown
804	antismash		NRPS_Unknown
805	antismash		NRPS_Unknown
806	antismash		NRPS_Unknown
1043	antismash		Others_Unknown
1044	antismash		Others_Unknown
1232	antismash		PKS-NRPS_Photoxenobactin_Previously_Unknown
1233	antismash		PKS-NRPS_Photoxenobactin_Previously_Unknown
1234	antismash		PKS-NRPS_Photoxenobactin_Previously_Unknown
1235	antismash		PKS-NRPS_Photoxenobactin_Previously_Unknown
1236	antismash		PKS-NRPS_Photoxenobactin_Previously_Unknown
1237	antismash		PKS-NRPS_Photoxenobactin_Previously_Unknown
1238	antismash		PKS-NRPS_Photoxenobactin_Previously_Unknown
1239	antismash		PKS-NRPS_Photoxenobactin_Previously_Unknown
1240	antismash		PKS-NRPS_Photoxenobactin_Previously_Unknown
1490	antismash		Others_Isopropylstilbene
1491	antismash		Others_Isopropylstilbene
1492	antismash		Others_Isopropylstilbene
1513	antismash		NRPS_Indigoidine
1514	antismash		NRPS_Indigoidine
1515	antismash		NRPS_Indigoidine
1607	antismash		NRPS_Rhabdopeptide/Xenortide-peptide
1608	antismash		NRPS_Rhabdopeptide/Xenortide-peptide
1609	antismash		NRPS_Rhabdopeptide/Xenortide-peptide
1630	antismash		Others_Photopyrone
1873	antismash		RiPPs_Unknown_bacteriocin
1874	antismash		RiPPs_Unknown_bacteriocin
1875	antismash		RiPPs_Unknown_bacteriocin
1876	antismash		RiPPs_Unknown_bacteriocin
2047	antismash		Others_Unknown
2048	antismash		Others_Unknown
2049	antismash		Others_Unknown
2050	antismash		Others_Unknown
2051	antismash		Others_Unknown
2229	antismash		NRPS_Unknown
2230	antismash		NRPS_Unknown
2231	antismash		NRPS_Unknown
2232	antismash		NRPS_Unknown
2233	antismash		NRPS_Unknown
2234	antismash		NRPS_Unknown
2458	antismash		NRPS_Unknown
2592	antismash		NRPS_Unknown
2637	antismash		NRPS_Unknown
2638	antismash		NRPS_Unknown
2639	antismash		NRPS_Unknown
2640	antismash		NRPS_Unknown
2641	antismash		NRPS_Unknown
2642	antismash		NRPS_Unknown
2643	antismash		NRPS_Unknown
2644	antismash		NRPS_Unknown
2645	antismash		NRPS_Unknown
2646	antismash		NRPS_Unknown
2647	antismash		NRPS_Unknown
2681	antismash		NRPS_GameXPeptide
3206	antismash		PKS-NRPS_Glidobactin
3207	antismash		PKS-NRPS_Glidobactin
3208	antismash		PKS-NRPS_Glidobactin
3209	antismash		PKS-NRPS_Glidobactin
3210	antismash		PKS-NRPS_Glidobactin
3332	antismash		RiPPs_Unknown_bacteriocin
3333	antismash		RiPPs_Unknown_bacteriocin
3334	antismash		RiPPs_Unknown_bacteriocin
3335	antismash		RiPPs_Unknown_bacteriocin
3336	antismash		RiPPs_Unknown_bacteriocin
3337	antismash		RiPPs_Unknown_bacteriocin
3902	antismash		Terpene_Carotenoid
3903	antismash		Terpene_Carotenoid
3904	antismash		Terpene_Carotenoid
3905	antismash		Terpene_Carotenoid
3906	antismash		Terpene_Carotenoid
4161	antismash		NRPS_indigoidine
4162	antismash		NRPS_indigoidine
4163	antismash		NRPS_indigoidine
