# Supplementary material for: Global analysis of biosynthetic gene clusters reveals conserved and unique natural products in entomopathogenic nematode-symbiotic bacteria
Source: Nat Chem. 2022 Apr 25;14(6):701–12. doi: 10.1038/s41557-022-00923-2 (PMC9177418; doi:10.1038/s41557-022-00923-2)
Supplement: Source Data Fig. 1 — Pangenome analysis of 45 Xenorhabdus and Photorhabdus genomes by anvi’o. [file 41557_2022_923_MOESM7_ESM.zip › Source_Data_Fig1/BGC_tables_for_pangenomes/Plau_DE22_BGC_boundary.txt]

Plau_DE22_000000000007	Others_Putrebactin/Avaroferrin	2500	17000
Plau_DE22_000000000013	NRPS_Odilorhabdin	11840	56476
Plau_DE22_000000000015	NRPS_Unknown	5980	20250
Plau_DE22_000000000020	Others_Unknown	46050	48080
Plau_DE22_000000000025	PKS-NRPS_Photoxenobactin_Previously_Unknown	10420	39960
Plau_DE22_000000000033	Others_Isopropylstilbene	330	2760
Plau_DE22_000000000033	NRPS_Indigoidine	20140	26560
Plau_DE22_000000000036	NRPS_Rhabdopeptide/Xenortide-peptide	230	14500
Plau_DE22_000000000037	Others_Photopyrone	230	1290
Plau_DE22_000000000042	NRPS_fragment	40	17880
Plau_DE22_000000000045	RiPPs_Unknown_bacteriocin	8850	11300
Plau_DE22_000000000050	Others_Unknown	19580	24730
Plau_DE22_000000000058	NRPS_Unknown	19060	26270
Plau_DE22_000000000067	NRPS_Unknown	14950	24920
Plau_DE22_000000000073	NRPS_Unknown	8480	24870
Plau_DE22_000000000076	NRPS_Unknown	2280	24120
Plau_DE22_000000000079	NRPS_GameXPeptide	7860	23530
Plau_DE22_000000000105	PKS-NRPS_Glidobactin	360	18730
Plau_DE22_000000000113	RiPPs_Unknown_bacteriocin	8300	14050
Plau_DE22_000000000162	Terpene_Carotenoid	2700	8350
Plau_DE22_000000000194	NRPS_indigoidine	3570	7607
