# Supplementary material for: Global analysis of biosynthetic gene clusters reveals conserved and unique natural products in entomopathogenic nematode-symbiotic bacteria
Source: Nat Chem. 2022 Apr 25;14(6):701–12. doi: 10.1038/s41557-022-00923-2 (PMC9177418; doi:10.1038/s41557-022-00923-2)
Supplement: Source Data Fig. 1 — Pangenome analysis of 45 Xenorhabdus and Photorhabdus genomes by anvi’o. [file 41557_2022_923_MOESM7_ESM.zip › Source_Data_Fig1/BGC_tables_for_pangenomes/Plau_HB13_BGannotation_to_pangenome.txt]

gene_callers_id	source	accession	function	e_value
70	antismash		RiPPs_Unknown_bacteriocin
71	antismash		RiPPs_Unknown_bacteriocin
72	antismash		RiPPs_Unknown_bacteriocin
73	antismash		RiPPs_Unknown_bacteriocin
354	antismash		NRPS_Unknown
355	antismash		NRPS_Unknown
356	antismash		NRPS_Unknown
357	antismash		NRPS_Unknown
358	antismash		NRPS_Unknown
359	antismash		NRPS_Unknown
421	antismash		NRPS_Odilorhabdin
422	antismash		NRPS_Odilorhabdin
423	antismash		NRPS_Odilorhabdin
424	antismash		NRPS_Odilorhabdin
425	antismash		NRPS_Odilorhabdin
426	antismash		NRPS_Odilorhabdin
427	antismash		NRPS_Odilorhabdin
428	antismash		NRPS_Odilorhabdin
429	antismash		NRPS_Odilorhabdin
430	antismash		NRPS_Odilorhabdin
431	antismash		NRPS_Odilorhabdin
432	antismash		NRPS_Odilorhabdin
433	antismash		NRPS_Odilorhabdin
611	antismash		NRPS_Rhabdopeptide/Xenortide-peptide
612	antismash		NRPS_Rhabdopeptide/Xenortide-peptide
613	antismash		NRPS_Rhabdopeptide/Xenortide-peptide
810	antismash		Others_Unknown
811	antismash		Others_Unknown
1126	antismash		RiPPs_Unknown_bacteriocin
1127	antismash		RiPPs_Unknown_bacteriocin
1128	antismash		RiPPs_Unknown_bacteriocin
1129	antismash		RiPPs_Unknown_bacteriocin
1130	antismash		RiPPs_Unknown_bacteriocin
1131	antismash		RiPPs_Unknown_bacteriocin
1433	antismash		PKS-NRPS_Photoxenobactin_Previously_Unknown
1434	antismash		PKS-NRPS_Photoxenobactin_Previously_Unknown
1435	antismash		PKS-NRPS_Photoxenobactin_Previously_Unknown
1436	antismash		PKS-NRPS_Photoxenobactin_Previously_Unknown
1437	antismash		PKS-NRPS_Photoxenobactin_Previously_Unknown
1438	antismash		PKS-NRPS_Photoxenobactin_Previously_Unknown
1439	antismash		PKS-NRPS_Photoxenobactin_Previously_Unknown
1440	antismash		PKS-NRPS_Photoxenobactin_Previously_Unknown
1441	antismash		PKS-NRPS_Photoxenobactin_Previously_Unknown
1475	antismash		Others_Photopyrone
1548	antismash		PKS-NRPS_Glidobactin
1549	antismash		PKS-NRPS_Glidobactin
1550	antismash		PKS-NRPS_Glidobactin
1551	antismash		PKS-NRPS_Glidobactin
1552	antismash		PKS-NRPS_Glidobactin
1553	antismash		Others_IOC_Previously_Unknown
1554	antismash		Others_IOC_Previously_Unknown
1555	antismash		Others_IOC_Previously_Unknown
1556	antismash		Others_IOC_Previously_Unknown
1557	antismash		Others_IOC_Previously_Unknown
1558	antismash		Others_IOC_Previously_Unknown
1559	antismash		Others_IOC_Previously_Unknown
1560	antismash		Others_IOC_Previously_Unknown
1561	antismash		Others_IOC_Previously_Unknown
1562	antismash		Others_IOC_Previously_Unknown
1563	antismash		Others_IOC_Previously_Unknown
2034	antismash		NRPS_Unknown
2035	antismash		NRPS_Unknown
2036	antismash		NRPS_Unknown
2037	antismash		NRPS_Unknown
2038	antismash		NRPS_Unknown
2039	antismash		NRPS_Unknown
2040	antismash		NRPS_Unknown
2041	antismash		NRPS_Unknown
2042	antismash		NRPS_Unknown
2043	antismash		NRPS_Unknown
2044	antismash		NRPS_Unknown
2054	antismash		Others_Putrebactin/Avaroferrin
2055	antismash		Others_Putrebactin/Avaroferrin
2056	antismash		Others_Putrebactin/Avaroferrin
2057	antismash		Others_Putrebactin/Avaroferrin
2058	antismash		Others_Putrebactin/Avaroferrin
2059	antismash		Others_Putrebactin/Avaroferrin
2060	antismash		Others_Putrebactin/Avaroferrin
2061	antismash		Others_Putrebactin/Avaroferrin
2062	antismash		Others_Putrebactin/Avaroferrin
2063	antismash		Others_Putrebactin/Avaroferrin
2563	antismash		NRPS_Unknown
2564	antismash		NRPS_Unknown
2565	antismash		NRPS_Unknown
2566	antismash		NRPS_Unknown
2567	antismash		NRPS_Unknown
2568	antismash		NRPS_Unknown
2569	antismash		NRPS_Unknown
2570	antismash		NRPS_Unknown
2571	antismash		NRPS_Unknown
2572	antismash		NRPS_Unknown
2573	antismash		NRPS_Unknown
2574	antismash		NRPS_Unknown
3149	antismash		Others_Isopropylstilbene
3150	antismash		Others_Isopropylstilbene
3151	antismash		Others_Isopropylstilbene
3305	antismash		NRPS_Unknown
3313	antismash		NRPS_GameXPeptide
3480	antismash		NRPS_Indigoidine
3481	antismash		NRPS_Indigoidine
3482	antismash		NRPS_Indigoidine
3823	antismash		NRPS_Unknown
4042	antismash		NRPS_Indigoidine
4043	antismash		NRPS_Indigoidine
4122	antismash		Terpene_Carotenoid
4123	antismash		Terpene_Carotenoid
4124	antismash		Terpene_Carotenoid
4125	antismash		Terpene_Carotenoid
4126	antismash		Terpene_Carotenoid
4380	antismash		Others_Unknown
4381	antismash		Others_Unknown
4382	antismash		Others_Unknown
4383	antismash		Others_Unknown
4384	antismash		Others_Unknown
