# Supplementary material for: Global analysis of biosynthetic gene clusters reveals conserved and unique natural products in entomopathogenic nematode-symbiotic bacteria
Source: Nat Chem. 2022 Apr 25;14(6):701–12. doi: 10.1038/s41557-022-00923-2 (PMC9177418; doi:10.1038/s41557-022-00923-2)
Supplement: Source Data Fig. 1 — Pangenome analysis of 45 Xenorhabdus and Photorhabdus genomes by anvi’o. [file 41557_2022_923_MOESM7_ESM.zip › Source_Data_Fig1/BGC_tables_for_pangenomes/Plau_HB13_BGC_boundary.txt]

Plau_HB13_000000000002	RiPPs_Unknown_bacteriocin	7600	10060
Plau_HB13_000000000007	NRPS_Unknown	36350	43560
Plau_HB13_000000000009	NRPS_Odilorhabdin	140	44790
Plau_HB13_000000000013	NRPS_Rhabdopeptide/Xenortide-peptide	14760	29020
Plau_HB13_000000000017	Others_Unknown	43600	45650
Plau_HB13_000000000025	RiPPs_Unknown_bacteriocin	31440	37140
Plau_HB13_000000000034	NRPS_fragment	40	17880
Plau_HB13_000000000035	PKS-NRPS_Photoxenobactin_Previously_Unknown	3320	32870
Plau_HB13_000000000036	Others_Photopyrone	32190	33250
Plau_HB13_000000000039	PKS-NRPS_Glidobactin	220	18580
Plau_HB13_000000000039	Others_IOC_Previously_Unknown	18950	29930
Plau_HB13_000000000058	NRPS_Unknown	6310	20830
Plau_HB13_000000000059	Others_Putrebactin/Avaroferrin	2410	16920
Plau_HB13_000000000079	NRPS_Unknown	430	22800
Plau_HB13_000000000109	Others_Isopropylstilbene	15750	18170
Plau_HB13_000000000120	NRPS_Unknown	320	16710
Plau_HB13_000000000122	NRPS_GameXPeptide	460	16120
Plau_HB13_000000000134	NRPS_Indigoidine	2210	8140
Plau_HB13_000000000166	NRPS_Unknown	740	10690
Plau_HB13_000000000193	NRPS_Indigoidine	3160	8070
Plau_HB13_000000000204	Terpene_Carotenoid	320	5970
Plau_HB13_000000000245	Others_Unknown	180	5330
Plau_HB13_000000000277	NRPS_fragment	80	3300
