# Supplementary material for: Global analysis of biosynthetic gene clusters reveals conserved and unique natural products in entomopathogenic nematode-symbiotic bacteria
Source: Nat Chem. 2022 Apr 25;14(6):701–12. doi: 10.1038/s41557-022-00923-2 (PMC9177418; doi:10.1038/s41557-022-00923-2)
Supplement: Source Data Fig. 1 — Pangenome analysis of 45 Xenorhabdus and Photorhabdus genomes by anvi’o. [file 41557_2022_923_MOESM7_ESM.zip › Source_Data_Fig1/BGC_tables_for_pangenomes/Plau_IT41_BGannotation_to_pangenome.txt]

gene_callers_id	source	accession	function	e_value
88	antismash		Others_Unknown
89	antismash		Others_Unknown
343	antismash		RiPPs_Unknown_bacteriocin
344	antismash		RiPPs_Unknown_bacteriocin
345	antismash		RiPPs_Unknown_bacteriocin
542	antismash		Others_Putrebactin/Avaroferrin
543	antismash		Others_Putrebactin/Avaroferrin
544	antismash		Others_Putrebactin/Avaroferrin
545	antismash		Others_Putrebactin/Avaroferrin
546	antismash		Others_Putrebactin/Avaroferrin
547	antismash		Others_Putrebactin/Avaroferrin
548	antismash		Others_Putrebactin/Avaroferrin
549	antismash		Others_Putrebactin/Avaroferrin
550	antismash		Others_Putrebactin/Avaroferrin
551	antismash		Others_Putrebactin/Avaroferrin
635	antismash		NRPS_Unknown
636	antismash		NRPS_Unknown
637	antismash		NRPS_Unknown
638	antismash		NRPS_Unknown
639	antismash		NRPS_Unknown
640	antismash		NRPS_Unknown
879	antismash		NRPS_Odilorhabdin
880	antismash		NRPS_Odilorhabdin
881	antismash		NRPS_Odilorhabdin
882	antismash		NRPS_Odilorhabdin
883	antismash		NRPS_Odilorhabdin
884	antismash		NRPS_Odilorhabdin
885	antismash		NRPS_Odilorhabdin
886	antismash		NRPS_Odilorhabdin
887	antismash		NRPS_Odilorhabdin
888	antismash		NRPS_Odilorhabdin
889	antismash		NRPS_Odilorhabdin
890	antismash		NRPS_Odilorhabdin
891	antismash		NRPS_Odilorhabdin
997	antismash		NRPS_Rhabdopeptide/Xenortide-peptide
998	antismash		NRPS_Rhabdopeptide/Xenortide-peptide
999	antismash		NRPS_Rhabdopeptide/Xenortide-peptide
1014	antismash		NRPS_Unknown
1015	antismash		NRPS_Unknown
1016	antismash		NRPS_Unknown
1017	antismash		NRPS_Unknown
1018	antismash		NRPS_Unknown
1019	antismash		NRPS_Unknown
1020	antismash		NRPS_Unknown
1021	antismash		NRPS_Unknown
1022	antismash		NRPS_Unknown
1023	antismash		NRPS_Unknown
1024	antismash		NRPS_Unknown
1025	antismash		NRPS_Unknown
1071	antismash		Others_Branched-chain-keto-acid
1072	antismash		Others_Branched-chain-keto-acid
1073	antismash		Others_Branched-chain-keto-acid
1079	antismash		PKS-NRPS_Glidobactin
1080	antismash		PKS-NRPS_Glidobactin
1081	antismash		PKS-NRPS_Glidobactin
1082	antismash		PKS-NRPS_Glidobactin
1083	antismash		PKS-NRPS_Glidobactin
1084	antismash		Others_IOC_Previously_Unknown
1085	antismash		Others_IOC_Previously_Unknown
1086	antismash		Others_IOC_Previously_Unknown
1087	antismash		Others_IOC_Previously_Unknown
1088	antismash		Others_IOC_Previously_Unknown
1089	antismash		Others_IOC_Previously_Unknown
1090	antismash		Others_IOC_Previously_Unknown
1091	antismash		Others_IOC_Previously_Unknown
1092	antismash		Others_IOC_Previously_Unknown
1093	antismash		Others_IOC_Previously_Unknown
1094	antismash		Others_IOC_Previously_Unknown
1095	antismash		Others_IOC_Previously_Unknown
1520	antismash		PKS-NRPS_Photoxenobactin_Previously_Unknown
1521	antismash		PKS-NRPS_Photoxenobactin_Previously_Unknown
1522	antismash		PKS-NRPS_Photoxenobactin_Previously_Unknown
1523	antismash		PKS-NRPS_Photoxenobactin_Previously_Unknown
1524	antismash		PKS-NRPS_Photoxenobactin_Previously_Unknown
1525	antismash		PKS-NRPS_Photoxenobactin_Previously_Unknown
1526	antismash		PKS-NRPS_Photoxenobactin_Previously_Unknown
1527	antismash		PKS-NRPS_Photoxenobactin_Previously_Unknown
1528	antismash		PKS-NRPS_Photoxenobactin_Previously_Unknown
1681	antismash		Others_Isopropylstilbene
1682	antismash		Others_Isopropylstilbene
1683	antismash		Others_Isopropylstilbene
1705	antismash		NRPS_Indigoidine
1706	antismash		NRPS_Indigoidine
2545	antismash		NRPS_Unknown
2546	antismash		NRPS_Unknown
2547	antismash		NRPS_Unknown
2548	antismash		NRPS_Unknown
2549	antismash		NRPS_Unknown
2550	antismash		NRPS_Unknown
2551	antismash		NRPS_Unknown
2552	antismash		NRPS_Unknown
2553	antismash		NRPS_Unknown
2554	antismash		NRPS_Unknown
2555	antismash		NRPS_Unknown
2727	antismash		NRPS_Unknown
3263	antismash		RiPPs_Unknown_bacteriocin
3264	antismash		RiPPs_Unknown_bacteriocin
3265	antismash		RiPPs_Unknown_bacteriocin
3266	antismash		RiPPs_Unknown_bacteriocin
3267	antismash		RiPPs_Unknown_bacteriocin
3268	antismash		RiPPs_Unknown_bacteriocin
3607	antismash		NRPS_Unknown
3609	antismash		NRPS_GameXPeptide
3643	antismash		NRPS_Indigoidine
3644	antismash		NRPS_Indigoidine
3645	antismash		NRPS_Indigoidine
3898	antismash		Others_Unknown
3899	antismash		Others_Unknown
3900	antismash		Others_Unknown
3901	antismash		Others_Unknown
3902	antismash		Others_Unknown
3903	antismash		Others_Unknown
3904	antismash		Others_Unknown
3905	antismash		Others_Unknown
3906	antismash		Others_Unknown
3907	antismash		Others_Unknown
3908	antismash		Others_Unknown
3909	antismash		Others_Unknown
4324	antismash		Terpene_Carotenoid
4325	antismash		Terpene_Carotenoid
4326	antismash		Terpene_Carotenoid
4327	antismash		Terpene_Carotenoid
4328	antismash		Terpene_Carotenoid
4591	antismash		Others_Unknown
4592	antismash		Others_Unknown
