# Supplementary material for: Global analysis of biosynthetic gene clusters reveals conserved and unique natural products in entomopathogenic nematode-symbiotic bacteria
Source: Nat Chem. 2022 Apr 25;14(6):701–12. doi: 10.1038/s41557-022-00923-2 (PMC9177418; doi:10.1038/s41557-022-00923-2)
Supplement: Source Data Fig. 1 — Pangenome analysis of 45 Xenorhabdus and Photorhabdus genomes by anvi’o. [file 41557_2022_923_MOESM7_ESM.zip › Source_Data_Fig1/BGC_tables_for_pangenomes/Plau_IT41_BGC_boundary.txt]

Plau_IT41_000000000002	Others_Unknown	12750	14770
Plau_IT41_000000000005	RiPPs_Unknown_bacteriocin	60110	62560
Plau_IT41_000000000009	Others_Putrebactin/Avaroferrin	2430	16930
Plau_IT41_000000000010	NRPS_Unknown	36380	43590
Plau_IT41_000000000015	NRPS_Odilorhabdin	11770	56420
Plau_IT41_000000000018	NRPS_Rhabdopeptide/Xenortide-peptide	24790	39050
Plau_IT41_000000000019	NRPS_Unknown	320	22690
Plau_IT41_000000000020	PKS-NRPS_Glidobactin	20860	39220
Plau_IT41_000000000020	Others_Branched-chain-keto-acid	11340	16760
Plau_IT41_000000000020	Others_IOC_Previously_Unknown	39590	50820
Plau_IT41_000000000026	Others_Photopyrone	43760	44810
Plau_IT41_000000000031	PKS-NRPS_Photoxenobactin_Previously_Unknown	1600	31150
Plau_IT41_000000000036	Others_Isopropylstilbene	400	2830
Plau_IT41_000000000036	NRPS_Indigoidine	21700	26630
Plau_IT41_000000000044	NRPS_fragment	40	17880
Plau_IT41_000000000066	NRPS_Unknown	6300	20840
Plau_IT41_000000000072	NRPS_Unknown	430	10370
Plau_IT41_000000000097	RiPPs_Unknown_bacteriocin	6820	12570
Plau_IT41_000000000116	NRPS_Unknown	330	16710
Plau_IT41_000000000117	NRPS_GameXPeptide	460	16120
Plau_IT41_000000000120	NRPS_Indigoidine	3430	9360
Plau_IT41_000000000142	Others_Unknown	300	12470
Plau_IT41_000000000187	Terpene_Carotenoid	320	5970
Plau_IT41_000000000239	NRPS_fragment	80	3300
Plau_IT41_000000000246	Others_Unknown	50	2930
