# Supplementary material for: Global analysis of biosynthetic gene clusters reveals conserved and unique natural products in entomopathogenic nematode-symbiotic bacteria
Source: Nat Chem. 2022 Apr 25;14(6):701–12. doi: 10.1038/s41557-022-00923-2 (PMC9177418; doi:10.1038/s41557-022-00923-2)
Supplement: Source Data Fig. 1 — Pangenome analysis of 45 Xenorhabdus and Photorhabdus genomes by anvi’o. [file 41557_2022_923_MOESM7_ESM.zip › Source_Data_Fig1/BGC_tables_for_pangenomes/Plum_EN01_BGannotation_to_pangenome.txt]

gene_callers_id	source	accession	function	e_value
198	antismash		NRPS_Unknown
199	antismash		NRPS_Unknown
200	antismash		NRPS_Unknown
201	antismash		NRPS_Unknown
202	antismash		NRPS_Unknown
203	antismash		NRPS_Unknown
204	antismash		NRPS_Unknown
205	antismash		NRPS_Unknown
206	antismash		NRPS_Unknown
207	antismash		NRPS_Unknown
377	antismash		NRPS_Indigoidine
378	antismash		NRPS_Indigoidine
379	antismash		NRPS_Indigoidine
808	antismash		PKS-NRPS_Photoxenobactin_Previously_Unknown
809	antismash		PKS-NRPS_Photoxenobactin_Previously_Unknown
810	antismash		PKS-NRPS_Photoxenobactin_Previously_Unknown
811	antismash		PKS-NRPS_Photoxenobactin_Previously_Unknown
812	antismash		PKS-NRPS_Photoxenobactin_Previously_Unknown
813	antismash		PKS-NRPS_Photoxenobactin_Previously_Unknown
814	antismash		PKS-NRPS_Photoxenobactin_Previously_Unknown
815	antismash		PKS-NRPS_Photoxenobactin_Previously_Unknown
816	antismash		PKS-NRPS_Photoxenobactin_Previously_Unknown
966	antismash		NRPS_Odilorhabdin
967	antismash		NRPS_Odilorhabdin
968	antismash		NRPS_Odilorhabdin
969	antismash		NRPS_Odilorhabdin
970	antismash		NRPS_Odilorhabdin
971	antismash		NRPS_Odilorhabdin
972	antismash		NRPS_Odilorhabdin
973	antismash		NRPS_Odilorhabdin
974	antismash		NRPS_Odilorhabdin
975	antismash		NRPS_Odilorhabdin
976	antismash		NRPS_Odilorhabdin
977	antismash		NRPS_Odilorhabdin
978	antismash		NRPS_Odilorhabdin
979	antismash		NRPS_Odilorhabdin
1302	antismash		Others_Isopropylstilbene
1303	antismash		Others_Isopropylstilbene
1325	antismash		NRPS_Indigoidine
1326	antismash		NRPS_Indigoidine
1457	antismash		Others_IOC_Previously_Unknown
1458	antismash		Others_IOC_Previously_Unknown
1459	antismash		Others_IOC_Previously_Unknown
1460	antismash		Others_IOC_Previously_Unknown
1604	antismash		Others_Unknown
1605	antismash		Others_Unknown
1892	antismash		NRPS_Unknown
1893	antismash		NRPS_Unknown
1894	antismash		NRPS_Unknown
1895	antismash		NRPS_Unknown
1896	antismash		NRPS_Unknown
1897	antismash		NRPS_Unknown
1936	antismash		Others_Putrebactin/Avaroferrin
1937	antismash		Others_Putrebactin/Avaroferrin
1938	antismash		Others_Putrebactin/Avaroferrin
1939	antismash		Others_Putrebactin/Avaroferrin
1940	antismash		Others_Putrebactin/Avaroferrin
1941	antismash		Others_Putrebactin/Avaroferrin
1942	antismash		Others_Putrebactin/Avaroferrin
1943	antismash		Others_Putrebactin/Avaroferrin
1944	antismash		Others_Putrebactin/Avaroferrin
1945	antismash		Others_Putrebactin/Avaroferrin
2464	antismash		RiPPs_Unknown_bacteriocin
2465	antismash		RiPPs_Unknown_bacteriocin
2466	antismash		RiPPs_Unknown_bacteriocin
2467	antismash		RiPPs_Unknown_bacteriocin
2785	antismash		NRPS_Unknown
2786	antismash		NRPS_Unknown
2787	antismash		NRPS_Unknown
2788	antismash		NRPS_Unknown
2789	antismash		NRPS_Unknown
2790	antismash		NRPS_Unknown
2791	antismash		NRPS_Unknown
2792	antismash		NRPS_Unknown
2793	antismash		NRPS_Unknown
2794	antismash		NRPS_Unknown
2795	antismash		NRPS_Unknown
2798	antismash		Others_Unknown
2799	antismash		Others_Unknown
2800	antismash		Others_Unknown
2801	antismash		Others_Unknown
2802	antismash		Others_Unknown
3110	antismash		Others_Branched-chain-keto-acid
3111	antismash		Others_Branched-chain-keto-acid
3112	antismash		Others_Branched-chain-keto-acid
3118	antismash		PKS-NRPS_Glidobactin
3119	antismash		PKS-NRPS_Glidobactin
3120	antismash		PKS-NRPS_Glidobactin
3121	antismash		PKS-NRPS_Glidobactin
3122	antismash		PKS-NRPS_Glidobactin
3123	antismash		Others_IOC_Previously_Unknown
3124	antismash		Others_IOC_Previously_Unknown
3125	antismash		Others_IOC_Previously_Unknown
3126	antismash		Others_IOC_Previously_Unknown
3127	antismash		Others_IOC_Previously_Unknown
3128	antismash		Others_IOC_Previously_Unknown
3129	antismash		Others_IOC_Previously_Unknown
3130	antismash		Others_IOC_Previously_Unknown
3131	antismash		Others_IOC_Previously_Unknown
3132	antismash		Others_IOC_Previously_Unknown
3133	antismash		Others_IOC_Previously_Unknown
3200	antismash		NRPS_Rhabdopeptide/Xenortide-peptide
3201	antismash		NRPS_Rhabdopeptide/Xenortide-peptide
3202	antismash		NRPS_Rhabdopeptide/Xenortide-peptide
3370	antismash		Others_Unknown
3371	antismash		Others_Unknown
3372	antismash		Others_Unknown
3373	antismash		Others_Unknown
3374	antismash		Others_Unknown
3390	antismash		NRPS_Unknown
3397	antismash		NRPS_Unknown
4078	antismash		RiPPs_Unknown_bacteriocin
4079	antismash		RiPPs_Unknown_bacteriocin
4080	antismash		RiPPs_Unknown_bacteriocin
4081	antismash		RiPPs_Unknown_bacteriocin
4082	antismash		RiPPs_Unknown_bacteriocin
4083	antismash		RiPPs_Unknown_bacteriocin
4235	antismash		Terpene_Carotenoid
4236	antismash		Terpene_Carotenoid
4237	antismash		Terpene_Carotenoid
4238	antismash		Terpene_Carotenoid
4239	antismash		Terpene_Carotenoid
4345	antismash		NRPS_GameXPeptide
4367	antismash		NRPS_Unknown
