# Supplementary material for: Global analysis of biosynthetic gene clusters reveals conserved and unique natural products in entomopathogenic nematode-symbiotic bacteria
Source: Nat Chem. 2022 Apr 25;14(6):701–12. doi: 10.1038/s41557-022-00923-2 (PMC9177418; doi:10.1038/s41557-022-00923-2)
Supplement: Source Data Fig. 1 — Pangenome analysis of 45 Xenorhabdus and Photorhabdus genomes by anvi’o. [file 41557_2022_923_MOESM7_ESM.zip › Source_Data_Fig1/BGC_tables_for_pangenomes/Plum_EN01_BGC_boundary.txt]

Plum_EN01_000000000002	NRPS_Unknown	25870	40150
Plum_EN01_000000000003	NRPS_fragment	50	17900
Plum_EN01_000000000003	NRPS_Indigoidine	43240	49170
Plum_EN01_000000000006	PKS-NRPS_Photoxenobactin_Previously_Unknown	94200	123750
Plum_EN01_000000000008	NRPS_Odilorhabdin	30140	77830
Plum_EN01_000000000011	Others_Isopropylstilbene	67770	70190
Plum_EN01_000000000011	NRPS_Indigoidine	89070	93990
Plum_EN01_000000000013	Others_IOC_Previously_Unknown	14750	21160
Plum_EN01_000000000014	Others_Unknown	78050	80080
Plum_EN01_000000000018	NRPS_Unknown	36400	44141
Plum_EN01_000000000019	Others_Putrebactin/Avaroferrin	4340	18836
Plum_EN01_000000000026	RiPPs_Unknown_bacteriocin	9090	11540
Plum_EN01_000000000031	NRPS_Unknown	41410	63260
Plum_EN01_000000000032	Others_Unknown	140	4750
Plum_EN01_000000000038	PKS-NRPS_Glidobactin	20870	39240
Plum_EN01_000000000038	Others_IOC_Previously_Unknown	39610	50590
Plum_EN01_000000000038	Others_Branched-chain-keto-acid	11350	16780
Plum_EN01_000000000039	Others_Photopyrone	959	2010
Plum_EN01_000000000040	NRPS_Rhabdopeptide/Xenortide-peptide	14940	29200
Plum_EN01_000000000044	Others_Unknown	27200	32350
Plum_EN01_000000000045	NRPS_Unknown	1990	11940
Plum_EN01_000000000045	NRPS_Unknown	27840	44230
Plum_EN01_000000000070	RiPPs_Unknown_bacteriocin	8310	14070
Plum_EN01_000000000076	Terpene_Carotenoid	330	6000
Plum_EN01_000000000081	NRPS_GameXPeptide	960	16630
Plum_EN01_000000000083	NRPS_Unknown	3290	17200
