# Supplementary material for: Global analysis of biosynthetic gene clusters reveals conserved and unique natural products in entomopathogenic nematode-symbiotic bacteria
Source: Nat Chem. 2022 Apr 25;14(6):701–12. doi: 10.1038/s41557-022-00923-2 (PMC9177418; doi:10.1038/s41557-022-00923-2)
Supplement: Source Data Fig. 1 — Pangenome analysis of 45 Xenorhabdus and Photorhabdus genomes by anvi’o. [file 41557_2022_923_MOESM7_ESM.zip › Source_Data_Fig1/BGC_tables_for_pangenomes/Plum_IL9_BGannotation_to_pangenome.txt]

gene_callers_id	source	accession	function	e_value
346	antismash		NRPS_Unknown
347	antismash		NRPS_Unknown
348	antismash		NRPS_Unknown
349	antismash		NRPS_Unknown
350	antismash		NRPS_Unknown
351	antismash		NRPS_Unknown
352	antismash		NRPS_Unknown
353	antismash		NRPS_Unknown
354	antismash		NRPS_Unknown
355	antismash		NRPS_Unknown
356	antismash		NRPS_Unknown
404	antismash		NRPS_Indigoidine
405	antismash		NRPS_Indigoidine
406	antismash		NRPS_Indigoidine
799	antismash		Others_Putrebactin/Avaroferrin
800	antismash		Others_Putrebactin/Avaroferrin
801	antismash		Others_Putrebactin/Avaroferrin
802	antismash		Others_Putrebactin/Avaroferrin
803	antismash		Others_Putrebactin/Avaroferrin
804	antismash		Others_Putrebactin/Avaroferrin
805	antismash		Others_Putrebactin/Avaroferrin
806	antismash		Others_Putrebactin/Avaroferrin
807	antismash		Others_Putrebactin/Avaroferrin
808	antismash		Others_Putrebactin/Avaroferrin
952	antismash		PKS-NRPS_Photoxenobactin_Previously_Unknown
953	antismash		PKS-NRPS_Photoxenobactin_Previously_Unknown
954	antismash		PKS-NRPS_Photoxenobactin_Previously_Unknown
955	antismash		PKS-NRPS_Photoxenobactin_Previously_Unknown
956	antismash		PKS-NRPS_Photoxenobactin_Previously_Unknown
957	antismash		PKS-NRPS_Photoxenobactin_Previously_Unknown
958	antismash		PKS-NRPS_Photoxenobactin_Previously_Unknown
959	antismash		PKS-NRPS_Photoxenobactin_Previously_Unknown
960	antismash		PKS-NRPS_Photoxenobactin_Previously_Unknown
1212	antismash		NRPS_Odilorhabdin
1213	antismash		NRPS_Odilorhabdin
1214	antismash		NRPS_Odilorhabdin
1215	antismash		NRPS_Odilorhabdin
1216	antismash		NRPS_Odilorhabdin
1217	antismash		NRPS_Odilorhabdin
1218	antismash		NRPS_Odilorhabdin
1219	antismash		NRPS_Odilorhabdin
1220	antismash		NRPS_Odilorhabdin
1221	antismash		NRPS_Odilorhabdin
1222	antismash		NRPS_Odilorhabdin
1223	antismash		NRPS_Odilorhabdin
1224	antismash		NRPS_Odilorhabdin
1225	antismash		NRPS_Odilorhabdin
1384	antismash		NRPS_Indigoidine
1385	antismash		NRPS_Indigoidine
1407	antismash		Others_Isopropylstilbene
1408	antismash		Others_Isopropylstilbene
1409	antismash		Others_Isopropylstilbene
1494	antismash		Others_IOC_Previously_Unknown
1495	antismash		Others_IOC_Previously_Unknown
1496	antismash		Others_IOC_Previously_Unknown
1497	antismash		Others_IOC_Previously_Unknown
1641	antismash		Others_Unknown
1642	antismash		Others_Unknown
1929	antismash		NRPS_Unknown
1930	antismash		NRPS_Unknown
1931	antismash		NRPS_Unknown
1932	antismash		NRPS_Unknown
1933	antismash		NRPS_Unknown
1934	antismash		NRPS_Unknown
2520	antismash		RiPPs_Unknown_bacteriocin
2521	antismash		RiPPs_Unknown_bacteriocin
2522	antismash		RiPPs_Unknown_bacteriocin
2523	antismash		RiPPs_Unknown_bacteriocin
2841	antismash		NRPS_Unknown
2842	antismash		NRPS_Unknown
2843	antismash		NRPS_Unknown
2844	antismash		NRPS_Unknown
2845	antismash		NRPS_Unknown
2846	antismash		NRPS_Unknown
2847	antismash		NRPS_Unknown
2848	antismash		NRPS_Unknown
2849	antismash		NRPS_Unknown
2850	antismash		NRPS_Unknown
2851	antismash		NRPS_Unknown
2905	antismash		Others_Unknown
2906	antismash		Others_Unknown
2907	antismash		Others_Unknown
2908	antismash		Others_Unknown
2909	antismash		Others_Unknown
3127	antismash		Others_Branched-chai-keto-acid
3128	antismash		Others_Branched-chai-keto-acid
3129	antismash		Others_Branched-chai-keto-acid
3135	antismash		PKS-NRPS_Glidobactin
3136	antismash		PKS-NRPS_Glidobactin
3137	antismash		PKS-NRPS_Glidobactin
3138	antismash		PKS-NRPS_Glidobactin
3139	antismash		PKS-NRPS_Glidobactin
3140	antismash		Others_IOC_Previously_Unknown
3141	antismash		Others_IOC_Previously_Unknown
3142	antismash		Others_IOC_Previously_Unknown
3143	antismash		Others_IOC_Previously_Unknown
3144	antismash		Others_IOC_Previously_Unknown
3145	antismash		Others_IOC_Previously_Unknown
3146	antismash		Others_IOC_Previously_Unknown
3147	antismash		Others_IOC_Previously_Unknown
3148	antismash		Others_IOC_Previously_Unknown
3149	antismash		Others_IOC_Previously_Unknown
3150	antismash		Others_IOC_Previously_Unknown
3170	antismash		NRPS_Rhabdopeptide/Xenortide-peptid
3171	antismash		NRPS_Rhabdopeptide/Xenortide-peptid
3172	antismash		NRPS_Rhabdopeptide/Xenortide-peptid
3193	antismash		Others_Photopyrone
3387	antismash		Others_Unknown
3388	antismash		Others_Unknown
3389	antismash		Others_Unknown
3390	antismash		Others_Unknown
3391	antismash		Others_Unknown
3407	antismash		NRPS_Unknown
3414	antismash		NRPS_Unknown
4066	antismash		RiPPs_Unknown_bacteriocin
4067	antismash		RiPPs_Unknown_bacteriocin
4068	antismash		RiPPs_Unknown_bacteriocin
4069	antismash		RiPPs_Unknown_bacteriocin
4070	antismash		RiPPs_Unknown_bacteriocin
4071	antismash		RiPPs_Unknown_bacteriocin
4229	antismash		Terpene_Carotenoid
4230	antismash		Terpene_Carotenoid
4231	antismash		Terpene_Carotenoid
4232	antismash		Terpene_Carotenoid
4233	antismash		Terpene_Carotenoid
4373	antismash		NRPS_GameXPeptide
4380	antismash		NRPS_fragment
