# Supplementary material for: Global analysis of biosynthetic gene clusters reveals conserved and unique natural products in entomopathogenic nematode-symbiotic bacteria
Source: Nat Chem. 2022 Apr 25;14(6):701–12. doi: 10.1038/s41557-022-00923-2 (PMC9177418; doi:10.1038/s41557-022-00923-2)
Supplement: Source Data Fig. 1 — Pangenome analysis of 45 Xenorhabdus and Photorhabdus genomes by anvi’o. [file 41557_2022_923_MOESM7_ESM.zip › Source_Data_Fig1/BGC_tables_for_pangenomes/Plum_IL9_BGC_boundary.txt]

Plum_IL9_000000000002	NRPS_Unknown	125140	139680
Plum_IL9_000000000003	NRPS_Indigoidine	43240	49170
Plum_IL9_000000000003	NRPS_fragment	60	17895
Plum_IL9_000000000006	Others_Putrebactin/Avaroferrin	47710	62220
Plum_IL9_000000000007	PKS-NRPS_Photoxenobactin_Previously_Unknown	94670	124220
Plum_IL9_000000000010	NRPS_Odilorhabdin	30140	77820
Plum_IL9_000000000012	Others_Isopropylstilbene	37400	39830
Plum_IL9_000000000012	NRPS_Indigoidine	13600	18510
Plum_IL9_000000000013	Others_IOC_Previously_Unknown	15390	21800
Plum_IL9_000000000014	Others_Unknown	78040	80080
Plum_IL9_000000000018	NRPS_Unknown	36390	43600
Plum_IL9_000000000026	RiPPs_Unknown_bacteriocin	9080	11550
Plum_IL9_000000000031	NRPS_Unknown	40850	62690
Plum_IL9_000000000033	Others_Unknown	640	5250
Plum_IL9_000000000037	PKS-NRPS_Glidobactin	20870	39230
Plum_IL9_000000000037	Others_Branched-chai-keto-acid	11350	16780
Plum_IL9_000000000037	Others_IOC_Previously_Unknown	39610	50580
Plum_IL9_000000000038	NRPS_Rhabdopeptide/Xenortide-peptid	15440	29700
Plum_IL9_000000000039	Others_Photopyrone	950	2010
Plum_IL9_000000000043	Others_Unknown	27200	32350
Plum_IL9_000000000044	NRPS_Unknown	1990	11940
Plum_IL9_000000000044	NRPS_Unknown	27840	44230
Plum_IL9_000000000069	RiPPs_Unknown_bacteriocin	8310	14060
Plum_IL9_000000000075	Terpene_Carotenoid	340	5995
Plum_IL9_000000000082	NRPS_GameXPeptide	960	16630
Plum_IL9_000000000083	NRPS_fragment	4130	18020
