# Supplementary material for: Global analysis of biosynthetic gene clusters reveals conserved and unique natural products in entomopathogenic nematode-symbiotic bacteria
Source: Nat Chem. 2022 Apr 25;14(6):701–12. doi: 10.1038/s41557-022-00923-2 (PMC9177418; doi:10.1038/s41557-022-00923-2)
Supplement: Source Data Fig. 1 — Pangenome analysis of 45 Xenorhabdus and Photorhabdus genomes by anvi’o. [file 41557_2022_923_MOESM7_ESM.zip › Source_Data_Fig1/BGC_tables_for_pangenomes/Plum_PB455_BGannotation_to_pangenome.txt]

gene_callers_id	source	accession	function	e_value
316	antismash		Others_IOC_Previously_Unknown
317	antismash		Others_IOC_Previously_Unknown
318	antismash		Others_IOC_Previously_Unknown
319	antismash		Others_IOC_Previously_Unknown
320	antismash		Others_IOC_Previously_Unknown
321	antismash		Others_IOC_Previously_Unknown
322	antismash		Others_IOC_Previously_Unknown
323	antismash		Others_IOC_Previously_Unknown
324	antismash		Others_IOC_Previously_Unknown
325	antismash		Others_IOC_Previously_Unknown
326	antismash		Others_IOC_Previously_Unknown
327	antismash		PKS-NRPS_Glidobactin
328	antismash		PKS-NRPS_Glidobactin
329	antismash		PKS-NRPS_Glidobactin
330	antismash		PKS-NRPS_Glidobactin
331	antismash		PKS-NRPS_Glidobactin
336	antismash		Others_Branched-chain-keto-acid
337	antismash		Others_Branched-chain-keto-acid
338	antismash		Others_Branched-chain-keto-acid
536	antismash		Others_Unknown
537	antismash		Others_Unknown
538	antismash		Others_Unknown
539	antismash		Others_Unknown
540	antismash		Others_Unknown
541	antismash		Others_Unknown
542	antismash		Others_Unknown
543	antismash		Others_Unknown
640	antismash		NRPS_Odilorhabdin
641	antismash		NRPS_Odilorhabdin
642	antismash		NRPS_Odilorhabdin
643	antismash		NRPS_Odilorhabdin
644	antismash		NRPS_Odilorhabdin
645	antismash		NRPS_Odilorhabdin
646	antismash		NRPS_Odilorhabdin
647	antismash		NRPS_Odilorhabdin
648	antismash		NRPS_Odilorhabdin
649	antismash		NRPS_Odilorhabdin
650	antismash		NRPS_Odilorhabdin
651	antismash		NRPS_Odilorhabdin
652	antismash		NRPS_Odilorhabdin
673	antismash		PKSI_unknown
674	antismash		PKSI_unknown
675	antismash		PKSI_unknown
811	antismash		Others_IOC_Previously_Unknown
812	antismash		Others_IOC_Previously_Unknown
813	antismash		Others_IOC_Previously_Unknown
814	antismash		Others_IOC_Previously_Unknown
1001	antismash		PKS-NRPS_Unknown
1002	antismash		PKS-NRPS_Unknown
1003	antismash		PKS-NRPS_Unknown
1004	antismash		PKS-NRPS_Unknown
1005	antismash		PKS-NRPS_Unknown
1006	antismash		PKS-NRPS_Unknown
1007	antismash		PKS-NRPS_Unknown
1008	antismash		PKS-NRPS_Unknown
1009	antismash		PKS-NRPS_Unknown
1143	antismash		PKS-NRPS_Photoxenobactin_Previously_Unknown
1144	antismash		PKS-NRPS_Photoxenobactin_Previously_Unknown
1145	antismash		PKS-NRPS_Photoxenobactin_Previously_Unknown
1146	antismash		PKS-NRPS_Photoxenobactin_Previously_Unknown
1147	antismash		PKS-NRPS_Photoxenobactin_Previously_Unknown
1148	antismash		PKS-NRPS_Photoxenobactin_Previously_Unknown
1149	antismash		PKS-NRPS_Photoxenobactin_Previously_Unknown
1150	antismash		PKS-NRPS_Photoxenobactin_Previously_Unknown
1303	antismash		Others_Isopropylstilbene
1304	antismash		Others_Isopropylstilbene
1305	antismash		Others_Isopropylstilbene
1423	antismash		Others_IOC_Previously_Unknown
1424	antismash		Others_IOC_Previously_Unknown
1425	antismash		Others_IOC_Previously_Unknown
1612	antismash		PKS-NRPS_Unknown
1613	antismash		PKS-NRPS_Unknown
1614	antismash		PKS-NRPS_Unknown
1615	antismash		PKS-NRPS_Unknown
1616	antismash		PKS-NRPS_Unknown
1617	antismash		PKS-NRPS_Unknown
1618	antismash		PKS-NRPS_Unknown
1619	antismash		PKS-NRPS_Unknown
1620	antismash		PKS-NRPS_Unknown
1857	antismash		PKS-NRPS_Amicoumacin
1858	antismash		PKS-NRPS_Amicoumacin
1859	antismash		PKS-NRPS_Amicoumacin
1860	antismash		PKS-NRPS_Amicoumacin
1861	antismash		PKS-NRPS_Amicoumacin
1862	antismash		PKS-NRPS_Amicoumacin
1863	antismash		PKS-NRPS_Amicoumacin
1864	antismash		PKS-NRPS_Amicoumacin
1865	antismash		PKS-NRPS_Amicoumacin
1866	antismash		PKS-NRPS_Amicoumacin
1867	antismash		PKS-NRPS_Amicoumacin
1868	antismash		PKS-NRPS_Amicoumacin
1869	antismash		PKS-NRPS_Amicoumacin
1870	antismash		PKS-NRPS_Amicoumacin
2499	antismash		Terpene_Carotenoid
2500	antismash		Terpene_Carotenoid
2501	antismash		Terpene_Carotenoid
2502	antismash		Terpene_Carotenoid
2503	antismash		Terpene_Carotenoid
2891	antismash		NRPS_Unknown
2892	antismash		NRPS_Unknown
2893	antismash		NRPS_Unknown
2894	antismash		NRPS_Unknown
2895	antismash		NRPS_Unknown
2896	antismash		NRPS_Unknown
2897	antismash		NRPS_Unknown
2898	antismash		NRPS_Unknown
2899	antismash		NRPS_Unknown
2900	antismash		NRPS_Unknown
2901	antismash		NRPS_Unknown
2902	antismash		NRPS_Unknown
3043	antismash		NRPS_Unknown
3044	antismash		NRPS_Unknown
3045	antismash		NRPS_Unknown
3046	antismash		NRPS_Unknown
3047	antismash		NRPS_Unknown
3048	antismash		NRPS_Unknown
3049	antismash		NRPS_Unknown
3050	antismash		NRPS_Unknown
3051	antismash		NRPS_Unknown
3052	antismash		NRPS_Unknown
3053	antismash		NRPS_Unknown
3054	antismash		NRPS_Unknown
3055	antismash		NRPS_Unknown
3537	antismash		NRPS_GameXPeptide
3577	antismash		NRPS_fragment
3578	antismash		NRPS_fragment
3912	antismash		Others_Putrebactin/Avaroferrin
3913	antismash		Others_Putrebactin/Avaroferrin
3914	antismash		Others_Putrebactin/Avaroferrin
3915	antismash		Others_Putrebactin/Avaroferrin
3916	antismash		Others_Putrebactin/Avaroferrin
3917	antismash		Others_Putrebactin/Avaroferrin
3918	antismash		Others_Putrebactin/Avaroferrin
3919	antismash		Others_Putrebactin/Avaroferrin
3920	antismash		Others_Putrebactin/Avaroferrin
3921	antismash		Others_Putrebactin/Avaroferrin
4153	antismash		NRPS_Unknown
4154	antismash		NRPS_Unknown
4297	antismash		NRPS_Unknown
4298	antismash		NRPS_Unknown
4299	antismash		NRPS_Unknown
4341	antismash		NRPS_Rhabdopeptide/Xenortide-peptide
4342	antismash		NRPS_Rhabdopeptide/Xenortide-peptide
4586	antismash		Others_Unknown
4587	antismash		Others_Unknown
4599	antismash		Others_Unknown
4833	antismash		RiPPs_Unknown_bacteriocin
4834	antismash		RiPPs_Unknown_bacteriocin
4835	antismash		RiPPs_Unknown_bacteriocin
4836	antismash		RiPPs_Unknown_bacteriocin
4953	antismash		NRPS_fragment
