# Supplementary material for: Global analysis of biosynthetic gene clusters reveals conserved and unique natural products in entomopathogenic nematode-symbiotic bacteria
Source: Nat Chem. 2022 Apr 25;14(6):701–12. doi: 10.1038/s41557-022-00923-2 (PMC9177418; doi:10.1038/s41557-022-00923-2)
Supplement: Source Data Fig. 1 — Pangenome analysis of 45 Xenorhabdus and Photorhabdus genomes by anvi’o. [file 41557_2022_923_MOESM7_ESM.zip › Source_Data_Fig1/BGC_tables_for_pangenomes/Plum_PB455_BGC_boundary.txt]

Plum_PB455_000000000001	Others_Branched-chain-keto-acid	372930	378345
Plum_PB455_000000000001	PKS-NRPS_Glidobactin	350790	369080
Plum_PB455_000000000001	Others_IOC_Previously_Unknown	339290	350440
Plum_PB455_000000000001	Others_Unknown	596400	604440
Plum_PB455_000000000002	NRPS_Odilorhabdin	71370	118670
Plum_PB455_000000000002	PKSI_unknown	139020	148260
Plum_PB455_000000000002	Others_IOC_Previously_Unknown	294430	300670
Plum_PB455_000000000002	PKS-NRPS_Unknown	498200	514690
Plum_PB455_000000000003	PKS-NRPS_Photoxenobactin_Previously_Unknown	149930	179400
Plum_PB455_000000000003	Others_Isopropylstilbene	342300	344730
Plum_PB455_000000000004	Others_IOC_Previously_Unknown	36695	42920
Plum_PB455_000000000004	PKS-NRPS_Unknown	240450	256950
Plum_PB455_000000000005	PKS-NRPS_Amicoumacin	100280	139430
Plum_PB455_000000000007	NRPS_fragment	145560	156940
Plum_PB455_000000000009	Terpene_Carotenoid	53025	58730
Plum_PB455_000000000011	NRPS_Unknown	96970	112330
Plum_PB455_000000000012	NRPS_Unknown	83800	101850
Plum_PB455_000000000016	NRPS_GameXPeptide	33870	49530
Plum_PB455_000000000016	NRPS_fragment	130660	136913
Plum_PB455_000000000020	Others_Putrebactin/Avaroferrin	18850	33410
Plum_PB455_000000000023	NRPS_Unknown	19880	66670
Plum_PB455_000000000025	NRPS_Unknown	63699	77750
Plum_PB455_000000000026	NRPS_Rhabdopeptide/Xenortide-peptide	38800	51870
Plum_PB455_000000000030	Others_Unknown	13320	15450
Plum_PB455_000000000030	Others_Unknown	28360	30110
Plum_PB455_000000000037	NRPS_fragment	1	15618
Plum_PB455_000000000038	RiPPs_Unknown_bacteriocin	2300	4760
Plum_PB455_000000000056	NRPS_fragment	2	1621
Plum_PB455_000000000062	NRPS_fragment	1	1446
Plum_PB455_000000000071	NRPS_fragment	1	1175
