# Supplementary material for: Global analysis of biosynthetic gene clusters reveals conserved and unique natural products in entomopathogenic nematode-symbiotic bacteria
Source: Nat Chem. 2022 Apr 25;14(6):701–12. doi: 10.1038/s41557-022-00923-2 (PMC9177418; doi:10.1038/s41557-022-00923-2)
Supplement: Source Data Fig. 1 — Pangenome analysis of 45 Xenorhabdus and Photorhabdus genomes by anvi’o. [file 41557_2022_923_MOESM7_ESM.zip › Source_Data_Fig1/BGC_tables_for_pangenomes/Plum_TT01_BGannotation_to_pangenome.txt]

gene_callers_id	source	accession	function	e_value
76	antismash		RiPPs_Unknown_bacteriocin
77	antismash		RiPPs_Unknown_bacteriocin
78	antismash		RiPPs_Unknown_bacteriocin
79	antismash		RiPPs_Unknown_bacteriocin
177	antismash		Others_Unknown
178	antismash		Others_Unknown
179	antismash		Others_Unknown
180	antismash		Others_Unknown
289	antismash		Others_Unknown
290	antismash		Others_Unknown
512	antismash		RiPPs_Unknown_bacteriocin
513	antismash		RiPPs_Unknown_bacteriocin
514	antismash		RiPPs_Unknown_bacteriocin
515	antismash		RiPPs_Unknown_bacteriocin
516	antismash		RiPPs_Unknown_bacteriocin
517	antismash		RiPPs_Unknown_bacteriocin
882	antismash		NRPS_Rhabdopeptide/Xenortide-peptide
883	antismash		NRPS_Rhabdopeptide/Xenortide-peptide
1088	antismash		NRPS_Unknown
1089	antismash		NRPS_Unknown
1090	antismash		NRPS_Unknown
1180	antismash		NRPS_Unknown
1181	antismash		NRPS_Unknown
1182	antismash		NRPS_Unknown
1183	antismash		NRPS_Unknown
1184	antismash		NRPS_Unknown
1185	antismash		NRPS_Unknown
1186	antismash		NRPS_Unknown
1187	antismash		NRPS_Unknown
1188	antismash		NRPS_Unknown
1189	antismash		NRPS_Unknown
1190	antismash		NRPS_Unknown
1829	antismash		Others_IOC_Previously_Unknown
1830	antismash		Others_IOC_Previously_Unknown
1831	antismash		Others_IOC_Previously_Unknown
1832	antismash		Others_IOC_Previously_Unknown
1833	antismash		Others_IOC_Previously_Unknown
1834	antismash		Others_IOC_Previously_Unknown
1835	antismash		Others_IOC_Previously_Unknown
1836	antismash		Others_IOC_Previously_Unknown
1837	antismash		Others_IOC_Previously_Unknown
1838	antismash		Others_IOC_Previously_Unknown
1839	antismash		Others_IOC_Previously_Unknown
1840	antismash		Others_IOC_Previously_Unknown
1842	antismash		PKS-NRPS_Glidobactin
1843	antismash		PKS-NRPS_Glidobactin
1844	antismash		PKS-NRPS_Glidobactin
1845	antismash		PKS-NRPS_Glidobactin
1850	antismash		Others_Branched-chain-keto-acid
1851	antismash		Others_Branched-chain-keto-acid
1852	antismash		Others_Branched-chain-keto-acid
2134	antismash		Others_Isopropylstilbene
2135	antismash		Others_Isopropylstilbene
2136	antismash		Others_Isopropylstilbene
2159	antismash		NRPS_Indigoidine
2286	antismash		PKS-NRPS_Photoxenobactin_Previously_Unknown
2287	antismash		PKS-NRPS_Photoxenobactin_Previously_Unknown
2288	antismash		PKS-NRPS_Photoxenobactin_Previously_Unknown
2289	antismash		PKS-NRPS_Photoxenobactin_Previously_Unknown
2290	antismash		PKS-NRPS_Photoxenobactin_Previously_Unknown
2291	antismash		PKS-NRPS_Photoxenobactin_Previously_Unknown
2292	antismash		PKS-NRPS_Photoxenobactin_Previously_Unknown
2293	antismash		PKS-NRPS_Photoxenobactin_Previously_Unknown
2294	antismash		PKS-NRPS_Photoxenobactin_Previously_Unknown
2605	antismash		NRPS_Indigoidine
2606	antismash		NRPS_Indigoidine
2607	antismash		NRPS_Indigoidine
2633	antismash		NRPS_Kolossin
2690	antismash		NRPS_Unknown
2691	antismash		NRPS_Unknown
2692	antismash		NRPS_Unknown
2693	antismash		NRPS_Unknown
2694	antismash		NRPS_Unknown
2695	antismash		NRPS_Unknown
2696	antismash		NRPS_Unknown
2697	antismash		NRPS_Unknown
2698	antismash		NRPS_Unknown
2699	antismash		NRPS_Unknown
3337	antismash		Others_Unknown
3338	antismash		Others_Unknown
3339	antismash		Others_Unknown
3340	antismash		Others_Unknown
3341	antismash		Others_Unknown
3496	antismash		NRPS_Odilorhabdin
3497	antismash		NRPS_Odilorhabdin
3498	antismash		NRPS_Odilorhabdin
3499	antismash		NRPS_Odilorhabdin
3500	antismash		NRPS_Odilorhabdin
3501	antismash		NRPS_Odilorhabdin
3502	antismash		NRPS_Odilorhabdin
3503	antismash		NRPS_Odilorhabdin
3504	antismash		NRPS_Odilorhabdin
3505	antismash		NRPS_Odilorhabdin
3506	antismash		NRPS_Odilorhabdin
3507	antismash		NRPS_Odilorhabdin
3508	antismash		NRPS_Odilorhabdin
3636	antismash		Others_IOC_Previously_Unknown
3637	antismash		Others_IOC_Previously_Unknown
3638	antismash		Others_IOC_Previously_Unknown
3639	antismash		Others_IOC_Previously_Unknown
3875	antismash		NRPS_Unknown
3876	antismash		NRPS_Unknown
3877	antismash		NRPS_Unknown
3878	antismash		NRPS_Unknown
3879	antismash		NRPS_Unknown
3880	antismash		NRPS_Unknown
4278	antismash		Others_Carotenoid
4279	antismash		Others_Carotenoid
4280	antismash		Others_Carotenoid
4281	antismash		Others_Carotenoid
4282	antismash		Others_Carotenoid
4283	antismash		Others_Carotenoid
4284	antismash		Others_Carotenoid
4285	antismash		Others_Carotenoid
4555	antismash		Terpene_Putrebactin/Avaroferrin
4556	antismash		Terpene_Putrebactin/Avaroferrin
4557	antismash		Terpene_Putrebactin/Avaroferrin
4558	antismash		Terpene_Putrebactin/Avaroferrin
4559	antismash		Terpene_Putrebactin/Avaroferrin
4560	antismash		Terpene_Putrebactin/Avaroferrin
4561	antismash		Terpene_Putrebactin/Avaroferrin
4562	antismash		Terpene_Putrebactin/Avaroferrin
4563	antismash		Terpene_Putrebactin/Avaroferrin
4564	antismash		Terpene_Putrebactin/Avaroferrin
4779	antismash		Others_Photopyrone
