# Supplementary material for: Global analysis of biosynthetic gene clusters reveals conserved and unique natural products in entomopathogenic nematode-symbiotic bacteria
Source: Nat Chem. 2022 Apr 25;14(6):701–12. doi: 10.1038/s41557-022-00923-2 (PMC9177418; doi:10.1038/s41557-022-00923-2)
Supplement: Source Data Fig. 1 — Pangenome analysis of 45 Xenorhabdus and Photorhabdus genomes by anvi’o. [file 41557_2022_923_MOESM7_ESM.zip › Source_Data_Fig1/BGC_tables_for_pangenomes/Plum_TT01_BGC_boundary.txt]

Plum_TT01_000000000001	RiPPs_Unknown_bacteriocin	76220	78710
Plum_TT01_000000000001	Others_Unknown	192430	196800
Plum_TT01_000000000001	Others_Unknown	313660	315680
Plum_TT01_000000000001	RiPPs_Unknown_bacteriocin	580330	586080
Plum_TT01_000000000001	NRPS_Rhabdopeptide/Xenortide-peptide	1021630	1035890
Plum_TT01_000000000001	NRPS_Unknown	1277280	1299010
Plum_TT01_000000000001	NRPS_Unknown	1392050	1413890
Plum_TT01_000000000001	Others_Branched-chain-keto-acid	2244040	2249480
Plum_TT01_000000000001	PKS-NRPS_Glidobactin	2221620	2239960
Plum_TT01_000000000001	Others_IOC_Previously_Unknown	2210250	2221240
Plum_TT01_000000000001	Others_Isopropylstilbene	2547750	2551190
Plum_TT01_000000000001	NRPS_Indigoidine	2570090	2574990
Plum_TT01_000000000001	PKS-NRPS_Photoxenobactin_Previously_Unknown	2713450	2743000
Plum_TT01_000000000001	NRPS_Indigoidine	3092570	3098485
Plum_TT01_000000000001	NRPS_Kolossin	3124560	3173680
Plum_TT01_000000000001	NRPS_Unknown	3234200	3248730
Plum_TT01_000000000001	NRPS_Unknown	3646130	3662500
Plum_TT01_000000000001	NRPS_Unknown	3678540	3688470
Plum_TT01_000000000001	NRPS_GameXPeptide	3865130	3880780
Plum_TT01_000000000001	Others_Unknown	3991700	3996850
Plum_TT01_000000000001	NRPS_Odilorhabdin	4122980	4170720
Plum_TT01_000000000001	Others_IOC_Previously_Unknown	4320780	4327190
Plum_TT01_000000000001	NRPS_Unknown	4594510	4601720
Plum_TT01_000000000001	Others_Carotenoid	5064080	5072530
Plum_TT01_000000000001	Terpene_Putrebactin/Avaroferrin	5385530	5400200
Plum_TT01_000000000001	Others_Photopyrone	5617390	5618450
