# Supplementary material for: Global analysis of biosynthetic gene clusters reveals conserved and unique natural products in entomopathogenic nematode-symbiotic bacteria
Source: Nat Chem. 2022 Apr 25;14(6):701–12. doi: 10.1038/s41557-022-00923-2 (PMC9177418; doi:10.1038/s41557-022-00923-2)
Supplement: Source Data Fig. 1 — Pangenome analysis of 45 Xenorhabdus and Photorhabdus genomes by anvi’o. [file 41557_2022_923_MOESM7_ESM.zip › Source_Data_Fig1/BGC_tables_for_pangenomes/Ptem_BGannotation_to_pangenome.txt]

gene_callers_id	source	accession	function	e_value
32	antismash		NRPS_Unknown
56	antismash		NRPS_Unknown
63	antismash		NRPS_Unknown
510	antismash		NRPS_Unknown
511	antismash		NRPS_Unknown
512	antismash		NRPS_Unknown
513	antismash		NRPS_Unknown
514	antismash		NRPS_Unknown
515	antismash		NRPS_Unknown
516	antismash		NRPS_Unknown
517	antismash		NRPS_Unknown
518	antismash		NRPS_Unknown
519	antismash		NRPS_Unknown
520	antismash		NRPS_Unknown
589	antismash		Others_Unknown
590	antismash		Others_Unknown
591	antismash		Others_Unknown
592	antismash		Others_Unknown
593	antismash		Others_Unknown
594	antismash		Others_Unknown
665	antismash		NRPS_fragment
666	antismash		NRPS_fragment
839	antismash		NRPS_Unknown
955	antismash		NRPS_Unknown
956	antismash		NRPS_Unknown
957	antismash		NRPS_Unknown
1049	antismash		NRPS_Unknown
1050	antismash		NRPS_Unknown
1051	antismash		NRPS_Unknown
1052	antismash		NRPS_Unknown
1053	antismash		NRPS_Unknown
1054	antismash		NRPS_Unknown
1105	antismash		RiPPs_Unknown_bacteriocin
1106	antismash		RiPPs_Unknown_bacteriocin
1107	antismash		RiPPs_Unknown_bacteriocin
1108	antismash		RiPPs_Unknown_bacteriocin
1650	antismash		RiPPs_Unknown_bacteriocin
1651	antismash		RiPPs_Unknown_bacteriocin
1652	antismash		RiPPs_Unknown_bacteriocin
1653	antismash		RiPPs_Unknown_bacteriocin
1795	antismash		Others_Photopyrone
1799	antismash		NRPS_Pyrrolizixenamide-in-Photorhabdus
1800	antismash		NRPS_Pyrrolizixenamide-in-Photorhabdus
1918	antismash		Others_Unknown
1919	antismash		Others_Unknown
1920	antismash		Others_Unknown
1921	antismash		Others_Unknown
1922	antismash		Others_Unknown
2460	antismash		Saccharides_Unknown_amglyccycl
2461	antismash		Saccharides_Unknown_amglyccycl
2462	antismash		Saccharides_Unknown_amglyccycl
2463	antismash		Saccharides_Unknown_amglyccycl
2464	antismash		Saccharides_Unknown_amglyccycl
2465	antismash		Saccharides_Unknown_amglyccycl
2466	antismash		Saccharides_Unknown_amglyccycl
2772	antismash		PKSother_Fabclavine-polyamine-part
2773	antismash		PKSother_Fabclavine-polyamine-part
2774	antismash		PKSother_Fabclavine-polyamine-part
2775	antismash		PKSother_Fabclavine-polyamine-part
2865	antismash		PKSI_fragment
2866	antismash		PKSI_fragment
2867	antismash		PKSI_fragment
2989	antismash		Others_IOC_Previously_Unknown
2990	antismash		Others_IOC_Previously_Unknown
2991	antismash		Others_IOC_Previously_Unknown
2992	antismash		Others_IOC_Previously_Unknown
3604	antismash		NRPS_Unknown
3605	antismash		NRPS_Unknown
3606	antismash		NRPS_Unknown
4054	antismash		NRPS_Indigoidine
4078	antismash		Others_Isopropylstilbene
4079	antismash		Others_Isopropylstilbene
4080	antismash		Others_Isopropylstilbene
4164	antismash		NRPS_Rhabdopeptide/Xenortide-peptide
4165	antismash		NRPS_Rhabdopeptide/Xenortide-peptide
4166	antismash		NRPS_Rhabdopeptide/Xenortide-peptide
4396	antismash		Others_Branched-chain-keto-acid
4397	antismash		Others_Branched-chain-keto-acid
4404	antismash		PKS-NRPS_Glidobactin
4405	antismash		PKS-NRPS_Glidobactin
4406	antismash		PKS-NRPS_Glidobactin
4407	antismash		PKS-NRPS_Glidobactin
