# Supplementary material for: Global analysis of biosynthetic gene clusters reveals conserved and unique natural products in entomopathogenic nematode-symbiotic bacteria
Source: Nat Chem. 2022 Apr 25;14(6):701–12. doi: 10.1038/s41557-022-00923-2 (PMC9177418; doi:10.1038/s41557-022-00923-2)
Supplement: Source Data Fig. 1 — Pangenome analysis of 45 Xenorhabdus and Photorhabdus genomes by anvi’o. [file 41557_2022_923_MOESM7_ESM.zip › Source_Data_Fig1/BGC_tables_for_pangenomes/Ptem_BGC_boundary.txt]

Ptem_000000000001	NRPS_Unknown	31600	47930
Ptem_000000000001	NRPS_Unknown	70250	80210
Ptem_000000000001	NRPS_Unknown	96530	128820
Ptem_000000000001	NRPS_GameXPeptide	302070	317540
Ptem_000000000001	NRPS_Unknown	635890	652450
Ptem_000000000001	Others_Unknown	726730	731420
Ptem_000000000001	NRPS_fragment	797950	802830
Ptem_000000000001	NRPS_Unknown	990780	1016740
Ptem_000000000001	NRPS_Unknown	1180550	1188960
Ptem_000000000001	NRPS_Unknown	1307950	1324600
Ptem_000000000001	RiPPs_Unknown_bacteriocin	1381520	1385120
Ptem_000000000001	RiPPs_Unknown_bacteriocin	1945260	1947730
Ptem_000000000001	Others_Photopyrone	2101770	2102835
Ptem_000000000001	NRPS_Pyrrolizixenamide-in-Photorhabdus	2104810	2113200
Ptem_000000000001	Others_Unknown	2228220	2232820
Ptem_000000000001	Saccharides_Unknown_amglyccycl	2821250	2830290
Ptem_000000000001	PKSother_Fabclavine-polyamine-part	3151860	3168900
Ptem_000000000001	PKSI_fragment	3301180	3311060
Ptem_000000000001	Others_IOC_Previously_Unknown	3445470	3451840
Ptem_000000000001	NRPS_Unknown	4106830	4112760
Ptem_000000000001	Others_Isopropylstilbene	4626880	4629310
Ptem_000000000001	NRPS_Indigoidine	4601120	4606000
Ptem_000000000001	NRPS_Rhabdopeptide/Xenortide-peptide	4715020	4729270
Ptem_000000000001	PKS-NRPS_Glidobactin	4969010	4987320
Ptem_000000000001	Others_Branched-chain-keto-acid	4957620	4962950
