# Supplementary material for: Global analysis of biosynthetic gene clusters reveals conserved and unique natural products in entomopathogenic nematode-symbiotic bacteria
Source: Nat Chem. 2022 Apr 25;14(6):701–12. doi: 10.1038/s41557-022-00923-2 (PMC9177418; doi:10.1038/s41557-022-00923-2)
Supplement: Source Data Fig. 1 — Pangenome analysis of 45 Xenorhabdus and Photorhabdus genomes by anvi’o. [file 41557_2022_923_MOESM7_ESM.zip › Source_Data_Fig1/BGC_tables_for_pangenomes/Ptem_HBLC135_BGannotation_to_pangenome.txt]

gene_callers_id	source	accession	function	e_value
18	antismash		PKS-NRPS_Unknown
19	antismash		PKS-NRPS_Unknown
20	antismash		PKS-NRPS_Unknown
21	antismash		PKS-NRPS_Unknown
22	antismash		PKS-NRPS_Unknown
23	antismash		PKS-NRPS_Unknown
24	antismash		PKS-NRPS_Unknown
25	antismash		PKS-NRPS_Unknown
26	antismash		PKS-NRPS_Unknown
120	antismash		NRPS_Unknown
121	antismash		NRPS_Unknown
213	antismash		NRPS_Unknown
214	antismash		NRPS_Unknown
215	antismash		NRPS_Unknown
216	antismash		NRPS_Unknown
217	antismash		NRPS_Unknown
310	antismash		NRPS_Pyrrolizixenamide
311	antismash		NRPS_Pyrrolizixenamide
324	antismash		NRPS_Unknown
325	antismash		NRPS_Unknown
802	antismash		PKSother_Fabclavine-polyamine-part
803	antismash		PKSother_Fabclavine-polyamine-part
804	antismash		PKSother_Fabclavine-polyamine-part
928	antismash		Others_Indigoidine
929	antismash		Others_Indigoidine
954	antismash		NRPS_Isopropylstilbene
955	antismash		NRPS_Isopropylstilbene
956	antismash		NRPS_Isopropylstilbene
1443	antismash		NRPS_Unknown
1444	antismash		NRPS_Unknown
1445	antismash		NRPS_Unknown
1446	antismash		NRPS_Unknown
1447	antismash		NRPS_Unknown
1448	antismash		NRPS_Unknown
1449	antismash		NRPS_Unknown
1497	antismash		Others_Unknown
1498	antismash		Others_Unknown
1499	antismash		Others_Unknown
1500	antismash		Others_Unknown
1501	antismash		Others_Unknown
1502	antismash		Others_Unknown
1503	antismash		Others_Unknown
1504	antismash		Others_Unknown
1505	antismash		Others_Unknown
1506	antismash		Others_Unknown
1507	antismash		Others_Unknown
1508	antismash		Others_Unknown
1509	antismash		Others_Unknown
1527	antismash		NRPS_Kolossin
1869	antismash		PKS-NRPS_Pre-rhabdobranin_Previsouly_Unknown
1870	antismash		PKS-NRPS_Pre-rhabdobranin_Previsouly_Unknown
1871	antismash		PKS-NRPS_Pre-rhabdobranin_Previsouly_Unknown
1872	antismash		PKS-NRPS_Pre-rhabdobranin_Previsouly_Unknown
1873	antismash		PKS-NRPS_Pre-rhabdobranin_Previsouly_Unknown
1874	antismash		PKS-NRPS_Pre-rhabdobranin_Previsouly_Unknown
1875	antismash		PKS-NRPS_Pre-rhabdobranin_Previsouly_Unknown
1876	antismash		PKS-NRPS_Pre-rhabdobranin_Previsouly_Unknown
1877	antismash		PKS-NRPS_Pre-rhabdobranin_Previsouly_Unknown
1878	antismash		PKS-NRPS_Pre-rhabdobranin_Previsouly_Unknown
1879	antismash		PKS-NRPS_Pre-rhabdobranin_Previsouly_Unknown
1880	antismash		PKS-NRPS_Pre-rhabdobranin_Previsouly_Unknown
1881	antismash		PKS-NRPS_Pre-rhabdobranin_Previsouly_Unknown
1882	antismash		PKS-NRPS_Pre-rhabdobranin_Previsouly_Unknown
1883	antismash		PKS-NRPS_Pre-rhabdobranin_Previsouly_Unknown
1894	antismash		RiPPs_Unknown_bacteriocin
1895	antismash		RiPPs_Unknown_bacteriocin
1896	antismash		RiPPs_Unknown_bacteriocin
1897	antismash		RiPPs_Unknown_bacteriocin
2054	antismash		RiPPs_Unknown_bacteriocin
2055	antismash		RiPPs_Unknown_bacteriocin
2056	antismash		RiPPs_Unknown_bacteriocin
2057	antismash		RiPPs_Unknown_bacteriocin
2752	antismash		NRPS_Unknown
2753	antismash		NRPS_Unknown
2754	antismash		NRPS_Unknown
2755	antismash		NRPS_Unknown
3099	antismash		NRPS_Unknown
3100	antismash		NRPS_Unknown
3101	antismash		NRPS_Unknown
3102	antismash		NRPS_Unknown
3303	antismash		Others_Unknown
3304	antismash		Others_Unknown
3305	antismash		Others_Unknown
3306	antismash		Others_Unknown
3418	antismash		NRPS_Unknown
3419	antismash		NRPS_Unknown
3420	antismash		NRPS_Unknown
3421	antismash		NRPS_Unknown
3422	antismash		NRPS_Unknown
3423	antismash		NRPS_Unknown
3424	antismash		NRPS_Unknown
3425	antismash		NRPS_Unknown
3426	antismash		NRPS_Unknown
3427	antismash		NRPS_Unknown
3428	antismash		NRPS_Unknown
3429	antismash		NRPS_Unknown
3430	antismash		NRPS_Unknown
3444	antismash		Terpene_Carotenoid
3445	antismash		Terpene_Carotenoid
3446	antismash		Terpene_Carotenoid
3447	antismash		Terpene_Carotenoid
3448	antismash		Terpene_Carotenoid
3449	antismash		Terpene_Carotenoid
3589	antismash		NRPS_Unknown
3683	antismash		Others_Unknown
3684	antismash		Others_Unknown
3880	antismash		NRPS_GameXPeptide
3948	antismash		NRPS_fragment
