# Supplementary material for: Global analysis of biosynthetic gene clusters reveals conserved and unique natural products in entomopathogenic nematode-symbiotic bacteria
Source: Nat Chem. 2022 Apr 25;14(6):701–12. doi: 10.1038/s41557-022-00923-2 (PMC9177418; doi:10.1038/s41557-022-00923-2)
Supplement: Source Data Fig. 1 — Pangenome analysis of 45 Xenorhabdus and Photorhabdus genomes by anvi’o. [file 41557_2022_923_MOESM7_ESM.zip › Source_Data_Fig1/BGC_tables_for_pangenomes/Ptem_HBLC135_BGC_boundary.txt]

Ptem_HBLC135_000000000001	PKS-NRPS_Unknown	21360	37790
Ptem_HBLC135_000000000002	NRPS_Unknown	16990	31820
Ptem_HBLC135_000000000003	NRPS_Unknown	24160	43850
Ptem_HBLC135_000000000004	NRPS_Pyrrolizixenamide	38210	46600
Ptem_HBLC135_000000000004	NRPS_Unknown	58860	76880
Ptem_HBLC135_000000000011	PKSother_Fabclavine-polyamine-part	33170	47180
Ptem_HBLC135_000000000013	NRPS_Isopropylstilbene	66370	68795
Ptem_HBLC135_000000000013	Others_Indigoidine	38700	43660
Ptem_HBLC135_000000000022	NRPS_Unknown	10750	20000
Ptem_HBLC135_000000000023	Others_Unknown	20000	34170
Ptem_HBLC135_000000000024	NRPS_Kolossin	1750	50900
Ptem_HBLC135_000000000033	PKS-NRPS_Pre-rhabdobranin_Previsouly_Unknown	3930	45950
Ptem_HBLC135_000000000034	RiPPs_Unknown_bacteriocin	10380	12850
Ptem_HBLC135_000000000037	RiPPs_Unknown_bacteriocin	40240	43930
Ptem_HBLC135_000000000045	PKSI_Unknown	740	5870
Ptem_HBLC135_000000000057	NRPS_Unknown	1	18850
Ptem_HBLC135_000000000070	NRPS_Unknown	1	18850
Ptem_HBLC135_000000000078	Others_Unknown	23836	25510
Ptem_HBLC135_000000000083	NRPS_Unknown	530	22010
Ptem_HBLC135_000000000084	Terpene_Carotenoid	14890	22030
Ptem_HBLC135_000000000091	NRPS_Unknown	2770	22195
Ptem_HBLC135_000000000095	Others_Unknown	16440	17960
Ptem_HBLC135_000000000107	NRPS_GameXPeptide	570	16180
Ptem_HBLC135_000000000112	NRPS_fragment	570	7130
Ptem_HBLC135_000000000132	NRPS_fragment	20	4760
Ptem_HBLC135_000000000137	NRPS_fragment	1	9180
