# Supplementary material for: Global analysis of biosynthetic gene clusters reveals conserved and unique natural products in entomopathogenic nematode-symbiotic bacteria
Source: Nat Chem. 2022 Apr 25;14(6):701–12. doi: 10.1038/s41557-022-00923-2 (PMC9177418; doi:10.1038/s41557-022-00923-2)
Supplement: Source Data Fig. 1 — Pangenome analysis of 45 Xenorhabdus and Photorhabdus genomes by anvi’o. [file 41557_2022_923_MOESM7_ESM.zip › Source_Data_Fig1/BGC_tables_for_pangenomes/Pthr_PT11_BGannotation_to_pangenome.txt]

gene_callers_id	source	accession	function	e_value
130	antismash		Others_Unknown
131	antismash		Others_Unknown
132	antismash		Others_Unknown
133	antismash		Others_Unknown
134	antismash		Others_Unknown
135	antismash		Others_Unknown
225	antismash		NRPS_Unknown
226	antismash		NRPS_Unknown
227	antismash		NRPS_Unknown
228	antismash		NRPS_Unknown
229	antismash		NRPS_Unknown
636	antismash		NRPS_Unknown
637	antismash		NRPS_Unknown
638	antismash		NRPS_Unknown
639	antismash		NRPS_Unknown
640	antismash		NRPS_Unknown
641	antismash		NRPS_Unknown
668	antismash		NRPS_fragment
669	antismash		NRPS_fragment
819	antismash		NRPS_Rhabdopeptide/Xenortide-peptide
820	antismash		NRPS_Rhabdopeptide/Xenortide-peptide
821	antismash		NRPS_Rhabdopeptide/Xenortide-peptide
870	antismash		Others_Photopyrone
874	antismash		NRPS_Pyrrolizixenamide-in-Photorhabdus
875	antismash		NRPS_Pyrrolizixenamide-in-Photorhabdus
1094	antismash		Others_IOC_Previously_Unknown
1095	antismash		Others_IOC_Previously_Unknown
1096	antismash		Others_IOC_Previously_Unknown
1097	antismash		Others_IOC_Previously_Unknown
1210	antismash		NRPS_Unknown
1211	antismash		NRPS_Unknown
1286	antismash		NRPS_Unknown
1287	antismash		NRPS_Unknown
1288	antismash		NRPS_Unknown
1289	antismash		NRPS_Unknown
1290	antismash		NRPS_Unknown
1808	antismash		Others_Unknown
1809	antismash		Others_Unknown
1810	antismash		Others_Unknown
1811	antismash		Others_Unknown
1963	antismash		PKS-NRPS_Unknown
1964	antismash		PKS-NRPS_Unknown
1965	antismash		PKS-NRPS_Unknown
1966	antismash		PKS-NRPS_Unknown
1967	antismash		PKS-NRPS_Unknown
1968	antismash		PKS-NRPS_Unknown
1979	antismash		NRPS_Unknown
2264	antismash		Others_Isopropylstilbene
2265	antismash		Others_Isopropylstilbene
2266	antismash		Others_Isopropylstilbene
2440	antismash		NRPS_Unknown
2441	antismash		NRPS_Unknown
2487	antismash		RiPPs_Unknown_bacteriocin
2488	antismash		RiPPs_Unknown_bacteriocin
2489	antismash		RiPPs_Unknown_bacteriocin
2490	antismash		RiPPs_Unknown_bacteriocin
2491	antismash		RiPPs_Unknown_bacteriocin
2492	antismash		RiPPs_Unknown_bacteriocin
2502	antismash		PKS-NRPS_Glidobactin
2503	antismash		PKS-NRPS_Glidobactin
2504	antismash		PKS-NRPS_Glidobactin
2505	antismash		PKS-NRPS_Glidobactin
2506	antismash		PKS-NRPS_Glidobactin
2763	antismash		PKSother_Fabclavine-polyamine-part
2764	antismash		PKSother_Fabclavine-polyamine-part
2765	antismash		PKSother_Fabclavine-polyamine-part
3192	antismash		Others_Unknown
3193	antismash		Others_Unknown
3194	antismash		Others_Unknown
3195	antismash		Others_Unknown
3196	antismash		Others_Unknown
3197	antismash		Others_Unknown
3280	antismash		NRPS_Unknown
3290	antismash		RiPPs_Unknown_bacteriocin
3291	antismash		RiPPs_Unknown_bacteriocin
3292	antismash		RiPPs_Unknown_bacteriocin
3293	antismash		RiPPs_Unknown_bacteriocin
3348	antismash		NRPS_fragment
3568	antismash		PKSI_fragment
3569	antismash		PKSI_fragment
3577	antismash		NRPS_fragment
4096	antismash		Others_Unknown
4097	antismash		Others_Unknown
