# Supplementary material for: Global analysis of biosynthetic gene clusters reveals conserved and unique natural products in entomopathogenic nematode-symbiotic bacteria
Source: Nat Chem. 2022 Apr 25;14(6):701–12. doi: 10.1038/s41557-022-00923-2 (PMC9177418; doi:10.1038/s41557-022-00923-2)
Supplement: Source Data Fig. 1 — Pangenome analysis of 45 Xenorhabdus and Photorhabdus genomes by anvi’o. [file 41557_2022_923_MOESM7_ESM.zip › Source_Data_Fig1/BGC_tables_for_pangenomes/Pthr_PT11_BGC_boundary.txt]

Pthr_PT11_000000000002	Others_Unknown	67370	72060
Pthr_PT11_000000000004	NRPS_Unknown	17870	37590
Pthr_PT11_000000000013	NRPS_Unknown	2510	11290
Pthr_PT11_000000000013	NRPS_fragment	40740	45600
Pthr_PT11_000000000018	NRPS_Rhabdopeptide/Xenortide-peptide	8390	22640
Pthr_PT11_000000000020	Others_Photopyrone	16920	17980
Pthr_PT11_000000000020	NRPS_Pyrrolizixenamide_in_Photorhabdus	19950	28340
Pthr_PT11_000000000027	Others_IOC_Previously_Unknown	2200	8140
Pthr_PT11_000000000031	NRPS_Unknown	1950	34250
Pthr_PT11_000000000034	NRPS_Unknown	8150	15020
Pthr_PT11_000000000052	Others_Unknown	12850	16550
Pthr_PT11_000000000059	PKS-NRPS_Unknown	10	16195
Pthr_PT11_000000000060	NRPS_Unknown	990	17320
Pthr_PT11_000000000072	Others_Isopropylstilbene	250	2675
Pthr_PT11_000000000080	NRPS_Unknown	1850	12450
Pthr_PT11_000000000083	RiPPs_Unknown_bacteriocin	4300	9660
Pthr_PT11_000000000084	PKS-NRPS_Glidobactin	680	18990
Pthr_PT11_000000000099	PKSother_Fabclavine-polyamine-part	620	14660
Pthr_PT11_000000000132	Others_Unknown	40	3620
Pthr_PT11_000000000139	NRPS_Unknown	370	11000
Pthr_PT11_000000000140	RiPPs_Unknown_bacteriocin	8050	10530
Pthr_PT11_000000000146	NRPS_fragment	380	10340
Pthr_PT11_000000000173	PKSI_fragment	1120	7830
Pthr_PT11_000000000175	NRPS_fragment	60	7920
Pthr_PT11_000000000187	NRPS_fragment	20	6095
Pthr_PT11_000000000271	NRPS_fragment	1	3041
Pthr_PT11_000000000278	NRPS_fragment	1	2938
Pthr_PT11_000000000289	Others_Unknown	70	2500
