# Supplementary material for: Global analysis of biosynthetic gene clusters reveals conserved and unique natural products in entomopathogenic nematode-symbiotic bacteria
Source: Nat Chem. 2022 Apr 25;14(6):701–12. doi: 10.1038/s41557-022-00923-2 (PMC9177418; doi:10.1038/s41557-022-00923-2)
Supplement: Source Data Fig. 1 — Pangenome analysis of 45 Xenorhabdus and Photorhabdus genomes by anvi’o. [file 41557_2022_923_MOESM7_ESM.zip › Source_Data_Fig1/BGC_tables_for_pangenomes/Xbed_BGannotation_to_pangenome.txt]

gene_callers_id	source	accession	function	e_value
305	antismash		NRPS_fragment
401	antismash		NRPS_fragment
925	antismash		NRPS_Unknown
926	antismash		NRPS_Unknown
927	antismash		NRPS_Unknown
928	antismash		NRPS_Unknown
929	antismash		NRPS_Unknown
930	antismash		NRPS_Unknown
931	antismash		NRPS_Unknown
932	antismash		NRPS_Unknown
933	antismash		NRPS_Unknown
934	antismash		NRPS_Unknown
935	antismash		NRPS_Unknown
1601	antismash		PKS-NRPS_Unknown
1602	antismash		PKS-NRPS_Unknown
1603	antismash		PKS-NRPS_Unknown
1604	antismash		PKS-NRPS_Unknown
1605	antismash		PKS-NRPS_Unknown
1606	antismash		PKS-NRPS_Unknown
1607	antismash		PKS-NRPS_Unknown
1608	antismash		PKS-NRPS_Unknown
1609	antismash		PKS-NRPS_Unknown
1610	antismash		PKS-NRPS_Unknown
1611	antismash		PKS-NRPS_Unknown
2084	antismash		Others_Arylpolyene
2085	antismash		Others_Arylpolyene
2086	antismash		Others_Arylpolyene
2087	antismash		Others_Arylpolyene
2088	antismash		Others_Arylpolyene
2089	antismash		Others_Arylpolyene
2090	antismash		Others_Arylpolyene
2091	antismash		Others_Arylpolyene
2092	antismash		Others_Arylpolyene
2093	antismash		Others_Arylpolyene
2094	antismash		Others_Arylpolyene
2095	antismash		Others_Arylpolyene
2096	antismash		Others_Arylpolyene
2097	antismash		Others_Arylpolyene
2098	antismash		Others_Arylpolyene
2099	antismash		Others_Arylpolyene
2100	antismash		Others_Arylpolyene
2101	antismash		Others_Arylpolyene
2244	antismash		NRPS_Xefoampeptide
2311	antismash		NRPS_Unknown
2327	antismash		NRPS_Unknown
2328	antismash		NRPS_Unknown
2643	antismash		PKSI_Unknown
2644	antismash		PKSI_Unknown
2645	antismash		PKSI_Unknown
2646	antismash		PKSI_Unknown
2647	antismash		PKSI_Unknown
2648	antismash		PKSI_Unknown
2649	antismash		PKSI_Unknown
2650	antismash		PKSI_Unknown
2651	antismash		PKSI_Unknown
2915	antismash		NRPS_Lipocitide_Previously_Unknown
3329	antismash		PKS-NRRS_Unknown
3330	antismash		PKS-NRRS_Unknown
3331	antismash		PKS-NRRS_Unknown
3332	antismash		PKS-NRRS_Unknown
3333	antismash		PKS-NRRS_Unknown
3334	antismash		PKS-NRRS_Unknown
3335	antismash		PKS-NRRS_Unknown
3437	antismash		RiPPs_Unknown_bacteriocin
3438	antismash		RiPPs_Unknown_bacteriocin
3439	antismash		RiPPs_Unknown_bacteriocin
3540	antismash		NRPS_Tilivalline
3541	antismash		NRPS_Tilivalline
3542	antismash		NRPS_Tilivalline
3584	antismash		Others_IOC_Previously_Unknown
3585	antismash		Others_IOC_Previously_Unknown
3586	antismash		Others_IOC_Previously_Unknown
3587	antismash		Others_IOC_Previously_Unknown
3588	antismash		Others_IOC_Previously_Unknown
3601	antismash		Saccharides_Unknown_amglyccycl
3602	antismash		Saccharides_Unknown_amglyccycl
3603	antismash		Saccharides_Unknown_amglyccycl
3604	antismash		Saccharides_Unknown_amglyccycl
3605	antismash		Saccharides_Unknown_amglyccycl
3606	antismash		Saccharides_Unknown_amglyccycl
3607	antismash		Saccharides_Unknown_amglyccycl
3608	antismash		Saccharides_Unknown_amglyccycl
3609	antismash		Saccharides_Unknown_amglyccycl
3610	antismash		Saccharides_Unknown_amglyccycl
3611	antismash		Saccharides_Unknown_amglyccycl
3612	antismash		Saccharides_Unknown_amglyccycl
3613	antismash		Saccharides_Unknown_amglyccycl
3614	antismash		Saccharides_Unknown_amglyccycl
3615	antismash		Saccharides_Unknown_amglyccycl
3616	antismash		Saccharides_Unknown_amglyccycl
3656	antismash		NRPS_Unknown
3701	antismash		Others_Unknown
