# Supplementary material for: Global analysis of biosynthetic gene clusters reveals conserved and unique natural products in entomopathogenic nematode-symbiotic bacteria
Source: Nat Chem. 2022 Apr 25;14(6):701–12. doi: 10.1038/s41557-022-00923-2 (PMC9177418; doi:10.1038/s41557-022-00923-2)
Supplement: Source Data Fig. 1 — Pangenome analysis of 45 Xenorhabdus and Photorhabdus genomes by anvi’o. [file 41557_2022_923_MOESM7_ESM.zip › Source_Data_Fig1/BGC_tables_for_pangenomes/Xbed_BGC_boundary.txt]

Xbed_000000000156	NRPS_fragment	1	3580
Xbed_000000000164	NRPS_fragment	3570	9220
Xbed_000000000168	NRPS_fragment	8130	12520
Xbed_000000000185	NRPS_Unknown	44160	62650
Xbed_000000000194	PKS-NRPS_Unknown	69770	91500
Xbed_000000000200	Others_Arylpolyene	2640	17930
Xbed_000000000201	NRPS_Xefoampeptide	42650	54185
Xbed_000000000202	NRPS_Unknown	1340	29350
Xbed_000000000202	NRPS_Unknown	48060	65520
Xbed_000000000205	PKSI_Unknown	1350	12350
Xbed_000000000207	NRPS_Lipocitide_Previously_Unknown	32010	43920
Xbed_000000000209	PKS-NRRS_Unknown	56090	74280
Xbed_000000000209	RiPPs_Unknown_bacteriocin	188660	191080
Xbed_000000000210	NRPS_Tilivalline	41170	47580
Xbed_000000000210	Others_IOC_Previously_Unknown	94500	102680
Xbed_000000000210	Saccharides_Unknown_amglyccycl	114800	131540
Xbed_000000000210	NRPS_Unknown	179340	181690
Xbed_000000000210	Others_Unknown	229000	230070
