# Supplementary material for: Global analysis of biosynthetic gene clusters reveals conserved and unique natural products in entomopathogenic nematode-symbiotic bacteria
Source: Nat Chem. 2022 Apr 25;14(6):701–12. doi: 10.1038/s41557-022-00923-2 (PMC9177418; doi:10.1038/s41557-022-00923-2)
Supplement: Source Data Fig. 1 — Pangenome analysis of 45 Xenorhabdus and Photorhabdus genomes by anvi’o. [file 41557_2022_923_MOESM7_ESM.zip › Source_Data_Fig1/BGC_tables_for_pangenomes/Xbov_BGannotation_to_pangenome.txt]

gene_callers_id	source	accession	function	e_value
267	antismash		NRPS_Unknown
268	antismash		NRPS_Unknown
269	antismash		NRPS_Unknown
460	antismash		NRPS_Unknown
461	antismash		NRPS_Unknown
650	antismash		NRPS_Taxlllaid
965	antismash		NRPS_Xefoampeptide
1237	antismash		NRPS_Unknown
1238	antismash		NRPS_Unknown
1239	antismash		NRPS_Unknown
1240	antismash		NRPS_Unknown
1241	antismash		NRPS_Unknown
1242	antismash		NRPS_Unknown
1243	antismash		NRPS_Unknown
1499	antismash		NRPS_Xenorhabdin
1500	antismash		NRPS_Xenorhabdin
1501	antismash		NRPS_Xenorhabdin
1502	antismash		NRPS_Xenorhabdin
1503	antismash		NRPS_Xenorhabdin
1504	antismash		NRPS_Xenorhabdin
1505	antismash		NRPS_Xenorhabdin
1673	antismash		NRPS_Xenoamicin
1674	antismash		NRPS_Xenoamicin
1675	antismash		NRPS_Xenoamicin
1829	antismash		NRPS_Unknown
1830	antismash		NRPS_Unknown
1831	antismash		NRPS_Unknown
2286	antismash		PKS-NRPS_Pre-rhabdobranin_Previsouly_Unknown
2287	antismash		PKS-NRPS_Pre-rhabdobranin_Previsouly_Unknown
2288	antismash		PKS-NRPS_Pre-rhabdobranin_Previsouly_Unknown
2289	antismash		PKS-NRPS_Pre-rhabdobranin_Previsouly_Unknown
2290	antismash		PKS-NRPS_Pre-rhabdobranin_Previsouly_Unknown
2291	antismash		PKS-NRPS_Pre-rhabdobranin_Previsouly_Unknown
2292	antismash		PKS-NRPS_Pre-rhabdobranin_Previsouly_Unknown
2293	antismash		PKS-NRPS_Pre-rhabdobranin_Previsouly_Unknown
2294	antismash		PKS-NRPS_Pre-rhabdobranin_Previsouly_Unknown
2295	antismash		PKS-NRPS_Pre-rhabdobranin_Previsouly_Unknown
2296	antismash		PKS-NRPS_Pre-rhabdobranin_Previsouly_Unknown
2297	antismash		PKS-NRPS_Pre-rhabdobranin_Previsouly_Unknown
2298	antismash		PKS-NRPS_Pre-rhabdobranin_Previsouly_Unknown
2299	antismash		PKS-NRPS_Pre-rhabdobranin_Previsouly_Unknown
2505	antismash		PKSother_Fabclavine-polyamine-part
2506	antismash		PKSother_Fabclavine-polyamine-part
2507	antismash		PKSother_Fabclavine-polyamine-part
2508	antismash		PKSother_Fabclavine-polyamine-part
2509	antismash		PKSother_Fabclavine-polyamine-part
2753	antismash		Others_Putrebactin/Avaroferrin
2754	antismash		Others_Putrebactin/Avaroferrin
2755	antismash		Others_Putrebactin/Avaroferrin
2756	antismash		Others_Putrebactin/Avaroferrin
2757	antismash		Others_Putrebactin/Avaroferrin
2758	antismash		Others_Putrebactin/Avaroferrin
2759	antismash		Others_Putrebactin/Avaroferrin
2760	antismash		Others_Putrebactin/Avaroferrin
2761	antismash		Others_Putrebactin/Avaroferrin
2974	antismash		Others_IOC_Previously_Unknown
2975	antismash		Others_IOC_Previously_Unknown
2976	antismash		Others_IOC_Previously_Unknown
2977	antismash		Others_IOC_Previously_Unknown
2978	antismash		Others_IOC_Previously_Unknown
2979	antismash		Others_IOC_Previously_Unknown
