# Supplementary material for: Global analysis of biosynthetic gene clusters reveals conserved and unique natural products in entomopathogenic nematode-symbiotic bacteria
Source: Nat Chem. 2022 Apr 25;14(6):701–12. doi: 10.1038/s41557-022-00923-2 (PMC9177418; doi:10.1038/s41557-022-00923-2)
Supplement: Source Data Fig. 1 — Pangenome analysis of 45 Xenorhabdus and Photorhabdus genomes by anvi’o. [file 41557_2022_923_MOESM7_ESM.zip › Source_Data_Fig1/BGC_tables_for_pangenomes/Xbov_BGC_boundary.txt]

Xbov_000000000001	NRPS_Unknown	311650	323580
Xbov_000000000001	NRPS_Unknown	546220	550950
Xbov_000000000001	NRPS_Taxlllaid	759330	785220
Xbov_000000000001	NRPS_Xefoampeptide	1148000	1159380
Xbov_000000000001	NRPS_Unknown	1396350	1411750
Xbov_000000000001	NRPS_Xenorhabdin	1709230	1718370
Xbov_000000000001	NRPS_Xenoamicin	1898190	1958090
Xbov_000000000001	NRPS_Unknown	2115490	2139650
Xbov_000000000001	NRPS_Lipocitide_Previously_Unknown	2336410	2347920
Xbov_000000000001	PKS-NRPS_Pre-rhabdobranin_Previsouly_Unknown	2635500	2678640
Xbov_000000000001	PKSother_Fabclavine-polyamine-part	2897610	2904670
Xbov_000000000001	Others_Putrebactin/Avaroferrin	3160410	3173320
Xbov_000000000001	Others_IOC_Previously_Unknown	3398100	3407330
Xbov_000000000001	Others_Unknown	3522840	352899
