# Supplementary material for: Global analysis of biosynthetic gene clusters reveals conserved and unique natural products in entomopathogenic nematode-symbiotic bacteria
Source: Nat Chem. 2022 Apr 25;14(6):701–12. doi: 10.1038/s41557-022-00923-2 (PMC9177418; doi:10.1038/s41557-022-00923-2)
Supplement: Source Data Fig. 1 — Pangenome analysis of 45 Xenorhabdus and Photorhabdus genomes by anvi’o. [file 41557_2022_923_MOESM7_ESM.zip › Source_Data_Fig1/BGC_tables_for_pangenomes/Xbud_BGannotation_to_pangenome.txt]

gene_callers_id	source	accession	function	e_value
142	antismash		NRPS_fragment
159	antismash		NRPS_fragment
528	antismash		PKS-NRPS_Unknown
529	antismash		PKS-NRPS_Unknown
530	antismash		PKS-NRPS_Unknown
531	antismash		PKS-NRPS_Unknown
532	antismash		PKS-NRPS_Unknown
533	antismash		PKS-NRPS_Unknown
534	antismash		PKS-NRPS_Unknown
535	antismash		PKS-NRPS_Unknown
589	antismash		NRPS_Unknown
590	antismash		NRPS_Unknown
695	antismash		NRPS_Unknown
1008	antismash		NRPS_Unknown
1009	antismash		NRPS_Unknown
1010	antismash		NRPS_Unknown
1011	antismash		NRPS_Unknown
1126	antismash		NRPS_Rhabdopeptide/Xenortide-peptide
1127	antismash		NRPS_Rhabdopeptide/Xenortide-peptide
1128	antismash		NRPS_Rhabdopeptide/Xenortide-peptide
1329	antismash		PKS-NRPS_Fabclavine
1330	antismash		PKS-NRPS_Fabclavine
1331	antismash		PKS-NRPS_Fabclavine
1332	antismash		PKS-NRPS_Fabclavine
1333	antismash		PKS-NRPS_Fabclavine
1334	antismash		PKS-NRPS_Fabclavine
1335	antismash		PKS-NRPS_Fabclavine
1336	antismash		PKS-NRPS_Fabclavine
1337	antismash		PKS-NRPS_Fabclavine
1338	antismash		PKS-NRPS_Fabclavine
1339	antismash		PKS-NRPS_Fabclavine
1368	antismash		Others_IOC_Previously_Unknown
1369	antismash		Others_IOC_Previously_Unknown
1370	antismash		Others_IOC_Previously_Unknown
1371	antismash		Others_IOC_Previously_Unknown
1372	antismash		Others_IOC_Previously_Unknown
1373	antismash		Others_IOC_Previously_Unknown
1472	antismash		PKS-NRPS_Pre-rhabdobranin_Previsouly_Unknown
1473	antismash		PKS-NRPS_Pre-rhabdobranin_Previsouly_Unknown
1474	antismash		PKS-NRPS_Pre-rhabdobranin_Previsouly_Unknown
1475	antismash		PKS-NRPS_Pre-rhabdobranin_Previsouly_Unknown
1476	antismash		PKS-NRPS_Pre-rhabdobranin_Previsouly_Unknown
1477	antismash		PKS-NRPS_Pre-rhabdobranin_Previsouly_Unknown
1478	antismash		PKS-NRPS_Pre-rhabdobranin_Previsouly_Unknown
1479	antismash		PKS-NRPS_Pre-rhabdobranin_Previsouly_Unknown
1480	antismash		PKS-NRPS_Pre-rhabdobranin_Previsouly_Unknown
1481	antismash		PKS-NRPS_Pre-rhabdobranin_Previsouly_Unknown
1482	antismash		PKS-NRPS_Pre-rhabdobranin_Previsouly_Unknown
1483	antismash		PKS-NRPS_Pre-rhabdobranin_Previsouly_Unknown
1484	antismash		PKS-NRPS_Pre-rhabdobranin_Previsouly_Unknown
1876	antismash		NRPS_Unknown
1877	antismash		NRPS_Unknown
1878	antismash		NRPS_Unknown
1884	antismash		NRPS_Unknown
1885	antismash		NRPS_Unknown
2051	antismash		PKS-NRPS_Unknown
2052	antismash		PKS-NRPS_Unknown
2053	antismash		PKS-NRPS_Unknown
2054	antismash		PKS-NRPS_Unknown
2055	antismash		PKS-NRPS_Unknown
2056	antismash		PKS-NRPS_Unknown
2057	antismash		PKS-NRPS_Unknown
2058	antismash		PKS-NRPS_Unknown
2059	antismash		PKS-NRPS_Unknown
2060	antismash		PKS-NRPS_Unknown
2061	antismash		PKS-NRPS_Unknown
2062	antismash		PKS-NRPS_Unknown
2063	antismash		PKS-NRPS_Unknown
2064	antismash		PKS-NRPS_Unknown
2065	antismash		PKS-NRPS_Unknown
2499	antismash		NRPS_GameXPeptide
2550	antismash		PKS-NRPS_Photoxenobactin_Previously_Unknown
2551	antismash		PKS-NRPS_Photoxenobactin_Previously_Unknown
2552	antismash		PKS-NRPS_Photoxenobactin_Previously_Unknown
2553	antismash		PKS-NRPS_Photoxenobactin_Previously_Unknown
2554	antismash		PKS-NRPS_Photoxenobactin_Previously_Unknown
2555	antismash		PKS-NRPS_Photoxenobactin_Previously_Unknown
2556	antismash		PKS-NRPS_Photoxenobactin_Previously_Unknown
2557	antismash		PKS-NRPS_Photoxenobactin_Previously_Unknown
2558	antismash		PKS-NRPS_Photoxenobactin_Previously_Unknown
2667	antismash		NRPS_Bicornutin
2668	antismash		NRPS_Bicornutin
2669	antismash		NRPS_Bicornutin
2676	antismash		NRPS_Unknown
2719	antismash		NRPS_Unknown
2720	antismash		NRPS_Unknown
2721	antismash		NRPS_Unknown
3224	antismash		NRPS_Lipocitide_Previously_Unknown
3641	antismash		Others_Putrebactin/Avaroferrin
3642	antismash		Others_Putrebactin/Avaroferrin
3643	antismash		Others_Putrebactin/Avaroferrin
3644	antismash		Others_Putrebactin/Avaroferrin
3645	antismash		Others_Putrebactin/Avaroferrin
3646	antismash		Others_Putrebactin/Avaroferrin
3647	antismash		Others_Putrebactin/Avaroferrin
3648	antismash		Others_Putrebactin/Avaroferrin
3649	antismash		Others_Putrebactin/Avaroferrin
3650	antismash		Others_Putrebactin/Avaroferrin
