# Supplementary material for: Global analysis of biosynthetic gene clusters reveals conserved and unique natural products in entomopathogenic nematode-symbiotic bacteria
Source: Nat Chem. 2022 Apr 25;14(6):701–12. doi: 10.1038/s41557-022-00923-2 (PMC9177418; doi:10.1038/s41557-022-00923-2)
Supplement: Source Data Fig. 1 — Pangenome analysis of 45 Xenorhabdus and Photorhabdus genomes by anvi’o. [file 41557_2022_923_MOESM7_ESM.zip › Source_Data_Fig1/BGC_tables_for_pangenomes/Xbud_BGC_boundary.txt]

Xbud_000000000101	NRPS_fragment	1	2383
Xbud_000000000106	NRPS_fragment	1	2700
Xbud_000000000145	PKS-NRPS_Unknown	160	24470
Xbud_000000000147	NRPS_Unknown	18000	21360
Xbud_000000000151	NRPS_Unknown	1	10740
Xbud_000000000156	NRPS_Unknown	46042	52730
Xbud_000000000158	NRPS_Rhabdopeptide/Xenortide-peptide	16760	30990
Xbud_000000000160	PKS-NRPS_Fabclavine	53410	98140
Xbud_000000000161	Others_IOC_Previously_Unknown	22320	31630
Xbud_000000000162	PKS-NRPS_Pre-rhabdobranin_Previsouly_Unknown	20610	61680
Xbud_000000000165	NRPS_Unknown	119280	122790
Xbud_000000000165	NRPS_Unknown	92070	116200
Xbud_000000000167	PKS-NRPS_Unknown	5150	48900
Xbud_000000000169	NRPS_GameXPeptide	169590	185250
Xbud_000000000170	PKS-NRPS_Photoxenobactin_Previously_Unknown	9830	39650
Xbud_000000000170	NRPS_Bicornutin	171610	195620
Xbud_000000000170	NRPS_Unknown	205770	222630
Xbud_000000000170	NRPS_Unknown	269720	280030
Xbud_000000000172	NRPS_Lipocitide_Previously_Unknown	241450	253270
Xbud_000000000173	Others_Putrebactin/Avaroferrin	354420	369090
