# Supplementary material for: Global analysis of biosynthetic gene clusters reveals conserved and unique natural products in entomopathogenic nematode-symbiotic bacteria
Source: Nat Chem. 2022 Apr 25;14(6):701–12. doi: 10.1038/s41557-022-00923-2 (PMC9177418; doi:10.1038/s41557-022-00923-2)
Supplement: Source Data Fig. 1 — Pangenome analysis of 45 Xenorhabdus and Photorhabdus genomes by anvi’o. [file 41557_2022_923_MOESM7_ESM.zip › Source_Data_Fig1/BGC_tables_for_pangenomes/Xcab_BGannotation_to_pangenome.txt]

gene_callers_id	source	accession	function	e_value
123	antismash		NRPS_fragment
230	antismash		NRPS_fragment
256	antismash		NRPS_fragment
365	antismash		NRPS_Unknown
545	antismash		Terpene_Carotenoid
546	antismash		Terpene_Carotenoid
547	antismash		Terpene_Carotenoid
548	antismash		Terpene_Carotenoid
600	antismash		NRPS_Unknown
601	antismash		NRPS_Unknown
602	antismash		NRPS_Unknown
603	antismash		NRPS_Unknown
604	antismash		NRPS_Unknown
605	antismash		NRPS_Unknown
606	antismash		NRPS_Unknown
834	antismash		NRPS_Unknown
835	antismash		NRPS_Unknown
936	antismash		Others_Arylpolyene
937	antismash		Others_Arylpolyene
938	antismash		Others_Arylpolyene
939	antismash		Others_Arylpolyene
940	antismash		Others_Arylpolyene
941	antismash		Others_Arylpolyene
942	antismash		Others_Arylpolyene
943	antismash		Others_Arylpolyene
944	antismash		Others_Arylpolyene
945	antismash		Others_Arylpolyene
946	antismash		Others_Arylpolyene
947	antismash		Others_Arylpolyene
948	antismash		Others_Arylpolyene
949	antismash		Others_Arylpolyene
950	antismash		Others_Arylpolyene
951	antismash		Others_Arylpolyene
952	antismash		Others_Arylpolyene
1039	antismash		NRPS_Tilivalline
1040	antismash		NRPS_Tilivalline
1054	antismash		NRPS_fragment
1055	antismash		NRPS_fragment
1157	antismash		Others_Unknown
1158	antismash		Others_Unknown
1159	antismash		Others_Unknown
1160	antismash		Others_Unknown
1161	antismash		Others_Unknown
1409	antismash		NRPS_Unknown
1411	antismash		Others_Phenazine
1412	antismash		Others_Phenazine
1413	antismash		Others_Phenazine
1414	antismash		Others_Phenazine
1415	antismash		Others_Phenazine
1592	antismash		NRPS_GameXPeptide
1593	antismash		NRPS_Pyrrolizixenamide
1594	antismash		NRPS_Pyrrolizixenamide
1595	antismash		NRPS_Pyrrolizixenamide
1596	antismash		NRPS_Pyrrolizixenamide
2354	antismash		PKS-NRPS_Fabclavine
2355	antismash		PKS-NRPS_Fabclavine
2356	antismash		PKS-NRPS_Fabclavine
2357	antismash		PKS-NRPS_Fabclavine
2358	antismash		PKS-NRPS_Fabclavine
2359	antismash		PKS-NRPS_Fabclavine
2360	antismash		PKS-NRPS_Fabclavine
2361	antismash		PKS-NRPS_Fabclavine
2362	antismash		PKS-NRPS_Fabclavine
2363	antismash		PKS-NRPS_Fabclavine
2364	antismash		PKS-NRPS_Fabclavine
2365	antismash		PKS-NRPS_Fabclavine
2368	antismash		NRPS_Unknown
2369	antismash		NRPS_Unknown
2370	antismash		NRPS_Unknown
2371	antismash		NRPS_Unknown
2372	antismash		NRPS_Unknown
2373	antismash		NRPS_Unknown
2374	antismash		NRPS_Unknown
2375	antismash		NRPS_Unknown
2376	antismash		NRPS_Unknown
2377	antismash		NRPS_Unknown
2378	antismash		NRPS_Unknown
2403	antismash		NRPS_Unknown
2404	antismash		NRPS_Unknown
2405	antismash		NRPS_Unknown
2417	antismash		NRPS_Unknown
2418	antismash		NRPS_Unknown
2739	antismash		Others_IOC_Previously_Unknown
2740	antismash		Others_IOC_Previously_Unknown
2741	antismash		Others_IOC_Previously_Unknown
2742	antismash		Others_IOC_Previously_Unknown
2743	antismash		Others_IOC_Previously_Unknown
2744	antismash		Others_IOC_Previously_Unknown
2745	antismash		Others_IOC_Previously_Unknown
2945	antismash		NRPS_Unknown
2946	antismash		NRPS_Unknown
2947	antismash		NRPS_Unknown
2948	antismash		NRPS_Unknown
2949	antismash		NRPS_Unknown
2950	antismash		NRPS_Unknown
3005	antismash		NRPS_Nevaltophin
3006	antismash		NRPS_Rhabdopeptide/Xenortide-peptide
3007	antismash		NRPS_Rhabdopeptide/Xenortide-peptide
3008	antismash		NRPS_Rhabdopeptide/Xenortide-peptide
3014	antismash		PKS-NRPS_Pre-rhabdobranin_Previsouly_Unknown
3015	antismash		PKS-NRPS_Pre-rhabdobranin_Previsouly_Unknown
3016	antismash		PKS-NRPS_Pre-rhabdobranin_Previsouly_Unknown
3017	antismash		PKS-NRPS_Pre-rhabdobranin_Previsouly_Unknown
3018	antismash		PKS-NRPS_Pre-rhabdobranin_Previsouly_Unknown
3019	antismash		PKS-NRPS_Pre-rhabdobranin_Previsouly_Unknown
3020	antismash		PKS-NRPS_Pre-rhabdobranin_Previsouly_Unknown
3021	antismash		PKS-NRPS_Pre-rhabdobranin_Previsouly_Unknown
3022	antismash		PKS-NRPS_Pre-rhabdobranin_Previsouly_Unknown
3023	antismash		PKS-NRPS_Pre-rhabdobranin_Previsouly_Unknown
3024	antismash		PKS-NRPS_Pre-rhabdobranin_Previsouly_Unknown
3025	antismash		PKS-NRPS_Pre-rhabdobranin_Previsouly_Unknown
3026	antismash		PKS-NRPS_Pre-rhabdobranin_Previsouly_Unknown
3027	antismash		PKS-NRPS_Pre-rhabdobranin_Previsouly_Unknown
3028	antismash		PKS-NRPS_Pre-rhabdobranin_Previsouly_Unknown
3075	antismash		NRPS_Unknown
3076	antismash		NRPS_Unknown
3077	antismash		NRPS_Unknown
3078	antismash		NRPS_Unknown
3079	antismash		NRPS_Unknown
3080	antismash		NRPS_Unknown
3190	antismash		Others_Putrebactin/Avaroferrin
3191	antismash		Others_Putrebactin/Avaroferrin
3192	antismash		Others_Putrebactin/Avaroferrin
3193	antismash		Others_Putrebactin/Avaroferrin
3194	antismash		Others_Putrebactin/Avaroferrin
3195	antismash		Others_Putrebactin/Avaroferrin
3196	antismash		Others_Putrebactin/Avaroferrin
3197	antismash		Others_Putrebactin/Avaroferrin
3198	antismash		Others_Putrebactin/Avaroferrin
3199	antismash		Others_Putrebactin/Avaroferrin
3555	antismash		NRPS_Unknown
3556	antismash		NRPS_Unknown
3557	antismash		NRPS_Unknown
3558	antismash		NRPS_Unknown
4253	antismash		PKS-NRPS_Photoxenobactin_Previously_Unknown
4254	antismash		PKS-NRPS_Photoxenobactin_Previously_Unknown
4255	antismash		PKS-NRPS_Photoxenobactin_Previously_Unknown
4256	antismash		PKS-NRPS_Photoxenobactin_Previously_Unknown
4257	antismash		PKS-NRPS_Photoxenobactin_Previously_Unknown
4258	antismash		PKS-NRPS_Photoxenobactin_Previously_Unknown
4259	antismash		PKS-NRPS_Photoxenobactin_Previously_Unknown
4260	antismash		PKS-NRPS_Photoxenobactin_Previously_Unknown
4261	antismash		PKS-NRPS_Photoxenobactin_Previously_Unknown
