# Supplementary material for: Global analysis of biosynthetic gene clusters reveals conserved and unique natural products in entomopathogenic nematode-symbiotic bacteria
Source: Nat Chem. 2022 Apr 25;14(6):701–12. doi: 10.1038/s41557-022-00923-2 (PMC9177418; doi:10.1038/s41557-022-00923-2)
Supplement: Source Data Fig. 1 — Pangenome analysis of 45 Xenorhabdus and Photorhabdus genomes by anvi’o. [file 41557_2022_923_MOESM7_ESM.zip › Source_Data_Fig1/BGC_tables_for_pangenomes/Xcab_BGC_boundary.txt]

Xcab_000000000103	NRPS_fragment	1	2060
Xcab_000000000133	NRPS_fragment	1	5420
Xcab_000000000138	NRPS_fragment	1	6080
Xcab_000000000152	NRPS_Unknown	130	8220
Xcab_000000000168	Terpene_Carotenoid	10540	14180
Xcab_000000000172	NRPS_Unknown	2060	14570
Xcab_000000000182	NRPS_Unknown	18520	21880
Xcab_000000000186	Others_Arylpolyene	3150	18380
Xcab_000000000189	NRPS_Tilivalline	5370	11970
Xcab_000000000190	NRPS_fragment	1	28920
Xcab_000000000194	Others_Unknown	1610	6070
Xcab_000000000200	Others_Phenazine	16640	21300
Xcab_000000000200	NRPS_Unknown	9850	14000
Xcab_000000000204	NRPS_Pyrrolizixenamide	29590	40460
Xcab_000000000204	NRPS_GameXPeptide	13130	28740
Xcab_000000000218	PKS-NRPS_Fabclavine	12509	58240
Xcab_000000000218	NRPS_Unknown	60510	80370
Xcab_000000000219	NRPS_Unknown	30190	54290
Xcab_000000000219	NRPS_Unknown	66410	69910
Xcab_000000000223	Others_IOC_Previously_Unknown	11460	22210
Xcab_000000000225	NRPS_Unknown	55810	80780
Xcab_000000000226	PKS-NRPS_Pre-rhabdobranin_Previsouly_Unknown	61140	105220
Xcab_000000000226	NRPS_Nevaltophin	36140	39671
Xcab_000000000226	NRPS_Rhabdopeptide/Xenortide-peptide	39660	55120
Xcab_000000000227	NRPS_Unknown	59455	70530
Xcab_000000000228	Others_Putrebactin/Avaroferrin	94060	108730
Xcab_000000000232	NRPS_Unknown	8600	13800
Xcab_000000000237	PKS-NRPS_Photoxenobactin_Previously_Unknown	67035	96840
