# Supplementary material for: Global analysis of biosynthetic gene clusters reveals conserved and unique natural products in entomopathogenic nematode-symbiotic bacteria
Source: Nat Chem. 2022 Apr 25;14(6):701–12. doi: 10.1038/s41557-022-00923-2 (PMC9177418; doi:10.1038/s41557-022-00923-2)
Supplement: Source Data Fig. 1 — Pangenome analysis of 45 Xenorhabdus and Photorhabdus genomes by anvi’o. [file 41557_2022_923_MOESM7_ESM.zip › Source_Data_Fig1/BGC_tables_for_pangenomes/Xdou_FRM_BGannotation_to_pangenome.txt]

gene_callers_id	source	accession	function	e_value
109	antismash		Others_Unknown
110	antismash		Others_Unknown
445	antismash		NRPS_Xenorhabdin
446	antismash		NRPS_Xenorhabdin
447	antismash		NRPS_Xenorhabdin
448	antismash		NRPS_Xenorhabdin
449	antismash		NRPS_Xenorhabdin
450	antismash		NRPS_Xenorhabdin
451	antismash		NRPS_Xenorhabdin
452	antismash		NRPS_Xenorhabdin
665	antismash		Others_Unknown
666	antismash		Others_Unknown
667	antismash		Others_Unknown
668	antismash		Others_Unknown
669	antismash		Others_Unknown
670	antismash		Others_Unknown
671	antismash		Others_Unknown
672	antismash		Others_Unknown
673	antismash		Others_Unknown
693	antismash		NRPS_Unknown
694	antismash		NRPS_Unknown
695	antismash		NRPS_Unknown
871	antismash		Others_Putrebactin/Avaroferrin
872	antismash		Others_Putrebactin/Avaroferrin
873	antismash		Others_Putrebactin/Avaroferrin
874	antismash		Others_Putrebactin/Avaroferrin
875	antismash		Others_Putrebactin/Avaroferrin
876	antismash		Others_Putrebactin/Avaroferrin
877	antismash		Others_Putrebactin/Avaroferrin
878	antismash		Others_Putrebactin/Avaroferrin
879	antismash		Others_Putrebactin/Avaroferrin
880	antismash		Others_Putrebactin/Avaroferrin
1359	antismash		PKS-NRPS_Xenocoumacin
1360	antismash		PKS-NRPS_Xenocoumacin
1361	antismash		PKS-NRPS_Xenocoumacin
1362	antismash		PKS-NRPS_Xenocoumacin
1363	antismash		PKS-NRPS_Xenocoumacin
1364	antismash		PKS-NRPS_Xenocoumacin
1365	antismash		PKS-NRPS_Xenocoumacin
1366	antismash		PKS-NRPS_Xenocoumacin
1367	antismash		PKS-NRPS_Xenocoumacin
1368	antismash		PKS-NRPS_Xenocoumacin
1369	antismash		PKS-NRPS_Xenocoumacin
1370	antismash		PKS-NRPS_Xenocoumacin
1468	antismash		NRPS_Unknown
1469	antismash		NRPS_Unknown
1515	antismash		Others_Unknown
1516	antismash		Others_Unknown
1517	antismash		Others_Unknown
1518	antismash		Others_Unknown
1519	antismash		Others_Unknown
1520	antismash		Others_Unknown
1521	antismash		Others_Unknown
1522	antismash		Others_Unknown
1523	antismash		Others_Unknown
1524	antismash		Others_Unknown
1525	antismash		Others_Unknown
1526	antismash		Others_Unknown
1527	antismash		Others_Unknown
1812	antismash		NRPS_Xenoamicin
1813	antismash		NRPS_Xenoamicin
1814	antismash		NRPS_Xenoamicin
1815	antismash		NRPS_Xenoamicin
1816	antismash		NRPS_Xenoamicin
1817	antismash		NRPS_Unknown
1818	antismash		NRPS_Unknown
1819	antismash		NRPS_Unknown
1968	antismash		RiPPs_Unknown_bacteriocin
1969	antismash		RiPPs_Unknown_bacteriocin
1970	antismash		RiPPs_Unknown_bacteriocin
1971	antismash		RiPPs_Unknown_bacteriocin
1972	antismash		RiPPs_Unknown_bacteriocin
2126	antismash		NRPS_Lipocitide_Previously_Unknown
2184	antismash		NRPS_Unknown
2185	antismash		NRPS_Unknown
2186	antismash		NRPS_Unknown
2187	antismash		NRPS_Unknown
2188	antismash		NRPS_Unknown
2197	antismash		Others_Unknown
2198	antismash		Others_Unknown
2199	antismash		Others_Unknown
2200	antismash		Others_Unknown
2201	antismash		Others_Unknown
2202	antismash		Others_Unknown
2203	antismash		Others_Unknown
2204	antismash		Others_Unknown
2205	antismash		Others_Unknown
2224	antismash		PKS-NRPS_Pre-rhabdobranin_Previsouly_Unknown
2225	antismash		PKS-NRPS_Pre-rhabdobranin_Previsouly_Unknown
2226	antismash		PKS-NRPS_Pre-rhabdobranin_Previsouly_Unknown
2227	antismash		PKS-NRPS_Pre-rhabdobranin_Previsouly_Unknown
2228	antismash		PKS-NRPS_Pre-rhabdobranin_Previsouly_Unknown
2229	antismash		PKS-NRPS_Pre-rhabdobranin_Previsouly_Unknown
2230	antismash		PKS-NRPS_Pre-rhabdobranin_Previsouly_Unknown
2231	antismash		PKS-NRPS_Pre-rhabdobranin_Previsouly_Unknown
2232	antismash		PKS-NRPS_Pre-rhabdobranin_Previsouly_Unknown
2233	antismash		PKS-NRPS_Pre-rhabdobranin_Previsouly_Unknown
2234	antismash		PKS-NRPS_Pre-rhabdobranin_Previsouly_Unknown
2235	antismash		PKS-NRPS_Pre-rhabdobranin_Previsouly_Unknown
2236	antismash		PKS-NRPS_Pre-rhabdobranin_Previsouly_Unknown
2237	antismash		PKS-NRPS_Pre-rhabdobranin_Previsouly_Unknown
2495	antismash		Others_IOC_Previously_Unknown
2496	antismash		Others_IOC_Previously_Unknown
2497	antismash		Others_IOC_Previously_Unknown
2498	antismash		Others_IOC_Previously_Unknown
2499	antismash		Others_IOC_Previously_Unknown
2500	antismash		Others_IOC_Previously_Unknown
2801	antismash		Others_Arylpolyene
2802	antismash		Others_Arylpolyene
2803	antismash		Others_Arylpolyene
2804	antismash		Others_Arylpolyene
2805	antismash		Others_Arylpolyene
2806	antismash		Others_Arylpolyene
2807	antismash		Others_Arylpolyene
2808	antismash		Others_Arylpolyene
2809	antismash		Others_Arylpolyene
2810	antismash		Others_Arylpolyene
2811	antismash		Others_Arylpolyene
2812	antismash		Others_Arylpolyene
2813	antismash		Others_Arylpolyene
2814	antismash		Others_Arylpolyene
2815	antismash		Others_Arylpolyene
2816	antismash		Others_Arylpolyene
2817	antismash		Others_Arylpolyene
2818	antismash		Others_Arylpolyene
2911	antismash		NRPS_GameXPeptide
3246	antismash		NRPS_Unknown
3247	antismash		NRPS_Unknown
