# Supplementary material for: Global analysis of biosynthetic gene clusters reveals conserved and unique natural products in entomopathogenic nematode-symbiotic bacteria
Source: Nat Chem. 2022 Apr 25;14(6):701–12. doi: 10.1038/s41557-022-00923-2 (PMC9177418; doi:10.1038/s41557-022-00923-2)
Supplement: Source Data Fig. 1 — Pangenome analysis of 45 Xenorhabdus and Photorhabdus genomes by anvi’o. [file 41557_2022_923_MOESM7_ESM.zip › Source_Data_Fig1/BGC_tables_for_pangenomes/Xdou_FRM_BGC_boundary.txt]

Xdou_FRM_000000000001	Others_Unknown	107210	108730
Xdou_FRM_000000000001	NRPS_Xenorhabdin	465020	474890
Xdou_FRM_000000000001	NRPS_Unknown	736950	740720
Xdou_FRM_000000000001	Others_Unknown	709120	717990
Xdou_FRM_000000000001	Others_Putrebactin/Avaroferrin	954080	968580
Xdou_FRM_000000000001	PKS-NRPS_Xenocoumacin	1497520	1535850
Xdou_FRM_000000000001	NRPS_Unknown	1648500	1672320
Xdou_FRM_000000000001	Others_Unknown	1726610	1743640
Xdou_FRM_000000000001	NRPS_Xenoamicin	2054270	2100390
Xdou_FRM_000000000001	NRPS_Unknown	2100730	2144260
Xdou_FRM_000000000001	RiPPs_Unknown_bacteriocin	2298300	2303630
Xdou_FRM_000000000001	NRPS_Lipocitide_Previously_Unknown	2481210	2492840
Xdou_FRM_000000000001	NRPS_Unknown	2547580	2568420
Xdou_FRM_000000000001	Others_Unknown	2580450	2588230
Xdou_FRM_000000000001	PKS-NRPS_Pre-rhabdobranin_Previsouly_Unknown	2608360	2650780
Xdou_FRM_000000000001	Others_IOC_Previously_Unknown	2919230	2928264
Xdou_FRM_000000000001	Others_Arylpolyene	3250400	3265660
Xdou_FRM_000000000001	NRPS_GameXPeptide	3355480	3371240
Xdou_FRM_000000000001	NRPS_Unknown	3737030	3741130
