# Supplementary material for: Global analysis of biosynthetic gene clusters reveals conserved and unique natural products in entomopathogenic nematode-symbiotic bacteria
Source: Nat Chem. 2022 Apr 25;14(6):701–12. doi: 10.1038/s41557-022-00923-2 (PMC9177418; doi:10.1038/s41557-022-00923-2)
Supplement: Source Data Fig. 1 — Pangenome analysis of 45 Xenorhabdus and Photorhabdus genomes by anvi’o. [file 41557_2022_923_MOESM7_ESM.zip › Source_Data_Fig1/BGC_tables_for_pangenomes/Xdou_HBLC_BGannotation_to_pangenome.txt]

gene_callers_id	source	accession	function	e_value
222	antismash		NRPS_Xenoamicin
223	antismash		NRPS_Xenoamicin
224	antismash		NRPS_Xenoamicin
637	antismash		NRPS_Unknown
638	antismash		NRPS_Unknown
639	antismash		NRPS_Unknown
642	antismash		PKS-NRPS_Pre-rhabdobranin_Previsouly_Unknown
643	antismash		PKS-NRPS_Pre-rhabdobranin_Previsouly_Unknown
644	antismash		PKS-NRPS_Pre-rhabdobranin_Previsouly_Unknown
645	antismash		PKS-NRPS_Pre-rhabdobranin_Previsouly_Unknown
646	antismash		PKS-NRPS_Pre-rhabdobranin_Previsouly_Unknown
647	antismash		PKS-NRPS_Pre-rhabdobranin_Previsouly_Unknown
648	antismash		PKS-NRPS_Pre-rhabdobranin_Previsouly_Unknown
649	antismash		PKS-NRPS_Pre-rhabdobranin_Previsouly_Unknown
650	antismash		PKS-NRPS_Pre-rhabdobranin_Previsouly_Unknown
651	antismash		PKS-NRPS_Pre-rhabdobranin_Previsouly_Unknown
652	antismash		PKS-NRPS_Pre-rhabdobranin_Previsouly_Unknown
653	antismash		PKS-NRPS_Pre-rhabdobranin_Previsouly_Unknown
654	antismash		PKS-NRPS_Pre-rhabdobranin_Previsouly_Unknown
655	antismash		PKS-NRPS_Pre-rhabdobranin_Previsouly_Unknown
821	antismash		NRPS_Unknown
991	antismash		NRPS_Xenorhabdin
992	antismash		NRPS_Xenorhabdin
993	antismash		NRPS_Xenorhabdin
994	antismash		NRPS_Xenorhabdin
995	antismash		NRPS_Xenorhabdin
996	antismash		NRPS_Xenorhabdin
997	antismash		NRPS_Xenorhabdin
998	antismash		NRPS_Xenorhabdin
1170	antismash		NRPS_Lipocitide_Previously_Unknown
1391	antismash		Others_Arylpolyene
1392	antismash		Others_Arylpolyene
1393	antismash		Others_Arylpolyene
1394	antismash		Others_Arylpolyene
1395	antismash		Others_Arylpolyene
1396	antismash		Others_Arylpolyene
1397	antismash		Others_Arylpolyene
1398	antismash		Others_Arylpolyene
1399	antismash		Others_Arylpolyene
1400	antismash		Others_Arylpolyene
1401	antismash		Others_Arylpolyene
1402	antismash		Others_Arylpolyene
1403	antismash		Others_Arylpolyene
1404	antismash		Others_Arylpolyene
1405	antismash		Others_Arylpolyene
1406	antismash		Others_Arylpolyene
1407	antismash		Others_Arylpolyene
1408	antismash		Others_Arylpolyene
1415	antismash		NRPS_fragment
1470	antismash		PKS-NRPS_Xenocoumacin
1471	antismash		PKS-NRPS_Xenocoumacin
1472	antismash		PKS-NRPS_Xenocoumacin
1473	antismash		PKS-NRPS_Xenocoumacin
1474	antismash		PKS-NRPS_Xenocoumacin
1475	antismash		PKS-NRPS_Xenocoumacin
1476	antismash		PKS-NRPS_Xenocoumacin
1477	antismash		PKS-NRPS_Xenocoumacin
1478	antismash		PKS-NRPS_Xenocoumacin
1479	antismash		PKS-NRPS_Xenocoumacin
1629	antismash		Others_Unknown
1630	antismash		Others_Unknown
1631	antismash		Others_Unknown
1632	antismash		Others_Unknown
1633	antismash		Others_Unknown
1634	antismash		Others_Unknown
1635	antismash		Others_Unknown
1636	antismash		Others_Unknown
1637	antismash		Others_Unknown
1638	antismash		Others_Unknown
1639	antismash		Others_Unknown
1640	antismash		Others_Unknown
1641	antismash		Others_Unknown
1739	antismash		Others_Putrebactin/Avaroferrin
1740	antismash		Others_Putrebactin/Avaroferrin
1741	antismash		Others_Putrebactin/Avaroferrin
1742	antismash		Others_Putrebactin/Avaroferrin
1743	antismash		Others_Putrebactin/Avaroferrin
1744	antismash		Others_Putrebactin/Avaroferrin
1745	antismash		Others_Putrebactin/Avaroferrin
1746	antismash		Others_Putrebactin/Avaroferrin
1747	antismash		Others_Putrebactin/Avaroferrin
2533	antismash		NRPS_Unknown
2534	antismash		NRPS_Unknown
2535	antismash		NRPS_Unknown
2538	antismash		Others_Unknown
2539	antismash		Others_Unknown
2540	antismash		Others_Unknown
2541	antismash		Others_Unknown
2542	antismash		Others_Unknown
3271	antismash		PKSI_fragment
