# Supplementary material for: Global analysis of biosynthetic gene clusters reveals conserved and unique natural products in entomopathogenic nematode-symbiotic bacteria
Source: Nat Chem. 2022 Apr 25;14(6):701–12. doi: 10.1038/s41557-022-00923-2 (PMC9177418; doi:10.1038/s41557-022-00923-2)
Supplement: Source Data Fig. 1 — Pangenome analysis of 45 Xenorhabdus and Photorhabdus genomes by anvi’o. [file 41557_2022_923_MOESM7_ESM.zip › Source_Data_Fig1/BGC_tables_for_pangenomes/Xdou_HBLC_BGC_boundary.txt]

Xdou_HBLC_000000000003	NRPS_Xenoamicin	5890	49420
Xdou_HBLC_000000000009	NRPS_Unknown	35410	59550
Xdou_HBLC_000000000010	PKS-NRPS_Pre-rhabdobranin_Previsouly_Unknown	300	42390
Xdou_HBLC_000000000014	NRPS_Unknown	40	3420
Xdou_HBLC_000000000017	NRPS_Xenorhabdin	20170	30020
Xdou_HBLC_000000000022	NRPS_Lipocitide_Previously_Unknown	480	12120
Xdou_HBLC_000000000028	Others_Arylpolyene	18200	33465
Xdou_HBLC_000000000029	NRPS_fragment	10220	35490
Xdou_HBLC_000000000032	PKS-NRPS_Xenocoumacin	550	31690
Xdou_HBLC_000000000038	Others_Unknown	4270	21300
Xdou_HBLC_000000000042	Others_Putrebactin/Avaroferrin	8780	23270
Xdou_HBLC_000000000076	NRPS_Unknown	14710	18490
Xdou_HBLC_000000000077	Others_Unknown	610	5110
Xdou_HBLC_000000000093	NRPS_fragment	40	13710
Xdou_HBLC_000000000123	NRPS_fragment	6640	9530
Xdou_HBLC_000000000142	PKSI_fragment	120	4600
