# Supplementary material for: Global analysis of biosynthetic gene clusters reveals conserved and unique natural products in entomopathogenic nematode-symbiotic bacteria
Source: Nat Chem. 2022 Apr 25;14(6):701–12. doi: 10.1038/s41557-022-00923-2 (PMC9177418; doi:10.1038/s41557-022-00923-2)
Supplement: Source Data Fig. 1 — Pangenome analysis of 45 Xenorhabdus and Photorhabdus genomes by anvi’o. [file 41557_2022_923_MOESM7_ESM.zip › Source_Data_Fig1/BGC_tables_for_pangenomes/Xehl_BGannotation_to_pangenome.txt]

gene_callers_id	source	accession	function	e_value
2	antismash		NRPS_Unknown
3	antismash		NRPS_Unknown
4	antismash		NRPS_Unknown
5	antismash		NRPS_Unknown
6	antismash		NRPS_Unknown
7	antismash		NRPS_Unknown
8	antismash		NRPS_Unknown
9	antismash		NRPS_Unknown
10	antismash		NRPS_Unknown
11	antismash		NRPS_Unknown
67	antismash		Others_Arylpolyene
68	antismash		Others_Arylpolyene
69	antismash		Others_Arylpolyene
70	antismash		Others_Arylpolyene
71	antismash		Others_Arylpolyene
72	antismash		Others_Arylpolyene
73	antismash		Others_Arylpolyene
74	antismash		Others_Arylpolyene
75	antismash		Others_Arylpolyene
76	antismash		Others_Arylpolyene
77	antismash		Others_Arylpolyene
78	antismash		Others_Arylpolyene
79	antismash		Others_Arylpolyene
80	antismash		Others_Arylpolyene
81	antismash		Others_Arylpolyene
82	antismash		Others_Arylpolyene
83	antismash		Others_Arylpolyene
84	antismash		Others_Arylpolyene
165	antismash		NRPS_GameXPeptide
315	antismash		RiPPs_Unknown_bacteriocin
316	antismash		RiPPs_Unknown_bacteriocin
317	antismash		RiPPs_Unknown_bacteriocin
318	antismash		RiPPs_Unknown_bacteriocin
319	antismash		RiPPs_Unknown_bacteriocin
320	antismash		RiPPs_Unknown_bacteriocin
321	antismash		RiPPs_Unknown_bacteriocin
322	antismash		RiPPs_Unknown_bacteriocin
568	antismash		NRPS_fragment
677	antismash		NRPS_Lipocitide_Previously_Unknown
980	antismash		Others_IOC_Previously_Unknown
981	antismash		Others_IOC_Previously_Unknown
982	antismash		Others_IOC_Previously_Unknown
983	antismash		Others_IOC_Previously_Unknown
984	antismash		Others_IOC_Previously_Unknown
985	antismash		Others_IOC_Previously_Unknown
1220	antismash		NRPS_Safracin
1221	antismash		NRPS_Safracin
1222	antismash		NRPS_Safracin
1223	antismash		NRPS_Safracin
1224	antismash		NRPS_Safracin
1225	antismash		NRPS_Safracin
1226	antismash		NRPS_Safracin
1227	antismash		NRPS_Safracin
1228	antismash		NRPS_Safracin
1229	antismash		NRPS_Safracin
1576	antismash		NRPS_Unknown
1577	antismash		NRPS_Unknown
1578	antismash		NRPS_Unknown
1579	antismash		NRPS_Unknown
2097	antismash		PKS-NRPS_Photoxenobactin_Previously_Unknown
2098	antismash		PKS-NRPS_Photoxenobactin_Previously_Unknown
2099	antismash		PKS-NRPS_Photoxenobactin_Previously_Unknown
2100	antismash		PKS-NRPS_Photoxenobactin_Previously_Unknown
2101	antismash		PKS-NRPS_Photoxenobactin_Previously_Unknown
2102	antismash		PKS-NRPS_Photoxenobactin_Previously_Unknown
2103	antismash		PKS-NRPS_Photoxenobactin_Previously_Unknown
2104	antismash		PKS-NRPS_Photoxenobactin_Previously_Unknown
2105	antismash		PKS-NRPS_Photoxenobactin_Previously_Unknown
2540	antismash		NRPS_Xenorhabdin
2541	antismash		NRPS_Xenorhabdin
2542	antismash		NRPS_Xenorhabdin
2543	antismash		NRPS_Xenorhabdin
2544	antismash		NRPS_Xenorhabdin
2545	antismash		NRPS_Xenorhabdin
2546	antismash		NRPS_Xenorhabdin
2547	antismash		NRPS_Xenorhabdin
2710	antismash		NRPS_Unknown
2711	antismash		NRPS_Unknown
3186	antismash		Others_Unknown
3187	antismash		Others_Unknown
3188	antismash		Others_Unknown
3189	antismash		Others_Unknown
3190	antismash		Others_Unknown
3528	antismash		NRPS_Unknown
3529	antismash		NRPS_Unknown
3530	antismash		NRPS_Unknown
3535	antismash		NRPS_fragment
3694	antismash		NRPS_Unknown
3695	antismash		NRPS_Unknown
3696	antismash		NRPS_Unknown
3697	antismash		NRPS_Unknown
3698	antismash		NRPS_Unknown
3699	antismash		NRPS_Unknown
3793	antismash		NRPS_fragment
