# Supplementary material for: Global analysis of biosynthetic gene clusters reveals conserved and unique natural products in entomopathogenic nematode-symbiotic bacteria
Source: Nat Chem. 2022 Apr 25;14(6):701–12. doi: 10.1038/s41557-022-00923-2 (PMC9177418; doi:10.1038/s41557-022-00923-2)
Supplement: Source Data Fig. 1 — Pangenome analysis of 45 Xenorhabdus and Photorhabdus genomes by anvi’o. [file 41557_2022_923_MOESM7_ESM.zip › Source_Data_Fig1/BGC_tables_for_pangenomes/Xehl_BGC_boundary.txt]

Xehl_000000000001	NRPS_Unknown	2890	24990
Xehl_000000000001	Others_Arylpolyene	88360	103580
Xehl_000000000001	NRPS_GameXPeptide	183260	198750
Xehl_000000000002	RiPPs_Unknown_bacteriocin	31560	39470
Xehl_000000000003	NRPS_fragment	30	6210
Xehl_000000000003	NRPS_Lipocitide_Previously_Unknown	112500	124130
Xehl_000000000004	Others_IOC_Previously_Unknown	162400	171380
Xehl_000000000005	NRPS_Safracin	143640	161190
Xehl_000000000007	NRPS_Unknown	42700	63230
Xehl_000000000009	NRPS_Unknown	120	2600
Xehl_000000000010	PKS-NRPS_Photoxenobactin_Previously_Unknown	8650	38295
Xehl_000000000013	NRPS_Xenorhabdin	63770	73680
Xehl_000000000014	NRPS_Unknown	109650	112921
Xehl_000000000020	Others_Unknown	33740	38240
Xehl_000000000026	NRPS_Unknown	29460	33450
Xehl_000000000027	NRPS_fragment	30	25805
Xehl_000000000034	NRPS_Unknown	810	11990
Xehl_000000000040	NRPS_fragment	7230	9970
