# Supplementary material for: Global analysis of biosynthetic gene clusters reveals conserved and unique natural products in entomopathogenic nematode-symbiotic bacteria
Source: Nat Chem. 2022 Apr 25;14(6):701–12. doi: 10.1038/s41557-022-00923-2 (PMC9177418; doi:10.1038/s41557-022-00923-2)
Supplement: Source Data Fig. 1 — Pangenome analysis of 45 Xenorhabdus and Photorhabdus genomes by anvi’o. [file 41557_2022_923_MOESM7_ESM.zip › Source_Data_Fig1/BGC_tables_for_pangenomes/Xen30TX1_BGannotation_to_pangenome.txt]

gene_callers_id	source	accession	function	e_value
97	antismash		Others_IOC_Previously_Unknown
98	antismash		Others_IOC_Previously_Unknown
99	antismash		Others_IOC_Previously_Unknown
100	antismash		Others_IOC_Previously_Unknown
101	antismash		Others_IOC_Previously_Unknown
102	antismash		Others_IOC_Previously_Unknown
103	antismash		Others_IOC_Previously_Unknown
184	antismash		NRPS_fragment
195	antismash		RiPPs_Unknown_bacteriocin
196	antismash		RiPPs_Unknown_bacteriocin
197	antismash		RiPPs_Unknown_bacteriocin
198	antismash		RiPPs_Unknown_bacteriocin
199	antismash		RiPPs_Unknown_bacteriocin
200	antismash		RiPPs_Unknown_bacteriocin
246	antismash		NRPS_fragment
247	antismash		NRPS_fragment
248	antismash		NRPS_fragment
249	antismash		NRPS_fragment
250	antismash		NRPS_fragment
251	antismash		NRPS_fragment
252	antismash		NRPS_fragment
253	antismash		NRPS_fragment
623	antismash		NRPS_Unknown
624	antismash		NRPS_Unknown
625	antismash		NRPS_Unknown
626	antismash		NRPS_Unknown
627	antismash		NRPS_Unknown
628	antismash		NRPS_Unknown
629	antismash		NRPS_Unknown
630	antismash		NRPS_Unknown
631	antismash		NRPS_Unknown
632	antismash		NRPS_Unknown
681	antismash		NRPS_GameXPeptide
698	antismash		NRPS_Unknown
699	antismash		NRPS_Unknown
964	antismash		PKS-NRPS_Unknown
965	antismash		PKS-NRPS_Unknown
966	antismash		PKS-NRPS_Unknown
967	antismash		PKS-NRPS_Unknown
1012	antismash		Others_Unknown
1013	antismash		Others_Unknown
1014	antismash		Others_Unknown
1015	antismash		Others_Unknown
1016	antismash		Others_Unknown
1017	antismash		Others_Unknown
1018	antismash		Others_Unknown
1019	antismash		Others_Unknown
1020	antismash		Others_Unknown
1129	antismash		NRPS_fragment
1130	antismash		NRPS_fragment
1151	antismash		Others_IOC_Previously_Unknown
1152	antismash		Others_IOC_Previously_Unknown
1153	antismash		Others_IOC_Previously_Unknown
1154	antismash		Others_IOC_Previously_Unknown
1155	antismash		Others_IOC_Previously_Unknown
1156	antismash		Others_IOC_Previously_Unknown
1157	antismash		Others_IOC_Previously_Unknown
1158	antismash		Others_IOC_Previously_Unknown
1159	antismash		Others_IOC_Previously_Unknown
1359	antismash		PKS-NRPS_Unknown
1360	antismash		PKS-NRPS_Unknown
1361	antismash		PKS-NRPS_Unknown
1362	antismash		PKS-NRPS_Unknown
1363	antismash		PKS-NRPS_Unknown
1364	antismash		PKS-NRPS_Unknown
1365	antismash		PKS-NRPS_Unknown
1366	antismash		PKS-NRPS_Unknown
1367	antismash		PKS-NRPS_Unknown
1368	antismash		PKS-NRPS_Unknown
1476	antismash		Others_Arylpolyene
1477	antismash		Others_Arylpolyene
1478	antismash		Others_Arylpolyene
1479	antismash		Others_Arylpolyene
1480	antismash		Others_Arylpolyene
1481	antismash		Others_Arylpolyene
1482	antismash		Others_Arylpolyene
1483	antismash		Others_Arylpolyene
1484	antismash		Others_Arylpolyene
1485	antismash		Others_Arylpolyene
1486	antismash		Others_Arylpolyene
1487	antismash		Others_Arylpolyene
1488	antismash		Others_Arylpolyene
1489	antismash		Others_Arylpolyene
1490	antismash		Others_Arylpolyene
1491	antismash		Others_Arylpolyene
1492	antismash		Others_Arylpolyene
1493	antismash		Others_Arylpolyene
2116	antismash		NRPS_Unknown
2117	antismash		NRPS_Unknown
2118	antismash		NRPS_Unknown
2119	antismash		NRPS_Unknown
2121	antismash		NRPS_Xenoamicin
2122	antismash		NRPS_Xenoamicin
2151	antismash		PKSI_Unknown
2152	antismash		PKSI_Unknown
2153	antismash		PKSI_Unknown
2154	antismash		PKSI_Unknown
2155	antismash		PKSI_Unknown
2156	antismash		PKSI_Unknown
2157	antismash		PKSI_Unknown
2158	antismash		PKSI_Unknown
2159	antismash		PKSI_Unknown
2217	antismash		NRPS_Xenorhabdin
2218	antismash		NRPS_Xenorhabdin
2219	antismash		NRPS_Xenorhabdin
2220	antismash		NRPS_Xenorhabdin
2221	antismash		NRPS_Xenorhabdin
2222	antismash		NRPS_Xenorhabdin
2223	antismash		NRPS_Xenorhabdin
2546	antismash		Others_Aerobactin-fragment
2547	antismash		Others_Aerobactin-fragment
2711	antismash		PKS-NRPS_Photoxenobactin_Previously_Unknown
2712	antismash		PKS-NRPS_Photoxenobactin_Previously_Unknown
2713	antismash		PKS-NRPS_Photoxenobactin_Previously_Unknown
2714	antismash		PKS-NRPS_Photoxenobactin_Previously_Unknown
2715	antismash		PKS-NRPS_Photoxenobactin_Previously_Unknown
2886	antismash		NRPS_Unknown
2887	antismash		NRPS_Unknown
2888	antismash		NRPS_Unknown
2889	antismash		NRPS_Unknown
3144	antismash		Others_Aerobactin-fragment
