# Supplementary material for: Global analysis of biosynthetic gene clusters reveals conserved and unique natural products in entomopathogenic nematode-symbiotic bacteria
Source: Nat Chem. 2022 Apr 25;14(6):701–12. doi: 10.1038/s41557-022-00923-2 (PMC9177418; doi:10.1038/s41557-022-00923-2)
Supplement: Source Data Fig. 1 — Pangenome analysis of 45 Xenorhabdus and Photorhabdus genomes by anvi’o. [file 41557_2022_923_MOESM7_ESM.zip › Source_Data_Fig1/BGC_tables_for_pangenomes/Xen30TX1_BGC_boundary.txt]

Xen30TX1_000000000002	Others_IOC_Previously_Unknown	63920	74430
Xen30TX1_000000000004	NRPS_fragment	1	8370
Xen30TX1_000000000004	RiPPs_Unknown_bacteriocin	21800	27470
Xen30TX1_000000000006	NRPS_fragment	24110	36825
Xen30TX1_000000000013	NRPS_Unknown	72810	94950
Xen30TX1_000000000015	NRPS_Unknown	58010	61420
Xen30TX1_000000000015	NRPS_GameXPeptide	24610	40190
Xen30TX1_000000000022	PKS-NRPS_Unknown	82175	96800
Xen30TX1_000000000022	Others_Unknown	148470	159030
Xen30TX1_000000000023	NRPS_fragment	1	2984
Xen30TX1_000000000024	Others_IOC_Previously_Unknown	13310	21950
Xen30TX1_000000000024	NRPS_Lipocitide_Previously_Unknown	103220	113890
Xen30TX1_000000000026	PKS-NRPS_Unknown	44080	65540
Xen30TX1_000000000030	Others_Arylpolyene	68000	83210
Xen30TX1_000000000047	NRPS_Unknown	1	39450
Xen30TX1_000000000047	NRPS_Xenoamicin	40410	75690
Xen30TX1_000000000051	PKSI_Unknown	12040	23030
Xen30TX1_000000000052	NRPS_Xenorhabdin	38900	47960
Xen30TX1_000000000056	Others_Aerobactin-fragment	94890	97870
Xen30TX1_000000000060	PKS-NRPS_Photoxenobactin_Previously_Unknown	64060	86810
Xen30TX1_000000000063	NRPS_Unknown	146360	170410
Xen30TX1_000000000073	Others_Aerobactin-fragment	7530	9352
