# Supplementary material for: Global analysis of biosynthetic gene clusters reveals conserved and unique natural products in entomopathogenic nematode-symbiotic bacteria
Source: Nat Chem. 2022 Apr 25;14(6):701–12. doi: 10.1038/s41557-022-00923-2 (PMC9177418; doi:10.1038/s41557-022-00923-2)
Supplement: Source Data Fig. 1 — Pangenome analysis of 45 Xenorhabdus and Photorhabdus genomes by anvi’o. [file 41557_2022_923_MOESM7_ESM.zip › Source_Data_Fig1/BGC_tables_for_pangenomes/XenDL20_BGannotation_to_pangenome.txt]

gene_callers_id	source	accession	function	e_value
196	antismash		NRPS_Unknown
197	antismash		NRPS_Unknown
198	antismash		NRPS_Unknown
199	antismash		NRPS_Unknown
200	antismash		NRPS_Unknown
201	antismash		NRPS_Unknown
202	antismash		NRPS_Unknown
203	antismash		NRPS_Unknown
204	antismash		NRPS_Unknown
205	antismash		NRPS_Unknown
206	antismash		NRPS_Unknown
343	antismash		NRPS_fragment
344	antismash		NRPS_fragment
345	antismash		NRPS_fragment
346	antismash		NRPS_fragment
706	antismash		Others_Unknown
707	antismash		Others_Unknown
708	antismash		Others_Unknown
709	antismash		Others_Unknown
710	antismash		Others_Unknown
1331	antismash		RiPPs_Unknown_bacteriocin
1332	antismash		RiPPs_Unknown_bacteriocin
1333	antismash		RiPPs_Unknown_bacteriocin
1334	antismash		RiPPs_Unknown_bacteriocin
1335	antismash		RiPPs_Unknown_bacteriocin
1336	antismash		RiPPs_Unknown_bacteriocin
1337	antismash		RiPPs_Unknown_bacteriocin
1410	antismash		NRPS_Lipocitide_Previously_Unknown
1441	antismash		NRPS_fragment
1652	antismash		NRPS_Unknown
1653	antismash		NRPS_Unknown
1654	antismash		NRPS_Unknown
1749	antismash		NRPS_fragment
2050	antismash		NRPS_fragment
2465	antismash		PKS-NRPS_Photoxenobactin_Previously_Unknown
2466	antismash		PKS-NRPS_Photoxenobactin_Previously_Unknown
2467	antismash		PKS-NRPS_Photoxenobactin_Previously_Unknown
2468	antismash		PKS-NRPS_Photoxenobactin_Previously_Unknown
2469	antismash		PKS-NRPS_Photoxenobactin_Previously_Unknown
2524	antismash		Others_Unknown
2525	antismash		Others_Unknown
2526	antismash		Others_Unknown
2527	antismash		Others_Unknown
2528	antismash		Others_Unknown
2529	antismash		Others_Unknown
2530	antismash		Others_Unknown
2531	antismash		Others_Unknown
2739	antismash		Others_IOC_Previously_Unknown
2740	antismash		Others_IOC_Previously_Unknown
2741	antismash		Others_IOC_Previously_Unknown
2742	antismash		Others_IOC_Previously_Unknown
2743	antismash		Others_IOC_Previously_Unknown
2744	antismash		Others_IOC_Previously_Unknown
3087	antismash		NRPS_Tilivalline
3088	antismash		NRPS_Tilivalline
3139	antismash		NRPS_fragment
3375	antismash		Others_Unknown
3376	antismash		Others_Unknown
3377	antismash		Others_Unknown
3378	antismash		Others_Unknown
3379	antismash		Others_Unknown
3380	antismash		Others_Unknown
3381	antismash		Others_Unknown
3485	antismash		NRPS_Unknown
3486	antismash		NRPS_Unknown
3500	antismash		NRPS_Unknown
3501	antismash		NRPS_Unknown
3502	antismash		NRPS_Unknown
3503	antismash		NRPS_Unknown
3504	antismash		NRPS_Unknown
3505	antismash		NRPS_Unknown
3506	antismash		NRPS_Unknown
3507	antismash		NRPS_Unknown
3508	antismash		NRPS_Unknown
