# Supplementary material for: Global analysis of biosynthetic gene clusters reveals conserved and unique natural products in entomopathogenic nematode-symbiotic bacteria
Source: Nat Chem. 2022 Apr 25;14(6):701–12. doi: 10.1038/s41557-022-00923-2 (PMC9177418; doi:10.1038/s41557-022-00923-2)
Supplement: Source Data Fig. 1 — Pangenome analysis of 45 Xenorhabdus and Photorhabdus genomes by anvi’o. [file 41557_2022_923_MOESM7_ESM.zip › Source_Data_Fig1/BGC_tables_for_pangenomes/XenDL20_BGC_boundary.txt]

XenDL20_000000000007	NRPS_Unknown	90700	114530
XenDL20_000000000016	NRPS_fragment	17110	24040
XenDL20_000000000023	NRPS_fragment	1	1595
XenDL20_000000000033	NRPS_fragment	3920	9560
XenDL20_000000000051	Others_Unknown	6470	10960
XenDL20_000000000077	RiPPs_Unknown_bacteriocin	164140	170030
XenDL20_000000000078	NRPS_Lipocitide_Previously_Unknown	2530	14210
XenDL20_000000000078	NRPS_fragment	50300	61535
XenDL20_000000000090	NRPS_Unknown	2270	19760
XenDL20_000000000092	NRPS_fragment	1	3380
XenDL20_000000000093	NRPS_fragment	3	6520
XenDL20_000000000106	NRPS_fragment	60	5720
XenDL20_000000000120	PKS-NRPS_Photoxenobactin_Previously_Unknown	150	17345
XenDL20_000000000123	Others_Unknown	90	9430
XenDL20_000000000131	Others_IOC_Previously_Unknown	26070	36430
XenDL20_000000000143	NRPS_Tilivalline	16960	23165
XenDL20_000000000144	NRPS_fragment	1	7300
XenDL20_000000000149	Others_Unknown	190	7810
XenDL20_000000000153	NRPS_Unknown	5220	7520
XenDL20_000000000154	NRPS_Unknown	3550	12510
