# Supplementary material for: Global analysis of biosynthetic gene clusters reveals conserved and unique natural products in entomopathogenic nematode-symbiotic bacteria
Source: Nat Chem. 2022 Apr 25;14(6):701–12. doi: 10.1038/s41557-022-00923-2 (PMC9177418; doi:10.1038/s41557-022-00923-2)
Supplement: Source Data Fig. 1 — Pangenome analysis of 45 Xenorhabdus and Photorhabdus genomes by anvi’o. [file 41557_2022_923_MOESM7_ESM.zip › Source_Data_Fig1/BGC_tables_for_pangenomes/Xenkj12_BGannotation_to_pangenome.txt]

gene_callers_id	source	accession	function	e_value
374	antismash		PKS-NRPS_Unknown
375	antismash		PKS-NRPS_Unknown
376	antismash		PKS-NRPS_Unknown
377	antismash		PKS-NRPS_Unknown
378	antismash		PKS-NRPS_Unknown
379	antismash		PKS-NRPS_Unknown
380	antismash		PKS-NRPS_Unknown
381	antismash		PKS-NRPS_Unknown
395	antismash		Terpene_Unknown
396	antismash		Terpene_Unknown
397	antismash		Terpene_Unknown
398	antismash		Terpene_Unknown
399	antismash		Terpene_Unknown
400	antismash		Terpene_Unknown
401	antismash		Terpene_Unknown
402	antismash		Terpene_Unknown
404	antismash		NRPS_fragment
478	antismash		PKSI_Unknown
479	antismash		PKSI_Unknown
480	antismash		PKSI_Unknown
481	antismash		PKSI_Unknown
482	antismash		PKSI_Unknown
633	antismash		PKS-NRPS_Xenocoumacin
634	antismash		PKS-NRPS_Xenocoumacin
635	antismash		PKS-NRPS_Xenocoumacin
636	antismash		PKS-NRPS_Xenocoumacin
637	antismash		PKS-NRPS_Xenocoumacin
638	antismash		PKS-NRPS_Xenocoumacin
639	antismash		PKS-NRPS_Xenocoumacin
640	antismash		PKS-NRPS_Xenocoumacin
641	antismash		PKS-NRPS_Xenocoumacin
642	antismash		PKS-NRPS_Xenocoumacin
643	antismash		PKS-NRPS_Xenocoumacin
644	antismash		PKS-NRPS_Xenocoumacin
645	antismash		PKS-NRPS_Xenocoumacin
646	antismash		PKS-NRPS_Xenocoumacin
710	antismash		NRPS_fragment
711	antismash		NRPS_fragment
712	antismash		NRPS_fragment
970	antismash		NRPS_Unknown
971	antismash		NRPS_Unknown
972	antismash		NRPS_Unknown
1323	antismash		NRPS_Unknown
1827	antismash		RiPPs_Unknown_bacteriocin
1828	antismash		RiPPs_Unknown_bacteriocin
1829	antismash		RiPPs_Unknown_bacteriocin
1830	antismash		RiPPs_Unknown_bacteriocin
1855	antismash		NRPS_fragment
1889	antismash		NRPS_Unknown
1890	antismash		NRPS_Unknown
1922	antismash		NRPS_Unknown
1923	antismash		NRPS_Unknown
1929	antismash		NRPS_Pyrrolizixenamide
1930	antismash		NRPS_Pyrrolizixenamide
1931	antismash		NRPS_Pyrrolizixenamide
1932	antismash		NRPS_Pyrrolizixenamide
1957	antismash		NRPS_GameXPeptide
1964	antismash		NRPS_Rhabdopeptide/Xenortide-peptide
1965	antismash		NRPS_Rhabdopeptide/Xenortide-peptide
1966	antismash		NRPS_Rhabdopeptide/Xenortide-peptide
2184	antismash		Others_IOC_Previously_Unknown
2185	antismash		Others_IOC_Previously_Unknown
2186	antismash		Others_IOC_Previously_Unknown
2187	antismash		Others_IOC_Previously_Unknown
2188	antismash		Others_IOC_Previously_Unknown
2189	antismash		Others_IOC_Previously_Unknown
2190	antismash		Others_IOC_Previously_Unknown
2268	antismash		NRPS_Lipocitide_Previously_Unknown
2305	antismash		NRPS_Unknown
2306	antismash		NRPS_Unknown
2307	antismash		NRPS_Unknown
2308	antismash		NRPS_Unknown
2309	antismash		NRPS_Unknown
2310	antismash		NRPS_Unknown
2311	antismash		NRPS_Unknown
2312	antismash		NRPS_Unknown
2313	antismash		NRPS_Unknown
2314	antismash		NRPS_Unknown
2315	antismash		NRPS_Unknown
2316	antismash		NRPS_Unknown
2456	antismash		NRPS_Unknown
2561	antismash		Others_Arylpolyene
2562	antismash		Others_Arylpolyene
2563	antismash		Others_Arylpolyene
2564	antismash		Others_Arylpolyene
2565	antismash		Others_Arylpolyene
2566	antismash		Others_Arylpolyene
2567	antismash		Others_Arylpolyene
2568	antismash		Others_Arylpolyene
2569	antismash		Others_Arylpolyene
2570	antismash		Others_Arylpolyene
2571	antismash		Others_Arylpolyene
2572	antismash		Others_Arylpolyene
2573	antismash		Others_Arylpolyene
2574	antismash		Others_Arylpolyene
2575	antismash		Others_Arylpolyene
2576	antismash		Others_Arylpolyene
2577	antismash		Others_Arylpolyene
2578	antismash		Others_Arylpolyene
2908	antismash		Others_Unknown
2909	antismash		Others_Unknown
2910	antismash		Others_Unknown
2911	antismash		Others_Unknown
2912	antismash		Others_Unknown
2913	antismash		Others_Unknown
2914	antismash		Others_Unknown
3894	antismash		NRPS_Unknown
3909	antismash		PKS-NRPS_Fabclavine
3910	antismash		PKS-NRPS_Fabclavine
3911	antismash		PKS-NRPS_Fabclavine
3912	antismash		PKS-NRPS_Fabclavine
3913	antismash		PKS-NRPS_Fabclavine
3914	antismash		PKS-NRPS_Fabclavine
3915	antismash		PKS-NRPS_Fabclavine
3916	antismash		PKS-NRPS_Fabclavine
3917	antismash		PKS-NRPS_Fabclavine
3918	antismash		PKS-NRPS_Fabclavine
3919	antismash		PKS-NRPS_Fabclavine
4160	antismash		NRPS_Xenoamicin
4161	antismash		NRPS_Xenoamicin
4162	antismash		NRPS_Xenoamicin
4163	antismash		NRPS_Xenoamicin
