# Supplementary material for: Global analysis of biosynthetic gene clusters reveals conserved and unique natural products in entomopathogenic nematode-symbiotic bacteria
Source: Nat Chem. 2022 Apr 25;14(6):701–12. doi: 10.1038/s41557-022-00923-2 (PMC9177418; doi:10.1038/s41557-022-00923-2)
Supplement: Source Data Fig. 1 — Pangenome analysis of 45 Xenorhabdus and Photorhabdus genomes by anvi’o. [file 41557_2022_923_MOESM7_ESM.zip › Source_Data_Fig1/BGC_tables_for_pangenomes/Xenkj12_BGC_boundary.txt]

Xenkj12_000000000067	PKS-NRPS_Unknown	1530	25710
Xenkj12_000000000068	Terpene_Unknown	14000	22690
Xenkj12_000000000068	NRPS_fragment	24340	27720
Xenkj12_000000000071	PKSI _Unknown	4230	18290
Xenkj12_000000000075	PKS-NRPS_Xenocoumacin	2410	43070
Xenkj12_000000000077	NRPS_fragment	26510	36320
Xenkj12_000000000082	NRPS_Unknown	40280	64180
Xenkj12_000000000088	NRPS_Unknown	900	23310
Xenkj12_000000000093	RiPPs_Unknown_bacteriocin	89770	93269
Xenkj12_000000000094	NRPS_Unknown	81490	85270
Xenkj12_000000000094	NRPS_Unknown	49100	53200
Xenkj12_000000000094	NRPS_Pyrrolizixenamide	88400	99900
Xenkj12_000000000094	NRPS_fragment	1	19900
Xenkj12_000000000095	NRPS_Rhabdopeptide/Xenortide-peptide	25670	35480
Xenkj12_000000000095	NRPS_GameXPeptide	970	16670
Xenkj12_000000000097	Others_IOC_Previously_Unknown	40340	49410
Xenkj12_000000000098	NRPS_Unknown	46740	66400
Xenkj12_000000000098	NRPS_Lipocitide_Previously_Unknown	1160	12910
Xenkj12_000000000099	NRPS_Unknown	16920	20300
Xenkj12_000000000099	Others_Arylpolyene	130020	145310
Xenkj12_000000000102	Others_Unknown	4190	12520
Xenkj12_000000000107	PKS-NRPS_Fabclavine	135170	179400
Xenkj12_000000000107	NRPS_Unknown	110650	118080
Xenkj12_000000000108	NRPS_Xenoamicin	209130	255220
