# Supplementary material for: Global analysis of biosynthetic gene clusters reveals conserved and unique natural products in entomopathogenic nematode-symbiotic bacteria
Source: Nat Chem. 2022 Apr 25;14(6):701–12. doi: 10.1038/s41557-022-00923-2 (PMC9177418; doi:10.1038/s41557-022-00923-2)
Supplement: Source Data Fig. 1 — Pangenome analysis of 45 Xenorhabdus and Photorhabdus genomes by anvi’o. [file 41557_2022_923_MOESM7_ESM.zip › Source_Data_Fig1/BGC_tables_for_pangenomes/XenKK7_BGannotation_to_pangenome.txt]

gene_callers_id	source	accession	function	e_value
65	antismash		NRPS_Unknown
1046	antismash		NRPS_fragment
1186	antismash		NRPS_Unknown
1331	antismash		Others_IOC_Previously_Unknown
1332	antismash		Others_IOC_Previously_Unknown
1333	antismash		Others_IOC_Previously_Unknown
1334	antismash		Others_IOC_Previously_Unknown
1335	antismash		Others_IOC_Previously_Unknown
1336	antismash		Others_IOC_Previously_Unknown
1337	antismash		Others_IOC_Previously_Unknown
1738	antismash		Others_Arylpolyene
1739	antismash		Others_Arylpolyene
1740	antismash		Others_Arylpolyene
1741	antismash		Others_Arylpolyene
1742	antismash		Others_Arylpolyene
1743	antismash		Others_Arylpolyene
1744	antismash		Others_Arylpolyene
1745	antismash		Others_Arylpolyene
1746	antismash		Others_Arylpolyene
1747	antismash		Others_Arylpolyene
1748	antismash		Others_Arylpolyene
1749	antismash		Others_Arylpolyene
1750	antismash		Others_Arylpolyene
1751	antismash		Others_Arylpolyene
1752	antismash		Others_Arylpolyene
1753	antismash		Others_Arylpolyene
1754	antismash		Others_Arylpolyene
1755	antismash		Others_Arylpolyene
1875	antismash		NRPS_Unknown
1876	antismash		NRPS_Unknown
1877	antismash		NRPS_Unknown
1878	antismash		PKSI_Unknown
1879	antismash		PKSI_Unknown
1889	antismash		NRPS_GameXPeptide
1896	antismash		NRPS_Rhabdopeptide/Xenortide-peptide
1897	antismash		NRPS_Rhabdopeptide/Xenortide-peptide
1898	antismash		NRPS_Rhabdopeptide/Xenortide-peptide
1899	antismash		NRPS_Nematophin
1956	antismash		NRPS_Unknown
1957	antismash		NRPS_Unknown
1958	antismash		NRPS_Unknown
1995	antismash		NRPS_Pyrrolizixenamide
1996	antismash		NRPS_Pyrrolizixenamide
1997	antismash		NRPS_Pyrrolizixenamide
1998	antismash		NRPS_Pyrrolizixenamide
1999	antismash		NRPS_Pyrrolizixenamide
2068	antismash		NRPS_Unknown
2371	antismash		NRPS_Unknown
2372	antismash		NRPS_Unknown
2373	antismash		NRPS_Unknown
2399	antismash		PKS-NRPS_Unknown
2400	antismash		PKS-NRPS_Unknown
2401	antismash		PKS-NRPS_Unknown
2402	antismash		PKS-NRPS_Unknown
2403	antismash		PKS-NRPS_Unknown
2404	antismash		PKS-NRPS_Unknown
2405	antismash		PKS-NRPS_Unknown
2406	antismash		PKS-NRPS_Unknown
2407	antismash		PKS-NRPS_Unknown
2408	antismash		PKS-NRPS_Unknown
2409	antismash		PKS-NRPS_Unknown
2410	antismash		PKS-NRPS_Unknown
2864	antismash		Others_Unknown
2865	antismash		Others_Unknown
2866	antismash		Others_Unknown
2867	antismash		Others_Unknown
2868	antismash		Others_Unknown
2869	antismash		Others_Unknown
2870	antismash		Others_Unknown
2871	antismash		Others_Unknown
2872	antismash		Others_Unknown
2873	antismash		Others_Unknown
2874	antismash		Others_Unknown
3137	antismash		PKS-NRPS_Fabclavine
3138	antismash		PKS-NRPS_Fabclavine
3139	antismash		PKS-NRPS_Fabclavine
3140	antismash		PKS-NRPS_Fabclavine
3141	antismash		PKS-NRPS_Fabclavine
3142	antismash		PKS-NRPS_Fabclavine
3143	antismash		PKS-NRPS_Fabclavine
3144	antismash		PKS-NRPS_Fabclavine
3145	antismash		PKS-NRPS_Fabclavine
3146	antismash		PKS-NRPS_Fabclavine
3147	antismash		PKS-NRPS_Fabclavine
3165	antismash		NRPS_Unknown
3597	antismash		NRPS_Lipocitide_Previously_Unknown peptide
3635	antismash		NRPS_Unknown
3636	antismash		NRPS_Unknown
3637	antismash		NRPS_Unknown
3638	antismash		NRPS_Unknown
3639	antismash		NRPS_Unknown
3640	antismash		NRPS_Unknown
3641	antismash		NRPS_Unknown
3642	antismash		NRPS_Unknown
3643	antismash		NRPS_Unknown
3644	antismash		NRPS_Unknown
3645	antismash		NRPS_Unknown
3687	antismash		NRPS_Xenoamicin
3688	antismash		NRPS_Xenoamicin
3689	antismash		NRPS_Xenoamicin
3690	antismash		NRPS_Xenoamicin
