# Supplementary material for: Global analysis of biosynthetic gene clusters reveals conserved and unique natural products in entomopathogenic nematode-symbiotic bacteria
Source: Nat Chem. 2022 Apr 25;14(6):701–12. doi: 10.1038/s41557-022-00923-2 (PMC9177418; doi:10.1038/s41557-022-00923-2)
Supplement: Source Data Fig. 1 — Pangenome analysis of 45 Xenorhabdus and Photorhabdus genomes by anvi’o. [file 41557_2022_923_MOESM7_ESM.zip › Source_Data_Fig1/BGC_tables_for_pangenomes/XenKK7_BGC_boundary.txt]

XenKK7_000000000050	NRPS_Unknown	1	1164
XenKK7_000000000128	NRPS_fragment	50130	57680
XenKK7_000000000131	NRPS_Unknown	19380	22770
XenKK7_000000000133	Others_IOC_Previously_Unknown	31350	40420
XenKK7_000000000137	Others_Arylpolyene	85140	100440
XenKK7_000000000139	NRPS_Unknown	2410	17430
XenKK7_000000000139	PKSI_Unknown	18620	26300
XenKK7_000000000139	NRPS_GameXPeptide	39750	55440
XenKK7_000000000139	NRPS_Rhabdopeptide/Xenortide-peptide	64670	78920
XenKK7_000000000139	NRPS_Nematophin	79400	83570
XenKK7_000000000140	NRPS_Unknown	39530	44700
XenKK7_000000000140	NRPS_fragment	1	8590
XenKK7_000000000140	NRPS_Pyrrolizixenamide	87110	98320
XenKK7_000000000141	NRPS_Unknown	26710	49100
XenKK7_000000000141	NRPS_Unknown	68000	92460
XenKK7_000000000143	NRPS_Unknown	105820	129720
XenKK7_000000000144	PKS-NRPS_Unknown	15360	40530
XenKK7_000000000147	Others_Unknown	103660	116660
XenKK7_000000000149	PKS-NRPS_Fabclavine	43780	87880
XenKK7_000000000149	NRPS_Unknown	105740	113170
XenKK7_000000000152	NRPS_Lipocitide_Previously_Unknown peptide	25020	36770
XenKK7_000000000152	NRPS_Unknown	72150	91040
XenKK7_000000000152	NRPS_Xenoamicin	140720	186850
