# Supplementary material for: Global analysis of biosynthetic gene clusters reveals conserved and unique natural products in entomopathogenic nematode-symbiotic bacteria
Source: Nat Chem. 2022 Apr 25;14(6):701–12. doi: 10.1038/s41557-022-00923-2 (PMC9177418; doi:10.1038/s41557-022-00923-2)
Supplement: Source Data Fig. 1 — Pangenome analysis of 45 Xenorhabdus and Photorhabdus genomes by anvi’o. [file 41557_2022_923_MOESM7_ESM.zip › Source_Data_Fig1/BGC_tables_for_pangenomes/Xenpb303_BGannotation_to_pangenome.txt]

gene_callers_id	source	accession	function	e_value
73	antismash		PKS-NRPS_Unknown
74	antismash		PKS-NRPS_Unknown
75	antismash		PKS-NRPS_Unknown
76	antismash		PKS-NRPS_Unknown
77	antismash		PKS-NRPS_Unknown
78	antismash		PKS-NRPS_Unknown
79	antismash		PKS-NRPS_Unknown
80	antismash		PKS-NRPS_Unknown
81	antismash		PKS-NRPS_Unknown
82	antismash		PKS-NRPS_Unknown
83	antismash		PKS-NRPS_Unknown
84	antismash		PKS-NRPS_Unknown
307	antismash		Others_Arylpolyene
308	antismash		Others_Arylpolyene
309	antismash		Others_Arylpolyene
310	antismash		Others_Arylpolyene
311	antismash		Others_Arylpolyene
312	antismash		Others_Arylpolyene
313	antismash		Others_Arylpolyene
314	antismash		Others_Arylpolyene
315	antismash		Others_Arylpolyene
316	antismash		Others_Arylpolyene
317	antismash		Others_Arylpolyene
318	antismash		Others_Arylpolyene
319	antismash		Others_Arylpolyene
320	antismash		Others_Arylpolyene
321	antismash		Others_Arylpolyene
322	antismash		Others_Arylpolyene
323	antismash		Others_Arylpolyene
324	antismash		Others_Arylpolyene
433	antismash		NRPS_Unknown
434	antismash		PKSI_Unknown
435	antismash		PKSI_Unknown
450	antismash		NRPS_GameXPeptide
457	antismash		NRPS_Rhabdopeptide/Xenortide-peptide
458	antismash		NRPS_Rhabdopeptide/Xenortide-peptide
459	antismash		NRPS_Rhabdopeptide/Xenortide-peptide
1196	antismash		NRPS_Pyrrolizixenamide
1197	antismash		NRPS_Pyrrolizixenamide
1198	antismash		NRPS_Pyrrolizixenamide
1199	antismash		NRPS_Pyrrolizixenamide
1200	antismash		NRPS_Pyrrolizixenamide
1467	antismash		NRPS_Unknown
1468	antismash		NRPS_Unknown
1469	antismash		NRPS_Unknown
1470	antismash		NRPS_Unknown
1506	antismash		NRPS_Unknown
1507	antismash		NRPS_Unknown
1508	antismash		NRPS_Unknown
1540	antismash		NRPS_Unknown
1541	antismash		NRPS_Unknown
1542	antismash		NRPS_Unknown
1719	antismash		PKS-NRPS_Fabclavine
1720	antismash		PKS-NRPS_Fabclavine
1721	antismash		PKS-NRPS_Fabclavine
1722	antismash		PKS-NRPS_Fabclavine
1723	antismash		PKS-NRPS_Fabclavine
1724	antismash		PKS-NRPS_Fabclavine
1725	antismash		PKS-NRPS_Fabclavine
1726	antismash		PKS-NRPS_Fabclavine
1727	antismash		PKS-NRPS_Fabclavine
1728	antismash		PKS-NRPS_Fabclavine
1729	antismash		PKS-NRPS_Fabclavine
1845	antismash		NRPS_Xenoamicin
1846	antismash		NRPS_Xenoamicin
1847	antismash		NRPS_Xenoamicin
2288	antismash		NRPS_Unknown
2289	antismash		NRPS_Unknown
2290	antismash		NRPS_Unknown
2291	antismash		NRPS_Unknown
2292	antismash		NRPS_Unknown
2293	antismash		NRPS_Unknown
2958	antismash		NRPS_Lipocitide_Previously_Unknown
3201	antismash		NRPS_Unknown
3202	antismash		NRPS_Unknown
3203	antismash		NRPS_Unknown
3204	antismash		NRPS_Unknown
3205	antismash		NRPS_Unknown
3223	antismash		NRPS_fragment
3594	antismash		NRPS_Unknown
3618	antismash		NRPS_fragment
3619	antismash		NRPS_fragment
3797	antismash		NRPS_Unknown
