# Supplementary material for: Global analysis of biosynthetic gene clusters reveals conserved and unique natural products in entomopathogenic nematode-symbiotic bacteria
Source: Nat Chem. 2022 Apr 25;14(6):701–12. doi: 10.1038/s41557-022-00923-2 (PMC9177418; doi:10.1038/s41557-022-00923-2)
Supplement: Source Data Fig. 1 — Pangenome analysis of 45 Xenorhabdus and Photorhabdus genomes by anvi’o. [file 41557_2022_923_MOESM7_ESM.zip › Source_Data_Fig1/BGC_tables_for_pangenomes/Xenpb303_BGC_boundary.txt]

Xenpb303_000000000001	PKS-NRPS_Unknown	105620	130810
Xenpb303_000000000003	Others_Arylpolyene	96640	111940
Xenpb303_000000000005	NRPS_Unknown	16490	38920
Xenpb303_000000000005	PKSI_Unknown	40110	47790
Xenpb303_000000000005	NRPS_GameXPeptide	66020	81700
Xenpb303_000000000005	NRPS_Rhabdopeptide/Xenortide-peptide	90920	105165
Xenpb303_000000000014	NRPS_Pyrrolizixenamide	43450	54660
Xenpb303_000000000018	NRPS_Unknown	52230	61730
Xenpb303_000000000019	NRPS_fragment	2	8520
Xenpb303_000000000019	NRPS_Unknown	39250	44420
Xenpb303_000000000020	NRPS_Unknown	27435	51330
Xenpb303_000000000025	PKS-NRPS_Fabclavine	110	44230
Xenpb303_000000000028	NRPS_Xenoamicin	752	46700
Xenpb303_000000000040	NRPS_Unknown	7000	24780
Xenpb303_000000000051	NRPS_Unknown	5230	27610
Xenpb303_000000000053	NRPS_fragment	70	10050
Xenpb303_000000000066	NRPS_Lipocitide_Previously_Unknown	11570	23330
Xenpb303_000000000078	NRPS_Unknown	3860	14900
Xenpb303_000000000079	NRPS_fragment	16770	20950
Xenpb303_000000000104	NRPS_Unknown	4930	12365
Xenpb303_000000000107	NRPS_fragment	1	12455
Xenpb303_000000000128	NRPS_Unknown	230	3440
