# Supplementary material for: Global analysis of biosynthetic gene clusters reveals conserved and unique natural products in entomopathogenic nematode-symbiotic bacteria
Source: Nat Chem. 2022 Apr 25;14(6):701–12. doi: 10.1038/s41557-022-00923-2 (PMC9177418; doi:10.1038/s41557-022-00923-2)
Supplement: Source Data Fig. 1 — Pangenome analysis of 45 Xenorhabdus and Photorhabdus genomes by anvi’o. [file 41557_2022_923_MOESM7_ESM.zip › Source_Data_Fig1/BGC_tables_for_pangenomes/Xenpb614_BGannotation_to_pangenome.txt]

gene_callers_id	source	accession	function	e_value
676	antismash		NRPS_Unknown
677	antismash		NRPS_Unknown
678	antismash		NRPS_Unknown
719	antismash		PKS-NRPS_Fabclavine
720	antismash		PKS-NRPS_Fabclavine
721	antismash		PKS-NRPS_Fabclavine
722	antismash		PKS-NRPS_Fabclavine
723	antismash		PKS-NRPS_Fabclavine
724	antismash		PKS-NRPS_Fabclavine
725	antismash		PKS-NRPS_Fabclavine
726	antismash		PKS-NRPS_Fabclavine
727	antismash		PKS-NRPS_Fabclavine
728	antismash		PKS-NRPS_Fabclavine
729	antismash		PKS-NRPS_Fabclavine
821	antismash		NRPS_Xenoamicin
822	antismash		NRPS_Xenoamicin
823	antismash		NRPS_Xenoamicin
824	antismash		NRPS_Xenoamicin
1053	antismash		PKS-NRPS_Unknown
1054	antismash		PKS-NRPS_Unknown
1055	antismash		PKS-NRPS_Unknown
1056	antismash		PKS-NRPS_Unknown
1057	antismash		PKS-NRPS_Unknown
1058	antismash		PKS-NRPS_Unknown
1208	antismash		NRPS_Unknown
1316	antismash		NRPS_Unknown
1317	antismash		NRPS_Unknown
1374	antismash		Others_Arylpolyene
1375	antismash		Others_Arylpolyene
1376	antismash		Others_Arylpolyene
1377	antismash		Others_Arylpolyene
1378	antismash		Others_Arylpolyene
1379	antismash		Others_Arylpolyene
1380	antismash		Others_Arylpolyene
1381	antismash		Others_Arylpolyene
1382	antismash		Others_Arylpolyene
1383	antismash		Others_Arylpolyene
1384	antismash		Others_Arylpolyene
1385	antismash		Others_Arylpolyene
1386	antismash		Others_Arylpolyene
1387	antismash		Others_Arylpolyene
1388	antismash		Others_Arylpolyene
1389	antismash		Others_Arylpolyene
1390	antismash		Others_Arylpolyene
1391	antismash		Others_Arylpolyene
1398	antismash		PKS-NRPS_Unknown
1399	antismash		PKS-NRPS_Unknown
1400	antismash		PKS-NRPS_Unknown
1401	antismash		PKS-NRPS_Unknown
1402	antismash		PKS-NRPS_Unknown
1403	antismash		PKS-NRPS_Unknown
1404	antismash		PKS-NRPS_Unknown
1405	antismash		PKS-NRPS_Unknown
1406	antismash		PKS-NRPS_Unknown
1407	antismash		PKS-NRPS_Unknown
1408	antismash		PKS-NRPS_Unknown
1409	antismash		PKS-NRPS_Unknown
1410	antismash		PKS-NRPS_Unknown
1411	antismash		PKS-NRPS_Unknown
1412	antismash		PKS-NRPS_Unknown
1413	antismash		PKS-NRPS_Unknown
1637	antismash		Others_Unknown
1638	antismash		Others_Unknown
1639	antismash		Others_Unknown
1640	antismash		Others_Unknown
1641	antismash		Others_Unknown
1642	antismash		Others_Unknown
1643	antismash		Others_Unknown
1644	antismash		Others_Unknown
1650	antismash		PKS-NRPS_Unknown
1651	antismash		PKS-NRPS_Unknown
1652	antismash		PKS-NRPS_Unknown
1653	antismash		PKS-NRPS_Unknown
1654	antismash		PKS-NRPS_Unknown
1655	antismash		PKS-NRPS_Unknown
1656	antismash		PKS-NRPS_Unknown
1657	antismash		PKS-NRPS_Unknown
1658	antismash		PKS-NRPS_Unknown
1659	antismash		PKS-NRPS_Unknown
1660	antismash		PKS-NRPS_Unknown
1661	antismash		PKS-NRPS_Unknown
1960	antismash		NRPS_GameXPeptide
1982	antismash		NRPS_Unknown
2177	antismash		NRPS_Lipocitide_Previously_Unknown
2300	antismash		NRPS_Unknown
2608	antismash		NRPS_Unknown
2609	antismash		NRPS_Unknown
2610	antismash		NRPS_Unknown
2611	antismash		NRPS_Unknown
2612	antismash		NRPS_Unknown
2613	antismash		NRPS_Unknown
2614	antismash		NRPS_Unknown
2615	antismash		NRPS_Unknown
2616	antismash		NRPS_Unknown
2617	antismash		NRPS_Unknown
2618	antismash		NRPS_Unknown
2819	antismash		NRPS_Unknown
3107	antismash		NRPS_Ambactin
3108	antismash		NRPS_Ambactin
3109	antismash		NRPS_Ambactin
3312	antismash		NRPS_Rhabdopeptide/Xenortide-peptide
3313	antismash		NRPS_Rhabdopeptide/Xenortide-peptide
3314	antismash		NRPS_Rhabdopeptide/Xenortide-peptide
