# Supplementary material for: Global analysis of biosynthetic gene clusters reveals conserved and unique natural products in entomopathogenic nematode-symbiotic bacteria
Source: Nat Chem. 2022 Apr 25;14(6):701–12. doi: 10.1038/s41557-022-00923-2 (PMC9177418; doi:10.1038/s41557-022-00923-2)
Supplement: Source Data Fig. 1 — Pangenome analysis of 45 Xenorhabdus and Photorhabdus genomes by anvi’o. [file 41557_2022_923_MOESM7_ESM.zip › Source_Data_Fig1/BGC_tables_for_pangenomes/Xenpb614_BGC_boundary.txt]

Xenpb614_000000000009	NRPS_Unknown	3120	27010
Xenpb614_000000000010	PKS-NRPS_Fabclavine	6560	50790
Xenpb614_000000000012	NRPS_Xenoamicin	17190	63330
Xenpb614_000000000017	PKS-NRPS_Unknown	20050	38155
Xenpb614_000000000021	NRPS_Unknown	11705	31240
Xenpb614_000000000024	NRPS_Unknown	9510	13620
Xenpb614_000000000025	Others_Arylpolyene	28230	43480
Xenpb614_000000000026	PKS-NRPS_Unknown	1940	46160
Xenpb614_000000000032	Others_Unknown	30400	40610
Xenpb614_000000000033	PKS-NRPS_Unknown	6000	31320
Xenpb614_000000000041	NRPS_GameXPeptide	14735	30410
Xenpb614_000000000042	NRPS_Unknown	21040	24400
Xenpb614_000000000049	NRPS_Lipocitide_Previously_Unknown	7990	19740
Xenpb614_000000000054	NRPS_Unknown	2690	25100
Xenpb614_000000000065	NRPS_Unknown	4190	22750
Xenpb614_000000000074	NRPS_Unknown	11480	18910
Xenpb614_000000000084	NRPS_fragment	3070	20350
Xenpb614_000000000091	NRPS_Ambactin	11890	19200
Xenpb614_000000000106	NRPS_Rhabdopeptide/Xenortide-peptide	450	14700
Xenpb614_000000000121	NRPS_fragment	50	2790
Xenpb614_000000000137	NRPS_fragment	1720	9100
Xenpb614_000000000208	NRPS_fragment	1	1800
