# Supplementary material for: Global analysis of biosynthetic gene clusters reveals conserved and unique natural products in entomopathogenic nematode-symbiotic bacteria
Source: Nat Chem. 2022 Apr 25;14(6):701–12. doi: 10.1038/s41557-022-00923-2 (PMC9177418; doi:10.1038/s41557-022-00923-2)
Supplement: Source Data Fig. 1 — Pangenome analysis of 45 Xenorhabdus and Photorhabdus genomes by anvi’o. [file 41557_2022_923_MOESM7_ESM.zip › Source_Data_Fig1/BGC_tables_for_pangenomes/XenTS4_BGannotation_to_pangenome.txt]

gene_callers_id	source	accession	function	e_value
1	antismash		NRPS_GameXPeptide
828	antismash		NRPS_Unknown
829	antismash		NRPS_Unknown
830	antismash		NRPS_Unknown
831	antismash		NRPS_Unknown
832	antismash		NRPS_Unknown
1186	antismash		Others_Arylpolyene
1187	antismash		Others_Arylpolyene
1188	antismash		Others_Arylpolyene
1189	antismash		Others_Arylpolyene
1190	antismash		Others_Arylpolyene
1191	antismash		Others_Arylpolyene
1192	antismash		Others_Arylpolyene
1193	antismash		Others_Arylpolyene
1194	antismash		Others_Arylpolyene
1195	antismash		Others_Arylpolyene
1196	antismash		Others_Arylpolyene
1197	antismash		Others_Arylpolyene
1198	antismash		Others_Arylpolyene
1199	antismash		Others_Arylpolyene
1200	antismash		Others_Arylpolyene
1201	antismash		Others_Arylpolyene
1202	antismash		Others_Arylpolyene
1248	antismash		NRPS_Unknown
1249	antismash		NRPS_Unknown
1250	antismash		NRPS_Unknown
1251	antismash		NRPS_Unknown
1252	antismash		NRPS_Unknown
1253	antismash		NRPS_Unknown
2050	antismash		NRPS_fragment
2051	antismash		NRPS_fragment
2342	antismash		Others_IOC_Previously_Unknown
2343	antismash		Others_IOC_Previously_Unknown
2344	antismash		Others_IOC_Previously_Unknown
2345	antismash		Others_IOC_Previously_Unknown
2346	antismash		Others_IOC_Previously_Unknown
2347	antismash		Others_IOC_Previously_Unknown
2348	antismash		Others_IOC_Previously_Unknown
2512	antismash		PKS-NRPS_Unknown
2513	antismash		PKS-NRPS_Unknown
2514	antismash		PKS-NRPS_Unknown
2515	antismash		PKS-NRPS_Unknown
2516	antismash		PKS-NRPS_Unknown
2517	antismash		PKS-NRPS_Unknown
2518	antismash		PKS-NRPS_Unknown
2519	antismash		PKS-NRPS_Unknown
2520	antismash		PKS-NRPS_Unknown
2521	antismash		PKS-NRPS_Unknown
2522	antismash		PKS-NRPS_Unknown
2523	antismash		PKS-NRPS_Unknown
2524	antismash		PKS-NRPS_Unknown
2525	antismash		PKS-NRPS_Unknown
2526	antismash		PKS-NRPS_Unknown
2527	antismash		PKS-NRPS_Unknown
2547	antismash		NRPS_Unknown
2548	antismash		NRPS_Unknown
2549	antismash		NRPS_Unknown
2550	antismash		NRPS_Unknown
2551	antismash		NRPS_Unknown
2552	antismash		NRPS_Unknown
2553	antismash		NRPS_Unknown
2554	antismash		NRPS_Unknown
2555	antismash		NRPS_Unknown
2556	antismash		NRPS_Unknown
2593	antismash		NRPS_Unknown
2594	antismash		NRPS_Unknown
2602	antismash		RiPPs_Unknown
2603	antismash		RiPPs_Unknown
2604	antismash		RiPPs_Unknown
2605	antismash		RiPPs_Unknown
2606	antismash		RiPPs_Unknown
2607	antismash		RiPPs_Unknown
2608	antismash		RiPPs_Unknown
2609	antismash		RiPPs_Unknown
2610	antismash		RiPPs_Unknown
2611	antismash		RiPPs_Unknown
2655	antismash		NRPS_fragment
2656	antismash		NRPS_fragment
3024	antismash		NRPS_fragment
3025	antismash		NRPS_fragment
3038	antismash		NRPS_Safracin
3039	antismash		NRPS_Safracin
3040	antismash		NRPS_Safracin
3041	antismash		NRPS_Safracin
3042	antismash		NRPS_Safracin
3043	antismash		NRPS_Safracin
3044	antismash		NRPS_Safracin
3045	antismash		NRPS_Safracin
3046	antismash		NRPS_Safracin
3047	antismash		NRPS_Safracin
3048	antismash		NRPS_Safracin
3175	antismash		NRPS_Unknown
3246	antismash		NRPS_Xenorhabdin
3247	antismash		NRPS_Xenorhabdin
3248	antismash		NRPS_Xenorhabdin
3249	antismash		NRPS_Xenorhabdin
3250	antismash		NRPS_Xenorhabdin
3251	antismash		NRPS_Xenorhabdin
3252	antismash		NRPS_Xenorhabdin
3253	antismash		NRPS_Xenorhabdin
3459	antismash		PKS-NRPS_Photoxenobactin_Previously_Unknown
3460	antismash		PKS-NRPS_Photoxenobactin_Previously_Unknown
3461	antismash		PKS-NRPS_Photoxenobactin_Previously_Unknown
3462	antismash		PKS-NRPS_Photoxenobactin_Previously_Unknown
3845	antismash		NRPS_Unknown
3846	antismash		NRPS_Unknown
3847	antismash		NRPS_Unknown
3848	antismash		NRPS_Unknown
3849	antismash		NRPS_Unknown
3850	antismash		NRPS_Unknown
3889	antismash		NRPS_Unknown
3890	antismash		NRPS_Unknown
3891	antismash		NRPS_Unknown
3892	antismash		NRPS_Unknown
3893	antismash		NRPS_Unknown
3894	antismash		NRPS_Unknown
3895	antismash		NRPS_Unknown
3896	antismash		NRPS_Unknown
3897	antismash		NRPS_Unknown
