# Supplementary material for: Global analysis of biosynthetic gene clusters reveals conserved and unique natural products in entomopathogenic nematode-symbiotic bacteria
Source: Nat Chem. 2022 Apr 25;14(6):701–12. doi: 10.1038/s41557-022-00923-2 (PMC9177418; doi:10.1038/s41557-022-00923-2)
Supplement: Source Data Fig. 1 — Pangenome analysis of 45 Xenorhabdus and Photorhabdus genomes by anvi’o. [file 41557_2022_923_MOESM7_ESM.zip › Source_Data_Fig1/BGC_tables_for_pangenomes/XenTS4_BGC_boundary.txt]

XenTS4_000000000001	NRPS_GameXPeptide	610	16100
XenTS4_000000000006	NRPS_Unknown	43150	66220
XenTS4_000000000008	Others_Arylpolyene	89970	105160
XenTS4_000000000009	NRPS_Unknown	24970	33920
XenTS4_000000000020	NRPS_fragment	1	33494
XenTS4_000000000023	Others_IOC_Previously_Unknown	151050	161470
XenTS4_000000000034	PKS-NRPS_Unknown	10600	54870
XenTS4_000000000036	NRPS_Unknown	11190	33290
XenTS4_000000000037	NRPS_Unknown	10020	30200
XenTS4_000000000037	RiPPs_Unknown	37690	48160
XenTS4_000000000041	NRPS_fragment	1	8685
XenTS4_000000000048	NRPS_Lipocitide_Previously_Unknown	26580	38185
XenTS4_000000000051	NRPS_fragment	79010	85782
XenTS4_000000000052	NRPS_Safracin	14570	33740
XenTS4_000000000053	NRPS_Unknown	87750	91070
XenTS4_000000000054	NRPS_Xenorhabdin	76800	86700
XenTS4_000000000055	PKS-NRPS_Photoxenobactin_Previously_Unknown	136490	159290
XenTS4_000000000060	NRPS_Unknown	1	1716
XenTS4_000000000086	NRPS_Unknown	13420	24590
XenTS4_000000000088	NRPS_Unknown	7700	18220
