# Supplementary material for: Global analysis of biosynthetic gene clusters reveals conserved and unique natural products in entomopathogenic nematode-symbiotic bacteria
Source: Nat Chem. 2022 Apr 25;14(6):701–12. doi: 10.1038/s41557-022-00923-2 (PMC9177418; doi:10.1038/s41557-022-00923-2)
Supplement: Source Data Fig. 1 — Pangenome analysis of 45 Xenorhabdus and Photorhabdus genomes by anvi’o. [file 41557_2022_923_MOESM7_ESM.zip › Source_Data_Fig1/BGC_tables_for_pangenomes/Xgri_VH1_BGannotation_to_pangenome.txt]

gene_callers_id	source	accession	function	e_value
331	antismash		NRPS_fragment
333	antismash		NRPS_Unknown
334	antismash		NRPS_Unknown
338	antismash		PKS-NRPS_Photoxenobactin_Previously_Unknown
339	antismash		PKS-NRPS_Photoxenobactin_Previously_Unknown
340	antismash		PKS-NRPS_Photoxenobactin_Previously_Unknown
341	antismash		PKS-NRPS_Photoxenobactin_Previously_Unknown
342	antismash		PKS-NRPS_Photoxenobactin_Previously_Unknown
394	antismash		NRPS_fragment
395	antismash		NRPS_fragment
396	antismash		NRPS_fragment
643	antismash		NRPS_Xenoamicin
644	antismash		NRPS_Xenoamicin
645	antismash		NRPS_Xenoamicin
646	antismash		NRPS_Xenoamicin
926	antismash		NRPS_Lipocitide_Previously_Unknown
979	antismash		PKS-NRPS_Unknown
980	antismash		PKS-NRPS_Unknown
981	antismash		PKS-NRPS_Unknown
982	antismash		PKS-NRPS_Unknown
983	antismash		PKS-NRPS_Unknown
984	antismash		PKS-NRPS_Unknown
985	antismash		PKS-NRPS_Unknown
986	antismash		PKS-NRPS_Unknown
987	antismash		PKS-NRPS_Unknown
988	antismash		PKS-NRPS_Unknown
989	antismash		PKS-NRPS_Unknown
990	antismash		PKS-NRPS_Unknown
991	antismash		PKS-NRPS_Unknown
992	antismash		PKS-NRPS_Unknown
993	antismash		PKS-NRPS_Unknown
994	antismash		PKS-NRPS_Unknown
1538	antismash		NRPS_fragment
1705	antismash		NRPS_Unknown
1706	antismash		NRPS_Unknown
1707	antismash		NRPS_Unknown
1708	antismash		NRPS_Unknown
1709	antismash		NRPS_Unknown
1710	antismash		NRPS_Unknown
1711	antismash		NRPS_Unknown
1712	antismash		NRPS_Unknown
1713	antismash		NRPS_Unknown
1714	antismash		NRPS_Unknown
1727	antismash		NRPS_Unknown
1728	antismash		NRPS_Unknown
1729	antismash		NRPS_Unknown
1730	antismash		NRPS_Unknown
1731	antismash		NRPS_Unknown
1732	antismash		NRPS_Unknown
1733	antismash		NRPS_Unknown
1734	antismash		NRPS_Unknown
1735	antismash		NRPS_Unknown
1907	antismash		Others_Arylpolyene
1908	antismash		Others_Arylpolyene
1909	antismash		Others_Arylpolyene
1910	antismash		Others_Arylpolyene
1911	antismash		Others_Arylpolyene
1912	antismash		Others_Arylpolyene
1913	antismash		Others_Arylpolyene
1914	antismash		Others_Arylpolyene
1915	antismash		Others_Arylpolyene
1916	antismash		Others_Arylpolyene
1917	antismash		Others_Arylpolyene
1918	antismash		Others_Arylpolyene
1919	antismash		Others_Arylpolyene
1920	antismash		Others_Arylpolyene
1921	antismash		Others_Arylpolyene
1922	antismash		Others_Arylpolyene
1923	antismash		Others_Arylpolyene
2109	antismash		PKSI_Unknown
2110	antismash		PKSI_Unknown
2338	antismash		NRPS_GameXPeptide
2427	antismash		NRPS_Unknown
2428	antismash		NRPS_Unknown
2429	antismash		NRPS_Unknown
2430	antismash		NRPS_Unknown
2431	antismash		NRPS_Unknown
2432	antismash		NRPS_Unknown
2609	antismash		NRPS_Unknown
2610	antismash		NRPS_Unknown
2611	antismash		NRPS_Unknown
2612	antismash		NRPS_Unknown
2613	antismash		NRPS_Unknown
2614	antismash		NRPS_Unknown
2615	antismash		NRPS_Unknown
2616	antismash		NRPS_Unknown
2617	antismash		NRPS_Unknown
2618	antismash		NRPS_Unknown
2619	antismash		NRPS_Unknown
2620	antismash		NRPS_Unknown
2621	antismash		NRPS_Unknown
2622	antismash		NRPS_Unknown
2795	antismash		NRPS_fragment
2796	antismash		NRPS_fragment
2883	antismash		RiPPs_Unknown_LAP
2884	antismash		RiPPs_Unknown_LAP
2885	antismash		RiPPs_Unknown_LAP
2886	antismash		RiPPs_Unknown_LAP
2887	antismash		RiPPs_Unknown_LAP
2888	antismash		RiPPs_Unknown_LAP
2889	antismash		RiPPs_Unknown_LAP
2890	antismash		RiPPs_Unknown_LAP
2891	antismash		RiPPs_Unknown_LAP
3195	antismash		Others_Unknown
3196	antismash		Others_Unknown
3197	antismash		Others_Unknown
3198	antismash		Others_Unknown
3199	antismash		Others_Unknown
3200	antismash		Others_Unknown
3201	antismash		Others_Unknown
3202	antismash		Others_Unknown
3203	antismash		Others_Unknown
