# Supplementary material for: Global analysis of biosynthetic gene clusters reveals conserved and unique natural products in entomopathogenic nematode-symbiotic bacteria
Source: Nat Chem. 2022 Apr 25;14(6):701–12. doi: 10.1038/s41557-022-00923-2 (PMC9177418; doi:10.1038/s41557-022-00923-2)
Supplement: Source Data Fig. 1 — Pangenome analysis of 45 Xenorhabdus and Photorhabdus genomes by anvi’o. [file 41557_2022_923_MOESM7_ESM.zip › Source_Data_Fig1/BGC_tables_for_pangenomes/Xgri_VH1_BGC_boundary.txt]

Xgri_VH1_000000000003	NRPS_fragment	81530	86310
Xgri_VH1_000000000004	NRPS_Unknown	1360	25290
Xgri_VH1_000000000004	PKS-NRPS_Photoxenobactin_Previously_Unknown	27170	49860
Xgri_VH1_000000000005	NRPS_fragment	48480	52460
Xgri_VH1_000000000010	NRPS_Xenoamicin	5900	53385
Xgri_VH1_000000000017	NRPS_Lipocitide_Previously_Unknown	21510	33080
Xgri_VH1_000000000019	PKS-NRPS_Unknown	210	44520
Xgri_VH1_000000000035	NRPS_fragment	1	34390
Xgri_VH1_000000000042	NRPS_Unknown	3370	25690
Xgri_VH1_000000000043	NRPS_Unknown	8850	19590
Xgri_VH1_000000000050	Others_Arylpolyene	10420	24220
Xgri_VH1_000000000057	PKSI_Unknown	8770	16450
Xgri_VH1_000000000068	NRPS_GameXPeptide	1680	17175
Xgri_VH1_000000000073	NRPS_Unknown	14060	19985
Xgri_VH1_000000000083	NRPS_Unknown	350	17000
Xgri_VH1_000000000096	NRPS_fragment	1	15450
Xgri_VH1_000000000102	RiPPs_Unknown_LAP	5970	14700
Xgri_VH1_000000000127	Others_Unknown	1380	10200
