# Supplementary material for: Global analysis of biosynthetic gene clusters reveals conserved and unique natural products in entomopathogenic nematode-symbiotic bacteria
Source: Nat Chem. 2022 Apr 25;14(6):701–12. doi: 10.1038/s41557-022-00923-2 (PMC9177418; doi:10.1038/s41557-022-00923-2)
Supplement: Source Data Fig. 1 — Pangenome analysis of 45 Xenorhabdus and Photorhabdus genomes by anvi’o. [file 41557_2022_923_MOESM7_ESM.zip › Source_Data_Fig1/BGC_tables_for_pangenomes/Xhom_AUN1_BGannotation_to_pangenome.txt]

gene_callers_id	source	accession	function	e_value
312	antismash		PKS-NRPS_Fabclavine
313	antismash		PKS-NRPS_Fabclavine
314	antismash		PKS-NRPS_Fabclavine
315	antismash		PKS-NRPS_Fabclavine
316	antismash		PKS-NRPS_Fabclavine
317	antismash		PKS-NRPS_Fabclavine
318	antismash		PKS-NRPS_Fabclavine
319	antismash		PKS-NRPS_Fabclavine
320	antismash		PKS-NRPS_Fabclavine
321	antismash		PKS-NRPS_Fabclavine
322	antismash		PKS-NRPS_Fabclavine
328	antismash		NRPS_Unknown
329	antismash		NRPS_Unknown
330	antismash		NRPS_Unknown
340	antismash		NRPS_Unknown
341	antismash		NRPS_Unknown
747	antismash		NRPS_Unknown
748	antismash		NRPS_Unknown
778	antismash		NRPS_Unknown
779	antismash		NRPS_Unknown
780	antismash		NRPS_Unknown
866	antismash		NRPS_Unknown
867	antismash		NRPS_Unknown
868	antismash		NRPS_Unknown
869	antismash		NRPS_Unknown
870	antismash		NRPS_Unknown
871	antismash		NRPS_Unknown
872	antismash		NRPS_Unknown
873	antismash		NRPS_Unknown
874	antismash		NRPS_Unknown
983	antismash		PKS-NRPS_Photoxenobactin_Previously_Unknown
984	antismash		PKS-NRPS_Photoxenobactin_Previously_Unknown
985	antismash		PKS-NRPS_Photoxenobactin_Previously_Unknown
986	antismash		PKS-NRPS_Photoxenobactin_Previously_Unknown
987	antismash		PKS-NRPS_Photoxenobactin_Previously_Unknown
2061	antismash		Others_Putrebactin/Avaroferrin-fragment
2186	antismash		NRPS_Tilivalline
2187	antismash		NRPS_Tilivalline
2206	antismash		NRPS_Taxlllaid
2207	antismash		NRPS_Taxlllaid
2208	antismash		NRPS_Lipocitide_Previously_Unknown
2282	antismash		Others_IOC_Previously_Unknown
2283	antismash		Others_IOC_Previously_Unknown
2284	antismash		Others_IOC_Previously_Unknown
2285	antismash		Others_IOC_Previously_Unknown
2286	antismash		Others_IOC_Previously_Unknown
2287	antismash		Others_IOC_Previously_Unknown
2362	antismash		NRPS_Xefoampeptide
2434	antismash		NRPS_Xenorhabdin
2435	antismash		NRPS_Xenorhabdin
2436	antismash		NRPS_Xenorhabdin
2437	antismash		NRPS_Xenorhabdin
2438	antismash		NRPS_Xenorhabdin
2439	antismash		NRPS_Xenorhabdin
2440	antismash		NRPS_Xenorhabdin
2441	antismash		NRPS_Xenorhabdin
2603	antismash		NRPS_Unknown
2604	antismash		NRPS_Unknown
2605	antismash		NRPS_Unknown
2606	antismash		NRPS_Unknown
2607	antismash		NRPS_Unknown
2608	antismash		NRPS_Unknown
2609	antismash		NRPS_Unknown
2610	antismash		NRPS_Unknown
2611	antismash		NRPS_Unknown
2612	antismash		NRPS_Unknown
2613	antismash		NRPS_Unknown
2660	antismash		NRPS_Unknown
2661	antismash		NRPS_Unknown
2662	antismash		NRPS_Unknown
2663	antismash		NRPS_Unknown
2664	antismash		NRPS_Unknown
2665	antismash		NRPS_Unknown
2666	antismash		NRPS_Unknown
3417	antismash		NRPS_Unknown
3418	antismash		NRPS_Unknown
3528	antismash		Others_Arylpolyene
3529	antismash		Others_Arylpolyene
3530	antismash		Others_Arylpolyene
3531	antismash		Others_Arylpolyene
3532	antismash		Others_Arylpolyene
3533	antismash		Others_Arylpolyene
3534	antismash		Others_Arylpolyene
3535	antismash		Others_Arylpolyene
3536	antismash		Others_Arylpolyene
3537	antismash		Others_Arylpolyene
3538	antismash		Others_Arylpolyene
3539	antismash		Others_Arylpolyene
3540	antismash		Others_Arylpolyene
3541	antismash		Others_Arylpolyene
3542	antismash		Others_Arylpolyene
3543	antismash		Others_Arylpolyene
3544	antismash		Others_Arylpolyene
3545	antismash		Others_Arylpolyene
3961	antismash		PKS-NRPS_Unknown
3962	antismash		PKS-NRPS_Unknown
3963	antismash		PKS-NRPS_Unknown
3964	antismash		PKS-NRPS_Unknown
3965	antismash		PKS-NRPS_Unknown
3966	antismash		PKS-NRPS_Unknown
3967	antismash		PKS-NRPS_Unknown
3968	antismash		PKS-NRPS_Unknown
3969	antismash		PKS-NRPS_Unknown
3970	antismash		PKS-NRPS_Unknown
4120	antismash		NRPS_Pyrrolizixenamide
4121	antismash		NRPS_Pyrrolizixenamide
