# Supplementary material for: Global analysis of biosynthetic gene clusters reveals conserved and unique natural products in entomopathogenic nematode-symbiotic bacteria
Source: Nat Chem. 2022 Apr 25;14(6):701–12. doi: 10.1038/s41557-022-00923-2 (PMC9177418; doi:10.1038/s41557-022-00923-2)
Supplement: Source Data Fig. 1 — Pangenome analysis of 45 Xenorhabdus and Photorhabdus genomes by anvi’o. [file 41557_2022_923_MOESM7_ESM.zip › Source_Data_Fig1/BGC_tables_for_pangenomes/Xhom_AUN1_BGC_boundary.txt]

Xhom_AUN1_000000000001	PKS-NRPS_Fabclavine	284540	328450
Xhom_AUN1_000000000001	NRPS_Unknown	332000	356240
Xhom_AUN1_000000000001	NRPS_Unknown	369090	386440
Xhom_AUN1_000000000001	NRPS_Unknown	743480	763050
Xhom_AUN1_000000000001	NRPS_Unknown	793140	808440
Xhom_AUN1_000000000001	NRPS_Unknown	899210	914590
Xhom_AUN1_000000000001	PKS-NRPS_Photoxenobactin_Previously_Unknown	1015860	1038710
Xhom_AUN1_000000000001	Others_Putrebactin/Avaroferrin-fragment	1799851	1826158
Xhom_AUN1_000000000001	NRPS_Tilivalline	2241360	2247600
Xhom_AUN1_000000000001	NRPS_Taxlllaid	2269560	2295630
Xhom_AUN1_000000000001	NRPS_Lipocitide_Previously_Unknown	2296630	2308470
Xhom_AUN1_000000000001	Others_IOC_Previously_Unknown	2392880	2402320
Xhom_AUN1_000000000001	NRPS_Xefoampeptide	2489110	2500500
Xhom_AUN1_000000000001	NRPS_Xenorhabdin	2586950	2596990
Xhom_AUN1_000000000001	NRPS_Unknown	2772085	2794400
Xhom_AUN1_000000000001	NRPS_Unknown	2840960	2854170
Xhom_AUN1_000000000001	NRPS_Unknown	3726370	3729730
Xhom_AUN1_000000000001	Others_Arylpolyene	3840940	3856340
Xhom_AUN1_000000000001	PKS-NRPS_Unknown	4306410	4328250
Xhom_AUN1_000000000001	NRPS_Pyrrolizixenamide	4453160	4461540
