# Supplementary material for: Global analysis of biosynthetic gene clusters reveals conserved and unique natural products in entomopathogenic nematode-symbiotic bacteria
Source: Nat Chem. 2022 Apr 25;14(6):701–12. doi: 10.1038/s41557-022-00923-2 (PMC9177418; doi:10.1038/s41557-022-00923-2)
Supplement: Source Data Fig. 1 — Pangenome analysis of 45 Xenorhabdus and Photorhabdus genomes by anvi’o. [file 41557_2022_923_MOESM7_ESM.zip › Source_Data_Fig1/BGC_tables_for_pangenomes/Xhom_BGannotation_to_pangenome.txt]

gene_callers_id	source	accession	function	e_value
0	antismash		NRPS_Unknown
72	antismash		NRPS_Xenorhabdin
73	antismash		NRPS_Xenorhabdin
74	antismash		NRPS_Xenorhabdin
75	antismash		NRPS_Xenorhabdin
76	antismash		NRPS_Xenorhabdin
77	antismash		NRPS_Xenorhabdin
78	antismash		NRPS_Xenorhabdin
79	antismash		NRPS_Xenorhabdin
241	antismash		NRPS_Unknown
242	antismash		NRPS_Unknown
243	antismash		NRPS_Unknown
244	antismash		NRPS_Unknown
245	antismash		NRPS_Unknown
246	antismash		NRPS_Unknown
247	antismash		NRPS_Unknown
248	antismash		NRPS_Unknown
249	antismash		NRPS_Unknown
250	antismash		NRPS_Unknown
295	antismash		NRPS_Unknown
296	antismash		NRPS_Unknown
297	antismash		NRPS_Unknown
298	antismash		NRPS_Unknown
299	antismash		NRPS_Unknown
300	antismash		NRPS_Unknown
301	antismash		NRPS_Unknown
1039	antismash		NRPS_Unknown
1040	antismash		NRPS_Unknown
1125	antismash		Others_Arylpolyene
1126	antismash		Others_Arylpolyene
1127	antismash		Others_Arylpolyene
1128	antismash		Others_Arylpolyene
1129	antismash		Others_Arylpolyene
1130	antismash		Others_Arylpolyene
1131	antismash		Others_Arylpolyene
1132	antismash		Others_Arylpolyene
1133	antismash		Others_Arylpolyene
1134	antismash		Others_Arylpolyene
1135	antismash		Others_Arylpolyene
1136	antismash		Others_Arylpolyene
1137	antismash		Others_Arylpolyene
1138	antismash		Others_Arylpolyene
1139	antismash		Others_Arylpolyene
1140	antismash		Others_Arylpolyene
1141	antismash		Others_Arylpolyene
1142	antismash		Others_Arylpolyene
1143	antismash		Others_Arylpolyene
1144	antismash		Others_Arylpolyene
1145	antismash		Others_Arylpolyene
1146	antismash		Others_Arylpolyene
1147	antismash		Others_Arylpolyene
1148	antismash		Others_Arylpolyene
1149	antismash		Others_Arylpolyene
1150	antismash		Others_Arylpolyene
1151	antismash		Others_Arylpolyene
1152	antismash		Others_Arylpolyene
1153	antismash		Others_Arylpolyene
1154	antismash		Others_Arylpolyene
1155	antismash		Others_Arylpolyene
1156	antismash		Others_Arylpolyene
1157	antismash		Others_Arylpolyene
1158	antismash		Others_Arylpolyene
1159	antismash		Others_Arylpolyene
1160	antismash		Others_Arylpolyene
1380	antismash		NRPS_Unknown
1381	antismash		NRPS_Unknown
1382	antismash		NRPS_Unknown
1383	antismash		NRPS_Unknown
1397	antismash		NRPS_Tilivalline
1398	antismash		NRPS_Tilivalline
1518	antismash		Others_Putrebactin/Avaroferrin-fragment
1971	antismash		NRPS_Unknown
1972	antismash		NRPS_Unknown
1973	antismash		NRPS_Unknown
1974	antismash		NRPS_Unknown
1975	antismash		NRPS_Unknown
1976	antismash		NRPS_Unknown
1977	antismash		NRPS_Unknown
1978	antismash		NRPS_Unknown
1979	antismash		NRPS_Unknown
1980	antismash		NRPS_Unknown
2142	antismash		NRPS_Xenorhabdin
2143	antismash		NRPS_Xenorhabdin
2144	antismash		NRPS_Xenorhabdin
2145	antismash		NRPS_Xenorhabdin
2146	antismash		NRPS_Xenorhabdin
2147	antismash		NRPS_Xenorhabdin
2148	antismash		NRPS_Xenorhabdin
2149	antismash		NRPS_Xenorhabdin
2222	antismash		NRPS_Xefoampeptide
2296	antismash		Others_IOC_Previously_Unknown
2297	antismash		Others_IOC_Previously_Unknown
2298	antismash		Others_IOC_Previously_Unknown
2299	antismash		Others_IOC_Previously_Unknown
2300	antismash		Others_IOC_Previously_Unknown
2301	antismash		Others_IOC_Previously_Unknown
2375	antismash		NRPS_Lipocitide_Previously_Unknown
2638	antismash		NRPS_Unknown
2648	antismash		NRPS_Unknown
2649	antismash		NRPS_Unknown
2650	antismash		NRPS_Unknown
2656	antismash		PKS-NRPS_Fabclavine
2657	antismash		PKS-NRPS_Fabclavine
2658	antismash		PKS-NRPS_Fabclavine
2659	antismash		PKS-NRPS_Fabclavine
2660	antismash		PKS-NRPS_Fabclavine
2661	antismash		PKS-NRPS_Fabclavine
2662	antismash		PKS-NRPS_Fabclavine
2663	antismash		PKS-NRPS_Fabclavine
2664	antismash		PKS-NRPS_Fabclavine
2665	antismash		PKS-NRPS_Fabclavine
2910	antismash		PKS-NRPS_Unknown
2911	antismash		PKS-NRPS_Unknown
2912	antismash		PKS-NRPS_Unknown
2913	antismash		PKS-NRPS_Unknown
2914	antismash		PKS-NRPS_Unknown
2915	antismash		PKS-NRPS_Unknown
2916	antismash		PKS-NRPS_Unknown
2917	antismash		PKS-NRPS_Unknown
2918	antismash		PKS-NRPS_Unknown
2919	antismash		PKS-NRPS_Unknown
3380	antismash		NRPS_Unknown
3407	antismash		NRPS_Unknown
3408	antismash		NRPS_Unknown
3409	antismash		NRPS_Unknown
3493	antismash		NRPS_Unknown
3494	antismash		NRPS_Unknown
3495	antismash		NRPS_Unknown
3496	antismash		NRPS_Unknown
3497	antismash		NRPS_Unknown
3498	antismash		NRPS_Unknown
3499	antismash		NRPS_Unknown
3500	antismash		NRPS_Unknown
3598	antismash		PKS-NRPS_Photoxenobactin_Previously_Unknown
3599	antismash		PKS-NRPS_Photoxenobactin_Previously_Unknown
3600	antismash		PKS-NRPS_Photoxenobactin_Previously_Unknown
3601	antismash		PKS-NRPS_Photoxenobactin_Previously_Unknown
3602	antismash		PKS-NRPS_Photoxenobactin_Previously_Unknown
3686	antismash		PKS-NRPS_Photoxenobactin_Previously_Unknown
3687	antismash		PKS-NRPS_Photoxenobactin_Previously_Unknown
3688	antismash		PKS-NRPS_Photoxenobactin_Previously_Unknown
3689	antismash		PKS-NRPS_Photoxenobactin_Previously_Unknown
3690	antismash		PKS-NRPS_Photoxenobactin_Previously_Unknown
4155	antismash		NRPS_Pyrrolizixenamide
4156	antismash		NRPS_Pyrrolizixenamide
4276	antismash		RiPPs_Unknown_bacteriocin
4277	antismash		RiPPs_Unknown_bacteriocin
4278	antismash		RiPPs_Unknown_bacteriocin
4279	antismash		RiPPs_Unknown_bacteriocin
4481	antismash		PKS-NRPS_Photoxenobactin_Previously_Unknown
4482	antismash		PKS-NRPS_Photoxenobactin_Previously_Unknown
4483	antismash		PKS-NRPS_Photoxenobactin_Previously_Unknown
4484	antismash		PKS-NRPS_Photoxenobactin_Previously_Unknown
4485	antismash		PKS-NRPS_Photoxenobactin_Previously_Unknown
4611	antismash		PKS-NRPS_Unknown
4612	antismash		PKS-NRPS_Unknown
4613	antismash		PKS-NRPS_Unknown
4614	antismash		PKS-NRPS_Unknown
4615	antismash		PKS-NRPS_Unknown
4638	antismash		PKSI_Unknown
4639	antismash		PKSI_Unknown
4872	antismash		NRPS_fragment
