# Supplementary material for: Global analysis of biosynthetic gene clusters reveals conserved and unique natural products in entomopathogenic nematode-symbiotic bacteria
Source: Nat Chem. 2022 Apr 25;14(6):701–12. doi: 10.1038/s41557-022-00923-2 (PMC9177418; doi:10.1038/s41557-022-00923-2)
Supplement: Source Data Fig. 1 — Pangenome analysis of 45 Xenorhabdus and Photorhabdus genomes by anvi’o. [file 41557_2022_923_MOESM7_ESM.zip › Source_Data_Fig1/BGC_tables_for_pangenomes/Xhom_BGC_boundary.txt]

Xhom_000000000001	NRPS_Unknown	170	11570
Xhom_000000000001	NRPS_Xenorhabdin	98020	108060
Xhom_000000000001	NRPS_Unknown	283150	305460
Xhom_000000000001	NRPS_Unknown	351600	364810
Xhom_000000000001	NRPS_Unknown	1223910	1227270
Xhom_000000000001	Others_Arylpolyene	1316567	1351320
Xhom_000000000002	NRPS_Unknown	1	11280
Xhom_000000000002	NRPS_Tilivalline	26020	32250
Xhom_000000000002	Others_Putrebactin/Avaroferrin-fragment	164000	165830
Xhom_000000000003	NRPS_Unknown	35480	57780
Xhom_000000000003	NRPS_Xenorhabdin	232880	242920
Xhom_000000000003	NRPS_Xefoampeptide	329370	340760
Xhom_000000000003	Others_IOC_Previously_Unknown	427260	436690
Xhom_000000000003	NRPS_Lipocitide_Previously_Unknown	521100	532950
Xhom_000000000004	PKS-NRPS_Fabclavine	294205	337460
Xhom_000000000004	NRPS_Unknown	236220	253560
Xhom_000000000004	NRPS_Unknown	266410	290650
Xhom_000000000005	PKS-NRPS_Unknown	28760	50600
Xhom_000000000006	NRPS_Unknown	103440	123000
Xhom_000000000006	NRPS_Unknown	149860	165170
Xhom_000000000006	NRPS_Unknown	256130	270530
Xhom_000000000006	PKS-NRPS_Photoxenobactin_Previously_Unknown	367900	390750
Xhom_000000000007	PKS-NRPS_Photoxenobactin_Previously_Unknown	44050	66910
Xhom_000000000008	NRPS_Pyrrolizixenamide	113810	122180
Xhom_000000000009	RiPPs_Unknown_bacteriocin	37625	42215
Xhom_000000000011	PKS-NRPS_Photoxenobactin_Previously_Unknown	12320	35170
Xhom_000000000013	PKS-NRPS_Unknown	3140	17890
Xhom_000000000013	PKSI_Unknown	38280	45960
Xhom_000000000052	NRPS_fragment	1	1050
