# Supplementary material for: Global analysis of biosynthetic gene clusters reveals conserved and unique natural products in entomopathogenic nematode-symbiotic bacteria
Source: Nat Chem. 2022 Apr 25;14(6):701–12. doi: 10.1038/s41557-022-00923-2 (PMC9177418; doi:10.1038/s41557-022-00923-2)
Supplement: Source Data Fig. 1 — Pangenome analysis of 45 Xenorhabdus and Photorhabdus genomes by anvi’o. [file 41557_2022_923_MOESM7_ESM.zip › Source_Data_Fig1/BGC_tables_for_pangenomes/Xind_BGannotation_to_pangenome.txt]

gene_callers_id	source	accession	function	e_value
15	antismash		NRPS_Tilivalline
16	antismash		NRPS_Tilivalline
39	antismash		NRPS_GameXPeptide
40	antismash		NRPS_Pyrrolizixenamide
41	antismash		NRPS_Pyrrolizixenamide
102	antismash		NRPS_Unknown
110	antismash		NRPS_Unknown
111	antismash		NRPS_Unknown
112	antismash		NRPS_Unknown
147	antismash		PKS-NRPS_Photoxenobactin_Previously_Unknown
148	antismash		PKS-NRPS_Photoxenobactin_Previously_Unknown
149	antismash		PKS-NRPS_Photoxenobactin_Previously_Unknown
150	antismash		PKS-NRPS_Photoxenobactin_Previously_Unknown
151	antismash		PKS-NRPS_Photoxenobactin_Previously_Unknown
754	antismash		Others_Unknown
755	antismash		Others_Unknown
756	antismash		Others_Unknown
757	antismash		Others_Unknown
758	antismash		Others_Unknown
774	antismash		NRPS_Unknown
775	antismash		NRPS_Unknown
1082	antismash		NRPS_Ambactin
1084	antismash		NRPS_Xindeyrin
1524	antismash		NRPS_Xenorhabdin
1525	antismash		NRPS_Xenorhabdin
1526	antismash		NRPS_Xenorhabdin
1527	antismash		NRPS_Xenorhabdin
1528	antismash		NRPS_Xenorhabdin
1602	antismash		NRPS_fragment
1607	antismash		NRPS_Rhabdopeptide/Xenortide_peptide
1608	antismash		NRPS_Rhabdopeptide/Xenortide_peptide
1609	antismash		NRPS_Rhabdopeptide/Xenortide_peptide
1703	antismash		NRPS_PAX_peptide
1704	antismash		NRPS_PAX_peptide
1705	antismash		NRPS_PAX_peptide
1712	antismash		NRPS_Unknown
1713	antismash		NRPS_Unknown
1813	antismash		NRPS_Unknown
1814	antismash		NRPS_Unknown
1815	antismash		NRPS_Unknown
1816	antismash		NRPS_Unknown
1817	antismash		NRPS_Unknown
1818	antismash		NRPS_Unknown
1819	antismash		NRPS_Unknown
1911	antismash		NRPS_Lipocitide_Previously_Unknown
2007	antismash		NRPS_fragment
2492	antismash		PKS-NRPS_Xenocoumacin
2493	antismash		PKS-NRPS_Xenocoumacin
2494	antismash		PKS-NRPS_Xenocoumacin
2495	antismash		PKS-NRPS_Xenocoumacin
2496	antismash		PKS-NRPS_Xenocoumacin
2497	antismash		PKS-NRPS_Xenocoumacin
2498	antismash		PKS-NRPS_Xenocoumacin
2499	antismash		PKS-NRPS_Xenocoumacin
2500	antismash		PKS-NRPS_Xenocoumacin
2501	antismash		PKS-NRPS_Xenocoumacin
2502	antismash		PKS-NRPS_Xenocoumacin
2503	antismash		PKS-NRPS_Xenocoumacin
2504	antismash		PKS-NRPS_Xenocoumacin
2505	antismash		PKS-NRPS_Xenocoumacin
2506	antismash		PKS-NRPS_Xenocoumacin
2688	antismash		Others_IOC_Previously_Unknown
2689	antismash		Others_IOC_Previously_Unknown
2690	antismash		Others_IOC_Previously_Unknown
2691	antismash		Others_IOC_Previously_Unknown
2692	antismash		Others_IOC_Previously_Unknown
2693	antismash		Others_IOC_Previously_Unknown
2694	antismash		Others_IOC_Previously_Unknown
2797	antismash		NRPS_Unknown
2798	antismash		NRPS_Unknown
2799	antismash		NRPS_Unknown
2800	antismash		NRPS_Unknown
2801	antismash		NRPS_Unknown
2802	antismash		NRPS_Unknown
2803	antismash		NRPS_Unknown
2804	antismash		NRPS_Unknown
2805	antismash		NRPS_Unknown
2806	antismash		NRPS_Unknown
2807	antismash		NRPS_Unknown
2808	antismash		NRPS_Unknown
2822	antismash		PKS-NRPS_Fabclavine
2823	antismash		PKS-NRPS_Fabclavine
2824	antismash		PKS-NRPS_Fabclavine
2825	antismash		PKS-NRPS_Fabclavine
2826	antismash		PKS-NRPS_Fabclavine
2827	antismash		PKS-NRPS_Fabclavine
2828	antismash		PKS-NRPS_Fabclavine
2829	antismash		PKS-NRPS_Fabclavine
2830	antismash		PKS-NRPS_Fabclavine
2831	antismash		PKS-NRPS_Fabclavine
2832	antismash		PKS-NRPS_Fabclavine
2891	antismash		PKS-NRPS_Unknown
2892	antismash		PKS-NRPS_Unknown
2893	antismash		PKS-NRPS_Unknown
2894	antismash		PKS-NRPS_Unknown
2895	antismash		PKS-NRPS_Unknown
2896	antismash		PKS-NRPS_Unknown
2897	antismash		PKS-NRPS_Unknown
2898	antismash		PKS-NRPS_Unknown
2899	antismash		PKS-NRPS_Unknown
2900	antismash		PKS-NRPS_Unknown
2901	antismash		PKS-NRPS_Unknown
2902	antismash		PKS-NRPS_Unknown
2903	antismash		PKS-NRPS_Unknown
2904	antismash		PKS-NRPS_Unknown
2905	antismash		PKS-NRPS_Unknown
3156	antismash		RiPPs_Unknown_LAP
3157	antismash		RiPPs_Unknown_LAP
3158	antismash		RiPPs_Unknown_LAP
3159	antismash		RiPPs_Unknown_LAP
3160	antismash		RiPPs_Unknown_LAP
3161	antismash		RiPPs_Unknown_LAP
3162	antismash		RiPPs_Unknown_LAP
3163	antismash		RiPPs_Unknown_LAP
3164	antismash		RiPPs_Unknown_LAP
3347	antismash		NRPS_fragment
3850	antismash		NRPS_fragment
3851	antismash		NRPS_fragment
3866	antismash		NRPS_Unknown
3867	antismash		NRPS_Unknown
3868	antismash		NRPS_Unknown
3869	antismash		NRPS_Unknown
3870	antismash		NRPS_Unknown
3871	antismash		NRPS_Unknown
3872	antismash		NRPS_Unknown
3873	antismash		NRPS_Unknown
