# Supplementary material for: Global analysis of biosynthetic gene clusters reveals conserved and unique natural products in entomopathogenic nematode-symbiotic bacteria
Source: Nat Chem. 2022 Apr 25;14(6):701–12. doi: 10.1038/s41557-022-00923-2 (PMC9177418; doi:10.1038/s41557-022-00923-2)
Supplement: Source Data Fig. 1 — Pangenome analysis of 45 Xenorhabdus and Photorhabdus genomes by anvi’o. [file 41557_2022_923_MOESM7_ESM.zip › Source_Data_Fig1/BGC_tables_for_pangenomes/Xind_BGC_boundary.txt]

Xind_000000000001	NRPS_Tilivalline	20000	26420
Xind_000000000001	NRPS_GameXPeptide	47330	62930
Xind_000000000001	NRPS_Pyrrolizixenamide	64260	72620
Xind_000000000002	NRPS_Unknown	57810	71860
Xind_000000000002	NRPS_Unknown	82220	106205
Xind_000000000003	PKS-NRPS_Photoxenobactin_Previously_Unknown	20000	42930
Xind_000000000005	Others_Unknown	290160	294350
Xind_000000000005	NRPS_Unknown	311390	314750
Xind_000000000007	NRPS_Ambactin	36980	57270
Xind_000000000007	NRPS_Xindeyrin	59040	82330
Xind_000000000009	NRPS_Xenorhabdin	126730	135060
Xind_000000000010	NRPS_fragment	10	28500
Xind_000000000010	NRPS_Rhabdopeptide/Xenortide_peptide	33780	48020
Xind_000000000010	NRPS_PAX_peptide	152880	177060
Xind_000000000010	NRPS_Unknown	182180	185700
Xind_000000000011	NRPS_Unknown	100860	113108
Xind_000000000012	NRPS_Lipocitide_Previously_Unknown	50330	62170
Xind_000000000012	NRPS_fragment	152420	158630
Xind_000000000016	PKS-NRPS_Xenocoumacin	76510	117220
Xind_000000000017	NRPS_fragment	114270	116610
Xind_000000000018	Others_IOC_Previously_Unknown	83360	92650
Xind_000000000019	NRPS_Unknown	77670	96720
Xind_000000000020	PKS-NRPS_Fabclavine	5170	50100
Xind_000000000021	PKS-NRPS_Unknown	8390	38030
Xind_000000000024	RiPPs_Unknown_LAP	54520	63265
Xind_000000000028	NRPS_fragment	8410	11800
Xind_000000000041	NRPS_fragment	11	7990
Xind_000000000042	NRPS_fragment	8180	15400
Xind_000000000043	NRPS_fragment	1	12610
Xind_000000000045	NRPS_Unknown	1040	11170
Xind_000000000066	NRPS_fragment	1	2525
Xind_000000000068	NRPS_fragment	2	2056
