# Supplementary material for: Global analysis of biosynthetic gene clusters reveals conserved and unique natural products in entomopathogenic nematode-symbiotic bacteria
Source: Nat Chem. 2022 Apr 25;14(6):701–12. doi: 10.1038/s41557-022-00923-2 (PMC9177418; doi:10.1038/s41557-022-00923-2)
Supplement: Source Data Fig. 1 — Pangenome analysis of 45 Xenorhabdus and Photorhabdus genomes by anvi’o. [file 41557_2022_923_MOESM7_ESM.zip › Source_Data_Fig1/BGC_tables_for_pangenomes/Xinn_BGannotation_to_pangenome.txt]

gene_callers_id	source	accession	function	e_value
492	antismash		RiPPs_Unknown_bacteriocin
493	antismash		RiPPs_Unknown_bacteriocin
494	antismash		RiPPs_Unknown_bacteriocin
495	antismash		RiPPs_Unknown_bacteriocin
496	antismash		RiPPs_Unknown_bacteriocin
660	antismash		Others_Unknown
661	antismash		Others_Unknown
662	antismash		Others_Unknown
663	antismash		Others_Unknown
664	antismash		Others_Unknown
665	antismash		Others_Unknown
724	antismash		NRPS_fragment
790	antismash		Others_Unknown
791	antismash		Others_Unknown
792	antismash		Others_Unknown
793	antismash		Others_Unknown
794	antismash		Others_Unknown
795	antismash		Others_Unknown
796	antismash		Others_Unknown
797	antismash		Others_Unknown
798	antismash		Others_Unknown
799	antismash		Others_Unknown
800	antismash		Others_Unknown
982	antismash		NRPS_Unknown
998	antismash		NRPS_Rhabdopeptide/Xenortide-peptide
999	antismash		NRPS_Rhabdopeptide/Xenortide-peptide
1000	antismash		NRPS_Rhabdopeptide/Xenortide-peptide
1055	antismash		PKSI_Unknown
1056	antismash		PKSI_Unknown
1066	antismash		NRPS_fragment
1382	antismash		NRPS_Unknown
1383	antismash		NRPS_Unknown
1674	antismash		NRPS_Unknown
1710	antismash		NRPS_GameXPeptide
1971	antismash		NRPS_PAX
1972	antismash		NRPS_PAX
1973	antismash		NRPS_PAX
2029	antismash		Others_IOC_Previously_Unknown
2030	antismash		Others_IOC_Previously_Unknown
2031	antismash		Others_IOC_Previously_Unknown
2032	antismash		Others_IOC_Previously_Unknown
2033	antismash		Others_IOC_Previously_Unknown
2034	antismash		Others_IOC_Previously_Unknown
2035	antismash		Others_IOC_Previously_Unknown
2203	antismash		NRPS_Unknown
2204	antismash		NRPS_Unknown
2774	antismash		NRPS_Xenoamicin
2775	antismash		NRPS_Xenoamicin
2776	antismash		NRPS_Xenoamicin
2777	antismash		NRPS_Xenoamicin
2778	antismash		NRPS_Xenoamicin
3389	antismash		NRPS_Lipocitide_Previously_Unknown
3451	antismash		RiPPs_Unknown_lassopeptide
3452	antismash		RiPPs_Unknown_lassopeptide
3453	antismash		RiPPs_Unknown_lassopeptide
3454	antismash		RiPPs_Unknown_lassopeptide
3455	antismash		RiPPs_Unknown_lassopeptide
3456	antismash		RiPPs_Unknown_lassopeptide
3475	antismash		PKS-NRPS_Unknown
3476	antismash		PKS-NRPS_Unknown
3477	antismash		PKS-NRPS_Unknown
3478	antismash		PKS-NRPS_Unknown
3479	antismash		PKS-NRPS_Unknown
3480	antismash		PKS-NRPS_Unknown
3481	antismash		PKS-NRPS_Unknown
3482	antismash		PKS-NRPS_Unknown
3483	antismash		PKS-NRPS_Unknown
3484	antismash		PKS-NRPS_Unknown
3618	antismash		NRPS_Unknown
3619	antismash		NRPS_Unknown
3620	antismash		NRPS_Unknown
3621	antismash		NRPS_Unknown
3622	antismash		NRPS_Unknown
3623	antismash		NRPS_Unknown
3624	antismash		NRPS_Unknown
3625	antismash		NRPS_Unknown
3626	antismash		NRPS_Unknown
3764	antismash		PKS-NRPS_Photoxenobactin_Previously_Unknown
3765	antismash		PKS-NRPS_Photoxenobactin_Previously_Unknown
3766	antismash		PKS-NRPS_Photoxenobactin_Previously_Unknown
3767	antismash		PKS-NRPS_Photoxenobactin_Previously_Unknown
3768	antismash		PKS-NRPS_Photoxenobactin_Previously_Unknown
4160	antismash		PKS-NRPS_Fabclavine
4161	antismash		PKS-NRPS_Fabclavine
4162	antismash		PKS-NRPS_Fabclavine
4163	antismash		PKS-NRPS_Fabclavine
4164	antismash		PKS-NRPS_Fabclavine
4165	antismash		PKS-NRPS_Fabclavine
4166	antismash		PKS-NRPS_Fabclavine
4167	antismash		PKS-NRPS_Fabclavine
4168	antismash		PKS-NRPS_Fabclavine
4169	antismash		PKS-NRPS_Fabclavine
4170	antismash		PKS-NRPS_Fabclavine
4253	antismash		NRPS_Pyrrolizixenamide
4254	antismash		NRPS_Pyrrolizixenamide
4255	antismash		NRPS_Pyrrolizixenamide
4256	antismash		NRPS_Pyrrolizixenamide
4257	antismash		NRPS_Pyrrolizixenamide
4258	antismash		NRPS_Pyrrolizixenamide
