# Supplementary material for: Global analysis of biosynthetic gene clusters reveals conserved and unique natural products in entomopathogenic nematode-symbiotic bacteria
Source: Nat Chem. 2022 Apr 25;14(6):701–12. doi: 10.1038/s41557-022-00923-2 (PMC9177418; doi:10.1038/s41557-022-00923-2)
Supplement: Source Data Fig. 1 — Pangenome analysis of 45 Xenorhabdus and Photorhabdus genomes by anvi’o. [file 41557_2022_923_MOESM7_ESM.zip › Source_Data_Fig1/BGC_tables_for_pangenomes/Xinn_BGC_boundary.txt]

Xinn_000000000206	RiPPs_Unknown_bacteriocin	7020	8330
Xinn_000000000221	Others_Unknown	1	6050
Xinn_000000000226	NRPS_fragment	8960	13300
Xinn_000000000231	Others_Unknown	910	10190
Xinn_000000000244	NRPS_Unknown	180	13940
Xinn_000000000245	NRPS_Rhabdopeptide/Xenortide-peptide	6110	21660
Xinn_000000000248	PKSI_Unknown	10725	18400
Xinn_000000000249	NRPS_fragment	1780	12080
Xinn_000000000261	NRPS_Unknown	16980	21080
Xinn_000000000269	NRPS_Unknown	16500	19740
Xinn_000000000270	NRPS_GameXPeptide	18540	34270
Xinn_000000000277	NRPS_PAX	590	24670
Xinn_000000000278	Others_IOC_Previously_Unknown	32860	43600
Xinn_000000000282	NRPS_Unknown	9810	33130
Xinn_000000000290	NRPS_Xenoamicin	16940	63410
Xinn_000000000296	NRPS_Lipocitide_Previously_Unknown	42530	54350
Xinn_000000000296	RiPPs_Unknown_lassopeptide	121010	127160
Xinn_000000000297	PKS-NRPS_Unknown	19700	41495
Xinn_000000000298	NRPS_Unknown	78490	92150
Xinn_000000000299	PKS-NRPS_Photoxenobactin_Previously_Unknown	97540	120500
Xinn_000000000302	PKS-NRPS_Fabclavine	50000	94140
Xinn_000000000302	NRPS_Pyrrolizixenamide	188680	201250
