# Supplementary material for: Global analysis of biosynthetic gene clusters reveals conserved and unique natural products in entomopathogenic nematode-symbiotic bacteria
Source: Nat Chem. 2022 Apr 25;14(6):701–12. doi: 10.1038/s41557-022-00923-2 (PMC9177418; doi:10.1038/s41557-022-00923-2)
Supplement: Source Data Fig. 1 — Pangenome analysis of 45 Xenorhabdus and Photorhabdus genomes by anvi’o. [file 41557_2022_923_MOESM7_ESM.zip › Source_Data_Fig1/BGC_tables_for_pangenomes/Xish_BGannotation_to_pangenome.txt]

gene_callers_id	source	accession	function	e_value
92	antismash		NRPS_Xenoamicin
93	antismash		NRPS_Xenoamicin
94	antismash		NRPS_Xenoamicin
95	antismash		NRPS_Xenoamicin
96	antismash		NRPS_Xenoamicin
97	antismash		NRPS_Xenoamicin
146	antismash		NRPS_Unknown
147	antismash		NRPS_Unknown
148	antismash		NRPS_Unknown
149	antismash		NRPS_Unknown
150	antismash		NRPS_Unknown
151	antismash		NRPS_Unknown
152	antismash		NRPS_Unknown
153	antismash		NRPS_Unknown
154	antismash		NRPS_Unknown
155	antismash		NRPS_Unknown
156	antismash		NRPS_Unknown
184	antismash		NRPS_Lipocitide_Previously_Unknown
578	antismash		NRPS_Unknown
579	antismash		NRPS_Unknown
580	antismash		NRPS_Unknown
581	antismash		NRPS_Unknown
582	antismash		NRPS_Unknown
583	antismash		NRPS_Unknown
584	antismash		NRPS_Unknown
585	antismash		NRPS_Unknown
586	antismash		NRPS_Unknown
587	antismash		NRPS_Unknown
588	antismash		NRPS_Unknown
589	antismash		NRPS_Unknown
590	antismash		NRPS_Unknown
591	antismash		NRPS_Unknown
592	antismash		NRPS_Unknown
593	antismash		NRPS_Unknown
594	antismash		NRPS_Unknown
595	antismash		NRPS_Unknown
596	antismash		NRPS_Unknown
597	antismash		NRPS_Unknown
598	antismash		NRPS_Unknown
599	antismash		NRPS_Unknown
677	antismash		Others_IOC_Previously_Unknown
678	antismash		Others_IOC_Previously_Unknown
679	antismash		Others_IOC_Previously_Unknown
680	antismash		Others_IOC_Previously_Unknown
681	antismash		Others_IOC_Previously_Unknown
682	antismash		Others_IOC_Previously_Unknown
794	antismash		NRPS_Unknown
1537	antismash		Others_Unknown
1538	antismash		Others_Unknown
1539	antismash		Others_Unknown
1540	antismash		Others_Unknown
1541	antismash		Others_Unknown
1542	antismash		Others_Unknown
1543	antismash		Others_Unknown
1544	antismash		Others_Unknown
1545	antismash		Others_Unknown
1546	antismash		Others_Unknown
1891	antismash		NRPS_GameXPeptide
2106	antismash		Others_IOC_Previously_Unknown
2107	antismash		Others_IOC_Previously_Unknown
2108	antismash		Others_IOC_Previously_Unknown
2109	antismash		Others_IOC_Previously_Unknown
2110	antismash		Others_IOC_Previously_Unknown
2111	antismash		Others_IOC_Previously_Unknown
2112	antismash		Others_IOC_Previously_Unknown
2305	antismash		NRPS_Xenorhabdin
2306	antismash		NRPS_Xenorhabdin
2307	antismash		NRPS_Xenorhabdin
2308	antismash		NRPS_Xenorhabdin
2309	antismash		NRPS_Xenorhabdin
2310	antismash		NRPS_Xenorhabdin
2311	antismash		NRPS_Xenorhabdin
2433	antismash		RiPPs_Unknown_bacteriocin
2434	antismash		RiPPs_Unknown_bacteriocin
2435	antismash		RiPPs_Unknown_bacteriocin
2436	antismash		RiPPs_Unknown_bacteriocin
2437	antismash		RiPPs_Unknown_bacteriocin
2438	antismash		RiPPs_Unknown_bacteriocin
2439	antismash		RiPPs_Unknown_bacteriocin
2440	antismash		RiPPs_Unknown_bacteriocin
2519	antismash		NRPS_Tilivalline
2520	antismash		NRPS_Tilivalline
3337	antismash		PKS-NRPS_Photoxenobactin_Previously_Unknown
3338	antismash		PKS-NRPS_Photoxenobactin_Previously_Unknown
3339	antismash		PKS-NRPS_Photoxenobactin_Previously_Unknown
3340	antismash		PKS-NRPS_Photoxenobactin_Previously_Unknown
3341	antismash		PKS-NRPS_Photoxenobactin_Previously_Unknown
