# Supplementary material for: Global analysis of biosynthetic gene clusters reveals conserved and unique natural products in entomopathogenic nematode-symbiotic bacteria
Source: Nat Chem. 2022 Apr 25;14(6):701–12. doi: 10.1038/s41557-022-00923-2 (PMC9177418; doi:10.1038/s41557-022-00923-2)
Supplement: Source Data Fig. 1 — Pangenome analysis of 45 Xenorhabdus and Photorhabdus genomes by anvi’o. [file 41557_2022_923_MOESM7_ESM.zip › Source_Data_Fig1/BGC_tables_for_pangenomes/Xish_BGC_boundary.txt]

Xish_000000000001	NRPS_Xenoamicin	67880	110380
Xish_000000000001	NRPS_Unknown	163150	181480
Xish_000000000001	NRPS_Lipocitide_Previously_Unknown	210670	222280
Xish_000000000001	NRPS_Unknown	612360	632830
Xish_000000000001	Others_IOC_Previously_Unknown	723130	732110
Xish_000000000001	NRPS_Unknown	858510	862360
Xish_000000000001	Others_Unknown	1668380	1679680
Xish_000000000001	NRPS_GameXPeptide	2082230	2097890
Xish_000000000001	Others_IOC_Previously_Unknown	2311800	2318560
Xish_000000000001	NRPS_Xenorhabdin	2517130	2527010
Xish_000000000001	RiPPs_Unknown_bacteriocin	2655080	2662990
Xish_000000000001	NRPS_Tilivalline	2739000	2745210
Xish_000000000002	PKS-NRPS_Photoxenobactin_Previously_Unknown	357080	379810
