# Supplementary material for: Global analysis of biosynthetic gene clusters reveals conserved and unique natural products in entomopathogenic nematode-symbiotic bacteria
Source: Nat Chem. 2022 Apr 25;14(6):701–12. doi: 10.1038/s41557-022-00923-2 (PMC9177418; doi:10.1038/s41557-022-00923-2)
Supplement: Source Data Fig. 1 — Pangenome analysis of 45 Xenorhabdus and Photorhabdus genomes by anvi’o. [file 41557_2022_923_MOESM7_ESM.zip › Source_Data_Fig1/BGC_tables_for_pangenomes/Xjap_BGannotation_to_pangenome.txt]

gene_callers_id	source	accession	function	e_value
699	antismash		NRPS_GameXPeptide
835	antismash		Others_Arylpolyene
836	antismash		Others_Arylpolyene
837	antismash		Others_Arylpolyene
838	antismash		Others_Arylpolyene
938	antismash		NRPS_Unknown
939	antismash		NRPS_Unknown
1066	antismash		NRPS_PAX
1067	antismash		NRPS_PAX
1220	antismash		NRPS_Unknown
1221	antismash		NRPS_Unknown
1222	antismash		NRPS_Unknown
1223	antismash		NRPS_Unknown
1224	antismash		NRPS_Unknown
1225	antismash		NRPS_Unknown
1226	antismash		NRPS_Unknown
1227	antismash		NRPS_Unknown
1228	antismash		NRPS_Unknown
1297	antismash		NRPS_Lipocitide_Previously_Unknown
1617	antismash		NRPS_Unknown
1618	antismash		NRPS_Unknown
1619	antismash		NRPS_Unknown
1620	antismash		NRPS_Unknown
1716	antismash		PKS-NRPS_Photoxenobactin_Previously_Unknown
1717	antismash		PKS-NRPS_Photoxenobactin_Previously_Unknown
1718	antismash		PKS-NRPS_Photoxenobactin_Previously_Unknown
1719	antismash		PKS-NRPS_Photoxenobactin_Previously_Unknown
1793	antismash		Others_Unknown
1794	antismash		Others_Unknown
1795	antismash		Others_Unknown
1796	antismash		Others_Unknown
1797	antismash		Others_Unknown
1798	antismash		Others_Unknown
1799	antismash		Others_Unknown
1800	antismash		Others_Unknown
1865	antismash		Others_IOC_Previously_Unknown
1866	antismash		Others_IOC_Previously_Unknown
1867	antismash		Others_IOC_Previously_Unknown
1868	antismash		Others_IOC_Previously_Unknown
1869	antismash		Others_IOC_Previously_Unknown
1870	antismash		Others_IOC_Previously_Unknown
2608	antismash		Others_Unknown
2609	antismash		Others_Unknown
2756	antismash		Others_Iodinin
2757	antismash		Others_Iodinin
2758	antismash		Others_Iodinin
2759	antismash		Others_Iodinin
2760	antismash		Others_Iodinin
2761	antismash		Others_Iodinin
