# Supplementary material for: Global analysis of biosynthetic gene clusters reveals conserved and unique natural products in entomopathogenic nematode-symbiotic bacteria
Source: Nat Chem. 2022 Apr 25;14(6):701–12. doi: 10.1038/s41557-022-00923-2 (PMC9177418; doi:10.1038/s41557-022-00923-2)
Supplement: Source Data Fig. 1 — Pangenome analysis of 45 Xenorhabdus and Photorhabdus genomes by anvi’o. [file 41557_2022_923_MOESM7_ESM.zip › Source_Data_Fig1/BGC_tables_for_pangenomes/Xjap_BGC_boundary.txt]

Xjap_000000000005	NRPS_GameXPeptide	93870	109560
Xjap_000000000007	Others_Arylpolyene	170	3830
Xjap_000000000007	NRPS_Unknown	108600	112000
Xjap_000000000009	NRPS_PAX	27100	51350
Xjap_000000000011	NRPS_Unknown	39320	51870
Xjap_000000000012	NRPS_Lipocitide_Previously_Unknown	49900	61670
Xjap_000000000016	NRPS_Unknown	37030	47650
Xjap_000000000018	PKS-NRPS_Photoxenobactin_Previously_Unknown	20320	43465
Xjap_000000000020	Others_Unknown	6350	12730
Xjap_000000000021	Others_IOC_Previously_Unknown	12500	21810
Xjap_000000000039	Others_Unknown	19285	20360
Xjap_000000000044	Others_Iodinin	11960	16880
