# Supplementary material for: Global analysis of biosynthetic gene clusters reveals conserved and unique natural products in entomopathogenic nematode-symbiotic bacteria
Source: Nat Chem. 2022 Apr 25;14(6):701–12. doi: 10.1038/s41557-022-00923-2 (PMC9177418; doi:10.1038/s41557-022-00923-2)
Supplement: Source Data Fig. 1 — Pangenome analysis of 45 Xenorhabdus and Photorhabdus genomes by anvi’o. [file 41557_2022_923_MOESM7_ESM.zip › Source_Data_Fig1/BGC_tables_for_pangenomes/Xkoz_BGannotation_to_pangenome.txt]

gene_callers_id	source	accession	function	e_value
0	antismash		NRPS_Unknown
1	antismash		NRPS_Unknown
2	antismash		NRPS_Unknown
38	antismash		NRPS_Unknown
39	antismash		NRPS_Unknown
645	antismash		NRPS_GameXPeptide
662	antismash		NRPS_Unknown
663	antismash		NRPS_Unknown
664	antismash		NRPS_Unknown
665	antismash		NRPS_Unknown
757	antismash		PKS-NRPS_Xenocoumacin
758	antismash		PKS-NRPS_Xenocoumacin
759	antismash		PKS-NRPS_Xenocoumacin
760	antismash		PKS-NRPS_Xenocoumacin
761	antismash		PKS-NRPS_Xenocoumacin
762	antismash		PKS-NRPS_Xenocoumacin
763	antismash		PKS-NRPS_Xenocoumacin
764	antismash		PKS-NRPS_Xenocoumacin
765	antismash		PKS-NRPS_Xenocoumacin
766	antismash		PKS-NRPS_Xenocoumacin
767	antismash		PKS-NRPS_Xenocoumacin
768	antismash		PKS-NRPS_Xenocoumacin
769	antismash		PKS-NRPS_Xenocoumacin
770	antismash		PKS-NRPS_Xenocoumacin
771	antismash		PKS-NRPS_Xenocoumacin
896	antismash		Others_IOC_Previously_Unknown
897	antismash		Others_IOC_Previously_Unknown
898	antismash		Others_IOC_Previously_Unknown
899	antismash		Others_IOC_Previously_Unknown
900	antismash		Others_IOC_Previously_Unknown
901	antismash		Others_IOC_Previously_Unknown
902	antismash		Others_IOC_Previously_Unknown
1116	antismash		Others_Unknown
1117	antismash		Others_Unknown
1301	antismash		NRPS_Tilivalline
1302	antismash		NRPS_Tilivalline
1516	antismash		NRPS_Lipocitide_Previously_Unknown
2592	antismash		Others_Arylpolyene
2593	antismash		Others_Arylpolyene
2594	antismash		Others_Arylpolyene
2595	antismash		Others_Arylpolyene
2596	antismash		Others_Arylpolyene
2597	antismash		Others_Arylpolyene
2598	antismash		Others_Arylpolyene
2599	antismash		Others_Arylpolyene
2600	antismash		Others_Arylpolyene
2694	antismash		NRPS_Xenorhabdin
2695	antismash		NRPS_Xenorhabdin
2696	antismash		NRPS_Xenorhabdin
2697	antismash		NRPS_Xenorhabdin
2698	antismash		NRPS_Xenorhabdin
2699	antismash		NRPS_Xenorhabdin
2700	antismash		NRPS_Xenorhabdin
2701	antismash		NRPS_Xenorhabdin
2797	antismash		NRPS_Unknown
2798	antismash		NRPS_Unknown
2799	antismash		NRPS_Unknown
2800	antismash		NRPS_Unknown
2801	antismash		NRPS_Unknown
2802	antismash		NRPS_Unknown
2803	antismash		NRPS_Unknown
2804	antismash		NRPS_Unknown
2805	antismash		NRPS_Unknown
2806	antismash		NRPS_Unknown
2975	antismash		NRPS_Unknown
2976	antismash		NRPS_Unknown
2977	antismash		NRPS_Unknown
2978	antismash		NRPS_Unknown
2979	antismash		NRPS_Unknown
2980	antismash		NRPS_Unknown
2981	antismash		NRPS_Unknown
2982	antismash		NRPS_Unknown
2983	antismash		NRPS_Unknown
2984	antismash		NRPS_Unknown
2985	antismash		NRPS_Unknown
2986	antismash		NRPS_Unknown
2987	antismash		NRPS_Unknown
2988	antismash		NRPS_Unknown
2989	antismash		NRPS_Unknown
3091	antismash		NRPS_fragment
3092	antismash		NRPS_fragment
3135	antismash		Others_Arylpolyene
3136	antismash		Others_Arylpolyene
3137	antismash		Others_Arylpolyene
3138	antismash		Others_Arylpolyene
3139	antismash		Others_Arylpolyene
3140	antismash		Others_Arylpolyene
3141	antismash		Others_Arylpolyene
3142	antismash		Others_Arylpolyene
3143	antismash		Others_Arylpolyene
3144	antismash		Others_Arylpolyene
3145	antismash		Others_Arylpolyene
3146	antismash		Others_Arylpolyene
3147	antismash		Others_Arylpolyene
3148	antismash		Others_Arylpolyene
3149	antismash		Others_Arylpolyene
3150	antismash		Others_Arylpolyene
3151	antismash		Others_Arylpolyene
3152	antismash		Others_Arylpolyene
3153	antismash		Others_Arylpolyene
