# Supplementary material for: Global analysis of biosynthetic gene clusters reveals conserved and unique natural products in entomopathogenic nematode-symbiotic bacteria
Source: Nat Chem. 2022 Apr 25;14(6):701–12. doi: 10.1038/s41557-022-00923-2 (PMC9177418; doi:10.1038/s41557-022-00923-2)
Supplement: Source Data Fig. 1 — Pangenome analysis of 45 Xenorhabdus and Photorhabdus genomes by anvi’o. [file 41557_2022_923_MOESM7_ESM.zip › Source_Data_Fig1/BGC_tables_for_pangenomes/Xkoz_BGC_boundary.txt]

Xkoz_000000000001	NRPS_Unknown	1	14810
Xkoz_000000000001	NRPS_Unknown	48400	57030
Xkoz_000000000004	NRPS_Unknown	34300	42095
Xkoz_000000000004	NRPS_GameXPeptide	450	16100
Xkoz_000000000004	PKS-NRPS_Xenocoumacin	148940	189615
Xkoz_000000000005	Others_IOC_Previously_Unknown	125190	136190
Xkoz_000000000006	NRPS_fragment	1480	7535
Xkoz_000000000007	Others_Unknown	17930	19490
Xkoz_000000000008	NRPS_Tilivalline	45710	51920
Xkoz_000000000009	NRPS_Lipocitide_Previously_Unknown	111590	123220
Xkoz_000000000020	Others_Arylpolyene	1	9640
Xkoz_000000000021	NRPS_Xenorhabdin	16660	26540
Xkoz_000000000022	NRPS_Unknown	44450	59610
Xkoz_000000000025	NRPS_Unknown	17440	42290
Xkoz_000000000027	NRPS_fragment	36690	48500
Xkoz_000000000029	Others_Arylpolyene	590	16120
Xkoz_000000000034	NRPS_fragment	21110	23670
