# Supplementary material for: Global analysis of biosynthetic gene clusters reveals conserved and unique natural products in entomopathogenic nematode-symbiotic bacteria
Source: Nat Chem. 2022 Apr 25;14(6):701–12. doi: 10.1038/s41557-022-00923-2 (PMC9177418; doi:10.1038/s41557-022-00923-2)
Supplement: Source Data Fig. 1 — Pangenome analysis of 45 Xenorhabdus and Photorhabdus genomes by anvi’o. [file 41557_2022_923_MOESM7_ESM.zip › Source_Data_Fig1/BGC_tables_for_pangenomes/Xmau_BGannotation_to_pangenome.txt]

gene_callers_id	source	accession	function	e_value
154	antismash		NRPS_Unknown
475	antismash		NRPS_Lipocitide_Previously_Unknown
478	antismash		NRPS_Unknown
495	antismash		NRPS_PAX
538	antismash		NRPS_Unknown
539	antismash		NRPS_Unknown
576	antismash		PKS-NRPS_Pre-rhabdobranin_Previsouly_Unknown
577	antismash		PKS-NRPS_Pre-rhabdobranin_Previsouly_Unknown
578	antismash		PKS-NRPS_Pre-rhabdobranin_Previsouly_Unknown
579	antismash		PKS-NRPS_Pre-rhabdobranin_Previsouly_Unknown
580	antismash		PKS-NRPS_Pre-rhabdobranin_Previsouly_Unknown
581	antismash		PKS-NRPS_Pre-rhabdobranin_Previsouly_Unknown
582	antismash		PKS-NRPS_Pre-rhabdobranin_Previsouly_Unknown
583	antismash		PKS-NRPS_Pre-rhabdobranin_Previsouly_Unknown
584	antismash		PKS-NRPS_Pre-rhabdobranin_Previsouly_Unknown
585	antismash		PKS-NRPS_Pre-rhabdobranin_Previsouly_Unknown
586	antismash		PKS-NRPS_Pre-rhabdobranin_Previsouly_Unknown
587	antismash		PKS-NRPS_Pre-rhabdobranin_Previsouly_Unknown
588	antismash		PKS-NRPS_Pre-rhabdobranin_Previsouly_Unknown
589	antismash		PKS-NRPS_Pre-rhabdobranin_Previsouly_Unknown
590	antismash		PKS-NRPS_Pre-rhabdobranin_Previsouly_Unknown
820	antismash		Others_IOC_Previously_Unknown
821	antismash		Others_IOC_Previously_Unknown
822	antismash		Others_IOC_Previously_Unknown
823	antismash		Others_IOC_Previously_Unknown
824	antismash		Others_IOC_Previously_Unknown
825	antismash		Others_IOC_Previously_Unknown
946	antismash		NRPS_Rhabdopeptide/Xenortide-peptide
947	antismash		NRPS_Rhabdopeptide/Xenortide-peptide
948	antismash		NRPS_Rhabdopeptide/Xenortide-peptide
949	antismash		NRPS_Rhabdopeptide/Xenortide-peptide
1785	antismash		NRPS_Unknown
1786	antismash		NRPS_Unknown
1787	antismash		NRPS_Unknown
1788	antismash		NRPS_Unknown
1789	antismash		NRPS_Unknown
1790	antismash		NRPS_Unknown
1791	antismash		NRPS_Unknown
1792	antismash		NRPS_Unknown
1793	antismash		NRPS_Unknown
1794	antismash		NRPS_Unknown
1795	antismash		NRPS_Unknown
1796	antismash		NRPS_Unknown
2021	antismash		NRPS_Xenorhabdin
2022	antismash		NRPS_Xenorhabdin
2023	antismash		NRPS_Xenorhabdin
2024	antismash		NRPS_Xenorhabdin
2025	antismash		NRPS_Xenorhabdin
2026	antismash		NRPS_Xenorhabdin
2027	antismash		NRPS_Xenorhabdin
2028	antismash		NRPS_Xenorhabdin
2319	antismash		Others_Arylpolyene
2320	antismash		Others_Arylpolyene
2321	antismash		Others_Arylpolyene
2322	antismash		Others_Arylpolyene
2323	antismash		Others_Arylpolyene
2324	antismash		Others_Arylpolyene
2325	antismash		Others_Arylpolyene
2326	antismash		Others_Arylpolyene
2327	antismash		Others_Arylpolyene
2328	antismash		Others_Arylpolyene
2329	antismash		Others_Arylpolyene
2330	antismash		Others_Arylpolyene
2331	antismash		Others_Arylpolyene
2332	antismash		Others_Arylpolyene
2333	antismash		Others_Arylpolyene
2334	antismash		Others_Arylpolyene
2335	antismash		Others_Arylpolyene
2336	antismash		Others_Arylpolyene
2614	antismash		NRPS_GameXPeptide
2840	antismash		PKS-NRPS_Xenocoumacin
2841	antismash		PKS-NRPS_Xenocoumacin
2842	antismash		PKS-NRPS_Xenocoumacin
2843	antismash		PKS-NRPS_Xenocoumacin
2844	antismash		PKS-NRPS_Xenocoumacin
2845	antismash		PKS-NRPS_Xenocoumacin
2846	antismash		PKS-NRPS_Xenocoumacin
2847	antismash		PKS-NRPS_Xenocoumacin
2848	antismash		PKS-NRPS_Xenocoumacin
2849	antismash		PKS-NRPS_Xenocoumacin
2850	antismash		PKS-NRPS_Xenocoumacin
2851	antismash		PKS-NRPS_Xenocoumacin
2858	antismash		NRPS_Taxlllaid
2859	antismash		NRPS_Taxlllaid
2930	antismash		NRPS_Unknown
3087	antismash		Others_Unknown
3264	antismash		NRPS_Pyrrolizixenamide
3265	antismash		NRPS_Pyrrolizixenamide
3485	antismash		Others_Putrebactin/Avaroferrin
3486	antismash		Others_Putrebactin/Avaroferrin
3487	antismash		Others_Putrebactin/Avaroferrin
3488	antismash		Others_Putrebactin/Avaroferrin
3489	antismash		Others_Putrebactin/Avaroferrin
3490	antismash		Others_Putrebactin/Avaroferrin
3491	antismash		Others_Putrebactin/Avaroferrin
3492	antismash		Others_Putrebactin/Avaroferrin
3493	antismash		Others_Putrebactin/Avaroferrin
3789	antismash		NRPS_Xenoamicin
3790	antismash		NRPS_Xenoamicin
3791	antismash		NRPS_Xenoamicin
3792	antismash		NRPS_Xenoamicin
3857	antismash		NRPS_Unknown
3858	antismash		NRPS_Unknown
4126	antismash		NRPS_Unknown
