# Supplementary material for: Global analysis of biosynthetic gene clusters reveals conserved and unique natural products in entomopathogenic nematode-symbiotic bacteria
Source: Nat Chem. 2022 Apr 25;14(6):701–12. doi: 10.1038/s41557-022-00923-2 (PMC9177418; doi:10.1038/s41557-022-00923-2)
Supplement: Source Data Fig. 1 — Pangenome analysis of 45 Xenorhabdus and Photorhabdus genomes by anvi’o. [file 41557_2022_923_MOESM7_ESM.zip › Source_Data_Fig1/BGC_tables_for_pangenomes/Xmau_BGC_boundary.txt]

Xmau_000000000001	NRPS_Unknown	167870	180850
Xmau_000000000001	NRPS_Lipocitide_Previously_Unknown	537470	551600
Xmau_000000000001	NRPS_Unknown	554520	566180
Xmau_000000000001	NRPS_PAX	591640	594890
Xmau_000000000001	NRPS_Unknown	660650	664450
Xmau_000000000001	PKS-NRPS_Pre-rhabdobranin_Previsouly_Unknown	707500	750700
Xmau_000000000001	Others_IOC_Previously_Unknown	996000	1005500
Xmau_000000000002	NRPS_Rhabdopeptide/Xenortide-peptide	101210	114560
Xmau_000000000005	NRPS_Unknown	226510	249280
Xmau_000000000007	NRPS_Xenorhabdin	11455	21435
Xmau_000000000008	Others_Arylpolyene	114000	129325
Xmau_000000000010	NRPS_GameXPeptide	8050	23720
Xmau_000000000011	PKS-NRPS_Xenocoumacin	85315	123955
Xmau_000000000011	NRPS_Taxlllaid	132760	155920
Xmau_000000000012	NRPS_Unknown	70770	81290
Xmau_000000000013	Others_Unknown	83320	84380
Xmau_000000000015	NRPS_Pyrrolizixenamide	50920	59560
Xmau_000000000018	Others_Putrebactin/Avaroferrin	7590	21000
Xmau_000000000022	NRPS_Xenoamicin	2440	49220
Xmau_000000000023	NRPS_Unknown	45540	48925
Xmau_000000000029	NRPS_Unknown	10810	13810
