# Supplementary material for: Global analysis of biosynthetic gene clusters reveals conserved and unique natural products in entomopathogenic nematode-symbiotic bacteria
Source: Nat Chem. 2022 Apr 25;14(6):701–12. doi: 10.1038/s41557-022-00923-2 (PMC9177418; doi:10.1038/s41557-022-00923-2)
Supplement: Source Data Fig. 1 — Pangenome analysis of 45 Xenorhabdus and Photorhabdus genomes by anvi’o. [file 41557_2022_923_MOESM7_ESM.zip › Source_Data_Fig1/BGC_tables_for_pangenomes/Xmir_BGannotation_to_pangenome.txt]

gene_callers_id	source	accession	function	e_value
9	antismash		NRPS_Unknown
10	antismash		NRPS_Unknown
11	antismash		NRPS_Unknown
12	antismash		NRPS_Unknown
13	antismash		NRPS_Unknown
14	antismash		NRPS_Unknown
15	antismash		NRPS_Unknown
16	antismash		NRPS_Unknown
17	antismash		NRPS_Unknown
18	antismash		NRPS_Unknown
19	antismash		NRPS_Unknown
20	antismash		NRPS_Unknown
741	antismash		NRPS_Unknown
742	antismash		NRPS_Unknown
743	antismash		NRPS_Unknown
927	antismash		PKS-NRPS_Photoxenobactin_Previously_Unknown
928	antismash		PKS-NRPS_Photoxenobactin_Previously_Unknown
929	antismash		PKS-NRPS_Photoxenobactin_Previously_Unknown
930	antismash		PKS-NRPS_Photoxenobactin_Previously_Unknown
931	antismash		PKS-NRPS_Photoxenobactin_Previously_Unknown
963	antismash		NRPS_Unknown
1103	antismash		Other_Unknown
1104	antismash		Other_Unknown
1105	antismash		Other_Unknown
1106	antismash		Other_Unknown
1107	antismash		Other_Unknown
1108	antismash		Other_Unknown
1109	antismash		Other_Unknown
1359	antismash		NRPS_Ambactin
1577	antismash		NRPS_GameXPeptide
1906	antismash		NRPS_Unknown
1907	antismash		NRPS_Unknown
1926	antismash		Other_Unknown
1927	antismash		Other_Unknown
1928	antismash		Other_Unknown
1929	antismash		Other_Unknown
1930	antismash		Other_Unknown
1931	antismash		Other_Unknown
1932	antismash		Other_Unknown
1933	antismash		Other_Unknown
2282	antismash		NRPS_Lipocitide_Previously_Unknown
2285	antismash		PKS-NRPS_Xenocoumacin
2286	antismash		PKS-NRPS_Xenocoumacin
2287	antismash		PKS-NRPS_Xenocoumacin
2288	antismash		PKS-NRPS_Xenocoumacin
2289	antismash		PKS-NRPS_Xenocoumacin
2290	antismash		PKS-NRPS_Xenocoumacin
2291	antismash		PKS-NRPS_Xenocoumacin
2292	antismash		PKS-NRPS_Xenocoumacin
2293	antismash		PKS-NRPS_Xenocoumacin
2294	antismash		PKS-NRPS_Xenocoumacin
2295	antismash		PKS-NRPS_Xenocoumacin
2296	antismash		PKS-NRPS_Xenocoumacin
2297	antismash		PKS-NRPS_Xenocoumacin
2298	antismash		PKS-NRPS_Xenocoumacin
2299	antismash		PKS-NRPS_Xenocoumacin
2489	antismash		NRPS_Unknown
2490	antismash		NRPS_Unknown
2526	antismash		Others_Aerobactin
2527	antismash		Others_Aerobactin
2528	antismash		Others_Aerobactin
2529	antismash		Others_Aerobactin
2530	antismash		Others_Aerobactin
2930	antismash		NRPS_fragment
2989	antismash		NRPS_Rhabdopeptide/Xenortide-peptide
2990	antismash		NRPS_Rhabdopeptide/Xenortide-peptide
2999	antismash		NRPS_Xenorhabdin
3000	antismash		NRPS_Xenorhabdin
3001	antismash		NRPS_Xenorhabdin
3002	antismash		NRPS_Xenorhabdin
3003	antismash		NRPS_Xenorhabdin
3004	antismash		NRPS_Xenorhabdin
3005	antismash		NRPS_Xenorhabdin
3006	antismash		NRPS_Xenorhabdin
3066	antismash		NRPS_Xenoamicin
3067	antismash		NRPS_Xenoamicin
3068	antismash		NRPS_Xenoamicin
3069	antismash		NRPS_Xenoamicin
3275	antismash		NRPS_fragment
3488	antismash		NRPS_Unknown
3489	antismash		NRPS_Unknown
3490	antismash		NRPS_Unknown
3667	antismash		NRPS_fragment
3686	antismash		NRPS_Unknown
3687	antismash		NRPS_Unknown
3688	antismash		NRPS_Unknown
3689	antismash		NRPS_Unknown
3690	antismash		NRPS_Unknown
4007	antismash		Others_IOC_Previously_Unknown
4008	antismash		Others_IOC_Previously_Unknown
4009	antismash		Others_IOC_Previously_Unknown
4010	antismash		Others_IOC_Previously_Unknown
4011	antismash		Others_IOC_Previously_Unknown
4012	antismash		Others_IOC_Previously_Unknown
4145	antismash		NRPS_Unknown
4146	antismash		NRPS_Unknown
4147	antismash		NRPS_Unknown
4148	antismash		NRPS_Unknown
4149	antismash		NRPS_Unknown
4173	antismash		Others_Unknown
4174	antismash		Others_Unknown
4175	antismash		Others_Unknown
4176	antismash		Others_Unknown
4245	antismash		NRPS_fragment
4254	antismash		NRPS_fragment
