# Supplementary material for: Global analysis of biosynthetic gene clusters reveals conserved and unique natural products in entomopathogenic nematode-symbiotic bacteria
Source: Nat Chem. 2022 Apr 25;14(6):701–12. doi: 10.1038/s41557-022-00923-2 (PMC9177418; doi:10.1038/s41557-022-00923-2)
Supplement: Source Data Fig. 1 — Pangenome analysis of 45 Xenorhabdus and Photorhabdus genomes by anvi’o. [file 41557_2022_923_MOESM7_ESM.zip › Source_Data_Fig1/BGC_tables_for_pangenomes/Xmir_BGC_boundary.txt]

Xmir_000000000001	NRPS_Unknown	8610	32920
Xmir_000000000003	NRPS_Unknown	51710	75940
Xmir_000000000003	PKS-NRPS_Photoxenobactin_Previously_Unknown	289160	312000
Xmir_000000000003	NRPS_Unknown	353320	356120
Xmir_000000000004	Other_Unknown	145940	155730
Xmir_000000000005	NRPS_Ambactin	152000	172000
Xmir_000000000006	NRPS_GameXPeptide	164400	180040
Xmir_000000000008	NRPS_Unknown	132130	135550
Xmir_000000000008	Other_Unknown	164020	170525
Xmir_000000000011	NRPS_Lipocitide_Previously_Unknown	28510	40230
Xmir_000000000011	PKS-NRPS_Xenocoumacin	43520	84320
Xmir_000000000012	NRPS_Unknown	146170	151040
Xmir_000000000013	Others_Aerobactin	36400	44430
Xmir_000000000013	NRPS_fragment	141060	149260
Xmir_000000000016	NRPS_fragment	101120	109330
Xmir_000000000017	NRPS_Xenorhabdin	57510	67470	
Xmir_000000000017	NRPS_Rhabdopeptide/Xenortide-peptide	36860	46990
Xmir_000000000018	NRPS_Xenoamicin	10080	56560	
Xmir_000000000020	NRPS_fragment	89290	94265	
Xmir_000000000023	NRPS_Unknown	14570	29795		
Xmir_000000000027	NRPS_fragment	4930	23510	
Xmir_000000000028	NRPS_Unknown	13830	25830
Xmir_000000000036	NRPS_fragment	15500	20470
Xmir_000000000039	Others_IOC_Previously_Unknown	10180	14850
Xmir_000000000049	NRPS_Unknown	960	5480
Xmir_000000000053	Others_Unknown	80	4110
Xmir_000000000065	NRPS_fragment	1	2390
Xmir_000000000069	NRPS_fragment	1	2123
