# Supplementary material for: Global analysis of biosynthetic gene clusters reveals conserved and unique natural products in entomopathogenic nematode-symbiotic bacteria
Source: Nat Chem. 2022 Apr 25;14(6):701–12. doi: 10.1038/s41557-022-00923-2 (PMC9177418; doi:10.1038/s41557-022-00923-2)
Supplement: Source Data Fig. 1 — Pangenome analysis of 45 Xenorhabdus and Photorhabdus genomes by anvi’o. [file 41557_2022_923_MOESM7_ESM.zip › Source_Data_Fig1/BGC_tables_for_pangenomes/Xnem_BGannotation_to_pangenome.txt]

gene_callers_id	source	accession	function	e_value
541	antismash		NRPS_Unknown
866	antismash		Others_IOC_Previously_Unknown
867	antismash		Others_IOC_Previously_Unknown
868	antismash		Others_IOC_Previously_Unknown
869	antismash		Others_IOC_Previously_Unknown
870	antismash		Others_IOC_Previously_Unknown
871	antismash		Others_IOC_Previously_Unknown
872	antismash		Others_IOC_Previously_Unknown
1093	antismash		Others_Putrebactin/Avaroferrin
1094	antismash		Others_Putrebactin/Avaroferrin
1095	antismash		Others_Putrebactin/Avaroferrin
1096	antismash		Others_Putrebactin/Avaroferrin
1097	antismash		Others_Putrebactin/Avaroferrin
1098	antismash		Others_Putrebactin/Avaroferrin
1099	antismash		Others_Putrebactin/Avaroferrin
1100	antismash		Others_Putrebactin/Avaroferrin
1101	antismash		Others_Putrebactin/Avaroferrin
1102	antismash		Others_Putrebactin/Avaroferrin
1255	antismash		NRPS_Unknown
1256	antismash		NRPS_Unknown
1257	antismash		NRPS_Unknown
1258	antismash		NRPS_Unknown
1326	antismash		NRPS_Unknown
1327	antismash		NRPS_Unknown
1328	antismash		NRPS_Unknown
1329	antismash		NRPS_Unknown
1330	antismash		NRPS_Unknown
1331	antismash		NRPS_Unknown
1332	antismash		NRPS_Unknown
1444	antismash		PKS-NRPS_Xenocoumacin
1445	antismash		PKS-NRPS_Xenocoumacin
1446	antismash		PKS-NRPS_Xenocoumacin
1447	antismash		PKS-NRPS_Xenocoumacin
1448	antismash		PKS-NRPS_Xenocoumacin
1449	antismash		PKS-NRPS_Xenocoumacin
1450	antismash		PKS-NRPS_Xenocoumacin
1451	antismash		PKS-NRPS_Xenocoumacin
1452	antismash		PKS-NRPS_Xenocoumacin
1453	antismash		PKS-NRPS_Xenocoumacin
1454	antismash		PKS-NRPS_Xenocoumacin
1455	antismash		PKS-NRPS_Xenocoumacin
1456	antismash		PKS-NRPS_Xenocoumacin
1457	antismash		PKS-NRPS_Xenocoumacin
1498	antismash		PKS-NRPS_Pristinamycin
1499	antismash		PKS-NRPS_Pristinamycin
1500	antismash		PKS-NRPS_Pristinamycin
1501	antismash		PKS-NRPS_Pristinamycin
1502	antismash		PKS-NRPS_Pristinamycin
1503	antismash		PKS-NRPS_Pristinamycin
1504	antismash		PKS-NRPS_Pristinamycin
1505	antismash		PKS-NRPS_Pristinamycin
1506	antismash		PKS-NRPS_Pristinamycin
1507	antismash		PKS-NRPS_Pristinamycin
1508	antismash		PKS-NRPS_Pristinamycin
1509	antismash		PKS-NRPS_Pristinamycin
1510	antismash		PKS-NRPS_Pristinamycin
1511	antismash		PKS-NRPS_Pristinamycin
1716	antismash		NRPS_Xenotetrapeptide
1727	antismash		NRPS_Xenoamicin
1728	antismash		NRPS_Xenoamicin
1729	antismash		NRPS_Xenoamicin
1730	antismash		NRPS_Xenoamicin
1825	antismash		PKS-NRPS_Unknown
1826	antismash		PKS-NRPS_Unknown
1827	antismash		PKS-NRPS_Unknown
1828	antismash		PKS-NRPS_Unknown
1829	antismash		PKS-NRPS_Unknown
1830	antismash		PKS-NRPS_Unknown
1831	antismash		PKS-NRPS_Unknown
1832	antismash		PKS-NRPS_Unknown
1833	antismash		PKS-NRPS_Unknown
1834	antismash		PKS-NRPS_Unknown
1888	antismash		NRPS_Rhabdopeptide/Xenortide-peptide
1889	antismash		NRPS_Rhabdopeptide/Xenortide-peptide
1890	antismash		NRPS_Rhabdopeptide/Xenortide-peptide
1944	antismash		NRPS_Nematophin
1945	antismash		NRPS_Nematophin
2080	antismash		NRPS_Odilorhabdin
2081	antismash		NRPS_Odilorhabdin
2082	antismash		NRPS_Odilorhabdin
2083	antismash		NRPS_Odilorhabdin
2084	antismash		NRPS_Odilorhabdin
2085	antismash		NRPS_Odilorhabdin
2086	antismash		NRPS_Odilorhabdin
2284	antismash		NRPS_Xenematide
2749	antismash		RiPPs_Unknown_bacteriocin
2750	antismash		RiPPs_Unknown_bacteriocin
2751	antismash		RiPPs_Unknown_bacteriocin
2752	antismash		RiPPs_Unknown_bacteriocin
2753	antismash		RiPPs_Unknown_bacteriocin
2754	antismash		RiPPs_Unknown_bacteriocin
3698	antismash		Others_Unknown
3699	antismash		Others_Unknown
3700	antismash		Others_Unknown
3701	antismash		Others_Unknown
3702	antismash		Others_Unknown
3703	antismash		Others_Unknown
3704	antismash		Others_Unknown
