# Supplementary material for: Global analysis of biosynthetic gene clusters reveals conserved and unique natural products in entomopathogenic nematode-symbiotic bacteria
Source: Nat Chem. 2022 Apr 25;14(6):701–12. doi: 10.1038/s41557-022-00923-2 (PMC9177418; doi:10.1038/s41557-022-00923-2)
Supplement: Source Data Fig. 1 — Pangenome analysis of 45 Xenorhabdus and Photorhabdus genomes by anvi’o. [file 41557_2022_923_MOESM7_ESM.zip › Source_Data_Fig1/BGC_tables_for_pangenomes/Xnem_BGC_boundary.txt]

Xnem_000000000001	NRPS_Unknown	559880	563240
Xnem_000000000001	Others_IOC_Previously_Unknown	912920	922415
Xnem_000000000001	Others_Putrebactin/Avaroferrin	1163455	1178000
Xnem_000000000001	NRPS_Unknown	1354420	1358340
Xnem_000000000001	NRPS_Unknown	1436390	1448775
Xnem_000000000001	PKS-NRPS_Xenocoumacin	1572670	1613990
Xnem_000000000001	PKS-NRPS_Pristinamycin	1659200	1710260
Xnem_000000000001	NRPS_Xenotetrapeptide	1902000	1914430
Xnem_000000000001	NRPS_Xenoamicin	1929660	1972630
Xnem_000000000001	PKS-NRPS_Unknown	2062075	2083715
Xnem_000000000001	NRPS_Rhabdopeptide/Xenortide-peptide	2154720	2170070
Xnem_000000000001	NRPS_Nematophin	2235570	2245630
Xnem_000000000001	NRPS_Odilorhabdin	2388130	2423440
Xnem_000000000001	NRPS_Xenematide	2674280	2689140
Xnem_000000000001	NRPS_PAX	2753210	2764000
Xnem_000000000001	RiPPs_Unknown_bacteriocin	3183860	3188850
Xnem_000000000001	Others_Unknown	3261990	3263030
Xnem_000000000001	Others_Unknown	4182550	4190890
