# Supplementary material for: Global analysis of biosynthetic gene clusters reveals conserved and unique natural products in entomopathogenic nematode-symbiotic bacteria
Source: Nat Chem. 2022 Apr 25;14(6):701–12. doi: 10.1038/s41557-022-00923-2 (PMC9177418; doi:10.1038/s41557-022-00923-2)
Supplement: Source Data Fig. 1 — Pangenome analysis of 45 Xenorhabdus and Photorhabdus genomes by anvi’o. [file 41557_2022_923_MOESM7_ESM.zip › Source_Data_Fig1/BGC_tables_for_pangenomes/Xsto_BGannotation_to_pangenome.txt]

gene_callers_id	source	accession	function	e_value
72	antismash		NRPS_Unknown
88	antismash		PKS-NRPS_Fabclavine
89	antismash		PKS-NRPS_Fabclavine
90	antismash		PKS-NRPS_Fabclavine
91	antismash		PKS-NRPS_Fabclavine
92	antismash		PKS-NRPS_Fabclavine
93	antismash		PKS-NRPS_Fabclavine
94	antismash		PKS-NRPS_Fabclavine
95	antismash		PKS-NRPS_Fabclavine
96	antismash		PKS-NRPS_Fabclavine
97	antismash		PKS-NRPS_Fabclavine
98	antismash		PKS-NRPS_Fabclavine
154	antismash		NRPS_Unknown
155	antismash		NRPS_Unknown
190	antismash		PKSI_Unknown
191	antismash		PKSI_Unknown
208	antismash		NRPS_GameXPeptide
215	antismash		NRPS_Rhabdopeptide/Xenortide-peptide
216	antismash		NRPS_Rhabdopeptide/Xenortide-peptide
217	antismash		NRPS_Rhabdopeptide/Xenortide-peptide
980	antismash		NRPS_Xenoamicin
981	antismash		NRPS_Xenoamicin
982	antismash		NRPS_Xenoamicin
983	antismash		NRPS_Xenoamicin
1241	antismash		Others_Unknown
1242	antismash		Others_Unknown
1243	antismash		Others_Unknown
1244	antismash		Others_Unknown
1245	antismash		Others_Unknown
1587	antismash		PKS-NRPS_Unknown
1588	antismash		PKS-NRPS_Unknown
1589	antismash		PKS-NRPS_Unknown
1590	antismash		PKS-NRPS_Unknown
1591	antismash		PKS-NRPS_Unknown
1592	antismash		PKS-NRPS_Unknown
1593	antismash		PKS-NRPS_Unknown
1594	antismash		PKS-NRPS_Unknown
1595	antismash		PKS-NRPS_Unknown
1596	antismash		PKS-NRPS_Unknown
1626	antismash		NRPS_Unknown
1627	antismash		NRPS_Unknown
1628	antismash		NRPS_Unknown
1709	antismash		NRPS_Unknown
1724	antismash		NRPS_Unknown
1725	antismash		NRPS_Unknown
1943	antismash		NRPS_Pyrrolizixenamide
1944	antismash		NRPS_Pyrrolizixenamide
1950	antismash		NRPS_Unknown
1951	antismash		NRPS_Unknown
1973	antismash		NRPS_Unknown
1974	antismash		NRPS_Unknown
2103	antismash		NRPS_Unknown
2104	antismash		NRPS_Unknown
2105	antismash		NRPS_Unknown
2106	antismash		NRPS_Unknown
2107	antismash		NRPS_Unknown
2108	antismash		NRPS_Unknown
2109	antismash		NRPS_Unknown
2152	antismash		NRPS_Lipocitide_Previously_Unknown
2231	antismash		Others_IOC_Previously_Unknown
2232	antismash		Others_IOC_Previously_Unknown
2233	antismash		Others_IOC_Previously_Unknown
2234	antismash		Others_IOC_Previously_Unknown
2235	antismash		Others_IOC_Previously_Unknown
2236	antismash		Others_IOC_Previously_Unknown
2237	antismash		Others_IOC_Previously_Unknown
3100	antismash		Others_Arylpolyene
3101	antismash		Others_Arylpolyene
3102	antismash		Others_Arylpolyene
3103	antismash		Others_Arylpolyene
3104	antismash		Others_Arylpolyene
3105	antismash		Others_Arylpolyene
3106	antismash		Others_Arylpolyene
3107	antismash		Others_Arylpolyene
3108	antismash		Others_Arylpolyene
3109	antismash		Others_Arylpolyene
3110	antismash		Others_Arylpolyene
3111	antismash		Others_Arylpolyene
3112	antismash		Others_Arylpolyene
3113	antismash		Others_Arylpolyene
3114	antismash		Others_Arylpolyene
3115	antismash		Others_Arylpolyene
3116	antismash		Others_Arylpolyene
3117	antismash		Others_Arylpolyene
3141	antismash		Others_Unknown
3142	antismash		Others_Unknown
3143	antismash		Others_Unknown
3144	antismash		Others_Unknown
3145	antismash		Others_Unknown
3411	antismash		NRPS_Unknown
3412	antismash		NRPS_Unknown
3513	antismash		NRPS_Unknown
3628	antismash		NRPS_Unknown
3629	antismash		NRPS_Unknown
3630	antismash		NRPS_Unknown
3631	antismash		NRPS_Unknown
3632	antismash		NRPS_Unknown
3633	antismash		NRPS_Unknown
3634	antismash		NRPS_Unknown
3635	antismash		NRPS_Unknown
3636	antismash		NRPS_Unknown
3637	antismash		NRPS_Unknown
3638	antismash		NRPS_Unknown
3639	antismash		NRPS_Unknown
