# Supplementary material for: Global analysis of biosynthetic gene clusters reveals conserved and unique natural products in entomopathogenic nematode-symbiotic bacteria
Source: Nat Chem. 2022 Apr 25;14(6):701–12. doi: 10.1038/s41557-022-00923-2 (PMC9177418; doi:10.1038/s41557-022-00923-2)
Supplement: Source Data Fig. 1 — Pangenome analysis of 45 Xenorhabdus and Photorhabdus genomes by anvi’o. [file 41557_2022_923_MOESM7_ESM.zip › Source_Data_Fig1/BGC_tables_for_pangenomes/Xsto_BGC_boundary.txt]

Xsto_000000000001	NRPS_Unknown	89080	96510
Xsto_000000000001	PKS-NRPS_Fabclavine	114540	158700
Xsto_000000000002	NRPS_Unknown	7200	54350
Xsto_000000000002	PKSI_Unknown	103060	110740
Xsto_000000000002	NRPS_Rhabdopeptide/Xenortide-peptide	155010	164825
Xsto_000000000002	NRPS_GameXPeptide	130335	146010
Xsto_000000000007	NRPS_Xenoamicin	113430	159560
Xsto_000000000009	Others_Unknown	129520	134120
Xsto_000000000012	PKS-NRPS_Unknown	86820	108690
Xsto_000000000013	NRPS_Unknown	14840	38740
Xsto_000000000014	NRPS_Unknown	2630	25040
Xsto_000000000014	NRPS_Unknown	42870	57940
Xsto_000000000016	NRPS_Unknown	57660	61440
Xsto_000000000016	NRPS_Unknown	84370	88460
Xsto_000000000016	NRPS_Pyrrolizixenamide	43410	51810
Xsto_000000000018	NRPS_Unknown	940	15280
Xsto_000000000018	NRPS_Lipocitide_Previously_Unknown	54610	66370
Xsto_000000000019	Others_IOC_Previously_Unknown	56730	65800
Xsto_000000000034	Others_Arylpolyene	1110	16390
Xsto_000000000035	Others_Unknown	130	3330
Xsto_000000000042	NRPS_Unknown	19160	22560
Xsto_000000000046	NRPS_Unknown	10700	21090
Xsto_000000000053	NRPS_Unknown	3790	16350
