# Supplementary material for: Global analysis of biosynthetic gene clusters reveals conserved and unique natural products in entomopathogenic nematode-symbiotic bacteria
Source: Nat Chem. 2022 Apr 25;14(6):701–12. doi: 10.1038/s41557-022-00923-2 (PMC9177418; doi:10.1038/s41557-022-00923-2)
Supplement: Source Data Fig. 1 — Pangenome analysis of 45 Xenorhabdus and Photorhabdus genomes by anvi’o. [file 41557_2022_923_MOESM7_ESM.zip › Source_Data_Fig1/BGC_tables_for_pangenomes/Xsze_BGannotation_to_pangenome.txt]

gene_callers_id	source	accession	function	e_value
390	antismash		Saccharides_Unknown_amglyccycl
391	antismash		Saccharides_Unknown_amglyccycl
392	antismash		Saccharides_Unknown_amglyccycl
393	antismash		Saccharides_Unknown_amglyccycl
394	antismash		Saccharides_Unknown_amglyccycl
395	antismash		Saccharides_Unknown_amglyccycl
396	antismash		Saccharides_Unknown_amglyccycl
397	antismash		Saccharides_Unknown_amglyccycl
398	antismash		Saccharides_Unknown_amglyccycl
399	antismash		Saccharides_Unknown_amglyccycl
400	antismash		Saccharides_Unknown_amglyccycl
401	antismash		Saccharides_Unknown_amglyccycl
402	antismash		Saccharides_Unknown_amglyccycl
1207	antismash		NRPS_Unknown
1208	antismash		NRPS_Unknown
1323	antismash		Others_Arylpolyene
1324	antismash		Others_Arylpolyene
1325	antismash		Others_Arylpolyene
1326	antismash		Others_Arylpolyene
1327	antismash		Others_Arylpolyene
1328	antismash		Others_Arylpolyene
1329	antismash		Others_Arylpolyene
1330	antismash		Others_Arylpolyene
1331	antismash		Others_Arylpolyene
1332	antismash		Others_Arylpolyene
1333	antismash		Others_Arylpolyene
1334	antismash		Others_Arylpolyene
1335	antismash		Others_Arylpolyene
1336	antismash		Others_Arylpolyene
1337	antismash		Others_Arylpolyene
1338	antismash		Others_Arylpolyene
1339	antismash		Others_Arylpolyene
1340	antismash		Others_Arylpolyene
1341	antismash		Others_Arylpolyene
1342	antismash		Others_Arylpolyene
1718	antismash		Others_IOC_Previously_Unknown
1719	antismash		Others_IOC_Previously_Unknown
1720	antismash		Others_IOC_Previously_Unknown
1721	antismash		Others_IOC_Previously_Unknown
1722	antismash		Others_IOC_Previously_Unknown
1723	antismash		Others_IOC_Previously_Unknown
1724	antismash		Others_IOC_Previously_Unknown
1725	antismash		Others_IOC_Previously_Unknown
1816	antismash		NRPS_Unknown
1817	antismash		NRPS_Unknown
1892	antismash		NRPS_Diketopiperazine
1893	antismash		NRPS_Diketopiperazine
1894	antismash		NRPS_Diketopiperazine
2115	antismash		Others_Iodinin
2116	antismash		Others_Iodinin
2117	antismash		Others_Iodinin
2118	antismash		Others_Iodinin
2119	antismash		Others_Iodinin
2120	antismash		Others_Iodinin
2121	antismash		Others_Iodinin
2122	antismash		Others_Iodinin
2123	antismash		Others_Iodinin
2124	antismash		Others_Iodinin
2189	antismash		Others_Aerobactin
2190	antismash		Others_Aerobactin
2191	antismash		Others_Aerobactin
2192	antismash		Others_Aerobactin
2193	antismash		Others_Aerobactin
2855	antismash		NRPS_Unknown
2856	antismash		NRPS_Unknown
3023	antismash		PKS-NRPS_Photoxenobactin_Previously_Unknown
3024	antismash		PKS-NRPS_Photoxenobactin_Previously_Unknown
3025	antismash		PKS-NRPS_Photoxenobactin_Previously_Unknown
3026	antismash		PKS-NRPS_Photoxenobactin_Previously_Unknown
3027	antismash		PKS-NRPS_Photoxenobactin_Previously_Unknown
3033	antismash		Others_Phenaszetine
3034	antismash		Others_Phenaszetine
3035	antismash		Others_Phenaszetine
3036	antismash		Others_Phenaszetine
3037	antismash		Others_Phenaszetine
3038	antismash		Others_Phenaszetine
3039	antismash		Others_Phenaszetine
3040	antismash		Others_Phenaszetine
3041	antismash		Others_Phenaszetine
3042	antismash		Others_Phenaszetine
3043	antismash		Others_Phenaszetine
3044	antismash		Others_Phenaszetine
3252	antismash		NRPS_Rhabdopeptide/Xenortide-peptide
3253	antismash		NRPS_Rhabdopeptide/Xenortide-peptide
3254	antismash		NRPS_Rhabdopeptide/Xenortide-peptide
3295	antismash		NRPS_GameXPeptide
3315	antismash		NRPS_Szentiamide
3336	antismash		NRPS_Unknown
3339	antismash		NRPS_Pyrrolizixenamide
3340	antismash		NRPS_Pyrrolizixenamide
3410	antismash		Others_Unknown
3411	antismash		Others_Unknown
3412	antismash		Others_Unknown
3413	antismash		Others_Unknown
3414	antismash		Others_Unknown
3415	antismash		Others_Unknown
3416	antismash		Others_Unknown
3417	antismash		Others_Unknown
3418	antismash		Others_Unknown
3438	antismash		NRPS_Xenoamicin
3439	antismash		NRPS_Xenoamicin
3440	antismash		NRPS_Xenoamicin
3508	antismash		Others_Unknown
3509	antismash		Others_Unknown
3510	antismash		Others_Unknown
3511	antismash		Others_Unknown
3512	antismash		Others_Unknown
3529	antismash		NRPS_Unknown
3530	antismash		NRPS_Unknown
3562	antismash		NRPS_Lipocitide_Previously_Unknown
3575	antismash		NRPS_PAX
3576	antismash		NRPS_PAX
3580	antismash		PKS-NRPS_Fabclavine
3581	antismash		PKS-NRPS_Fabclavine
3582	antismash		PKS-NRPS_Fabclavine
3583	antismash		PKS-NRPS_Fabclavine
3584	antismash		PKS-NRPS_Fabclavine
3585	antismash		PKS-NRPS_Fabclavine
3586	antismash		PKS-NRPS_Fabclavine
3587	antismash		PKS-NRPS_Fabclavine
3588	antismash		PKS-NRPS_Fabclavine
3589	antismash		PKS-NRPS_Fabclavine
3590	antismash		PKS-NRPS_Fabclavine
