# Supplementary material for: Global analysis of biosynthetic gene clusters reveals conserved and unique natural products in entomopathogenic nematode-symbiotic bacteria
Source: Nat Chem. 2022 Apr 25;14(6):701–12. doi: 10.1038/s41557-022-00923-2 (PMC9177418; doi:10.1038/s41557-022-00923-2)
Supplement: Source Data Fig. 1 — Pangenome analysis of 45 Xenorhabdus and Photorhabdus genomes by anvi’o. [file 41557_2022_923_MOESM7_ESM.zip › Source_Data_Fig1/BGC_tables_for_pangenomes/Xsze_BGC_boundary.txt]

Xsze_000000000001	Saccharides_Unknown_amglyccycl	421470	438320
Xsze_000000000001	NRPS_Unknown	1362530	1365900
Xsze_000000000001	Others_Arylpolyene	1490860	1509050
Xsze_000000000001	Others_IOC_Previously_Unknown	1951020	1962250
Xsze_000000000001	NRPS_Unknown	2062620	2066420
Xsze_000000000001	NRPS_Diketopiperazine	2177940	2188995
Xsze_000000000002	Others_Iodinin	193800	204470
Xsze_000000000002	Others_Aerobactin	285840	293930
Xsze_000000000002	NRPS_Unknown	999100	1046260
Xsze_000000000002	PKS-NRPS_Photoxenobactin_Previously_Unknown	1224730	1247770
Xsze_000000000002	Others_Phenaszetine	1256650	1268450
Xsze_000000000002	NRPS_Rhabdopeptide/Xenortide-peptide	1501300	1516745
Xsze_000000000002	NRPS_GameXPeptide	1561310	1577020
Xsze_000000000002	NRPS_Szentiamide	1597250	1617770
Xsze_000000000002	NRPS_Unknown	1641930	1644940
Xsze_000000000002	NRPS_Pyrrolizixenamide	1647600	1656220
Xsze_000000000002	Others_Unknown	1730820	1739500
Xsze_000000000002	NRPS_Xenoamicin	1759720	1809630
Xsze_000000000002	Others_Unknown	1892120	1899940
Xsze_000000000002	NRPS_Unknown	1916370	1939380
Xsze_000000000002	NRPS_Lipocitide_Previously_Unknown	1975390	1987165
Xsze_000000000002	NRPS_PAX	2000614	2028140
Xsze_000000000002	PKS-NRPS_Fabclavine	2032410	2077940
