# Supplementary material for: Global analysis of biosynthetic gene clusters reveals conserved and unique natural products in entomopathogenic nematode-symbiotic bacteria
Source: Nat Chem. 2022 Apr 25;14(6):701–12. doi: 10.1038/s41557-022-00923-2 (PMC9177418; doi:10.1038/s41557-022-00923-2)
Supplement: Source Data Fig. 1 — Pangenome analysis of 45 Xenorhabdus and Photorhabdus genomes by anvi’o. [file 41557_2022_923_MOESM7_ESM.zip › Source_Data_Fig1/BGC_tables_for_pangenomes/Xszus_BGannotation_to_pangenome.txt]

gene_callers_id	source	accession	function	e_value
336	antismash		PKS-NRPS_Fabclavine
337	antismash		PKS-NRPS_Fabclavine
338	antismash		PKS-NRPS_Fabclavine
339	antismash		PKS-NRPS_Fabclavine
340	antismash		PKS-NRPS_Fabclavine
341	antismash		PKS-NRPS_Fabclavine
342	antismash		PKS-NRPS_Fabclavine
343	antismash		PKS-NRPS_Fabclavine
344	antismash		PKS-NRPS_Fabclavine
345	antismash		PKS-NRPS_Fabclavine
346	antismash		PKS-NRPS_Fabclavine
347	antismash		PKS-NRPS_Fabclavine
348	antismash		PKS-NRPS_Fabclavine
349	antismash		PKS-NRPS_Fabclavine
353	antismash		NRPS_PAX
354	antismash		NRPS_PAX
355	antismash		NRPS_PAX
356	antismash		NRPS_PAX
357	antismash		NRPS_PAX
370	antismash		NRPS_Unknown
371	antismash		NRPS_Unknown
372	antismash		NRPS_Unknown
405	antismash		NRPS_Unknown
406	antismash		NRPS_Unknown
407	antismash		NRPS_Unknown
421	antismash		Others_Unknown
422	antismash		Others_Unknown
423	antismash		Others_Unknown
424	antismash		Others_Unknown
425	antismash		Others_Unknown
494	antismash		NRPS_Xenoamicin
495	antismash		NRPS_Xenoamicin
496	antismash		NRPS_Xenoamicin
497	antismash		NRPS_Xenoamicin
498	antismash		NRPS_Xenoamicin
499	antismash		NRPS_Xenoamicin
500	antismash		NRPS_Xenoamicin
520	antismash		Others_Unknown
521	antismash		Others_Unknown
522	antismash		Others_Unknown
523	antismash		Others_Unknown
524	antismash		Others_Unknown
525	antismash		Others_Unknown
526	antismash		Others_Unknown
527	antismash		Others_Unknown
528	antismash		Others_Unknown
601	antismash		NRPS_Pyrrolizixenamide
602	antismash		NRPS_Pyrrolizixenamide
605	antismash		NRPS_Unknown
626	antismash		NRPS_Szentiamide
627	antismash		NRPS_Szentiamide
628	antismash		NRPS_Szentiamide
648	antismash		NRPS_GameXPeptide
649	antismash		NRPS_GameXPeptide
690	antismash		NRPS_Rhabdopeptide/Xenortide-peptide
691	antismash		NRPS_Rhabdopeptide/Xenortide-peptide
692	antismash		NRPS_Rhabdopeptide/Xenortide-peptide
693	antismash		NRPS_Rhabdopeptide/Xenortide-peptide
904	antismash		Others_Phenaszetine
905	antismash		Others_Phenaszetine
906	antismash		Others_Phenaszetine
907	antismash		Others_Phenaszetine
908	antismash		Others_Phenaszetine
909	antismash		Others_Phenaszetine
910	antismash		Others_Phenaszetine
911	antismash		Others_Phenaszetine
912	antismash		Others_Phenaszetine
913	antismash		Others_Phenaszetine
914	antismash		Others_Phenaszetine
915	antismash		Others_Phenaszetine
916	antismash		Others_Phenaszetine
922	antismash		PKS-NRPS_Photoxenobactin_Previously_Unknown
923	antismash		PKS-NRPS_Photoxenobactin_Previously_Unknown
924	antismash		PKS-NRPS_Photoxenobactin_Previously_Unknown
925	antismash		PKS-NRPS_Photoxenobactin_Previously_Unknown
926	antismash		PKS-NRPS_Photoxenobactin_Previously_Unknown
1096	antismash		NRPS_Unknown
1097	antismash		NRPS_Unknown
1098	antismash		NRPS_Unknown
1099	antismash		NRPS_Unknown
1100	antismash		NRPS_Unknown
1101	antismash		NRPS_Unknown
1671	antismash		Others_Aerobactin
1672	antismash		Others_Aerobactin
1673	antismash		Others_Aerobactin
1674	antismash		Others_Aerobactin
1675	antismash		Others_Aerobactin
1743	antismash		Others_Iodinin
1744	antismash		Others_Iodinin
1745	antismash		Others_Iodinin
1746	antismash		Others_Iodinin
1747	antismash		Others_Iodinin
1748	antismash		Others_Iodinin
1749	antismash		Others_Iodinin
1750	antismash		Others_Iodinin
1751	antismash		Others_Iodinin
3225	antismash		NRPS_Unknown
3226	antismash		NRPS_Unknown
3344	antismash		Others_Arylpolyene
3345	antismash		Others_Arylpolyene
3346	antismash		Others_Arylpolyene
3347	antismash		Others_Arylpolyene
3348	antismash		Others_Arylpolyene
3349	antismash		Others_Arylpolyene
3350	antismash		Others_Arylpolyene
3351	antismash		Others_Arylpolyene
3352	antismash		Others_Arylpolyene
3353	antismash		Others_Arylpolyene
3354	antismash		Others_Arylpolyene
3355	antismash		Others_Arylpolyene
3356	antismash		Others_Arylpolyene
3357	antismash		Others_Arylpolyene
3358	antismash		Others_Arylpolyene
3359	antismash		Others_Arylpolyene
3360	antismash		Others_Arylpolyene
3361	antismash		Others_Arylpolyene
3783	antismash		Others_IOC_Previously_Unknown
3784	antismash		Others_IOC_Previously_Unknown
3785	antismash		Others_IOC_Previously_Unknown
3786	antismash		Others_IOC_Previously_Unknown
3787	antismash		Others_IOC_Previously_Unknown
3788	antismash		Others_IOC_Previously_Unknown
3789	antismash		Others_IOC_Previously_Unknown
3790	antismash		Others_IOC_Previously_Unknown
3893	antismash		NRPS_Unknown
3894	antismash		NRPS_Unknown
3970	antismash		NRPS_Diketopiperazine
3971	antismash		NRPS_Diketopiperazine
