# Supplementary material for: Global analysis of biosynthetic gene clusters reveals conserved and unique natural products in entomopathogenic nematode-symbiotic bacteria
Source: Nat Chem. 2022 Apr 25;14(6):701–12. doi: 10.1038/s41557-022-00923-2 (PMC9177418; doi:10.1038/s41557-022-00923-2)
Supplement: Source Data Fig. 1 — Pangenome analysis of 45 Xenorhabdus and Photorhabdus genomes by anvi’o. [file 41557_2022_923_MOESM7_ESM.zip › Source_Data_Fig1/BGC_tables_for_pangenomes/Xszus_BGC_boundary.txt]

Xszus_000000000001	PKS-NRPS_Fabclavine	325710	368910
Xszus_000000000001	NRPS_PAX	373180	400710
Xszus_000000000001	NRPS_Unknown	414150	425840
Xszus_000000000001	NRPS_Unknown	461920	484940
Xszus_000000000001	Others_Unknown	500510	507970
Xszus_000000000001	NRPS_Xenoamicin	590440	640350
Xszus_000000000001	Others_Unknown	660570	669250
Xszus_000000000001	NRPS_Pyrrolizixenamide	743820	752430
Xszus_000000000001	NRPS_Unknown	755100	758110
Xszus_000000000001	NRPS_Szentiamide	781920	802440
Xszus_000000000001	NRPS_GameXPeptide	822660	838390
Xszus_000000000001	NRPS_Rhabdopeptide/Xenortide-peptide	882900	898340
Xszus_000000000001	Others_Phenaszetine	1131160	1142950
Xszus_000000000001	PKS-NRPS_Photoxenobactin_Previously_Unknown	1151830	1174870
Xszus_000000000001	NRPS_Unknown	1353100	1400260
Xszus_000000000001	Others_Aerobactin	2023520	2031590
Xszus_000000000001	Others_Iodinin	2112950	2123900
Xszus_000000000001	NRPS_Unknown	3737240	3740610
Xszus_000000000001	Others_Arylpolyene	3867880	3883130
Xszus_000000000001	Others_IOC_Previously_Unknown	4353920	4365150
Xszus_000000000001	NRPS_Unknown	4479600	4483410
Xszus_000000000001	NRPS_Diketopiperazine	4594930	4605070
