# Supplementary material for: Global analysis of biosynthetic gene clusters reveals conserved and unique natural products in entomopathogenic nematode-symbiotic bacteria
Source: Nat Chem. 2022 Apr 25;14(6):701–12. doi: 10.1038/s41557-022-00923-2 (PMC9177418; doi:10.1038/s41557-022-00923-2)
Supplement: Source Data Fig. 1 — Pangenome analysis of 45 Xenorhabdus and Photorhabdus genomes by anvi’o. [file 41557_2022_923_MOESM7_ESM.zip › Source_Data_Fig1/BGC_tables_for_pangenomes/Xvie_BGannotation_to_pangenome.txt]

gene_callers_id	source	accession	function	e_value
79	antismash		NRPS_Xenorhabdin
80	antismash		NRPS_Xenorhabdin
81	antismash		NRPS_Xenorhabdin
82	antismash		NRPS_Xenorhabdin
83	antismash		NRPS_Xenorhabdin
84	antismash		NRPS_Xenorhabdin
85	antismash		NRPS_Xenorhabdin
86	antismash		NRPS_Xenorhabdin
338	antismash		NRPS_Xefoampeptide
363	antismash		Others_Iodinin
364	antismash		Others_Iodinin
365	antismash		Others_Iodinin
366	antismash		Others_Iodinin
367	antismash		Others_Iodinin
368	antismash		Others_Iodinin
369	antismash		Others_Iodinin
370	antismash		Others_Iodinin
371	antismash		Others_Iodinin
771	antismash		NRPS_Unknown
772	antismash		NRPS_Unknown
1026	antismash		NRPS_PAX
1027	antismash		NRPS_PAX
1028	antismash		NRPS_PAX
1174	antismash		NRPS_Lipocitide_Previously_Unknown
1275	antismash		Others_IOC_Previously_Unknown
1276	antismash		Others_IOC_Previously_Unknown
1277	antismash		Others_IOC_Previously_Unknown
1278	antismash		Others_IOC_Previously_Unknown
1279	antismash		Others_IOC_Previously_Unknown
1280	antismash		Others_IOC_Previously_Unknown
1428	antismash		NRPS_Unknown
1429	antismash		NRPS_Unknown
1430	antismash		NRPS_Unknown
1431	antismash		NRPS_Unknown
1432	antismash		NRPS_Unknown
1433	antismash		NRPS_Unknown
1434	antismash		NRPS_Unknown
1435	antismash		NRPS_Unknown
1436	antismash		NRPS_Unknown
1437	antismash		NRPS_Unknown
1884	antismash		NRPS_Xenoamicin
1885	antismash		NRPS_Xenoamicin
1886	antismash		NRPS_Xenoamicin
1887	antismash		NRPS_Xenoamicin
1927	antismash		NRPS_Pyrrolizixenamide
1928	antismash		NRPS_Pyrrolizixenamide
2362	antismash		NRPS_Unknown
2363	antismash		NRPS_Unknown
2422	antismash		NRPS_Rhabdopeptide/Xenortide-peptide
2423	antismash		NRPS_Rhabdopeptide/Xenortide-peptide
2424	antismash		NRPS_Rhabdopeptide/Xenortide-peptide
2790	antismash		PKS-NRPS_Pre-rhabdobranin_Previsouly_Unknown
2791	antismash		PKS-NRPS_Pre-rhabdobranin_Previsouly_Unknown
2792	antismash		PKS-NRPS_Pre-rhabdobranin_Previsouly_Unknown
2793	antismash		PKS-NRPS_Pre-rhabdobranin_Previsouly_Unknown
2794	antismash		PKS-NRPS_Pre-rhabdobranin_Previsouly_Unknown
2795	antismash		PKS-NRPS_Pre-rhabdobranin_Previsouly_Unknown
2796	antismash		PKS-NRPS_Pre-rhabdobranin_Previsouly_Unknown
2797	antismash		PKS-NRPS_Pre-rhabdobranin_Previsouly_Unknown
2798	antismash		PKS-NRPS_Pre-rhabdobranin_Previsouly_Unknown
2799	antismash		PKS-NRPS_Pre-rhabdobranin_Previsouly_Unknown
2800	antismash		PKS-NRPS_Pre-rhabdobranin_Previsouly_Unknown
2801	antismash		PKS-NRPS_Pre-rhabdobranin_Previsouly_Unknown
2802	antismash		PKS-NRPS_Pre-rhabdobranin_Previsouly_Unknown
2803	antismash		PKS-NRPS_Pre-rhabdobranin_Previsouly_Unknown
2824	antismash		NRPS_PAX
2825	antismash		NRPS_PAX
2826	antismash		NRPS_PAX
2896	antismash		PKS-NRPS_Photoxenobactin_Previously_Unknown
2897	antismash		PKS-NRPS_Photoxenobactin_Previously_Unknown
2898	antismash		PKS-NRPS_Photoxenobactin_Previously_Unknown
3087	antismash		NRPS_Unknown
3088	antismash		NRPS_Unknown
3089	antismash		NRPS_Unknown
3090	antismash		NRPS_Unknown
3091	antismash		NRPS_Unknown
3092	antismash		NRPS_Unknown
3425	antismash		Others_IOC_Previously_Unknown
3426	antismash		Others_IOC_Previously_Unknown
3427	antismash		Others_IOC_Previously_Unknown
3428	antismash		Others_IOC_Previously_Unknown
3429	antismash		Others_IOC_Previously_Unknown
3487	antismash		NRPS_Unknown
3488	antismash		NRPS_Unknown
3489	antismash		NRPS_Unknown
3549	antismash		NRPS_fragment
3573	antismash		NRPS_fragment
3598	antismash		Other_Benzobactin_Previously_Unknown
3599	antismash		Other_Benzobactin_Previously_Unknown
3600	antismash		Other_Benzobactin_Previously_Unknown
3601	antismash		Other_Benzobactin_Previously_Unknown
3602	antismash		Other_Benzobactin_Previously_Unknown
3603	antismash		Other_Benzobactin_Previously_Unknown
3604	antismash		Other_Benzobactin_Previously_Unknown
3605	antismash		Other_Benzobactin_Previously_Unknown
3606	antismash		Other_Benzobactin_Previously_Unknown
3607	antismash		Other_Benzobactin_Previously_Unknown
3608	antismash		Other_Benzobactin_Previously_Unknown
