# Supplementary material for: Global analysis of biosynthetic gene clusters reveals conserved and unique natural products in entomopathogenic nematode-symbiotic bacteria
Source: Nat Chem. 2022 Apr 25;14(6):701–12. doi: 10.1038/s41557-022-00923-2 (PMC9177418; doi:10.1038/s41557-022-00923-2)
Supplement: Source Data Fig. 1 — Pangenome analysis of 45 Xenorhabdus and Photorhabdus genomes by anvi’o. [file 41557_2022_923_MOESM7_ESM.zip › Source_Data_Fig1/BGC_tables_for_pangenomes/Xvie_BGC_boundary.txt]

Xvie_000000000001	NRPS_Xenorhabdin	94330	104200
Xvie_000000000001	NRPS_Xefoampeptide	399940	411510
Xvie_000000000001	Others_Iodinin	445740	456110
Xvie_000000000003	NRPS_Unknown	12610	15955
Xvie_000000000004	NRPS_PAX	31960	56180
Xvie_000000000004	NRPS_Lipocitide_Previously_Unknown	232870	244500
Xvie_000000000005	Others_IOC_Previously_Unknown	113600	123020
Xvie_000000000006	NRPS_Unknown	63030	85400
Xvie_000000000009	NRPS_Xenoamicin	8550	55320
Xvie_000000000009	NRPS_Pyrrolizixenamide	96920	105310
Xvie_000000000012	NRPS_Unknown	115840	136900
Xvie_000000000013	NRPS_Rhabdopeptide/Xenortide-peptide	59000	73790
Xvie_000000000017	PKS-NRPS_Pre-rhabdobranin_Previsouly_Unknown	30470	73440
Xvie_000000000018	NRPS_PAX	2640	26870
Xvie_000000000019	PKS-NRPS_Photoxenobactin_Previously_Unknown	3600	26590
Xvie_000000000021	NRPS_Unknown	73920	84600
Xvie_000000000027	Others_IOC_Previously_Unknown	27570	40300
Xvie_000000000029	NRPS_Unknown	18330	35610
Xvie_000000000032	NRPS_fragment	1270	4640
Xvie_000000000033	NRPS_fragment	6370	23580
Xvie_000000000035	NRPS_Benzobactin_Previously_Unknown	2680	20030
Xvie_000000000042	NRPS_fragment	1	8920
