# Supplementary material for: Global analysis of biosynthetic gene clusters reveals conserved and unique natural products in entomopathogenic nematode-symbiotic bacteria
Source: Nat Chem. 2022 Apr 25;14(6):701–12. doi: 10.1038/s41557-022-00923-2 (PMC9177418; doi:10.1038/s41557-022-00923-2)
Supplement: Source Data Fig. 2 — Transcriptional analysis of biosynthetic genes in the conserved BGCs (ioc/leu, gxp, pxb, stl/bkd, plu3123, glb, plu0082–0077 and plu4334–4343) in P. luminescens subsp. laumondii TT01. Translational analysis of biosynthetic genes in the conserved BGCs (ioc/leu, gxp, pxb, stl/bkd, plu3123, glb, plu0082–0077 and plu4334–4343) in P. luminescens subsp. laumondii TT01. [file 41557_2022_923_MOESM8_ESM.xlsx]

## Sheet: Source_Data_Fig2d_RNA
Source Data Fig. 2d | Transcriptional analysis of biosynthetic genes in the conserved BGCs (ioc/leu, gxp, pxb, stl/bkd, plu3123, glb, plu0082–0077, and plu4334–4343) in P. luminescens subsp. laumondii TT01. The reads were mapped to the P. luminescens subsp. laumondii TT01 genome and normalized reads represent TPM (Transcripts Per Kilobase Million). WT_1 and WT_2 are individual replicates.
Gene	Locus_tag	Chr	Start	End	Strand	Length	product	old_locus_tag	WT_1.bam	WT_1 TPM	WT_2.bam	WT_2 TPM	mean	log2 mean
rfbA	PLU_RS23030	NC_005126.1	5429018	5429899	-	882	NA	plu4657	1769	110.213	3784	108.622	109.418	6.7737
rpoS	PLU_RS03590	NC_005126.1	826637	827635	+	999	NA	plu0719	11200	616.064	23650	599.379	607.722	9.24727
leuA	PLU_RS18195	NC_005126.1	4325616	4327178	+	1563	NA	plu3673	1790	62.9314	3854	62.4293	62.6804	5.96994
leuB	PLU_RS18200	NC_005126.1	4327181	4328272	+	1092	NA	plu3674	1105	55.6049	2469	57.2446	56.4247	5.81826
leuC	PLU_RS18205	NC_005126.1	4328274	4329683	+	1410	NA	plu3675	1331	51.8719	2932	52.6478	52.2599	5.70763
leuD	PLU_RS18210	NC_005126.1	4329695	4330297	+	603	NA	plu3676	1066	97.1434	2498	104.884	101.014	6.65841
leuO	PLU_RS18190	NC_005126.1	4323714	4324658	-	945	NA	plu3672	1132	65.8246	2387	63.9523	64.8885	6.01989
iocS	PLU_RS18185	NC_005126.1	4321677	4323479	-	1803	NA	plu3671	3410	103.928	6306	88.5511	96.2395	6.58856
gxpS	PLU_RS16260	NC_005126.1	3865127	3880777	-	15651	NA	plu3263	15095	52.9986	34779	56.2614	54.63	5.77162
pxbA	PLU_RS11535	NC_005126.1	2712189	2713160	-	972	NA	plu2315	699	39.517	1163	30.2935	34.9053	5.12537
pxbB	PLU_RS11540	NC_005126.1	2713457	2715463	+	2007	NA	plu2316	438	11.9922	859	10.8363	11.4143	3.51277
pxbC	PLU_RS11545	NC_005126.1	2715460	2716704	+	1245	NA	plu2317	255	11.255	586	11.9169	11.5859	3.5343
pxbD	PLU_RS11550	NC_005126.1	2716697	2718496	+	1800	NA	plu2318	197	6.01405	425	5.97795	5.996	2.584
pxbE	PLU_RS11555	NC_005126.1	2718483	2720243	+	1761	NA	plu2319	440	13.7299	799	11.4874	12.6087	3.65634
pxbF	PLU_RS11560	NC_005126.1	2720286	2726435	+	6150	NA	plu2320	893	7.97903	1825	7.51318	7.7461	2.95347
pxbG	PLU_RS11565	NC_005126.1	2726435	2738161	+	11727	NA	plu2321	2075	9.7231	4818	10.402	10.0625	3.33092
pxbH	PLU_RS11570	NC_005126.1	2738158	2739255	+	1098	NA	plu2322	205	10.2595	471	10.8606	10.56	3.40054
pxbI	PLU_RS11575	NC_005126.1	2739282	2740058	+	777	NA	plu2323	344	24.3283	690	22.4835	23.4059	4.5488
pxbJ	PLU_RS11580	NC_005126.1	2740058	2742991	+	2934	NA	plu2324	845	15.826	2024	17.4657	16.6458	4.05709
stlA	PLU_RS11155	NC_005126.1	2626090	2627688	-	1599	NA	plu2234	436	14.9834	856	13.5538	14.2686	3.83477
stlB	PLU_RS10660	NC_005126.1	2517873	2519555	+	1683	NA	plu2134	4329	141.344	9115	137.122	139.233	7.12136
stlC	PLU_RS10800	NC_005126.1	2548765	2549712	+	948	NA	plu2163	1072	62.1384	2173	58.0346	60.0865	5.90897
stlD	PLU_RS10805	NC_005126.1	2549713	2550861	+	1149	NA	plu2164	5678	271.549	13285	292.737	282.143	8.14028
stlE	PLU_RS10810	NC_005126.1	2550941	2551183	+	243	NA	NA	1509	341.237	2931	305.383	323.31	8.33678
bkdA	PLU_RS09400	NC_005126.1	2244046	2246058	+	2013	NA	plu1883	13649	372.589	31371	394.567	383.578	8.58338
bkdB	PLU_RS09405	NC_005126.1	2246068	2247633	+	1566	NA	plu1884	11282	395.884	27966	452.142	424.013	8.72796
bkdC	PLU_RS09410	NC_005126.1	2247626	2249476	+	1851	NA	plu1885	8860	263.027	19905	272.265	267.646	8.06418
plu3123	PLU_RS15540	NC_005126.1	3646119	3662492	-	16374	NA	plu3123	2365	7.93688	5453	8.43173	8.1843	3.03286
glbB	PLU_RS09380	NC_005126.1	2239134	2239952	-	819	NA	plu1881	282	18.9208	628	19.4138	19.1673	4.26058
glbC	PLU_RS09375	NC_005126.1	2226516	2238998	-	12483	NA	plu1880	2733	12.0308	6171	12.5162	12.2735	3.61747
glbD	PLU_RS09370	NC_005126.1	2225254	2226519	-	1266	NA	plu1879	140	6.0767	313	6.2596	6.16815	2.62484
glbF	PLU_RS09365	NC_005126.1	2222028	2225225	-	3198	NA	plu1878	540	9.27874	1048	8.29695	8.78784	3.13551
glbG	PLU_RS09360	NC_005126.1	2221617	2221976	-	360	NA	plu1877	124	18.9275	275	19.3404	19.1339	4.25806
plu0082	PLU_RS00405	NC_005126.1	78376	78669	-	294	NA	plu0082	1480	276.623	3300	284.186	280.404	8.13136
plu0081	PLU_RS00400	NC_005126.1	77425	78348	-	924	NA	plu0081	880	52.334	1989	54.5003	53.4171	5.73923
plu0080	PLU_RS00395	NC_005126.1	76707	77456	-	750	NA	plu0080	266	19.4892	611	20.626	20.0576	4.32608
plu0079	PLU_RS00390	NC_005126.1	76226	76705	-	480	NA	plu0079	597	68.345	1359	71.6826	70.0138	6.12957
plu0078	PLU_RS00385	NC_005126.1	76015	76215	+	201	NA	plu0078	137	37.454	363	45.7242	41.5891	5.37813
plu0077	PLU_RS00380	NC_005126.1	75432	76022	+	591	NA	plu0077	2033	189.027	4466	191.323	190.175	7.57118
plu4334	PLU_RS21410	NC_005126.1	5063489	5063818	+	330	NA	plu4334	123	20.4816	260	19.9478	20.2147	4.33733
plu4336	PLU_RS21415	NC_005126.1	5064082	5065650	+	1569	NA	plu4336	912	31.9408	1621	26.1575	29.0491	4.86042
plu4337	PLU_RS21420	NC_005126.1	5065885	5066787	+	903	NA	plu4337	622	37.8509	1207	33.8419	35.8464	5.16376
plu4338	PLU_RS21425	NC_005126.1	5066810	5067232	+	423	NA	plu4338	138	17.9272	344	20.5899	19.2585	4.26743
plu4339	PLU_RS21430	NC_005126.1	5067245	5068129	-	885	NA	plu4339	129	8.00977	277	7.92451	7.96714	2.99406
plu4340	PLU_RS21435	NC_005126.1	5068247	5068837	+	591	NA	plu4340	301	27.9868	696	29.8166	28.9017	4.85308
plu4341	PLU_RS21440	NC_005126.1	5068951	5070126	+	1176	NA	plu4341	591	27.6155	1451	31.2389	29.4272	4.87908
plu4342	PLU_RS21445	NC_005126.1	5070119	5071600	+	1482	NA	plu4342	877	32.5181	1926	32.9036	32.7109	5.0317
plu4343	PLU_RS21450	NC_005126.1	5071597	5072523	+	927	NA	plu4343	448	26.5566	881	24.062	25.3093	4.66159
									scaling factor	18.1981		39.497

## Sheet: Source_Data_Fig2d_Proteomic
Source Data Fig. 2d | Translational analysis of biosynthetic genes in the conserved BGCs (ioc/leu, gxp, pxb, stl/bkd, plu3123, glb, plu0082–0077, and plu4334–4343) in P. luminescens subsp. laumondii TT01.
Gene	Locus_tag	Chr	Start	End	Strand	Length	product	old_locus_tag	protein name	protein description	idScore	idQValue	nbPeptides	allAccessions	WT-1	log10 WT-1	WT-2	log10 WT-2	WT-3	log10 WT-3	WT-4	log10 WT-4	mean	log10 mean	sta-rd deviation	log10 sta-rd deviation	cv
rfbA	PLU_RS23030	NC_005126.1	5429018	5429899	-	882	NA	plu4657	tr|Q7MYM0|Q7MYM0_PHOLL	Glucose-1-phosphate thymidylyltransferase OS=Photorhabdus laumo-i subsp. laumo-i (strain DSM 15139 / CIP 105565 / TT01) OX=243265 GN=rffH PE=3 SV=1	580.33	0	5	tr|Q7MYM0|Q7MYM0_PHOLL	1.71372e+07	7.23394	1.81856e+07	7.25973	1.92657e+07	7.28479	1.82595e+07	7.26149	1.8212e+07	7.25999	869578	0.0207825	0.0477474
rpoS	PLU_RS03590	NC_005126.1	826637	827635	+	999	NA	plu0719	tr|Q7N8K1|Q7N8K1_PHOLL	RNA polymerase sigma factor RpoS OS=Photorhabdus laumo-i subsp. laumo-i (strain DSM 15139 / CIP 105565 / TT01) OX=243265 GN=rpoS PE=3 SV=1	211.71	0	4	tr|Q7N8K1|Q7N8K1_PHOLL	4.12598e+06	6.61553	4.80116e+06	6.68135	4.32362e+06	6.63585	4.24838e+06	6.62822	4.37478e+06	6.64024	295691	0.02866	0.0675899
leuA	PLU_RS18195	NC_005126.1	4325616	4327178	+	1563	NA	plu3673	sp|Q7N129|LEU1_PHOLL	2-isopropylmalate synthase OS=Photorhabdus laumo-i subsp. laumo-i (strain DSM 15139 / CIP 105565 / TT01) OX=243265 GN=leuA PE=3 SV=1	640.12	0	7	sp|Q7N129|LEU1_PHOLL	3.3168e+07	7.52072	3.64091e+07	7.56121	3.40995e+07	7.53275	3.29018e+07	7.51722	3.41446e+07	7.53297	1.5946e+06	0.019964	0.0467014
leuB	PLU_RS18200	NC_005126.1	4327181	4328272	+	1092	NA	plu3674	sp|Q7N128|LEU3_PHOLL	3-isopropylmalate dehydrogenase OS=Photorhabdus laumo-i subsp. laumo-i (strain DSM 15139 / CIP 105565 / TT01) OX=243265 GN=leuB PE=3 SV=1	589.8	0	6	sp|Q7N128|LEU3_PHOLL	3.81076e+07	7.58101	4.27164e+07	7.63059	3.83252e+07	7.58348	4.11074e+07	7.61392	4.00641e+07	7.60225	2.23422e+06	0.024103	0.0557661
leuC	PLU_RS18205	NC_005126.1	4328274	4329683	+	1410	NA	plu3675	sp|Q7N127|LEUC_PHOLL	3-isopropylmalate dehydratase large subunit OS=Photorhabdus laumo-i subsp. laumo-i (strain DSM 15139 / CIP 105565 / TT01) OX=243265 GN=leuC PE=3 SV=1	799.41	0	7	sp|Q7N127|LEUC_PHOLL	7.16769e+07	7.85538	8.21195e+07	7.91445	8.08406e+07	7.90763	8.26453e+07	7.91722	7.93206e+07	7.89867	5.15185e+06	0.0291394	0.0649497
leuD	PLU_RS18210	NC_005126.1	4329695	4330297	+	603	NA	plu3676	sp|Q7N126|LEUD_PHOLL	3-isopropylmalate dehydratase small subunit OS=Photorhabdus laumo-i subsp. laumo-i (strain DSM 15139 / CIP 105565 / TT01) OX=243265 GN=leuD PE=3 SV=1	623.18	0	5	sp|Q7N126|LEUD_PHOLL	4.89703e+07	7.68993	5.28511e+07	7.72305	5.12058e+07	7.70932	5.11179e+07	7.70857	5.10363e+07	7.70772	1.59138e+06	0.0135993	0.0311813
leuO	PLU_RS18190	NC_005126.1	4323714	4324658	-	945	NA	plu3672	tr|Q7N130|Q7N130_PHOLL	Activator protein in leuABCD operon OS=Photorhabdus laumo-i subsp. laumo-i (strain DSM 15139 / CIP 105565 / TT01) OX=243265 GN=leuO PE=3 SV=1	370.58	0	5	tr|Q7N130|Q7N130_PHOLL	1.5053e+06	6.17762	1.28426e+06	6.10865	1.23561e+06	6.09188	1.76171e+06	6.24593	1.44672e+06	6.15602	240564	0.0704957	0.166283
iocS	PLU_RS18185	NC_005126.1	4321677	4323479	-	1803	NA	plu3671	tr|Q7N131|Q7N131_PHOLL	Long-chain-fatty-acid--CoA ligase (Long-chain acyl-CoA synthetase) (LACS) OS=Photorhabdus laumo-i subsp. laumo-i (strain DSM 15139 / CIP 105565 / TT01) OX=243265 GN=fadD PE=4 SV=1	176.78	0	3	tr|Q7N131|Q7N131_PHOLL	4.32853e+06	6.63634	5.54316e+06	6.74376	5.50576e+06	6.74082	5.20846e+06	6.71671	5.14648e+06	6.70941	565488	0.0501952	0.109879
gxpS	PLU_RS16260	NC_005126.1	3865127	3880777	-	15651	NA	plu3263	tr|Q7N239|Q7N239_PHOLL	Uncharacterized protein OS=Photorhabdus laumo-i subsp. laumo-i (strain DSM 15139 / CIP 105565 / TT01) OX=243265 GN=plu3263 PE=4 SV=1	5505.28	0	64	tr|Q7N239|Q7N239_PHOLL	2.6931e+08	8.43025	2.80982e+08	8.44868	2.69437e+08	8.43046	2.63983e+08	8.42158	2.70928e+08	8.43274	7.16813e+06	0.0114024	0.0264577
pxbA	PLU_RS11535	NC_005126.1	2712189	2713160	-	972	NA	plu2315	Q7N4L6	HTH araC/xylS-type domain-containing protein	-	-	-	-	-	-	-	-	-	-	-	-	-	-	-	-	-
pxbB	PLU_RS11540	NC_005126.1	2713457	2715463	+	2007	NA	plu2316	Q7N4L5	Uncharacterized protein	-	-	-	-	-	-	-	-	-	-	-	-	-	-	-	-	-
pxbC	PLU_RS11545	NC_005126.1	2715460	2716704	+	1245	NA	plu2317	Q7N4L4	Uncharacterized protein	-	-	-	-	-	-	-	-	-	-	-	-	-	-	-	-	-
pxbD	PLU_RS11550	NC_005126.1	2716697	2718496	+	1800	NA	plu2318	Q7N4L3	Uncharacterized protein	-	-	-	-	-	-	-	-	-	-	-	-	-	-	-	-	-
pxbE	PLU_RS11555	NC_005126.1	2718483	2720243	+	1761	NA	plu2319	Q7N4L2	Uncharacterized protein	-	-	-	-	-	-	-	-	-	-	-	-	-	-	-	-	-
pxbF	PLU_RS11560	NC_005126.1	2720286	2726435	+	6150	NA	plu2320	Q7N4L1	Uncharacterized protein	-	-	-	-	-	-	-	-	-	-	-	-	-	-	-	-	-
pxbG	PLU_RS11565	NC_005126.1	2726435	2738161	+	11727	NA	plu2321	Q7N4L0	Malonyl CoA-acyl carrier protein transacylase	-	-	-	-	-	-	-	-	-	-	-	-	-	-	-	-	-
pxbH	PLU_RS11570	NC_005126.1	2738158	2739255	+	1098	NA	plu2322	Q7N4K9	GFO_IDH_MocA domain-containing protein	-	-	-	-	-	-	-	-	-	-	-	-	-	-	-	-	-
pxbI	PLU_RS11575	NC_005126.1	2739282	2740058	+	777	NA	plu2323	Q7N4K8	PKS_TE domain-containing protein	-	-	-	-	-	-	-	-	-	-	-	-	-	-	-	-	-
pxbJ	PLU_RS11580	NC_005126.1	2740058	2742991	+	2934	NA	plu2324	Q7N4K7	Uncharacterized protein	-	-	-	-	-	-	-	-	-	-	-	-	-	-	-	-	-
stlA	PLU_RS11155	NC_005126.1	2626090	2627688	-	1599	NA	plu2234	tr|Q7N4T3|Q7N4T3_PHOLL	Uncharacterized protein OS=Photorhabdus laumo-i subsp. laumo-i (strain DSM 15139 / CIP 105565 / TT01) OX=243265 GN=plu2234 PE=4 SV=1	1273.61	0	15	tr|Q7N4T3|Q7N4T3_PHOLL	8.02406e+07	7.90439	8.70041e+07	7.93954	8.95822e+07	7.95222	9.18038e+07	7.96286	8.71577e+07	7.93975	5.01115e+06	0.0254279	0.0574952
stlB	PLU_RS10660	NC_005126.1	2517873	2519555	+	1683	NA	plu2134	tr|Q7N526|Q7N526_PHOLL	Long-chain-fatty-acid--CoA ligase (Long-chain acyl-CoA synthetase) OS=Photorhabdus laumo-i subsp. laumo-i (strain DSM 15139 / CIP 105565 / TT01) OX=243265 GN=fadD PE=4 SV=1	881.5	0	11	tr|Q7N526|Q7N526_PHOLL	5.00471e+07	7.69938	5.53609e+07	7.7432	5.20042e+07	7.71604	5.24953e+07	7.72012	5.24769e+07	7.71969	2.19429e+06	0.0180637	0.0418144
stlC	PLU_RS10800	NC_005126.1	2548765	2549712	+	948	NA	plu2163	tr|Q7N4Z7|Q7N4Z7_PHOLL	Uncharacterized protein OS=Photorhabdus laumo-i subsp. laumo-i (strain DSM 15139 / CIP 105565 / TT01) OX=243265 GN=plu2163 PE=4 SV=1	150.1	0	3	tr|Q7N4Z7|Q7N4Z7_PHOLL	5.75636e+06	6.76015	5.67704e+06	6.75412	5.43525e+06	6.73522	5.89615e+06	6.77057	5.6912e+06	6.75501	193186	0.0148428	0.0339447
stlD	PLU_RS10805	NC_005126.1	2549713	2550861	+	1149	NA	plu2164	tr|Q7N4Z6|Q7N4Z6_PHOLL	ACP_syn_III_C domain-containing protein OS=Photorhabdus laumo-i subsp. laumo-i (strain DSM 15139 / CIP 105565 / TT01) OX=243265 GN=plu2164 PE=1 SV=1	1525.49	0	12	tr|Q7N4Z6|Q7N4Z6_PHOLL	4.65823e+08	8.66822	5.2112e+08	8.71694	5.00678e+08	8.69956	5.09855e+08	8.70745	4.99369e+08	8.69804	2.38755e+07	0.0211116	0.0478113
stlE	PLU_RS10810	NC_005126.1	2550941	2551183	+	243	NA	plu2165	Q7N4Z5	Acyl carrier protein (ACP)	-	-	-	-	-	-	-	-	-	-	-	-	-	-	-	-	-
bkdA	PLU_RS09400	NC_005126.1	2244046	2246058	+	2013	NA	plu1883	tr|Q7N5R1|Q7N5R1_PHOLL	Transket_pyr domain-containing protein OS=Photorhabdus laumo-i subsp. laumo-i (strain DSM 15139 / CIP 105565 / TT01) OX=243265 GN=plu1883 PE=4 SV=1	2111.08	0	21	tr|Q7N5R1|Q7N5R1_PHOLL	4.52185e+08	8.65532	4.56792e+08	8.65972	4.43436e+08	8.64683	4.46362e+08	8.64969	4.49694e+08	8.65289	5.96796e+06	0.00575856	0.0132712
bkdB	PLU_RS09405	NC_005126.1	2246068	2247633	+	1566	NA	plu1884	tr|Q7N5R0|Q7N5R0_PHOLL	Dihydrolipoamide acetyltransferase component of pyruvate dehydrogenase complex OS=Photorhabdus laumo-i subsp. laumo-i (strain DSM 15139 / CIP 105565 / TT01) OX=243265 GN=plu1884 PE=3 SV=1	1733.68	0	14	tr|Q7N5R0|Q7N5R0_PHOLL	4.70763e+08	8.6728	5.22153e+08	8.7178	5.10146e+08	8.70769	4.99608e+08	8.69863	5.00667e+08	8.69923	2.19612e+07	0.0192804	0.0438639
bkdC	PLU_RS09410	NC_005126.1	2247626	2249476	+	1851	NA	plu1885	tr|Q7N5Q9|Q7N5Q9_PHOLL	PKS_KS domain-containing protein OS=Photorhabdus laumo-i subsp. laumo-i (strain DSM 15139 / CIP 105565 / TT01) OX=243265 GN=plu1885 PE=3 SV=1	2762.41	0	21	tr|Q7N5Q9|Q7N5Q9_PHOLL	5.56426e+08	8.74541	6.21765e+08	8.79363	5.82588e+08	8.76536	6.09047e+08	8.78465	5.92457e+08	8.77226	2.9039e+07	0.0214374	0.0490145
plu3123	PLU_RS15540	NC_005126.1	3646119	3662492	-	16374	NA	plu3123	Q7N2F7	Uncharacterized protein	-	-	-	-	-	-	-	-	-	-	-	-	-	-	-	-	-
glbB	PLU_RS09380	NC_005126.1	2239134	2239952	-	819	NA	plu1881	Q7N5R2	Uncharacterized protein	-	-	-	-	-	-	-	-	-	-	-	-	-	-	-	-	-
glbC	PLU_RS09375	NC_005126.1	2226516	2238998	-	12483	NA	plu1880	Q7N5R3	Malonyl CoA-acyl carrier protein transacylase	-	-	-	-	-	-	-	-	-	-	-	-	-	-	-	-	-
glbD	PLU_RS09370	NC_005126.1	2225254	2226519	-	1266	NA	plu1879	Q7N5R4	MFS domain-containing protein	-	-	-	-	-	-	-	-	-	-	-	-	-	-	-	-	-
glbF	PLU_RS09365	NC_005126.1	2222028	2225225	-	3198	NA	plu1878	Q7N5R5	Carrier domain-containing protein	-	-	-	-	-	-	-	-	-	-	-	-	-	-	-	-	-
glbG	PLU_RS09360	NC_005126.1	2221617	2221976	-	360	NA	plu1877	Q7N5R6	SnoaL-like domain-containing protein	-	-	-	-	-	-	-	-	-	-	-	-	-	-	-	-	-
plu0082	PLU_RS00405	NC_005126.1	78376	78669	-	294	NA	plu0082	tr|Q7NA63|Q7NA63_PHOLL	Uncharacterized protein OS=Photorhabdus laumo-i subsp. laumo-i (strain DSM 15139 / CIP 105565 / TT01) OX=243265 GN=plu0082 PE=4 SV=1	73.53	0	1	tr|Q7NA63|Q7NA63_PHOLL	7.60523e+06	6.88111	9.06014e+06	6.95713	6.62287e+06	6.82105	6.48719e+06	6.81206	7.44386e+06	6.86784	1.1871e+06	0.0669604	0.159474
plu0081	PLU_RS00400	NC_005126.1	77425	78348	-	924	NA	plu0081	sp|Q7NA64|Y081_PHOLL	UPF0276 protein plu0081 OS=Photorhabdus laumo-i subsp. laumo-i (strain DSM 15139 / CIP 105565 / TT01) OX=243265 GN=plu0081 PE=3 SV=1	73.02	0	2	sp|Q7NA64|Y081_PHOLL	4.12359e+06	6.61528	4.98256e+06	6.69745	4.74072e+06	6.67584	4.5773e+06	6.66061	4.60604e+06	6.6623	362166	0.034801	0.0786283
plu0080	PLU_RS00395	NC_005126.1	76707	77456	-	750	NA	plu0080	Q7NA65	DUF2063 domain-containing protein	-	-	-	-	-	-	-	-	-	-	-	-	-	-	-	-	-
plu0079	PLU_RS00390	NC_005126.1	76226	76705	-	480	NA	plu0079	Q7NA66	Uncharacterized protein	-	-	-	-	-	-	-	-	-	-	-	-	-	-	-	-	-
plu0078	PLU_RS00385	NC_005126.1	76015	76215	+	201	NA	plu0078	tr|Q7NA67|Q7NA67_PHOLL	Uncharacterized protein OS=Photorhabdus laumo-i subsp. laumo-i (strain DSM 15139 / CIP 105565 / TT01) OX=243265 GN=plu0078 PE=4 SV=1	53.95	0.000493583	1	tr|Q7NA67|Q7NA67_PHOLL	6.65145e+06	6.82292	6.06656e+06	6.78294	7.04382e+06	6.84781	7.03073e+06	6.847	6.69814e+06	6.82517	458687	0.0304263	0.0684797
plu0077	PLU_RS00380	NC_005126.1	75432	76022	+	591	NA	plu0077	tr|Q7NA68|Q7NA68_PHOLL	Uncharacterized protein OS=Photorhabdus laumo-i subsp. laumo-i (strain DSM 15139 / CIP 105565 / TT01) OX=243265 GN=plu0077 PE=3 SV=1	251.51	0	3	tr|Q7NA68|Q7NA68_PHOLL	3.48563e+06	6.54228	5.01617e+06	6.70037	4.56087e+06	6.65905	5.08708e+06	6.70647	4.53744e+06	6.65204	738952	0.076146	0.162857
plu4334	PLU_RS21410	NC_005126.1	5063489	5063818	+	330	NA	plu4334	Q7MZF5	Uncharacterized protein	54.62	0	1	tr|Q7MZF5|Q7MZF5_PHOLL	5.43481e+06	6.73518	5.76764e+06	6.761	6.09808e+06	6.78519	7.13563e+06	6.85343	6.10904e+06	6.7837	736014	0.050774	0.12048
plu4336	PLU_RS21415	NC_005126.1	5064082	5065650	+	1569	NA	plu4336	Q7MZF3	Dioxygenase (EC 1.13.11.-)	-	-	-	-	-	-	-	-	-	-	-	-	-	-	-	-	-
plu4337	PLU_RS21420	NC_005126.1	5065885	5066787	+	903	NA	plu4337	Q7MZF2	CrtE protein	-	-	-	-	-	-	-	-	-	-	-	-	-	-	-	-	-
plu4338	PLU_RS21425	NC_005126.1	5066810	5067232	+	423	NA	plu4338			-	-	-	-	-	-	-	-	-	-	-	-	-	-	-	-	-
plu4339	PLU_RS21430	NC_005126.1	5067245	5068129	-	885	NA	plu4339			-	-	-	-	-	-	-	-	-	-	-	-	-	-	-	-	-
plu4340	PLU_RS21435	NC_005126.1	5068247	5068837	+	591	NA	plu4340			-	-	-	-	-	-	-	-	-	-	-	-	-	-	-	-	-
plu4341	PLU_RS21440	NC_005126.1	5068951	5070126	+	1176	NA	plu4341	Q7MZF1	CrtY protein	-	-	-	-	-	-	-	-	-	-	-	-	-	-	-	-	-
plu4342	PLU_RS21445	NC_005126.1	5070119	5071600	+	1482	NA	plu4342	Q7MZF0	Phytoene dehydrogenase (Phytoene desaturase)	-	-	-	-	-	-	-	-	-	-	-	-	-	-	-	-	-
plu4343	PLU_RS21450	NC_005126.1	5071597	5072523	+	927	NA	plu4343	Q7MZE9	Phytoene synthase	-	-	-	-	-	-	-	-	-	-	-	-	-	-	-	-	-
