# Supplementary material for: Global analysis of biosynthetic gene clusters reveals conserved and unique natural products in entomopathogenic nematode-symbiotic bacteria
Source: Nat Chem. 2022 Apr 25;14(6):701–12. doi: 10.1038/s41557-022-00923-2 (PMC9177418; doi:10.1038/s41557-022-00923-2)
Supplement: Source Data Fig. 3 — Domain sequence network comparison between Xenorhabdus/Photorhabdus BGCs and MIBiG 2.0 by BiG-SCAPE with a raw distance cutoff of 0.65. [file 41557_2022_923_MOESM9_ESM.xlsx]

## Sheet: Source_Data_Fig3
Source Data Fig. 3 | Domain sequence network comparison between XP BGCs and MIBiG 2.0 by BiG-SCAPE with a raw distance cut-off of 0.65.
Clustername 1	Clustername 2	Description1	Family Number1	Product Prediction1	BiG-SCAPE class1	Organism1	Description2	Family Number2	BiG-SCAPE class2	Product Prediction2	Organism2	Combined group	Shared group	Adjacency index	Anchor domains	DSS index	Jaccard index	Non-anchor domains	Raw distance	raw DSS anchor	raw DSS non-anchor	Squared similarity
Xvie_35.region001	Xvie_35.region001	Benzobactin biosynthetic gene cluster (previously unknown)	2700	NRPS	NRPS	Xenorhabdus vietnamensis DSM 22392	Benzobactin biosynthetic gene cluster (previously unknown)	2700	NRPS	NRPS	Xenorhabdus vietnamensis DSM 22392			1	1	1	1	1	0	0	0	1
Xvie_32.region001	Xvie_32.region001	NRPS fragment	2698	NRPS	NRPS	Xenorhabdus vietnamensis DSM 22392	NRPS fragment	2698	NRPS	NRPS	Xenorhabdus vietnamensis DSM 22392			1	1	1	1	1	0	0	0	1
Xvie_29.region001	Xvie_29.region001		2696	NRPS	NRPS	Xenorhabdus vietnamensis DSM 22392		2696	NRPS	NRPS	Xenorhabdus vietnamensis DSM 22392			1	1	1	1	1	0	0	0	1
Xvie_27.region001	Xvie_27.region001	NRPS fragment	2695	NRPS	NRPS	Xenorhabdus vietnamensis DSM 22392		2695	Others	betalactone	Xenorhabdus vietnamensis DSM 22392			1	1	1	1	1	0	0	0	1
Xvie_27.region001	Xvie_27.region001	NRPS fragment	2695	NRPS	NRPS	Xenorhabdus vietnamensis DSM 22392	NRPS fragment	2695	NRPS	NRPS	Xenorhabdus vietnamensis DSM 22392			1	1	1	1	1	0	0	0	1
Xvie_27.region001	Xvie_27.region001		2695	betalactone	Others	Xenorhabdus vietnamensis DSM 22392		2695	Others	betalactone	Xenorhabdus vietnamensis DSM 22392			1	1	1	1	1	0	0	0	1
Xvie_27.region001	Xvie_27.region001		2695	betalactone	Others	Xenorhabdus vietnamensis DSM 22392	NRPS fragment	2695	NRPS	NRPS	Xenorhabdus vietnamensis DSM 22392			1	1	1	1	1	0	0	0	1
Xvie_18.region001	Xvie_4.region001	PAX peptide biosynthetic gene cluster	2701	NRPS	NRPS	Xenorhabdus vietnamensis DSM 22392	PAX peptide biosynthetic gene cluster	2701	NRPS	NRPS	Xenorhabdus vietnamensis DSM 22392	NRPS - NRPS	NRPS	1	14	1	1	39	4.16334e-17	0	0	1
Xszus_1.region011	Xvie_5.region001	IOC biosynthetic gene cluster (previously unknown)	2683	betalactone	Others	Xenorhabdus szentirimaii US	IOC biosynthetic gene cluster (previously unknown)	2532	Others	betalactone	Xenorhabdus vietnamensis DSM 22392	betalactone - betalactone	betalactone	0.676471	1	0.788095	0.806452	28	0.213815	0.196382	0.213013	0.618087
Xszus_1.region009	Xvie_3.region001		2209	NRPS-like	NRPS	Xenorhabdus szentirimaii US		2209	NRPS	NRPS-like	Xenorhabdus vietnamensis DSM 22392	NRPS-like - NRPS-like	NRPS-like	0.738095	1	0.782017	0.871795	38	0.202223	0.164103	0.220818	0.636448
Xszus_1.region004	Xvie_19.region001	Phenaszetine biosynthetic gene cluster	1996	phenazine	Others	Xenorhabdus szentirimaii US	Photoxenobactin biosynthetic gene cluster (previously unknown)	2033	PKS-NRP_Hybrids	T1PKS.NRPS	Xenorhabdus vietnamensis DSM 22392	NRPS.T1PKS - NRPS.phenazine.T1PKS		0.525	9	0.708161	0.5	24	0.342629	0.276161	0.303598	0.432136
Xszus_1.region004	Xvie_19.region001	Photoxenobactin biosynthetic gene cluster (previously unknown)	1996	T1PKS.NRPS	PKS-NRP_Hybrids	Xenorhabdus szentirimaii US	Photoxenobactin biosynthetic gene cluster (previously unknown)	2033	PKS-NRP_Hybrids	T1PKS.NRPS	Xenorhabdus vietnamensis DSM 22392	NRPS.T1PKS - NRPS.phenazine.T1PKS		0.525	9	0.708161	0.5	24	0.342629	0.276161	0.303598	0.432136
Xszus_1.region002	Xvie_9.region001	Xenoamicin biosynthetic gene cluster	2674	NRPS	NRPS	Xenorhabdus szentirimaii US	Xenoamicin biosynthetic gene cluster	2706	NRPS	NRPS	Xenorhabdus vietnamensis DSM 22392	NRPS - NRPS.nucleoside		0.0933333	30	0.432845	0.112903	75	0.648119	0.409663	0.693149	0.12382
Xszus_1.region002	Xvie_9.region001		2674	nucleoside	Others	Xenorhabdus szentirimaii US	Xenoamicin biosynthetic gene cluster	2706	NRPS	NRPS	Xenorhabdus vietnamensis DSM 22392	NRPS - NRPS.nucleoside		0.0933333	30	0.432845	0.112903	75	0.648119	0.409663	0.693149	0.12382
Xsze_2.region008	Xszus_1.region001	Lipocitide biosynthetic gene cluster (previsouly unknown)	2673	NRPS	NRPS	Xenorhabdus szentirmaii DSM 16338		2673	others	benzoxazolinate	Xenorhabdus szentirimaii US	NRPS.hglE-KS.PUFA.T1PKS - NRPS.hglE-KS.PUFA.T1PKS	NRPS.hglE-KS.PUFA.T1PKS	0.970803	66	0.892701	0.991379	173	0.0836582	0.20196	0.0350719	0.839682
Xsze_2.region008	Xszus_1.region001	Lipocitide biosynthetic gene cluster (previsouly unknown)	2673	NRPS	NRPS	Xenorhabdus szentirmaii DSM 16338	Lipocitide biosynthetic gene cluster (previsouly unknown)	2673	NRPS	NRPS	Xenorhabdus szentirimaii US	NRPS.hglE-KS.PUFA.T1PKS - NRPS.hglE-KS.PUFA.T1PKS	NRPS.hglE-KS.PUFA.T1PKS	0.970803	66	0.892701	0.991379	173	0.0836582	0.20196	0.0350719	0.839682
Xsze_2.region008	Xszus_1.region001	Lipocitide biosynthetic gene cluster (previsouly unknown)	2673	NRPS	NRPS	Xenorhabdus szentirmaii DSM 16338		2673	NRPS	NRPS	Xenorhabdus szentirimaii US	NRPS.hglE-KS.PUFA.T1PKS - NRPS.hglE-KS.PUFA.T1PKS	NRPS.hglE-KS.PUFA.T1PKS	0.970803	66	0.892701	0.991379	173	0.0836582	0.20196	0.0350719	0.839682
Xsze_2.region008	Xszus_1.region001	Lipocitide biosynthetic gene cluster (previsouly unknown)	2673	NRPS	NRPS	Xenorhabdus szentirmaii DSM 16338	PAX peptide biosynthetic gene cluster	2673	NRPS	NRPS	Xenorhabdus szentirimaii US	NRPS.hglE-KS.PUFA.T1PKS - NRPS.hglE-KS.PUFA.T1PKS	NRPS.hglE-KS.PUFA.T1PKS	0.970803	66	0.892701	0.991379	173	0.0836582	0.20196	0.0350719	0.839682
Xsze_2.region008	Xszus_1.region001	Lipocitide biosynthetic gene cluster (previsouly unknown)	2673	NRPS	NRPS	Xenorhabdus szentirmaii DSM 16338	Fabclavine biosynthetic gene cluster	2673	PKS-NRP_Hybrids	T1PKS.PUFA.NRPS.hglE-KS	Xenorhabdus szentirimaii US	NRPS.hglE-KS.PUFA.T1PKS - NRPS.hglE-KS.PUFA.T1PKS	NRPS.hglE-KS.PUFA.T1PKS	0.970803	66	0.892701	0.991379	173	0.0836582	0.20196	0.0350719	0.839682
Xsze_2.region008	Xszus_1.region001		2673	NRPS	NRPS	Xenorhabdus szentirmaii DSM 16338		2673	others	benzoxazolinate	Xenorhabdus szentirimaii US	NRPS.hglE-KS.PUFA.T1PKS - NRPS.hglE-KS.PUFA.T1PKS	NRPS.hglE-KS.PUFA.T1PKS	0.970803	66	0.892701	0.991379	173	0.0836582	0.20196	0.0350719	0.839682
Xsze_2.region008	Xszus_1.region001		2673	NRPS	NRPS	Xenorhabdus szentirmaii DSM 16338	Lipocitide biosynthetic gene cluster (previsouly unknown)	2673	NRPS	NRPS	Xenorhabdus szentirimaii US	NRPS.hglE-KS.PUFA.T1PKS - NRPS.hglE-KS.PUFA.T1PKS	NRPS.hglE-KS.PUFA.T1PKS	0.970803	66	0.892701	0.991379	173	0.0836582	0.20196	0.0350719	0.839682
Xsze_2.region008	Xszus_1.region001		2673	NRPS	NRPS	Xenorhabdus szentirmaii DSM 16338		2673	NRPS	NRPS	Xenorhabdus szentirimaii US	NRPS.hglE-KS.PUFA.T1PKS - NRPS.hglE-KS.PUFA.T1PKS	NRPS.hglE-KS.PUFA.T1PKS	0.970803	66	0.892701	0.991379	173	0.0836582	0.20196	0.0350719	0.839682
Xsze_2.region008	Xszus_1.region001		2673	NRPS	NRPS	Xenorhabdus szentirmaii DSM 16338	PAX peptide biosynthetic gene cluster	2673	NRPS	NRPS	Xenorhabdus szentirimaii US	NRPS.hglE-KS.PUFA.T1PKS - NRPS.hglE-KS.PUFA.T1PKS	NRPS.hglE-KS.PUFA.T1PKS	0.970803	66	0.892701	0.991379	173	0.0836582	0.20196	0.0350719	0.839682
Xsze_2.region008	Xszus_1.region001		2673	NRPS	NRPS	Xenorhabdus szentirmaii DSM 16338	Fabclavine biosynthetic gene cluster	2673	PKS-NRP_Hybrids	T1PKS.PUFA.NRPS.hglE-KS	Xenorhabdus szentirimaii US	NRPS.hglE-KS.PUFA.T1PKS - NRPS.hglE-KS.PUFA.T1PKS	NRPS.hglE-KS.PUFA.T1PKS	0.970803	66	0.892701	0.991379	173	0.0836582	0.20196	0.0350719	0.839682
Xsze_2.region008	Xszus_1.region001		2673	benzoxazolinate	others	Xenorhabdus szentirmaii DSM 16338		2673	others	benzoxazolinate	Xenorhabdus szentirimaii US	NRPS.hglE-KS.PUFA.T1PKS - NRPS.hglE-KS.PUFA.T1PKS	NRPS.hglE-KS.PUFA.T1PKS	0.970803	66	0.892701	0.991379	173	0.0836582	0.20196	0.0350719	0.839682
Xsze_2.region008	Xszus_1.region001		2673	benzoxazolinate	others	Xenorhabdus szentirmaii DSM 16338	Lipocitide biosynthetic gene cluster (previsouly unknown)	2673	NRPS	NRPS	Xenorhabdus szentirimaii US	NRPS.hglE-KS.PUFA.T1PKS - NRPS.hglE-KS.PUFA.T1PKS	NRPS.hglE-KS.PUFA.T1PKS	0.970803	66	0.892701	0.991379	173	0.0836582	0.20196	0.0350719	0.839682
Xsze_2.region008	Xszus_1.region001		2673	benzoxazolinate	others	Xenorhabdus szentirmaii DSM 16338		2673	NRPS	NRPS	Xenorhabdus szentirimaii US	NRPS.hglE-KS.PUFA.T1PKS - NRPS.hglE-KS.PUFA.T1PKS	NRPS.hglE-KS.PUFA.T1PKS	0.970803	66	0.892701	0.991379	173	0.0836582	0.20196	0.0350719	0.839682
Xsze_2.region008	Xszus_1.region001		2673	benzoxazolinate	others	Xenorhabdus szentirmaii DSM 16338	PAX peptide biosynthetic gene cluster	2673	NRPS	NRPS	Xenorhabdus szentirimaii US	NRPS.hglE-KS.PUFA.T1PKS - NRPS.hglE-KS.PUFA.T1PKS	NRPS.hglE-KS.PUFA.T1PKS	0.970803	66	0.892701	0.991379	173	0.0836582	0.20196	0.0350719	0.839682
Xsze_2.region008	Xszus_1.region001		2673	benzoxazolinate	others	Xenorhabdus szentirmaii DSM 16338	Fabclavine biosynthetic gene cluster	2673	PKS-NRP_Hybrids	T1PKS.PUFA.NRPS.hglE-KS	Xenorhabdus szentirimaii US	NRPS.hglE-KS.PUFA.T1PKS - NRPS.hglE-KS.PUFA.T1PKS	NRPS.hglE-KS.PUFA.T1PKS	0.970803	66	0.892701	0.991379	173	0.0836582	0.20196	0.0350719	0.839682
Xsze_2.region008	Xszus_1.region001	Fabclavine biosynthetic gene cluster	2673	T1PKS.PUFA.NRPS.hglE-KS	PKS-NRP_Hybrids	Xenorhabdus szentirmaii DSM 16338		2673	others	benzoxazolinate	Xenorhabdus szentirimaii US	NRPS.hglE-KS.PUFA.T1PKS - NRPS.hglE-KS.PUFA.T1PKS	NRPS.hglE-KS.PUFA.T1PKS	0.970803	66	0.892701	0.991379	173	0.0836582	0.20196	0.0350719	0.839682
Xsze_2.region008	Xszus_1.region001	Fabclavine biosynthetic gene cluster	2673	T1PKS.PUFA.NRPS.hglE-KS	PKS-NRP_Hybrids	Xenorhabdus szentirmaii DSM 16338	Lipocitide biosynthetic gene cluster (previsouly unknown)	2673	NRPS	NRPS	Xenorhabdus szentirimaii US	NRPS.hglE-KS.PUFA.T1PKS - NRPS.hglE-KS.PUFA.T1PKS	NRPS.hglE-KS.PUFA.T1PKS	0.970803	66	0.892701	0.991379	173	0.0836582	0.20196	0.0350719	0.839682
Xsze_2.region008	Xszus_1.region001	Fabclavine biosynthetic gene cluster	2673	T1PKS.PUFA.NRPS.hglE-KS	PKS-NRP_Hybrids	Xenorhabdus szentirmaii DSM 16338		2673	NRPS	NRPS	Xenorhabdus szentirimaii US	NRPS.hglE-KS.PUFA.T1PKS - NRPS.hglE-KS.PUFA.T1PKS	NRPS.hglE-KS.PUFA.T1PKS	0.970803	66	0.892701	0.991379	173	0.0836582	0.20196	0.0350719	0.839682
Xsze_2.region008	Xszus_1.region001	Fabclavine biosynthetic gene cluster	2673	T1PKS.PUFA.NRPS.hglE-KS	PKS-NRP_Hybrids	Xenorhabdus szentirmaii DSM 16338	PAX peptide biosynthetic gene cluster	2673	NRPS	NRPS	Xenorhabdus szentirimaii US	NRPS.hglE-KS.PUFA.T1PKS - NRPS.hglE-KS.PUFA.T1PKS	NRPS.hglE-KS.PUFA.T1PKS	0.970803	66	0.892701	0.991379	173	0.0836582	0.20196	0.0350719	0.839682
Xsze_2.region008	Xszus_1.region001	Fabclavine biosynthetic gene cluster	2673	T1PKS.PUFA.NRPS.hglE-KS	PKS-NRP_Hybrids	Xenorhabdus szentirmaii DSM 16338	Fabclavine biosynthetic gene cluster	2673	PKS-NRP_Hybrids	T1PKS.PUFA.NRPS.hglE-KS	Xenorhabdus szentirimaii US	NRPS.hglE-KS.PUFA.T1PKS - NRPS.hglE-KS.PUFA.T1PKS	NRPS.hglE-KS.PUFA.T1PKS	0.970803	66	0.892701	0.991379	173	0.0836582	0.20196	0.0350719	0.839682
Xsze_2.region008	Xszus_1.region001	PAX peptide biosynthetic gene cluster	2673	NRPS	NRPS	Xenorhabdus szentirmaii DSM 16338		2673	others	benzoxazolinate	Xenorhabdus szentirimaii US	NRPS.hglE-KS.PUFA.T1PKS - NRPS.hglE-KS.PUFA.T1PKS	NRPS.hglE-KS.PUFA.T1PKS	0.970803	66	0.892701	0.991379	173	0.0836582	0.20196	0.0350719	0.839682
Xsze_2.region008	Xszus_1.region001	PAX peptide biosynthetic gene cluster	2673	NRPS	NRPS	Xenorhabdus szentirmaii DSM 16338	Lipocitide biosynthetic gene cluster (previsouly unknown)	2673	NRPS	NRPS	Xenorhabdus szentirimaii US	NRPS.hglE-KS.PUFA.T1PKS - NRPS.hglE-KS.PUFA.T1PKS	NRPS.hglE-KS.PUFA.T1PKS	0.970803	66	0.892701	0.991379	173	0.0836582	0.20196	0.0350719	0.839682
Xsze_2.region008	Xszus_1.region001	PAX peptide biosynthetic gene cluster	2673	NRPS	NRPS	Xenorhabdus szentirmaii DSM 16338		2673	NRPS	NRPS	Xenorhabdus szentirimaii US	NRPS.hglE-KS.PUFA.T1PKS - NRPS.hglE-KS.PUFA.T1PKS	NRPS.hglE-KS.PUFA.T1PKS	0.970803	66	0.892701	0.991379	173	0.0836582	0.20196	0.0350719	0.839682
Xsze_2.region008	Xszus_1.region001	PAX peptide biosynthetic gene cluster	2673	NRPS	NRPS	Xenorhabdus szentirmaii DSM 16338	PAX peptide biosynthetic gene cluster	2673	NRPS	NRPS	Xenorhabdus szentirimaii US	NRPS.hglE-KS.PUFA.T1PKS - NRPS.hglE-KS.PUFA.T1PKS	NRPS.hglE-KS.PUFA.T1PKS	0.970803	66	0.892701	0.991379	173	0.0836582	0.20196	0.0350719	0.839682
Xsze_2.region008	Xszus_1.region001	PAX peptide biosynthetic gene cluster	2673	NRPS	NRPS	Xenorhabdus szentirmaii DSM 16338	Fabclavine biosynthetic gene cluster	2673	PKS-NRP_Hybrids	T1PKS.PUFA.NRPS.hglE-KS	Xenorhabdus szentirimaii US	NRPS.hglE-KS.PUFA.T1PKS - NRPS.hglE-KS.PUFA.T1PKS	NRPS.hglE-KS.PUFA.T1PKS	0.970803	66	0.892701	0.991379	173	0.0836582	0.20196	0.0350719	0.839682
Xsze_2.region007	Xvie_9.region001	Xenoamicin biosynthetic gene cluster	2674	NRPS	NRPS	Xenorhabdus szentirmaii DSM 16338	Xenoamicin biosynthetic gene cluster	2706	NRPS	NRPS	Xenorhabdus vietnamensis DSM 22392	NRPS - NRPS.nucleoside		0.0972222	28	0.461517	0.112903	74	0.62642	0.339581	0.689002	0.139562
Xsze_2.region007	Xvie_9.region001		2674	nucleoside	Others	Xenorhabdus szentirmaii DSM 16338	Xenoamicin biosynthetic gene cluster	2706	NRPS	NRPS	Xenorhabdus vietnamensis DSM 22392	NRPS - NRPS.nucleoside		0.0972222	28	0.461517	0.112903	74	0.62642	0.339581	0.689002	0.139562
Xsze_2.region007	Xszus_1.region002	Xenoamicin biosynthetic gene cluster	2674	NRPS	NRPS	Xenorhabdus szentirmaii DSM 16338	Xenoamicin biosynthetic gene cluster	2674	NRPS	NRPS	Xenorhabdus szentirimaii US	NRPS.nucleoside - NRPS.nucleoside	NRPS.nucleoside	0.943396	30	0.940321	1	75	0.0475892	0.109293	0.019987	0.907086
Xsze_2.region007	Xszus_1.region002	Xenoamicin biosynthetic gene cluster	2674	NRPS	NRPS	Xenorhabdus szentirmaii DSM 16338		2674	Others	nucleoside	Xenorhabdus szentirimaii US	NRPS.nucleoside - NRPS.nucleoside	NRPS.nucleoside	0.943396	30	0.940321	1	75	0.0475892	0.109293	0.019987	0.907086
Xsze_2.region007	Xszus_1.region002		2674	nucleoside	Others	Xenorhabdus szentirmaii DSM 16338	Xenoamicin biosynthetic gene cluster	2674	NRPS	NRPS	Xenorhabdus szentirimaii US	NRPS.nucleoside - NRPS.nucleoside	NRPS.nucleoside	0.943396	30	0.940321	1	75	0.0475892	0.109293	0.019987	0.907086
Xsze_2.region007	Xszus_1.region002		2674	nucleoside	Others	Xenorhabdus szentirmaii DSM 16338		2674	Others	nucleoside	Xenorhabdus szentirimaii US	NRPS.nucleoside - NRPS.nucleoside	NRPS.nucleoside	0.943396	30	0.940321	1	75	0.0475892	0.109293	0.019987	0.907086
Xsze_2.region006	Xszus_1.region003		2675	NRPS	NRPS	Xenorhabdus szentirmaii DSM 16338		2675	NRPS	NRPS	Xenorhabdus szentirimaii US	NRPS - NRPS	NRPS	0.981595	34	0.981306	0.993103	184	0.0163202	0.0396744	0.0109407	0.967626
Xsze_2.region006	Xszus_1.region003		2675	NRPS	NRPS	Xenorhabdus szentirmaii DSM 16338	Szentiamide biosynthetic gene cluster	2675	NRPS	NRPS	Xenorhabdus szentirimaii US	NRPS - NRPS	NRPS	0.981595	34	0.981306	0.993103	184	0.0163202	0.0396744	0.0109407	0.967626
Xsze_2.region006	Xszus_1.region003		2675	NRPS	NRPS	Xenorhabdus szentirmaii DSM 16338	Rhabdopeptide/Xenortide-like peptide biosynthetic gene cluster	2675	NRPS	NRPS	Xenorhabdus szentirimaii US	NRPS - NRPS	NRPS	0.981595	34	0.981306	0.993103	184	0.0163202	0.0396744	0.0109407	0.967626
Xsze_2.region006	Xszus_1.region003		2675	NRPS	NRPS	Xenorhabdus szentirmaii DSM 16338	Pyrrolizixenamide biosynthetic gene cluster	2675	NRPS	NRPS	Xenorhabdus szentirimaii US	NRPS - NRPS	NRPS	0.981595	34	0.981306	0.993103	184	0.0163202	0.0396744	0.0109407	0.967626
Xsze_2.region006	Xszus_1.region003		2675	NRPS	NRPS	Xenorhabdus szentirmaii DSM 16338	GameXPeptide biosynthetic gene cluster	2675	NRPS	NRPS	Xenorhabdus szentirimaii US	NRPS - NRPS	NRPS	0.981595	34	0.981306	0.993103	184	0.0163202	0.0396744	0.0109407	0.967626
Xsze_2.region006	Xszus_1.region003	Szentiamide biosynthetic gene cluster	2675	NRPS	NRPS	Xenorhabdus szentirmaii DSM 16338		2675	NRPS	NRPS	Xenorhabdus szentirimaii US	NRPS - NRPS	NRPS	0.981595	34	0.981306	0.993103	184	0.0163202	0.0396744	0.0109407	0.967626
Xsze_2.region006	Xszus_1.region003	Szentiamide biosynthetic gene cluster	2675	NRPS	NRPS	Xenorhabdus szentirmaii DSM 16338	Szentiamide biosynthetic gene cluster	2675	NRPS	NRPS	Xenorhabdus szentirimaii US	NRPS - NRPS	NRPS	0.981595	34	0.981306	0.993103	184	0.0163202	0.0396744	0.0109407	0.967626
Xsze_2.region006	Xszus_1.region003	Szentiamide biosynthetic gene cluster	2675	NRPS	NRPS	Xenorhabdus szentirmaii DSM 16338	Rhabdopeptide/Xenortide-like peptide biosynthetic gene cluster	2675	NRPS	NRPS	Xenorhabdus szentirimaii US	NRPS - NRPS	NRPS	0.981595	34	0.981306	0.993103	184	0.0163202	0.0396744	0.0109407	0.967626
Xsze_2.region006	Xszus_1.region003	Szentiamide biosynthetic gene cluster	2675	NRPS	NRPS	Xenorhabdus szentirmaii DSM 16338	Pyrrolizixenamide biosynthetic gene cluster	2675	NRPS	NRPS	Xenorhabdus szentirimaii US	NRPS - NRPS	NRPS	0.981595	34	0.981306	0.993103	184	0.0163202	0.0396744	0.0109407	0.967626
Xsze_2.region006	Xszus_1.region003	Szentiamide biosynthetic gene cluster	2675	NRPS	NRPS	Xenorhabdus szentirmaii DSM 16338	GameXPeptide biosynthetic gene cluster	2675	NRPS	NRPS	Xenorhabdus szentirimaii US	NRPS - NRPS	NRPS	0.981595	34	0.981306	0.993103	184	0.0163202	0.0396744	0.0109407	0.967626
Xsze_2.region006	Xszus_1.region003	Rhabdopeptide/Xenortide-like peptide biosynthetic gene cluster	2675	NRPS	NRPS	Xenorhabdus szentirmaii DSM 16338		2675	NRPS	NRPS	Xenorhabdus szentirimaii US	NRPS - NRPS	NRPS	0.981595	34	0.981306	0.993103	184	0.0163202	0.0396744	0.0109407	0.967626
Xsze_2.region006	Xszus_1.region003	Rhabdopeptide/Xenortide-like peptide biosynthetic gene cluster	2675	NRPS	NRPS	Xenorhabdus szentirmaii DSM 16338	Szentiamide biosynthetic gene cluster	2675	NRPS	NRPS	Xenorhabdus szentirimaii US	NRPS - NRPS	NRPS	0.981595	34	0.981306	0.993103	184	0.0163202	0.0396744	0.0109407	0.967626
Xsze_2.region006	Xszus_1.region003	Rhabdopeptide/Xenortide-like peptide biosynthetic gene cluster	2675	NRPS	NRPS	Xenorhabdus szentirmaii DSM 16338	Rhabdopeptide/Xenortide-like peptide biosynthetic gene cluster	2675	NRPS	NRPS	Xenorhabdus szentirimaii US	NRPS - NRPS	NRPS	0.981595	34	0.981306	0.993103	184	0.0163202	0.0396744	0.0109407	0.967626
Xsze_2.region006	Xszus_1.region003	Rhabdopeptide/Xenortide-like peptide biosynthetic gene cluster	2675	NRPS	NRPS	Xenorhabdus szentirmaii DSM 16338	Pyrrolizixenamide biosynthetic gene cluster	2675	NRPS	NRPS	Xenorhabdus szentirimaii US	NRPS - NRPS	NRPS	0.981595	34	0.981306	0.993103	184	0.0163202	0.0396744	0.0109407	0.967626
Xsze_2.region006	Xszus_1.region003	Rhabdopeptide/Xenortide-like peptide biosynthetic gene cluster	2675	NRPS	NRPS	Xenorhabdus szentirmaii DSM 16338	GameXPeptide biosynthetic gene cluster	2675	NRPS	NRPS	Xenorhabdus szentirimaii US	NRPS - NRPS	NRPS	0.981595	34	0.981306	0.993103	184	0.0163202	0.0396744	0.0109407	0.967626
Xsze_2.region006	Xszus_1.region003	Pyrrolizixenamide biosynthetic gene cluster	2675	NRPS	NRPS	Xenorhabdus szentirmaii DSM 16338		2675	NRPS	NRPS	Xenorhabdus szentirimaii US	NRPS - NRPS	NRPS	0.981595	34	0.981306	0.993103	184	0.0163202	0.0396744	0.0109407	0.967626
Xsze_2.region006	Xszus_1.region003	Pyrrolizixenamide biosynthetic gene cluster	2675	NRPS	NRPS	Xenorhabdus szentirmaii DSM 16338	Szentiamide biosynthetic gene cluster	2675	NRPS	NRPS	Xenorhabdus szentirimaii US	NRPS - NRPS	NRPS	0.981595	34	0.981306	0.993103	184	0.0163202	0.0396744	0.0109407	0.967626
Xsze_2.region006	Xszus_1.region003	Pyrrolizixenamide biosynthetic gene cluster	2675	NRPS	NRPS	Xenorhabdus szentirmaii DSM 16338	Rhabdopeptide/Xenortide-like peptide biosynthetic gene cluster	2675	NRPS	NRPS	Xenorhabdus szentirimaii US	NRPS - NRPS	NRPS	0.981595	34	0.981306	0.993103	184	0.0163202	0.0396744	0.0109407	0.967626
Xsze_2.region006	Xszus_1.region003	Pyrrolizixenamide biosynthetic gene cluster	2675	NRPS	NRPS	Xenorhabdus szentirmaii DSM 16338	Pyrrolizixenamide biosynthetic gene cluster	2675	NRPS	NRPS	Xenorhabdus szentirimaii US	NRPS - NRPS	NRPS	0.981595	34	0.981306	0.993103	184	0.0163202	0.0396744	0.0109407	0.967626
Xsze_2.region006	Xszus_1.region003	Pyrrolizixenamide biosynthetic gene cluster	2675	NRPS	NRPS	Xenorhabdus szentirmaii DSM 16338	GameXPeptide biosynthetic gene cluster	2675	NRPS	NRPS	Xenorhabdus szentirimaii US	NRPS - NRPS	NRPS	0.981595	34	0.981306	0.993103	184	0.0163202	0.0396744	0.0109407	0.967626
Xsze_2.region006	Xszus_1.region003	GameXPeptide biosynthetic gene cluster	2675	NRPS	NRPS	Xenorhabdus szentirmaii DSM 16338		2675	NRPS	NRPS	Xenorhabdus szentirimaii US	NRPS - NRPS	NRPS	0.981595	34	0.981306	0.993103	184	0.0163202	0.0396744	0.0109407	0.967626
Xsze_2.region006	Xszus_1.region003	GameXPeptide biosynthetic gene cluster	2675	NRPS	NRPS	Xenorhabdus szentirmaii DSM 16338	Szentiamide biosynthetic gene cluster	2675	NRPS	NRPS	Xenorhabdus szentirimaii US	NRPS - NRPS	NRPS	0.981595	34	0.981306	0.993103	184	0.0163202	0.0396744	0.0109407	0.967626
Xsze_2.region006	Xszus_1.region003	GameXPeptide biosynthetic gene cluster	2675	NRPS	NRPS	Xenorhabdus szentirmaii DSM 16338	Rhabdopeptide/Xenortide-like peptide biosynthetic gene cluster	2675	NRPS	NRPS	Xenorhabdus szentirimaii US	NRPS - NRPS	NRPS	0.981595	34	0.981306	0.993103	184	0.0163202	0.0396744	0.0109407	0.967626
Xsze_2.region006	Xszus_1.region003	GameXPeptide biosynthetic gene cluster	2675	NRPS	NRPS	Xenorhabdus szentirmaii DSM 16338	Pyrrolizixenamide biosynthetic gene cluster	2675	NRPS	NRPS	Xenorhabdus szentirimaii US	NRPS - NRPS	NRPS	0.981595	34	0.981306	0.993103	184	0.0163202	0.0396744	0.0109407	0.967626
Xsze_2.region006	Xszus_1.region003	GameXPeptide biosynthetic gene cluster	2675	NRPS	NRPS	Xenorhabdus szentirmaii DSM 16338	GameXPeptide biosynthetic gene cluster	2675	NRPS	NRPS	Xenorhabdus szentirimaii US	NRPS - NRPS	NRPS	0.981595	34	0.981306	0.993103	184	0.0163202	0.0396744	0.0109407	0.967626
Xsze_2.region005	Xvie_19.region001	Phenaszetine biosynthetic gene cluster	1996	phenazine	Others	Xenorhabdus szentirmaii DSM 16338	Photoxenobactin biosynthetic gene cluster (previously unknown)	2033	PKS-NRP_Hybrids	T1PKS.NRPS	Xenorhabdus vietnamensis DSM 22392	NRPS.T1PKS - NRPS.T1PKS	NRPS.T1PKS	0.525	9	0.662846	0.5	27	0.376615	0.265451	0.384956	0.388608
Xsze_2.region005	Xvie_19.region001	Photoxenobactin biosynthetic gene cluster (previously unknown)	1996	T1PKS.NRPS	PKS-NRP_Hybrids	Xenorhabdus szentirmaii DSM 16338	Photoxenobactin biosynthetic gene cluster (previously unknown)	2033	PKS-NRP_Hybrids	T1PKS.NRPS	Xenorhabdus vietnamensis DSM 22392	NRPS.T1PKS - NRPS.T1PKS	NRPS.T1PKS	0.525	9	0.662846	0.5	27	0.376615	0.265451	0.384956	0.388608
Xsze_2.region005	Xvie_12.region001	Phenaszetine biosynthetic gene cluster	1996	phenazine	Others	Xenorhabdus szentirmaii DSM 16338		2275	NRPS	NRPS	Xenorhabdus vietnamensis DSM 22392	NRPS - NRPS.T1PKS		0.448276	8	0.302217	0.6	31	0.630923	1	0.5418	0.136218
Xsze_2.region005	Xvie_12.region001	Photoxenobactin biosynthetic gene cluster (previously unknown)	1996	T1PKS.NRPS	PKS-NRP_Hybrids	Xenorhabdus szentirmaii DSM 16338		2275	NRPS	NRPS	Xenorhabdus vietnamensis DSM 22392	NRPS - NRPS.T1PKS		0.448276	8	0.302217	0.6	31	0.630923	1	0.5418	0.136218
Xsze_2.region005	Xszus_1.region004	Phenaszetine biosynthetic gene cluster	1996	phenazine	Others	Xenorhabdus szentirmaii DSM 16338	Phenaszetine biosynthetic gene cluster	1996	Others	phenazine	Xenorhabdus szentirimaii US	NRPS.T1PKS - NRPS.phenazine.T1PKS		1	10	0.988805	1	72	0.00839596	0.0320813	0.00539276	0.983279
Xsze_2.region005	Xszus_1.region004	Phenaszetine biosynthetic gene cluster	1996	phenazine	Others	Xenorhabdus szentirmaii DSM 16338	Photoxenobactin biosynthetic gene cluster (previously unknown)	1996	PKS-NRP_Hybrids	T1PKS.NRPS	Xenorhabdus szentirimaii US	NRPS.T1PKS - NRPS.phenazine.T1PKS		1	10	0.988805	1	72	0.00839596	0.0320813	0.00539276	0.983279
Xsze_2.region005	Xszus_1.region004	Photoxenobactin biosynthetic gene cluster (previously unknown)	1996	T1PKS.NRPS	PKS-NRP_Hybrids	Xenorhabdus szentirmaii DSM 16338	Photoxenobactin biosynthetic gene cluster (previously unknown)	1996	PKS-NRP_Hybrids	T1PKS.NRPS	Xenorhabdus szentirimaii US	NRPS.T1PKS - NRPS.phenazine.T1PKS		1	10	0.988805	1	72	0.00839596	0.0320813	0.00539276	0.983279
Xsze_2.region005	Xszus_1.region004	Photoxenobactin biosynthetic gene cluster (previously unknown)	1996	T1PKS.NRPS	PKS-NRP_Hybrids	Xenorhabdus szentirmaii DSM 16338	Phenaszetine biosynthetic gene cluster	1996	Others	phenazine	Xenorhabdus szentirimaii US	NRPS.T1PKS - NRPS.phenazine.T1PKS		1	10	0.988805	1	72	0.00839596	0.0320813	0.00539276	0.983279
Xsze_2.region004	Xszus_1.region005		2677	NRPS	NRPS	Xenorhabdus szentirmaii DSM 16338		2677	NRPS	NRPS	Xenorhabdus szentirimaii US	NRPS - NRPS	NRPS	0.977273	29	0.964728	1	67	0.0275906	0.055966	0.0173584	0.94558
Xsze_2.region002	Xszus_1.region007	Aerobactin biosynthetic gene cluster	1467	siderophore	Others	Xenorhabdus szentirmaii DSM 16338	Aerobactin biosynthetic gene cluster	1467	Others	siderophore	Xenorhabdus szentirimaii US	siderophore - siderophore	siderophore	1	0	0.993787	1	13	0.00465956	0	0.00621275	0.990703
Xsze_2.region001	Xszus_1.region008	Iodinin biosynthetic gene cluster	2680	phenazine	Others	Xenorhabdus szentirmaii DSM 16338	Iodinin biosynthetic gene cluster	2680	Others	phenazine	Xenorhabdus szentirimaii US	phenazine - phenazine	phenazine	1	0	0.999827	1	20	0.000129758	0	0.00017301	0.99974
Xsze_1.region006	Xszus_1.region013	Diketopiperazine biosynthetic gene cluster	2664	NRPS	NRPS	Xenorhabdus szentirmaii DSM 16338	Diketopiperazine biosynthetic gene cluster	2664	NRPS	NRPS	Xenorhabdus szentirimaii US	NRPS - NRPS	NRPS	0.931035	3	0.92947	1	30	0.0563456	0	0.0846358	0.890484
Xsze_1.region005	Xszus_1.region012	Xenofuranone biosynthetic gene cluster	2684	NRPS-like	NRPS	Xenorhabdus szentirmaii DSM 16338	Xenofuranone biosynthetic gene cluster	2684	NRPS	NRPS-like	Xenorhabdus szentirimaii US	NRPS-like - NRPS-like	NRPS-like	0.75	1	0.81975	0.8	33	0.187687	0	0.191174	0.659852
Xsze_1.region004	Xvie_5.region001	IOC biosynthetic gene cluster (previously unknown)	2683	betalactone	Others	Xenorhabdus szentirmaii DSM 16338	IOC biosynthetic gene cluster (previously unknown)	2532	Others	betalactone	Xenorhabdus vietnamensis DSM 22392	betalactone - betalactone	betalactone	0.676471	1	0.787998	0.806452	28	0.213888	0.196382	0.213118	0.617973
Xsze_1.region004	Xszus_1.region011	IOC biosynthetic gene cluster (previously unknown)	2683	betalactone	Others	Xenorhabdus szentirmaii DSM 16338	IOC biosynthetic gene cluster (previously unknown)	2683	Others	betalactone	Xenorhabdus szentirimaii US	betalactone - betalactone	betalactone	1	1	0.999903	1	28	7.30994e-05	0	0.000104428	0.999854
Xsze_1.region003	Xszus_1.region010	Arylpolyene biosynthetic gene cluster	2682	arylpolyene	Others	Xenorhabdus szentirmaii DSM 16338	Arylpolyene biosynthetic gene cluster	2682	Others	arylpolyene	Xenorhabdus szentirimaii US	arylpolyene - arylpolyene	arylpolyene	0.904762	5	0.931959	0.975	38	0.0607924	0.203796	0.0323156	0.882111
Xsze_1.region002	Xvie_3.region001		2209	NRPS-like	NRPS	Xenorhabdus szentirmaii DSM 16338		2209	NRPS	NRPS-like	Xenorhabdus vietnamensis DSM 22392	NRPS-like - NRPS-like	NRPS-like	0.780488	1	0.783935	0.871795	38	0.198665	0.164103	0.2188	0.642137
Xsze_1.region002	Xszus_1.region009		2209	NRPS-like	NRPS	Xenorhabdus szentirmaii DSM 16338		2209	NRPS	NRPS-like	Xenorhabdus szentirimaii US	NRPS-like - NRPS-like	NRPS-like	0.86	1	0.934464	0.897959	47	0.07656	0	0.0683245	0.852741
Xsto_9.region001	Xsto_9.region001		2658	butyrolactone	Others	Xenorhabdus stockiae DSM 17904		2658	Others	butyrolactone	Xenorhabdus stockiae DSM 17904			1	1	1	1	1	0	0	0	1
Xsto_7.region001	Xvie_9.region001	Xenoamicin biosynthetic gene cluster	2314	NRPS	NRPS	Xenorhabdus stockiae DSM 17904	Xenoamicin biosynthetic gene cluster	2706	NRPS	NRPS	Xenorhabdus vietnamensis DSM 22392	NRPS - NRPS	NRPS	0.421053	26	0.637101	0.5	37	0.401122	0.332565	0.405531	0.358655
Xsto_7.region001	Xszus_1.region005	Xenoamicin biosynthetic gene cluster	2314	NRPS	NRPS	Xenorhabdus stockiae DSM 17904		2677	NRPS	NRPS	Xenorhabdus szentirimaii US	NRPS - NRPS	NRPS	0.101695	29	0.445833	0.109091	45	0.638722	0.540034	0.572383	0.130522
Xsto_7.region001	Xszus_1.region002	Xenoamicin biosynthetic gene cluster	2314	NRPS	NRPS	Xenorhabdus stockiae DSM 17904	Xenoamicin biosynthetic gene cluster	2674	NRPS	NRPS	Xenorhabdus szentirimaii US	NRPS - NRPS.nucleoside		0.104478	30	0.499328	0.125	45	0.59528	0.474442	0.535646	0.163798
Xsto_7.region001	Xszus_1.region002	Xenoamicin biosynthetic gene cluster	2314	NRPS	NRPS	Xenorhabdus stockiae DSM 17904		2674	Others	nucleoside	Xenorhabdus szentirimaii US	NRPS - NRPS.nucleoside		0.104478	30	0.499328	0.125	45	0.59528	0.474442	0.535646	0.163798
Xsto_7.region001	Xsze_2.region007	Xenoamicin biosynthetic gene cluster	2314	NRPS	NRPS	Xenorhabdus stockiae DSM 17904	Xenoamicin biosynthetic gene cluster	2674	NRPS	NRPS	Xenorhabdus szentirmaii DSM 16338	NRPS - NRPS.nucleoside		0.109375	28	0.533482	0.125	45	0.56942	0.410969	0.535646	0.185399
Xsto_7.region001	Xsze_2.region007	Xenoamicin biosynthetic gene cluster	2314	NRPS	NRPS	Xenorhabdus stockiae DSM 17904		2674	Others	nucleoside	Xenorhabdus szentirmaii DSM 16338	NRPS - NRPS.nucleoside		0.109375	28	0.533482	0.125	45	0.56942	0.410969	0.535646	0.185399
Xsto_7.region001	Xsze_2.region004	Xenoamicin biosynthetic gene cluster	2314	NRPS	NRPS	Xenorhabdus stockiae DSM 17904		2677	NRPS	NRPS	Xenorhabdus szentirmaii DSM 16338	NRPS - NRPS	NRPS	0.103448	28	0.457814	0.109091	45	0.629649	0.521181	0.568325	0.13716
Xsto_42.region001	Xvie_3.region001		2654	NRPS-like	NRPS	Xenorhabdus stockiae DSM 17904		2209	NRPS	NRPS-like	Xenorhabdus vietnamensis DSM 22392	NRPS-like - NRPS-like	NRPS-like	0.705882	1	0.703937	0.722222	15	0.292309	0.25	0.302205	0.500827
Xsto_42.region001	Xszus_1.region009		2654	NRPS-like	NRPS	Xenorhabdus stockiae DSM 17904		2209	NRPS	NRPS-like	Xenorhabdus szentirimaii US	NRPS-like - NRPS-like	NRPS-like	0.545455	1	0.657564	0.709677	27	0.337619	0.225974	0.351063	0.438748
Xsto_42.region001	Xsze_1.region002		2654	NRPS-like	NRPS	Xenorhabdus stockiae DSM 17904		2209	NRPS	NRPS-like	Xenorhabdus szentirmaii DSM 16338	NRPS-like - NRPS-like	NRPS-like	0.612903	1	0.65743	0.733333	27	0.329615	0.225974	0.351206	0.449416
Xsto_35.region001	Xsto_35.region001		2652	furan	Others	Xenorhabdus stockiae DSM 17904		2652	Others	furan	Xenorhabdus stockiae DSM 17904			1	1	1	1	1	0	0	0	1
Xsto_34.region001	Xszus_1.region010	Arylpolyene biosynthetic gene cluster	2651	arylpolyene	Others	Xenorhabdus stockiae DSM 17904	Arylpolyene biosynthetic gene cluster	2682	Others	arylpolyene	Xenorhabdus szentirimaii US	arylpolyene - arylpolyene	arylpolyene	0.461538	4	0.459485	0.541667	22	0.523976	0.429311	0.580953	0.226599
Xsto_34.region001	Xsze_1.region003	Arylpolyene biosynthetic gene cluster	2651	arylpolyene	Others	Xenorhabdus stockiae DSM 17904	Arylpolyene biosynthetic gene cluster	2682	Others	arylpolyene	Xenorhabdus szentirmaii DSM 16338	arylpolyene - arylpolyene	arylpolyene	0.5	4	0.516521	0.541667	22	0.479276	0.214561	0.581267	0.271154
Xsto_2.region001	Xsze_2.region004		2677	NRPS	NRPS	Xenorhabdus stockiae DSM 17904		2677	NRPS	NRPS	Xenorhabdus szentirmaii DSM 16338	NRPS - NRPS	NRPS	0.106667	28	0.44108	0.102941	66	0.643268	0.431594	0.666954	0.127258
Xsto_19.region001	Xvie_5.region001	IOC biosynthetic gene cluster (previously unknown)	2683	betalactone	Others	Xenorhabdus stockiae DSM 17904	IOC biosynthetic gene cluster (previously unknown)	2532	Others	betalactone	Xenorhabdus vietnamensis DSM 22392	betalactone - betalactone	betalactone	0.552632	1	0.712567	0.705882	30	0.296766	0.218509	0.292028	0.494537
Xsto_19.region001	Xszus_1.region011	IOC biosynthetic gene cluster (previously unknown)	2683	betalactone	Others	Xenorhabdus stockiae DSM 17904	IOC biosynthetic gene cluster (previously unknown)	2683	Others	betalactone	Xenorhabdus szentirimaii US	betalactone - betalactone	betalactone	0.567568	1	0.715159	0.705882	30	0.294076	0.248705	0.28725	0.498329
Xsto_19.region001	Xsze_1.region004	IOC biosynthetic gene cluster (previously unknown)	2683	betalactone	Others	Xenorhabdus stockiae DSM 17904	IOC biosynthetic gene cluster (previously unknown)	2683	Others	betalactone	Xenorhabdus szentirmaii DSM 16338	betalactone - betalactone	betalactone	0.567568	1	0.715068	0.705882	30	0.294144	0.248705	0.287347	0.498233
Xsto_1.region001	Xvie_4.region001		2641	NRPS	NRPS	Xenorhabdus stockiae DSM 17904	PAX peptide biosynthetic gene cluster	2701	NRPS	NRPS	Xenorhabdus vietnamensis DSM 22392	NRPS - NRPS.hglE-KS.PUFA.T1PKS		0.357895	25	0.310642	0.506494	93	0.647825	0.799624	0.630075	0.124027
Xsto_1.region001	Xvie_4.region001	Fabclavine biosynthetic gene cluster	2641	hglE-KS.T1PKS.NRPS.PUFA	PKS-NRP_Hybrids	Xenorhabdus stockiae DSM 17904	PAX peptide biosynthetic gene cluster	2701	NRPS	NRPS	Xenorhabdus vietnamensis DSM 22392	NRPS - NRPS.hglE-KS.PUFA.T1PKS		0.357895	25	0.310642	0.506494	93	0.647825	0.799624	0.630075	0.124027
Xsto_1.region001	Xszus_1.region001		2641	NRPS	NRPS	Xenorhabdus stockiae DSM 17904		2673	others	benzoxazolinate	Xenorhabdus szentirimaii US	NRPS.hglE-KS.PUFA.T1PKS - NRPS.hglE-KS.PUFA.T1PKS	NRPS.hglE-KS.PUFA.T1PKS	0.456954	66	0.381912	0.504	129	0.589918	0.744778	0.488452	0.168167
Xsto_1.region001	Xszus_1.region001		2641	NRPS	NRPS	Xenorhabdus stockiae DSM 17904	Lipocitide biosynthetic gene cluster (previsouly unknown)	2673	NRPS	NRPS	Xenorhabdus szentirimaii US	NRPS.hglE-KS.PUFA.T1PKS - NRPS.hglE-KS.PUFA.T1PKS	NRPS.hglE-KS.PUFA.T1PKS	0.456954	66	0.381912	0.504	129	0.589918	0.744778	0.488452	0.168167
Xsto_1.region001	Xszus_1.region001		2641	NRPS	NRPS	Xenorhabdus stockiae DSM 17904		2673	NRPS	NRPS	Xenorhabdus szentirimaii US	NRPS.hglE-KS.PUFA.T1PKS - NRPS.hglE-KS.PUFA.T1PKS	NRPS.hglE-KS.PUFA.T1PKS	0.456954	66	0.381912	0.504	129	0.589918	0.744778	0.488452	0.168167
Xsto_1.region001	Xszus_1.region001		2641	NRPS	NRPS	Xenorhabdus stockiae DSM 17904	PAX peptide biosynthetic gene cluster	2673	NRPS	NRPS	Xenorhabdus szentirimaii US	NRPS.hglE-KS.PUFA.T1PKS - NRPS.hglE-KS.PUFA.T1PKS	NRPS.hglE-KS.PUFA.T1PKS	0.456954	66	0.381912	0.504	129	0.589918	0.744778	0.488452	0.168167
Xsto_1.region001	Xszus_1.region001		2641	NRPS	NRPS	Xenorhabdus stockiae DSM 17904	Fabclavine biosynthetic gene cluster	2673	PKS-NRP_Hybrids	T1PKS.PUFA.NRPS.hglE-KS	Xenorhabdus szentirimaii US	NRPS.hglE-KS.PUFA.T1PKS - NRPS.hglE-KS.PUFA.T1PKS	NRPS.hglE-KS.PUFA.T1PKS	0.456954	66	0.381912	0.504	129	0.589918	0.744778	0.488452	0.168167
Xsto_1.region001	Xszus_1.region001	Fabclavine biosynthetic gene cluster	2641	hglE-KS.T1PKS.NRPS.PUFA	PKS-NRP_Hybrids	Xenorhabdus stockiae DSM 17904		2673	others	benzoxazolinate	Xenorhabdus szentirimaii US	NRPS.hglE-KS.PUFA.T1PKS - NRPS.hglE-KS.PUFA.T1PKS	NRPS.hglE-KS.PUFA.T1PKS	0.456954	66	0.381912	0.504	129	0.589918	0.744778	0.488452	0.168167
Xsto_1.region001	Xszus_1.region001	Fabclavine biosynthetic gene cluster	2641	hglE-KS.T1PKS.NRPS.PUFA	PKS-NRP_Hybrids	Xenorhabdus stockiae DSM 17904	Lipocitide biosynthetic gene cluster (previsouly unknown)	2673	NRPS	NRPS	Xenorhabdus szentirimaii US	NRPS.hglE-KS.PUFA.T1PKS - NRPS.hglE-KS.PUFA.T1PKS	NRPS.hglE-KS.PUFA.T1PKS	0.456954	66	0.381912	0.504	129	0.589918	0.744778	0.488452	0.168167
Xsto_1.region001	Xszus_1.region001	Fabclavine biosynthetic gene cluster	2641	hglE-KS.T1PKS.NRPS.PUFA	PKS-NRP_Hybrids	Xenorhabdus stockiae DSM 17904		2673	NRPS	NRPS	Xenorhabdus szentirimaii US	NRPS.hglE-KS.PUFA.T1PKS - NRPS.hglE-KS.PUFA.T1PKS	NRPS.hglE-KS.PUFA.T1PKS	0.456954	66	0.381912	0.504	129	0.589918	0.744778	0.488452	0.168167
Xsto_1.region001	Xszus_1.region001	Fabclavine biosynthetic gene cluster	2641	hglE-KS.T1PKS.NRPS.PUFA	PKS-NRP_Hybrids	Xenorhabdus stockiae DSM 17904	PAX peptide biosynthetic gene cluster	2673	NRPS	NRPS	Xenorhabdus szentirimaii US	NRPS.hglE-KS.PUFA.T1PKS - NRPS.hglE-KS.PUFA.T1PKS	NRPS.hglE-KS.PUFA.T1PKS	0.456954	66	0.381912	0.504	129	0.589918	0.744778	0.488452	0.168167
Xsto_1.region001	Xszus_1.region001	Fabclavine biosynthetic gene cluster	2641	hglE-KS.T1PKS.NRPS.PUFA	PKS-NRP_Hybrids	Xenorhabdus stockiae DSM 17904	Fabclavine biosynthetic gene cluster	2673	PKS-NRP_Hybrids	T1PKS.PUFA.NRPS.hglE-KS	Xenorhabdus szentirimaii US	NRPS.hglE-KS.PUFA.T1PKS - NRPS.hglE-KS.PUFA.T1PKS	NRPS.hglE-KS.PUFA.T1PKS	0.456954	66	0.381912	0.504	129	0.589918	0.744778	0.488452	0.168167
Xsto_1.region001	Xsze_2.region008		2641	NRPS	NRPS	Xenorhabdus stockiae DSM 17904		2673	NRPS	NRPS	Xenorhabdus szentirmaii DSM 16338	NRPS.hglE-KS.PUFA.T1PKS - NRPS.hglE-KS.PUFA.T1PKS	NRPS.hglE-KS.PUFA.T1PKS	0.456954	55	0.431818	0.5	125	0.553289	0.68012	0.469676	0.199551
Xsto_1.region001	Xsze_2.region008		2641	NRPS	NRPS	Xenorhabdus stockiae DSM 17904		2673	others	benzoxazolinate	Xenorhabdus szentirmaii DSM 16338	NRPS.hglE-KS.PUFA.T1PKS - NRPS.hglE-KS.PUFA.T1PKS	NRPS.hglE-KS.PUFA.T1PKS	0.456954	55	0.431818	0.5	125	0.553289	0.68012	0.469676	0.199551
Xsto_1.region001	Xsze_2.region008		2641	NRPS	NRPS	Xenorhabdus stockiae DSM 17904	Fabclavine biosynthetic gene cluster	2673	PKS-NRP_Hybrids	T1PKS.PUFA.NRPS.hglE-KS	Xenorhabdus szentirmaii DSM 16338	NRPS.hglE-KS.PUFA.T1PKS - NRPS.hglE-KS.PUFA.T1PKS	NRPS.hglE-KS.PUFA.T1PKS	0.456954	55	0.431818	0.5	125	0.553289	0.68012	0.469676	0.199551
Xsto_1.region001	Xsze_2.region008		2641	NRPS	NRPS	Xenorhabdus stockiae DSM 17904	Lipocitide biosynthetic gene cluster (previsouly unknown)	2673	NRPS	NRPS	Xenorhabdus szentirmaii DSM 16338	NRPS.hglE-KS.PUFA.T1PKS - NRPS.hglE-KS.PUFA.T1PKS	NRPS.hglE-KS.PUFA.T1PKS	0.456954	55	0.431818	0.5	125	0.553289	0.68012	0.469676	0.199551
Xsto_1.region001	Xsze_2.region008		2641	NRPS	NRPS	Xenorhabdus stockiae DSM 17904	PAX peptide biosynthetic gene cluster	2673	NRPS	NRPS	Xenorhabdus szentirmaii DSM 16338	NRPS.hglE-KS.PUFA.T1PKS - NRPS.hglE-KS.PUFA.T1PKS	NRPS.hglE-KS.PUFA.T1PKS	0.456954	55	0.431818	0.5	125	0.553289	0.68012	0.469676	0.199551
Xsto_1.region001	Xsze_2.region008	Fabclavine biosynthetic gene cluster	2641	hglE-KS.T1PKS.NRPS.PUFA	PKS-NRP_Hybrids	Xenorhabdus stockiae DSM 17904		2673	NRPS	NRPS	Xenorhabdus szentirmaii DSM 16338	NRPS.hglE-KS.PUFA.T1PKS - NRPS.hglE-KS.PUFA.T1PKS	NRPS.hglE-KS.PUFA.T1PKS	0.456954	55	0.431818	0.5	125	0.553289	0.68012	0.469676	0.199551
Xsto_1.region001	Xsze_2.region008	Fabclavine biosynthetic gene cluster	2641	hglE-KS.T1PKS.NRPS.PUFA	PKS-NRP_Hybrids	Xenorhabdus stockiae DSM 17904		2673	others	benzoxazolinate	Xenorhabdus szentirmaii DSM 16338	NRPS.hglE-KS.PUFA.T1PKS - NRPS.hglE-KS.PUFA.T1PKS	NRPS.hglE-KS.PUFA.T1PKS	0.456954	55	0.431818	0.5	125	0.553289	0.68012	0.469676	0.199551
Xsto_1.region001	Xsze_2.region008	Fabclavine biosynthetic gene cluster	2641	hglE-KS.T1PKS.NRPS.PUFA	PKS-NRP_Hybrids	Xenorhabdus stockiae DSM 17904	Fabclavine biosynthetic gene cluster	2673	PKS-NRP_Hybrids	T1PKS.PUFA.NRPS.hglE-KS	Xenorhabdus szentirmaii DSM 16338	NRPS.hglE-KS.PUFA.T1PKS - NRPS.hglE-KS.PUFA.T1PKS	NRPS.hglE-KS.PUFA.T1PKS	0.456954	55	0.431818	0.5	125	0.553289	0.68012	0.469676	0.199551
Xsto_1.region001	Xsze_2.region008	Fabclavine biosynthetic gene cluster	2641	hglE-KS.T1PKS.NRPS.PUFA	PKS-NRP_Hybrids	Xenorhabdus stockiae DSM 17904	Lipocitide biosynthetic gene cluster (previsouly unknown)	2673	NRPS	NRPS	Xenorhabdus szentirmaii DSM 16338	NRPS.hglE-KS.PUFA.T1PKS - NRPS.hglE-KS.PUFA.T1PKS	NRPS.hglE-KS.PUFA.T1PKS	0.456954	55	0.431818	0.5	125	0.553289	0.68012	0.469676	0.199551
Xsto_1.region001	Xsze_2.region008	Fabclavine biosynthetic gene cluster	2641	hglE-KS.T1PKS.NRPS.PUFA	PKS-NRP_Hybrids	Xenorhabdus stockiae DSM 17904	PAX peptide biosynthetic gene cluster	2673	NRPS	NRPS	Xenorhabdus szentirmaii DSM 16338	NRPS.hglE-KS.PUFA.T1PKS - NRPS.hglE-KS.PUFA.T1PKS	NRPS.hglE-KS.PUFA.T1PKS	0.456954	55	0.431818	0.5	125	0.553289	0.68012	0.469676	0.199551
Xpb_61.4_91.region001	Xvie_13.region001	Ambactin biosynthetic gene cluster	2035	NRPS	NRPS	Xenorhabdus sp. PB61.4	Rhabdopeptide/Xenortide-like peptide biosynthetic gene cluster	2035	NRPS	NRPS	Xenorhabdus vietnamensis DSM 22392	NRPS - NRPS	NRPS	0.722222	3	0.515848	0.75	17	0.427003	1	0.302088	0.328326
Xpb_61.4_9.region001	Xvie_4.region001		2643	NRPS	NRPS	Xenorhabdus sp. PB61.4	PAX peptide biosynthetic gene cluster	2701	NRPS	NRPS	Xenorhabdus vietnamensis DSM 22392	NRPS - NRPS	NRPS	0.12069	14	0.426667	0.122807	37	0.649404	0.398011	0.706009	0.122918
Xpb_61.4_9.region001	Xvie_18.region001		2643	NRPS	NRPS	Xenorhabdus sp. PB61.4	PAX peptide biosynthetic gene cluster	2701	NRPS	NRPS	Xenorhabdus vietnamensis DSM 22392	NRPS - NRPS	NRPS	0.162791	14	0.426667	0.166667	37	0.638527	0.398011	0.706009	0.130663
Xpb_61.4_9.region001	Xsto_13.region001		2643	NRPS	NRPS	Xenorhabdus sp. PB61.4		2643	NRPS	NRPS	Xenorhabdus stockiae DSM 17904	NRPS - NRPS	NRPS	0.8	14	0.926282	0.944444	32	0.0763995	0.0462997	0.0977089	0.853038
Xpb_61.4_84.region001	Xvie_33.region001	Ambactin biosynthetic gene cluster	1983	NRPS	NRPS	Xenorhabdus sp. PB61.4	NRPS fragment	1983	NRPS	NRPS	Xenorhabdus vietnamensis DSM 22392	NRPS - NRPS	NRPS	0.3125	10	0.890382	0.3125	15	0.254089	0.0198015	0.229374	0.556384
Xpb_61.4_74.region001	Xsze_2.region008		2641	NRPS	NRPS	Xenorhabdus sp. PB61.4		2673	NRPS	NRPS	Xenorhabdus szentirmaii DSM 16338	NRPS - NRPS.hglE-KS.PUFA.T1PKS		0.608696	7	0.428966	0.681818	24	0.511477	0.710246	0.489828	0.238654
Xpb_61.4_74.region001	Xsze_2.region008		2641	NRPS	NRPS	Xenorhabdus sp. PB61.4		2673	others	benzoxazolinate	Xenorhabdus szentirmaii DSM 16338	NRPS - NRPS.hglE-KS.PUFA.T1PKS		0.608696	7	0.428966	0.681818	24	0.511477	0.710246	0.489828	0.238654
Xpb_61.4_74.region001	Xsze_2.region008		2641	NRPS	NRPS	Xenorhabdus sp. PB61.4	Fabclavine biosynthetic gene cluster	2673	PKS-NRP_Hybrids	T1PKS.PUFA.NRPS.hglE-KS	Xenorhabdus szentirmaii DSM 16338	NRPS - NRPS.hglE-KS.PUFA.T1PKS		0.608696	7	0.428966	0.681818	24	0.511477	0.710246	0.489828	0.238654
Xpb_61.4_74.region001	Xsze_2.region008		2641	NRPS	NRPS	Xenorhabdus sp. PB61.4	Lipocitide biosynthetic gene cluster (previsouly unknown)	2673	NRPS	NRPS	Xenorhabdus szentirmaii DSM 16338	NRPS - NRPS.hglE-KS.PUFA.T1PKS		0.608696	7	0.428966	0.681818	24	0.511477	0.710246	0.489828	0.238654
Xpb_61.4_74.region001	Xsze_2.region008		2641	NRPS	NRPS	Xenorhabdus sp. PB61.4	PAX peptide biosynthetic gene cluster	2673	NRPS	NRPS	Xenorhabdus szentirmaii DSM 16338	NRPS - NRPS.hglE-KS.PUFA.T1PKS		0.608696	7	0.428966	0.681818	24	0.511477	0.710246	0.489828	0.238654
Xpb_61.4_74.region001	Xsto_1.region001		2641	NRPS	NRPS	Xenorhabdus sp. PB61.4		2641	NRPS	NRPS	Xenorhabdus stockiae DSM 17904	NRPS - NRPS.hglE-KS.PUFA.T1PKS		1	4	0.96752	1	21	0.0243604	0.0545484	0.0240736	0.951873
Xpb_61.4_74.region001	Xsto_1.region001		2641	NRPS	NRPS	Xenorhabdus sp. PB61.4	Fabclavine biosynthetic gene cluster	2641	PKS-NRP_Hybrids	hglE-KS.T1PKS.NRPS.PUFA	Xenorhabdus stockiae DSM 17904	NRPS - NRPS.hglE-KS.PUFA.T1PKS		1	4	0.96752	1	21	0.0243604	0.0545484	0.0240736	0.951873
Xpb_61.4_65.region001	Xsto_18.region001		2636	NRPS	NRPS	Xenorhabdus sp. PB61.4		2306	NRPS	NRPS	Xenorhabdus stockiae DSM 17904	NRPS - NRPS	NRPS	0.8125	4	0.937919	0.928571	12	0.0702214	0.081562	0.0490935	0.864488
Xpb_61.4_54.region001	Xvie_12.region001		1790	NRPS	NRPS	Xenorhabdus sp. PB61.4		2275	NRPS	NRPS	Xenorhabdus vietnamensis DSM 22392	NRPS - NRPS	NRPS	0.2	14	0.504556	0.185185	15	0.574546	0.498095	0.490496	0.181011
Xpb_61.4_54.region001	Xsto_14.region001		1790	NRPS	NRPS	Xenorhabdus sp. PB61.4		2644	NRPS	NRPS	Xenorhabdus stockiae DSM 17904	NRPS - NRPS	NRPS	0.162791	23	0.550783	0.157895	25	0.547194	0.434534	0.476234	0.205033
Xpb_61.4_54.region001	Xsto_14.region001		1790	NRPS	NRPS	Xenorhabdus sp. PB61.4		2644	NRPS	NRPS	Xenorhabdus stockiae DSM 17904	NRPS - NRPS	NRPS	0.162791	23	0.550783	0.157895	25	0.547194	0.434534	0.476234	0.205033
Xpb_61.4_49.region001	Xsto_18.region002	Lipocitide biosynthetic gene cluster (previsouly unknown)	2647	NRPS	NRPS	Xenorhabdus sp. PB61.4	Lipocitide biosynthetic gene cluster (previsouly unknown)	2647	NRPS	NRPS	Xenorhabdus stockiae DSM 17904	NRPS - NRPS	NRPS	0.84375	7	0.947988	0.931035	31	0.0606146	0.0991852	0.030708	0.882445
Xpb_61.4_42.region001	Xvie_3.region001		2654	NRPS-like	NRPS	Xenorhabdus sp. PB61.4		2209	NRPS	NRPS-like	Xenorhabdus vietnamensis DSM 22392	NRPS-like - NRPS-like	NRPS-like	0.717949	1	0.70958	0.833333	36	0.265251	0.256345	0.292313	0.539857
Xpb_61.4_42.region001	Xszus_1.region009		2654	NRPS-like	NRPS	Xenorhabdus sp. PB61.4		2209	NRPS	NRPS-like	Xenorhabdus szentirimaii US	NRPS-like - NRPS-like	NRPS-like	0.6	1	0.651354	0.731707	39	0.335143	0.238342	0.354303	0.442035
Xpb_61.4_42.region001	Xsze_1.region002		2654	NRPS-like	NRPS	Xenorhabdus sp. PB61.4		2209	NRPS	NRPS-like	Xenorhabdus szentirmaii DSM 16338	NRPS-like - NRPS-like	NRPS-like	0.666667	1	0.651086	0.769231	39	0.324506	0.238342	0.354585	0.456292
Xpb_61.4_42.region001	Xsto_42.region001		2654	NRPS-like	NRPS	Xenorhabdus sp. PB61.4		2654	NRPS	NRPS-like	Xenorhabdus stockiae DSM 17904	NRPS-like - NRPS-like	NRPS-like	0.833333	1	0.984988	0.842105	15	0.0511712	0.0421053	0.0113995	0.900276
Xpb_61.4_41.region001	Xsto_2.region002	GameXPeptide biosynthetic gene cluster	2650	NRPS	NRPS	Xenorhabdus sp. PB61.4		2650	PKSI	T1PKS	Xenorhabdus stockiae DSM 17904	NRPS - NRPS.T1PKS		0.590909	9	0.751234	0.65	28	0.277029	0.0633228	0.36798	0.522687
Xpb_61.4_41.region001	Xsto_2.region002	GameXPeptide biosynthetic gene cluster	2650	NRPS	NRPS	Xenorhabdus sp. PB61.4	Rhabdopeptide/Xenortide-like peptide biosynthetic gene cluster	2650	NRPS	NRPS	Xenorhabdus stockiae DSM 17904	NRPS - NRPS.T1PKS		0.590909	9	0.751234	0.65	28	0.277029	0.0633228	0.36798	0.522687
Xpb_61.4_41.region001	Xsto_2.region002	GameXPeptide biosynthetic gene cluster	2650	NRPS	NRPS	Xenorhabdus sp. PB61.4	GameXPeptide biosynthetic gene cluster	2650	NRPS	NRPS	Xenorhabdus stockiae DSM 17904	NRPS - NRPS.T1PKS		0.590909	9	0.751234	0.65	28	0.277029	0.0633228	0.36798	0.522687
Xpb_61.4_33.region001	Xsto_12.region001		2631	T1PKS.NRPS	PKS-NRP_Hybrids	Xenorhabdus sp. PB61.4		2439	PKS-NRP_Hybrids	T1PKS.NRPS	Xenorhabdus stockiae DSM 17904	NRPS.T1PKS - NRPS.T1PKS	NRPS.T1PKS	0.904762	7	0.927462	0.944444	37	0.0702763	0.0669586	0.0746487	0.864386
Xpb_61.4_25.region001	Xszus_1.region010	Arylpolyene biosynthetic gene cluster	2651	arylpolyene	Others	Xenorhabdus sp. PB61.4	Arylpolyene biosynthetic gene cluster	2682	Others	arylpolyene	Xenorhabdus szentirimaii US	arylpolyene - arylpolyene	arylpolyene	0.4	4	0.424711	0.464286	26	0.56861	0.351034	0.644291	0.186097
Xpb_61.4_25.region001	Xsze_1.region003	Arylpolyene biosynthetic gene cluster	2651	arylpolyene	Others	Xenorhabdus sp. PB61.4	Arylpolyene biosynthetic gene cluster	2682	Others	arylpolyene	Xenorhabdus szentirmaii DSM 16338	arylpolyene - arylpolyene	arylpolyene	0.433333	4	0.475248	0.464286	26	0.52904	0.135383	0.644558	0.221803
Xpb_61.4_25.region001	Xsto_34.region001	Arylpolyene biosynthetic gene cluster	2651	arylpolyene	Others	Xenorhabdus sp. PB61.4	Arylpolyene biosynthetic gene cluster	2651	Others	arylpolyene	Xenorhabdus stockiae DSM 17904	arylpolyene - arylpolyene	arylpolyene	0.884615	4	0.91407	0.958333	23	0.0785504	0.122842	0.0730916	0.849069
Xpb_61.4_24.region001	Xsto_16.region001		2483	NRPS-like	NRPS	Xenorhabdus sp. PB61.4	Xenofuranone biosynthetic gene cluster	2475	NRPS	NRPS-like	Xenorhabdus stockiae DSM 17904	NRPS-like - NRPS.NRPS-like		0.763158	1	0.840036	0.9375	33	0.144315	0.0052356	0.169342	0.732196
Xpb_61.4_24.region001	Xsto_16.region001		2483	NRPS-like	NRPS	Xenorhabdus sp. PB61.4		2475	NRPS	NRPS-like	Xenorhabdus stockiae DSM 17904	NRPS-like - NRPS.NRPS-like		0.763158	1	0.840036	0.9375	33	0.144315	0.0052356	0.169342	0.732196
Xpb_61.4_24.region001	Xsto_16.region001		2483	NRPS-like	NRPS	Xenorhabdus sp. PB61.4	Pyrrolizixenamide biosynthetic gene cluster	2475	NRPS	NRPS	Xenorhabdus stockiae DSM 17904	NRPS-like - NRPS.NRPS-like		0.763158	1	0.840036	0.9375	33	0.144315	0.0052356	0.169342	0.732196
Xpb_61.4_21.region001	Xsto_14.region001		2644	NRPS	NRPS	Xenorhabdus sp. PB61.4		2644	NRPS	NRPS	Xenorhabdus stockiae DSM 17904	NRPS - NRPS	NRPS	1	12	0.793011	1	38	0.155242	0.384521	0.0948637	0.713616
Xpb_61.4_21.region001	Xsto_14.region001		2644	NRPS	NRPS	Xenorhabdus sp. PB61.4		2644	NRPS	NRPS	Xenorhabdus stockiae DSM 17904	NRPS - NRPS	NRPS	1	12	0.793011	1	38	0.155242	0.384521	0.0948637	0.713616
Xpb_61.4_17.region001	Xsto_16.region001		2624	T1PKS.NRPS	PKS-NRP_Hybrids	Xenorhabdus sp. PB61.4	Xenofuranone biosynthetic gene cluster	2475	NRPS	NRPS-like	Xenorhabdus stockiae DSM 17904	NRPS.NRPS-like - NRPS.T1PKS		0.479167	6	0.585825	0.578947	42	0.420883	0.390793	0.420855	0.335376
Xpb_61.4_17.region001	Xsto_16.region001		2624	T1PKS.NRPS	PKS-NRP_Hybrids	Xenorhabdus sp. PB61.4		2475	NRPS	NRPS-like	Xenorhabdus stockiae DSM 17904	NRPS.NRPS-like - NRPS.T1PKS		0.479167	6	0.585825	0.578947	42	0.420883	0.390793	0.420855	0.335376
Xpb_61.4_17.region001	Xsto_16.region001		2624	T1PKS.NRPS	PKS-NRP_Hybrids	Xenorhabdus sp. PB61.4	Pyrrolizixenamide biosynthetic gene cluster	2475	NRPS	NRPS	Xenorhabdus stockiae DSM 17904	NRPS.NRPS-like - NRPS.T1PKS		0.479167	6	0.585825	0.578947	42	0.420883	0.390793	0.420855	0.335376
Xpb_61.4_137.region001	Xvie_42.region001	NRPS fragment	2623	NRPS	NRPS	Xenorhabdus sp. PB61.4	NRPS fragment	1790	NRPS	NRPS	Xenorhabdus vietnamensis DSM 22392	NRPS - NRPS	NRPS	1	6	0.284881	1	6	0.53634	0.775745	0.593869	0.214981
Xpb_61.4_12.region001	Xvie_9.region001	Xenocoumacin biosynthetic gene cluster	2314	NRPS	NRPS	Xenorhabdus sp. PB61.4	Xenoamicin biosynthetic gene cluster	2706	NRPS	NRPS	Xenorhabdus vietnamensis DSM 22392	NRPS - NRPS	NRPS	0.163265	26	0.555735	0.177778	50	0.53948	0.33459	0.558328	0.212078
Xpb_61.4_12.region001	Xszus_1.region002	Xenocoumacin biosynthetic gene cluster	2314	NRPS	NRPS	Xenorhabdus sp. PB61.4	Xenoamicin biosynthetic gene cluster	2674	NRPS	NRPS	Xenorhabdus szentirimaii US	NRPS - NRPS.nucleoside		0.0945946	30	0.469637	0.111111	52	0.62082	0.475255	0.593949	0.143777
Xpb_61.4_12.region001	Xszus_1.region002	Xenocoumacin biosynthetic gene cluster	2314	NRPS	NRPS	Xenorhabdus sp. PB61.4		2674	Others	nucleoside	Xenorhabdus szentirimaii US	NRPS - NRPS.nucleoside		0.0945946	30	0.469637	0.111111	52	0.62082	0.475255	0.593949	0.143777
Xpb_61.4_12.region001	Xsze_2.region007	Xenocoumacin biosynthetic gene cluster	2314	NRPS	NRPS	Xenorhabdus sp. PB61.4	Xenoamicin biosynthetic gene cluster	2674	NRPS	NRPS	Xenorhabdus szentirmaii DSM 16338	NRPS - NRPS.nucleoside		0.0985916	28	0.499937	0.111111	52	0.597895	0.412883	0.593949	0.161688
Xpb_61.4_12.region001	Xsze_2.region007	Xenocoumacin biosynthetic gene cluster	2314	NRPS	NRPS	Xenorhabdus sp. PB61.4		2674	Others	nucleoside	Xenorhabdus szentirmaii DSM 16338	NRPS - NRPS.nucleoside		0.0985916	28	0.499937	0.111111	52	0.597895	0.412883	0.593949	0.161688
Xpb_61.4_12.region001	Xsto_7.region001	Xenocoumacin biosynthetic gene cluster	2314	NRPS	NRPS	Xenorhabdus sp. PB61.4	Xenoamicin biosynthetic gene cluster	2314	NRPS	NRPS	Xenorhabdus stockiae DSM 17904	NRPS - NRPS	NRPS	1	26	0.93324	1	39	0.0500696	0.075811	0.0546909	0.902368
Xpb_61.4_106.region001	Xvie_13.region001	Rhabdopeptide/Xenortide-like peptide biosynthetic gene cluster	1664	NRPS	NRPS	Xenorhabdus sp. PB61.4	Rhabdopeptide/Xenortide-like peptide biosynthetic gene cluster	2035	NRPS	NRPS	Xenorhabdus vietnamensis DSM 22392	NRPS - NRPS	NRPS	0.145455	7	0.603596	0.12766	9	0.514498	0.372903	0.432962	0.235712
Xpb_61.4_10.region001	Xvie_18.region001	Fabclavine biosynthetic gene cluster	2641	hglE-KS.T1PKS.NRPS.PUFA	PKS-NRP_Hybrids	Xenorhabdus sp. PB61.4	PAX peptide biosynthetic gene cluster	2701	NRPS	NRPS	Xenorhabdus vietnamensis DSM 22392	NRPS - NRPS.hglE-KS.PUFA.T1PKS		0.418182	22	0.296657	0.545455	56	0.647507	0.831633	0.602544	0.124251
Xpb_61.4_10.region001	Xszus_1.region001	Fabclavine biosynthetic gene cluster	2641	hglE-KS.T1PKS.NRPS.PUFA	PKS-NRP_Hybrids	Xenorhabdus sp. PB61.4		2673	others	benzoxazolinate	Xenorhabdus szentirimaii US	NRPS.hglE-KS.PUFA.T1PKS - NRPS.hglE-KS.PUFA.T1PKS	NRPS.hglE-KS.PUFA.T1PKS	0.581818	21	0.387738	0.785714	54	0.522963	0.770467	0.489213	0.227565
Xpb_61.4_10.region001	Xszus_1.region001	Fabclavine biosynthetic gene cluster	2641	hglE-KS.T1PKS.NRPS.PUFA	PKS-NRP_Hybrids	Xenorhabdus sp. PB61.4	Lipocitide biosynthetic gene cluster (previsouly unknown)	2673	NRPS	NRPS	Xenorhabdus szentirimaii US	NRPS.hglE-KS.PUFA.T1PKS - NRPS.hglE-KS.PUFA.T1PKS	NRPS.hglE-KS.PUFA.T1PKS	0.581818	21	0.387738	0.785714	54	0.522963	0.770467	0.489213	0.227565
Xpb_61.4_10.region001	Xszus_1.region001	Fabclavine biosynthetic gene cluster	2641	hglE-KS.T1PKS.NRPS.PUFA	PKS-NRP_Hybrids	Xenorhabdus sp. PB61.4		2673	NRPS	NRPS	Xenorhabdus szentirimaii US	NRPS.hglE-KS.PUFA.T1PKS - NRPS.hglE-KS.PUFA.T1PKS	NRPS.hglE-KS.PUFA.T1PKS	0.581818	21	0.387738	0.785714	54	0.522963	0.770467	0.489213	0.227565
Xpb_61.4_10.region001	Xszus_1.region001	Fabclavine biosynthetic gene cluster	2641	hglE-KS.T1PKS.NRPS.PUFA	PKS-NRP_Hybrids	Xenorhabdus sp. PB61.4	PAX peptide biosynthetic gene cluster	2673	NRPS	NRPS	Xenorhabdus szentirimaii US	NRPS.hglE-KS.PUFA.T1PKS - NRPS.hglE-KS.PUFA.T1PKS	NRPS.hglE-KS.PUFA.T1PKS	0.581818	21	0.387738	0.785714	54	0.522963	0.770467	0.489213	0.227565
Xpb_61.4_10.region001	Xszus_1.region001	Fabclavine biosynthetic gene cluster	2641	hglE-KS.T1PKS.NRPS.PUFA	PKS-NRP_Hybrids	Xenorhabdus sp. PB61.4	Fabclavine biosynthetic gene cluster	2673	PKS-NRP_Hybrids	T1PKS.PUFA.NRPS.hglE-KS	Xenorhabdus szentirimaii US	NRPS.hglE-KS.PUFA.T1PKS - NRPS.hglE-KS.PUFA.T1PKS	NRPS.hglE-KS.PUFA.T1PKS	0.581818	21	0.387738	0.785714	54	0.522963	0.770467	0.489213	0.227565
Xpb_61.4_10.region001	Xsze_2.region008	Fabclavine biosynthetic gene cluster	2641	hglE-KS.T1PKS.NRPS.PUFA	PKS-NRP_Hybrids	Xenorhabdus sp. PB61.4		2673	NRPS	NRPS	Xenorhabdus szentirmaii DSM 16338	NRPS.hglE-KS.PUFA.T1PKS - NRPS.hglE-KS.PUFA.T1PKS	NRPS.hglE-KS.PUFA.T1PKS	0.8	21	0.733714	0.928571	55	0.224	0.271761	0.262105	0.602176
Xpb_61.4_10.region001	Xsze_2.region008	Fabclavine biosynthetic gene cluster	2641	hglE-KS.T1PKS.NRPS.PUFA	PKS-NRP_Hybrids	Xenorhabdus sp. PB61.4		2673	others	benzoxazolinate	Xenorhabdus szentirmaii DSM 16338	NRPS.hglE-KS.PUFA.T1PKS - NRPS.hglE-KS.PUFA.T1PKS	NRPS.hglE-KS.PUFA.T1PKS	0.8	21	0.733714	0.928571	55	0.224	0.271761	0.262105	0.602176
Xpb_61.4_10.region001	Xsze_2.region008	Fabclavine biosynthetic gene cluster	2641	hglE-KS.T1PKS.NRPS.PUFA	PKS-NRP_Hybrids	Xenorhabdus sp. PB61.4	Fabclavine biosynthetic gene cluster	2673	PKS-NRP_Hybrids	T1PKS.PUFA.NRPS.hglE-KS	Xenorhabdus szentirmaii DSM 16338	NRPS.hglE-KS.PUFA.T1PKS - NRPS.hglE-KS.PUFA.T1PKS	NRPS.hglE-KS.PUFA.T1PKS	0.8	21	0.733714	0.928571	55	0.224	0.271761	0.262105	0.602176
Xpb_61.4_10.region001	Xsze_2.region008	Fabclavine biosynthetic gene cluster	2641	hglE-KS.T1PKS.NRPS.PUFA	PKS-NRP_Hybrids	Xenorhabdus sp. PB61.4	Lipocitide biosynthetic gene cluster (previsouly unknown)	2673	NRPS	NRPS	Xenorhabdus szentirmaii DSM 16338	NRPS.hglE-KS.PUFA.T1PKS - NRPS.hglE-KS.PUFA.T1PKS	NRPS.hglE-KS.PUFA.T1PKS	0.8	21	0.733714	0.928571	55	0.224	0.271761	0.262105	0.602176
Xpb_61.4_10.region001	Xsze_2.region008	Fabclavine biosynthetic gene cluster	2641	hglE-KS.T1PKS.NRPS.PUFA	PKS-NRP_Hybrids	Xenorhabdus sp. PB61.4	PAX peptide biosynthetic gene cluster	2673	NRPS	NRPS	Xenorhabdus szentirmaii DSM 16338	NRPS.hglE-KS.PUFA.T1PKS - NRPS.hglE-KS.PUFA.T1PKS	NRPS.hglE-KS.PUFA.T1PKS	0.8	21	0.733714	0.928571	55	0.224	0.271761	0.262105	0.602176
Xpb_61.4_10.region001	Xsto_1.region001	Fabclavine biosynthetic gene cluster	2641	hglE-KS.T1PKS.NRPS.PUFA	PKS-NRP_Hybrids	Xenorhabdus sp. PB61.4		2641	NRPS	NRPS	Xenorhabdus stockiae DSM 17904	NRPS.hglE-KS.PUFA.T1PKS - NRPS.hglE-KS.PUFA.T1PKS	NRPS.hglE-KS.PUFA.T1PKS	0.921569	21	0.956154	0.951219	54	0.0465624	0.0434117	0.0441845	0.909043
Xpb_61.4_10.region001	Xsto_1.region001	Fabclavine biosynthetic gene cluster	2641	hglE-KS.T1PKS.NRPS.PUFA	PKS-NRP_Hybrids	Xenorhabdus sp. PB61.4	Fabclavine biosynthetic gene cluster	2641	PKS-NRP_Hybrids	hglE-KS.T1PKS.NRPS.PUFA	Xenorhabdus stockiae DSM 17904	NRPS.hglE-KS.PUFA.T1PKS - NRPS.hglE-KS.PUFA.T1PKS	NRPS.hglE-KS.PUFA.T1PKS	0.921569	21	0.956154	0.951219	54	0.0465624	0.0434117	0.0441845	0.909043
Xpb_30.3_79.region001	Xvie_13.region001	NRPS fragment	2035	NRPS	NRPS	Xenorhabdus sp. PB30.3	Rhabdopeptide/Xenortide-like peptide biosynthetic gene cluster	2035	NRPS	NRPS	Xenorhabdus vietnamensis DSM 22392	NRPS - NRPS	NRPS	0.684211	3	0.494586	0.705882	18	0.453673	1	0.340551	0.298473
Xpb_30.3_79.region001	Xpb_61.4_91.region001	NRPS fragment	2035	NRPS	NRPS	Xenorhabdus sp. PB30.3	Ambactin biosynthetic gene cluster	2035	NRPS	NRPS	Xenorhabdus sp. PB61.4	NRPS - NRPS	NRPS	1	3	0.974711	1	17	0.0189664	0.0221411	0.0263994	0.962427
Xpb_30.3_78.region001	Xsto_18.region001		2636	NRPS	NRPS	Xenorhabdus sp. PB30.3		2306	NRPS	NRPS	Xenorhabdus stockiae DSM 17904	NRPS - NRPS	NRPS	0.666667	4	0.756751	0.75	15	0.249103	0.088347	0.325863	0.563846
Xpb_30.3_78.region001	Xpb_61.4_65.region001		2636	NRPS	NRPS	Xenorhabdus sp. PB30.3		2636	NRPS	NRPS	Xenorhabdus sp. PB61.4	NRPS - NRPS	NRPS	0.857143	4	0.856466	0.846154	12	0.145562	0.0690003	0.193223	0.730063
Xpb_30.3_66.region001	Xvie_4.region002	Lipocitide biosynthetic gene cluster (previsouly unknown)	2647	NRPS	NRPS	Xenorhabdus sp. PB30.3	Lipocitide biosynthetic gene cluster (previsouly unknown)	2009	NRPS	NRPS	Xenorhabdus vietnamensis DSM 22392	NRPS - NRPS	NRPS	0.142857	7	0.460073	0.208333	18	0.606136	0.285036	0.738176	0.155129
Xpb_30.3_66.region001	Xsto_18.region002	Lipocitide biosynthetic gene cluster (previsouly unknown)	2647	NRPS	NRPS	Xenorhabdus sp. PB30.3	Lipocitide biosynthetic gene cluster (previsouly unknown)	2647	NRPS	NRPS	Xenorhabdus stockiae DSM 17904	NRPS - NRPS	NRPS	0.647059	7	0.769335	0.714286	17	0.247788	0.0840073	0.351441	0.565822
Xpb_30.3_66.region001	Xpb_61.4_49.region001	Lipocitide biosynthetic gene cluster (previsouly unknown)	2647	NRPS	NRPS	Xenorhabdus sp. PB30.3	Lipocitide biosynthetic gene cluster (previsouly unknown)	2647	NRPS	NRPS	Xenorhabdus sp. PB61.4	NRPS - NRPS	NRPS	0.5625	7	0.746953	0.571429	17	0.297374	0.099843	0.379214	0.493683
Xpb_30.3_53.region001	Xsto_2.region001	NRPS fragment	2615	NRPS	NRPS	Xenorhabdus sp. PB30.3		2677	NRPS	NRPS	Xenorhabdus stockiae DSM 17904	NRPS - NRPS	NRPS	0.775	28	0.34999	0.823529	60	0.534052	0.847364	0.465813	0.217108
Xpb_30.3_51.region001	Xvie_12.region001		1790	NRPS	NRPS	Xenorhabdus sp. PB30.3		2275	NRPS	NRPS	Xenorhabdus vietnamensis DSM 22392	NRPS - NRPS	NRPS	0.181818	14	0.474121	0.166667	18	0.601985	0.497759	0.569621	0.158416
Xpb_30.3_51.region001	Xsto_14.region001		1790	NRPS	NRPS	Xenorhabdus sp. PB30.3		2644	NRPS	NRPS	Xenorhabdus stockiae DSM 17904	NRPS - NRPS	NRPS	0.152174	23	0.528788	0.146341	28	0.566532	0.431826	0.535917	0.187895
Xpb_30.3_51.region001	Xsto_14.region001		1790	NRPS	NRPS	Xenorhabdus sp. PB30.3		2644	NRPS	NRPS	Xenorhabdus stockiae DSM 17904	NRPS - NRPS	NRPS	0.152174	23	0.528788	0.146341	28	0.566532	0.431826	0.535917	0.187895
Xpb_30.3_51.region001	Xpb_61.4_54.region001		1790	NRPS	NRPS	Xenorhabdus sp. PB30.3		1790	NRPS	NRPS	Xenorhabdus sp. PB61.4	NRPS - NRPS	NRPS	0.583333	14	0.854594	0.545455	18	0.220797	0.0624999	0.274372	0.607157
Xpb_30.3_51.region001	Xpb_61.4_21.region001		1790	NRPS	NRPS	Xenorhabdus sp. PB30.3		2644	NRPS	NRPS	Xenorhabdus sp. PB61.4	NRPS - NRPS	NRPS	0.157895	14	0.498572	0.142857	19	0.589605	0.449988	0.577234	0.168424
Xpb_30.3_5.region001	Xsto_2.region002		2650	T1PKS	PKSI	Xenorhabdus sp. PB30.3		2650	PKSI	T1PKS	Xenorhabdus stockiae DSM 17904	NRPS.T1PKS - NRPS.T1PKS	NRPS.T1PKS	0.683333	32	0.525978	0.837209	75	0.403908	0.602242	0.364609	0.355325
Xpb_30.3_5.region001	Xsto_2.region002		2650	T1PKS	PKSI	Xenorhabdus sp. PB30.3	Rhabdopeptide/Xenortide-like peptide biosynthetic gene cluster	2650	NRPS	NRPS	Xenorhabdus stockiae DSM 17904	NRPS.T1PKS - NRPS.T1PKS	NRPS.T1PKS	0.683333	32	0.525978	0.837209	75	0.403908	0.602242	0.364609	0.355325
Xpb_30.3_5.region001	Xsto_2.region002		2650	T1PKS	PKSI	Xenorhabdus sp. PB30.3	GameXPeptide biosynthetic gene cluster	2650	NRPS	NRPS	Xenorhabdus stockiae DSM 17904	NRPS.T1PKS - NRPS.T1PKS	NRPS.T1PKS	0.683333	32	0.525978	0.837209	75	0.403908	0.602242	0.364609	0.355325
Xpb_30.3_5.region001	Xsto_2.region002	Rhabdopeptide/Xenortide-like peptide biosynthetic gene cluster	2650	NRPS	NRPS	Xenorhabdus sp. PB30.3		2650	PKSI	T1PKS	Xenorhabdus stockiae DSM 17904	NRPS.T1PKS - NRPS.T1PKS	NRPS.T1PKS	0.683333	32	0.525978	0.837209	75	0.403908	0.602242	0.364609	0.355325
Xpb_30.3_5.region001	Xsto_2.region002	Rhabdopeptide/Xenortide-like peptide biosynthetic gene cluster	2650	NRPS	NRPS	Xenorhabdus sp. PB30.3	Rhabdopeptide/Xenortide-like peptide biosynthetic gene cluster	2650	NRPS	NRPS	Xenorhabdus stockiae DSM 17904	NRPS.T1PKS - NRPS.T1PKS	NRPS.T1PKS	0.683333	32	0.525978	0.837209	75	0.403908	0.602242	0.364609	0.355325
Xpb_30.3_5.region001	Xsto_2.region002	Rhabdopeptide/Xenortide-like peptide biosynthetic gene cluster	2650	NRPS	NRPS	Xenorhabdus sp. PB30.3	GameXPeptide biosynthetic gene cluster	2650	NRPS	NRPS	Xenorhabdus stockiae DSM 17904	NRPS.T1PKS - NRPS.T1PKS	NRPS.T1PKS	0.683333	32	0.525978	0.837209	75	0.403908	0.602242	0.364609	0.355325
Xpb_30.3_5.region001	Xsto_2.region002	GameXPeptide biosynthetic gene cluster	2650	NRPS	NRPS	Xenorhabdus sp. PB30.3		2650	PKSI	T1PKS	Xenorhabdus stockiae DSM 17904	NRPS.T1PKS - NRPS.T1PKS	NRPS.T1PKS	0.683333	32	0.525978	0.837209	75	0.403908	0.602242	0.364609	0.355325
Xpb_30.3_5.region001	Xsto_2.region002	GameXPeptide biosynthetic gene cluster	2650	NRPS	NRPS	Xenorhabdus sp. PB30.3	Rhabdopeptide/Xenortide-like peptide biosynthetic gene cluster	2650	NRPS	NRPS	Xenorhabdus stockiae DSM 17904	NRPS.T1PKS - NRPS.T1PKS	NRPS.T1PKS	0.683333	32	0.525978	0.837209	75	0.403908	0.602242	0.364609	0.355325
Xpb_30.3_5.region001	Xsto_2.region002	GameXPeptide biosynthetic gene cluster	2650	NRPS	NRPS	Xenorhabdus sp. PB30.3	GameXPeptide biosynthetic gene cluster	2650	NRPS	NRPS	Xenorhabdus stockiae DSM 17904	NRPS.T1PKS - NRPS.T1PKS	NRPS.T1PKS	0.683333	32	0.525978	0.837209	75	0.403908	0.602242	0.364609	0.355325
Xpb_30.3_5.region001	Xpb_61.4_41.region001		2650	T1PKS	PKSI	Xenorhabdus sp. PB30.3	GameXPeptide biosynthetic gene cluster	2650	NRPS	NRPS	Xenorhabdus sp. PB61.4	NRPS - NRPS.T1PKS		0.590909	9	0.919648	0.65	19	0.150718	0.0672996	0.0927169	0.721279
Xpb_30.3_5.region001	Xpb_61.4_41.region001	Rhabdopeptide/Xenortide-like peptide biosynthetic gene cluster	2650	NRPS	NRPS	Xenorhabdus sp. PB30.3	GameXPeptide biosynthetic gene cluster	2650	NRPS	NRPS	Xenorhabdus sp. PB61.4	NRPS - NRPS.T1PKS		0.590909	9	0.919648	0.65	19	0.150718	0.0672996	0.0927169	0.721279
Xpb_30.3_5.region001	Xpb_61.4_41.region001	GameXPeptide biosynthetic gene cluster	2650	NRPS	NRPS	Xenorhabdus sp. PB30.3	GameXPeptide biosynthetic gene cluster	2650	NRPS	NRPS	Xenorhabdus sp. PB61.4	NRPS - NRPS.T1PKS		0.590909	9	0.919648	0.65	19	0.150718	0.0672996	0.0927169	0.721279
Xpb_30.3_40.region001	Xpb_30.3_40.region001		2612	T1PKS.NRPS	PKS-NRP_Hybrids	Xenorhabdus sp. PB30.3		2612	PKS-NRP_Hybrids	T1PKS.NRPS	Xenorhabdus sp. PB30.3			1	1	1	1	1	0	0	0	1
Xpb_30.3_3.region001	Xszus_1.region010	Arylpolyene biosynthetic gene cluster	2651	arylpolyene	Others	Xenorhabdus sp. PB30.3	Arylpolyene biosynthetic gene cluster	2682	Others	arylpolyene	Xenorhabdus szentirimaii US	arylpolyene - arylpolyene	arylpolyene	0.535714	4	0.565567	0.693878	45	0.410264	0.427275	0.435706	0.347789
Xpb_30.3_3.region001	Xsze_1.region003	Arylpolyene biosynthetic gene cluster	2651	arylpolyene	Others	Xenorhabdus sp. PB30.3	Arylpolyene biosynthetic gene cluster	2682	Others	arylpolyene	Xenorhabdus szentirmaii DSM 16338	arylpolyene - arylpolyene	arylpolyene	0.54386	4	0.596942	0.68	45	0.3891	0.212481	0.436938	0.373198
Xpb_30.3_3.region001	Xsto_34.region001	Arylpolyene biosynthetic gene cluster	2651	arylpolyene	Others	Xenorhabdus sp. PB30.3	Arylpolyene biosynthetic gene cluster	2651	Others	arylpolyene	Xenorhabdus stockiae DSM 17904	arylpolyene - arylpolyene	arylpolyene	0.8	4	0.89414	0.869565	21	0.115482	0.0422399	0.130096	0.782372
Xpb_30.3_3.region001	Xpb_61.4_25.region001	Arylpolyene biosynthetic gene cluster	2651	arylpolyene	Others	Xenorhabdus sp. PB30.3	Arylpolyene biosynthetic gene cluster	2651	Others	arylpolyene	Xenorhabdus sp. PB61.4	arylpolyene - arylpolyene	arylpolyene	0.821429	4	0.901438	0.884615	23	0.105927	0.127985	0.0883284	0.799366
Xpb_30.3_28.region001	Xvie_9.region001	Xenoamicin biosynthetic gene cluster	2706	NRPS	NRPS	Xenorhabdus sp. PB30.3	Xenoamicin biosynthetic gene cluster	2706	NRPS	NRPS	Xenorhabdus vietnamensis DSM 22392	NRPS - NRPS	NRPS	0.233333	26	0.694532	0.222222	30	0.42299	0.320973	0.278593	0.332941
Xpb_30.3_28.region001	Xszus_1.region005	Xenoamicin biosynthetic gene cluster	2706	NRPS	NRPS	Xenorhabdus sp. PB30.3		2677	NRPS	NRPS	Xenorhabdus szentirimaii US	NRPS - NRPS	NRPS	0.130435	29	0.513843	0.142857	32	0.579524	0.534791	0.398007	0.1768
Xpb_30.3_28.region001	Xszus_1.region002	Xenoamicin biosynthetic gene cluster	2706	NRPS	NRPS	Xenorhabdus sp. PB30.3	Xenoamicin biosynthetic gene cluster	2674	NRPS	NRPS	Xenorhabdus szentirimaii US	NRPS - NRPS.nucleoside		0.12963	30	0.572906	0.136364	32	0.536566	0.467986	0.350421	0.214771
Xpb_30.3_28.region001	Xszus_1.region002	Xenoamicin biosynthetic gene cluster	2706	NRPS	NRPS	Xenorhabdus sp. PB30.3		2674	Others	nucleoside	Xenorhabdus szentirimaii US	NRPS - NRPS.nucleoside		0.12963	30	0.572906	0.136364	32	0.536566	0.467986	0.350421	0.214771
Xpb_30.3_28.region001	Xsze_2.region007	Xenoamicin biosynthetic gene cluster	2706	NRPS	NRPS	Xenorhabdus sp. PB30.3	Xenoamicin biosynthetic gene cluster	2674	NRPS	NRPS	Xenorhabdus szentirmaii DSM 16338	NRPS - NRPS.nucleoside		0.137255	28	0.615383	0.136364	32	0.504327	0.404158	0.350421	0.245691
Xpb_30.3_28.region001	Xsze_2.region007	Xenoamicin biosynthetic gene cluster	2706	NRPS	NRPS	Xenorhabdus sp. PB30.3		2674	Others	nucleoside	Xenorhabdus szentirmaii DSM 16338	NRPS - NRPS.nucleoside		0.137255	28	0.615383	0.136364	32	0.504327	0.404158	0.350421	0.245691
Xpb_30.3_28.region001	Xsze_2.region004	Xenoamicin biosynthetic gene cluster	2706	NRPS	NRPS	Xenorhabdus sp. PB30.3		2677	NRPS	NRPS	Xenorhabdus szentirmaii DSM 16338	NRPS - NRPS	NRPS	0.133333	28	0.529199	0.142857	32	0.567863	0.515275	0.392971	0.186743
Xpb_30.3_28.region001	Xsto_7.region001	Xenoamicin biosynthetic gene cluster	2706	NRPS	NRPS	Xenorhabdus sp. PB30.3	Xenoamicin biosynthetic gene cluster	2314	NRPS	NRPS	Xenorhabdus stockiae DSM 17904	NRPS - NRPS	NRPS	1	26	0.910107	1	30	0.0674199	0.0986473	0.0747194	0.869706
Xpb_30.3_28.region001	Xsto_2.region001	Xenoamicin biosynthetic gene cluster	2706	NRPS	NRPS	Xenorhabdus sp. PB30.3		2677	NRPS	NRPS	Xenorhabdus stockiae DSM 17904	NRPS - NRPS	NRPS	0.142857	28	0.483355	0.138889	32	0.602563	0.551939	0.45488	0.157956
Xpb_30.3_28.region001	Xpb_61.4_12.region001	Xenoamicin biosynthetic gene cluster	2706	NRPS	NRPS	Xenorhabdus sp. PB30.3	Xenoamicin biosynthetic gene cluster	2314	NRPS	NRPS	Xenorhabdus sp. PB61.4	NRPS - NRPS	NRPS	1	26	0.913126	1	30	0.0651557	0.100798	0.0627405	0.873934
Xpb_30.3_25.region001	Xsze_2.region008	Fabclavine biosynthetic gene cluster	2641	hglE-KS.T1PKS.NRPS.PUFA	PKS-NRP_Hybrids	Xenorhabdus sp. PB30.3		2673	NRPS	NRPS	Xenorhabdus szentirmaii DSM 16338	NRPS.hglE-KS.PUFA.T1PKS - NRPS.hglE-KS.PUFA.T1PKS	NRPS.hglE-KS.PUFA.T1PKS	0.814815	21	0.689379	0.842105	30	0.273804	0.272937	0.363379	0.52736
Xpb_30.3_25.region001	Xsze_2.region008	Fabclavine biosynthetic gene cluster	2641	hglE-KS.T1PKS.NRPS.PUFA	PKS-NRP_Hybrids	Xenorhabdus sp. PB30.3		2673	others	benzoxazolinate	Xenorhabdus szentirmaii DSM 16338	NRPS.hglE-KS.PUFA.T1PKS - NRPS.hglE-KS.PUFA.T1PKS	NRPS.hglE-KS.PUFA.T1PKS	0.814815	21	0.689379	0.842105	30	0.273804	0.272937	0.363379	0.52736
Xpb_30.3_25.region001	Xsze_2.region008	Fabclavine biosynthetic gene cluster	2641	hglE-KS.T1PKS.NRPS.PUFA	PKS-NRP_Hybrids	Xenorhabdus sp. PB30.3	Fabclavine biosynthetic gene cluster	2673	PKS-NRP_Hybrids	T1PKS.PUFA.NRPS.hglE-KS	Xenorhabdus szentirmaii DSM 16338	NRPS.hglE-KS.PUFA.T1PKS - NRPS.hglE-KS.PUFA.T1PKS	NRPS.hglE-KS.PUFA.T1PKS	0.814815	21	0.689379	0.842105	30	0.273804	0.272937	0.363379	0.52736
Xpb_30.3_25.region001	Xsze_2.region008	Fabclavine biosynthetic gene cluster	2641	hglE-KS.T1PKS.NRPS.PUFA	PKS-NRP_Hybrids	Xenorhabdus sp. PB30.3	Lipocitide biosynthetic gene cluster (previsouly unknown)	2673	NRPS	NRPS	Xenorhabdus szentirmaii DSM 16338	NRPS.hglE-KS.PUFA.T1PKS - NRPS.hglE-KS.PUFA.T1PKS	NRPS.hglE-KS.PUFA.T1PKS	0.814815	21	0.689379	0.842105	30	0.273804	0.272937	0.363379	0.52736
Xpb_30.3_25.region001	Xsze_2.region008	Fabclavine biosynthetic gene cluster	2641	hglE-KS.T1PKS.NRPS.PUFA	PKS-NRP_Hybrids	Xenorhabdus sp. PB30.3	PAX peptide biosynthetic gene cluster	2673	NRPS	NRPS	Xenorhabdus szentirmaii DSM 16338	NRPS.hglE-KS.PUFA.T1PKS - NRPS.hglE-KS.PUFA.T1PKS	NRPS.hglE-KS.PUFA.T1PKS	0.814815	21	0.689379	0.842105	30	0.273804	0.272937	0.363379	0.52736
Xpb_30.3_25.region001	Xsto_1.region001	Fabclavine biosynthetic gene cluster	2641	hglE-KS.T1PKS.NRPS.PUFA	PKS-NRP_Hybrids	Xenorhabdus sp. PB30.3		2641	NRPS	NRPS	Xenorhabdus stockiae DSM 17904	NRPS.hglE-KS.PUFA.T1PKS - NRPS.hglE-KS.PUFA.T1PKS	NRPS.hglE-KS.PUFA.T1PKS	0.888889	21	0.866975	1	29	0.105324	0.135806	0.128997	0.800445
Xpb_30.3_25.region001	Xsto_1.region001	Fabclavine biosynthetic gene cluster	2641	hglE-KS.T1PKS.NRPS.PUFA	PKS-NRP_Hybrids	Xenorhabdus sp. PB30.3	Fabclavine biosynthetic gene cluster	2641	PKS-NRP_Hybrids	hglE-KS.T1PKS.NRPS.PUFA	Xenorhabdus stockiae DSM 17904	NRPS.hglE-KS.PUFA.T1PKS - NRPS.hglE-KS.PUFA.T1PKS	NRPS.hglE-KS.PUFA.T1PKS	0.888889	21	0.866975	1	29	0.105324	0.135806	0.128997	0.800445
Xpb_30.3_25.region001	Xpb_61.4_10.region001	Fabclavine biosynthetic gene cluster	2641	hglE-KS.T1PKS.NRPS.PUFA	PKS-NRP_Hybrids	Xenorhabdus sp. PB30.3	Fabclavine biosynthetic gene cluster	2641	PKS-NRP_Hybrids	hglE-KS.T1PKS.NRPS.PUFA	Xenorhabdus sp. PB61.4	NRPS.hglE-KS.PUFA.T1PKS - NRPS.hglE-KS.PUFA.T1PKS	NRPS.hglE-KS.PUFA.T1PKS	0.758621	21	0.856013	0.9	29	0.140059	0.130622	0.163344	0.739498
Xpb_30.3_20.region001	Xvie_4.region001		2643	NRPS	NRPS	Xenorhabdus sp. PB30.3	PAX peptide biosynthetic gene cluster	2701	NRPS	NRPS	Xenorhabdus vietnamensis DSM 22392	NRPS - NRPS	NRPS	0.132075	14	0.514258	0.137255	26	0.580252	0.396739	0.581593	0.176188
Xpb_30.3_20.region001	Xvie_18.region001		2643	NRPS	NRPS	Xenorhabdus sp. PB30.3	PAX peptide biosynthetic gene cluster	2701	NRPS	NRPS	Xenorhabdus vietnamensis DSM 22392	NRPS - NRPS	NRPS	0.184211	14	0.514258	0.194444	26	0.566207	0.396739	0.581593	0.188176
Xpb_30.3_20.region001	Xsto_13.region001		2643	NRPS	NRPS	Xenorhabdus sp. PB30.3		2643	NRPS	NRPS	Xenorhabdus stockiae DSM 17904	NRPS - NRPS	NRPS	0.5625	14	0.837745	0.6	26	0.223566	0.0409403	0.292901	0.60285
Xpb_30.3_20.region001	Xpb_61.4_9.region001		2643	NRPS	NRPS	Xenorhabdus sp. PB30.3		2643	NRPS	NRPS	Xenorhabdus sp. PB61.4	NRPS - NRPS	NRPS	1	14	0.961541	1	19	0.0288442	0.04446	0.029615	0.943144
Xpb_30.3_19.region001	Xsto_16.region001		2483	NRPS-like	NRPS	Xenorhabdus sp. PB30.3	Xenofuranone biosynthetic gene cluster	2475	NRPS	NRPS-like	Xenorhabdus stockiae DSM 17904	NRPS-like - NRPS.NRPS-like		0.916667	1	0.900013	0.96875	34	0.0854067	0.0104712	0.105252	0.836481
Xpb_30.3_19.region001	Xsto_16.region001		2483	NRPS-like	NRPS	Xenorhabdus sp. PB30.3		2475	NRPS	NRPS-like	Xenorhabdus stockiae DSM 17904	NRPS-like - NRPS.NRPS-like		0.916667	1	0.900013	0.96875	34	0.0854067	0.0104712	0.105252	0.836481
Xpb_30.3_19.region001	Xsto_16.region001		2483	NRPS-like	NRPS	Xenorhabdus sp. PB30.3	Pyrrolizixenamide biosynthetic gene cluster	2475	NRPS	NRPS	Xenorhabdus stockiae DSM 17904	NRPS-like - NRPS.NRPS-like		0.916667	1	0.900013	0.96875	34	0.0854067	0.0104712	0.105252	0.836481
Xpb_30.3_19.region001	Xpb_61.4_24.region001		2483	NRPS-like	NRPS	Xenorhabdus sp. PB30.3		2483	NRPS	NRPS-like	Xenorhabdus sp. PB61.4	NRPS-like - NRPS-like	NRPS-like	0.692308	1	0.845205	0.90625	34	0.150231	0.0052356	0.163593	0.722107
Xpb_30.3_18.region001	Xsto_14.region001		2644	NRPS	NRPS	Xenorhabdus sp. PB30.3		2644	NRPS	NRPS	Xenorhabdus stockiae DSM 17904	NRPS - NRPS	NRPS	0.925926	4	0.752557	1	26	0.189286	0.651705	0.123054	0.657258
Xpb_30.3_18.region001	Xsto_14.region001		2644	NRPS	NRPS	Xenorhabdus sp. PB30.3		2644	NRPS	NRPS	Xenorhabdus stockiae DSM 17904	NRPS - NRPS	NRPS	0.925926	4	0.752557	1	26	0.189286	0.651705	0.123054	0.657258
Xpb_30.3_18.region001	Xpb_61.4_21.region001		2644	NRPS	NRPS	Xenorhabdus sp. PB30.3		2644	NRPS	NRPS	Xenorhabdus sp. PB61.4	NRPS - NRPS	NRPS	0.764706	12	0.547818	0.741935	32	0.402514	0.738425	0.2375	0.356989
Xpb_30.3_14.region001	Xsto_16.region001	Pyrrolizixenamide biosynthetic gene cluster	2624	NRPS	NRPS	Xenorhabdus sp. PB30.3	Xenofuranone biosynthetic gene cluster	2475	NRPS	NRPS-like	Xenorhabdus stockiae DSM 17904	NRPS - NRPS.NRPS-like		0.340206	6	0.614932	0.434211	56	0.434948	0.39742	0.382421	0.319283
Xpb_30.3_14.region001	Xsto_16.region001	Pyrrolizixenamide biosynthetic gene cluster	2624	NRPS	NRPS	Xenorhabdus sp. PB30.3		2475	NRPS	NRPS-like	Xenorhabdus stockiae DSM 17904	NRPS - NRPS.NRPS-like		0.340206	6	0.614932	0.434211	56	0.434948	0.39742	0.382421	0.319283
Xpb_30.3_14.region001	Xsto_16.region001	Pyrrolizixenamide biosynthetic gene cluster	2624	NRPS	NRPS	Xenorhabdus sp. PB30.3	Pyrrolizixenamide biosynthetic gene cluster	2475	NRPS	NRPS	Xenorhabdus stockiae DSM 17904	NRPS - NRPS.NRPS-like		0.340206	6	0.614932	0.434211	56	0.434948	0.39742	0.382421	0.319283
Xpb_30.3_14.region001	Xpb_61.4_17.region001	Pyrrolizixenamide biosynthetic gene cluster	2624	NRPS	NRPS	Xenorhabdus sp. PB30.3		2624	PKS-NRP_Hybrids	T1PKS.NRPS	Xenorhabdus sp. PB61.4	NRPS - NRPS.T1PKS		0.6	4	0.860861	0.725	37	0.179354	0.0725216	0.153543	0.673459
Xpb_30.3_128.region001	Xvie_3.region001		2654	NRPS-like	NRPS	Xenorhabdus sp. PB30.3		2209	NRPS	NRPS-like	Xenorhabdus vietnamensis DSM 22392	NRPS-like - NRPS-like	NRPS-like	0.075	1	0.535643	0.1	5	0.574518	0.240409	0.553936	0.181035
Xpb_30.3_128.region001	Xszus_1.region009		2654	NRPS-like	NRPS	Xenorhabdus sp. PB30.3		2209	NRPS	NRPS-like	Xenorhabdus szentirimaii US	NRPS-like - NRPS-like	NRPS-like	0.0625	1	0.553661	0.0833333	5	0.564962	0.223958	0.535291	0.189258
Xpb_30.3_128.region001	Xsze_1.region002		2654	NRPS-like	NRPS	Xenorhabdus sp. PB30.3		2209	NRPS	NRPS-like	Xenorhabdus szentirmaii DSM 16338	NRPS-like - NRPS-like	NRPS-like	0.0612245	1	0.553661	0.0816327	5	0.565366	0.223958	0.535291	0.188906
Xpb_30.3_128.region001	Xsto_42.region001		2654	NRPS-like	NRPS	Xenorhabdus sp. PB30.3		2654	NRPS	NRPS-like	Xenorhabdus stockiae DSM 17904	NRPS-like - NRPS-like	NRPS-like	0.172414	1	0.974101	0.2	5	0.220803	0.039267	0.0205514	0.607147
Xpb_30.3_128.region001	Xpb_61.4_42.region001		2654	NRPS-like	NRPS	Xenorhabdus sp. PB30.3		2654	NRPS	NRPS-like	Xenorhabdus sp. PB61.4	NRPS-like - NRPS-like	NRPS-like	0.0731707	1	0.694259	0.102564	5	0.455134	0.0597403	0.404141	0.296879
Xpb_30.3_107.region001	Xvie_42.region001	NRPS fragment	2623	NRPS	NRPS	Xenorhabdus sp. PB30.3	NRPS fragment	1790	NRPS	NRPS	Xenorhabdus vietnamensis DSM 22392	NRPS - NRPS	NRPS	1	6	0.147514	1	6	0.639365	0.906301	0.744858	0.130058
Xpb_30.3_107.region001	Xpb_61.4_137.region001	NRPS fragment	2623	NRPS	NRPS	Xenorhabdus sp. PB30.3	NRPS fragment	2623	NRPS	NRPS	Xenorhabdus sp. PB61.4	NRPS - NRPS	NRPS	1	5	0.448697	1	6	0.413478	0.635856	0.410383	0.344009
Xpb_30.3_104.region001	Xsto_1.region001		2641	NRPS	NRPS	Xenorhabdus sp. PB30.3		2641	NRPS	NRPS	Xenorhabdus stockiae DSM 17904	NRPS - NRPS.hglE-KS.PUFA.T1PKS		1	4	0.980401	1	12	0.0146993	0.0226729	0.0175498	0.970818
Xpb_30.3_104.region001	Xsto_1.region001		2641	NRPS	NRPS	Xenorhabdus sp. PB30.3	Fabclavine biosynthetic gene cluster	2641	PKS-NRP_Hybrids	hglE-KS.T1PKS.NRPS.PUFA	Xenorhabdus stockiae DSM 17904	NRPS - NRPS.hglE-KS.PUFA.T1PKS		1	4	0.980401	1	12	0.0146993	0.0226729	0.0175498	0.970818
Xpb_30.3_104.region001	Xpb_61.4_74.region001		2641	NRPS	NRPS	Xenorhabdus sp. PB30.3		2641	NRPS	NRPS	Xenorhabdus sp. PB61.4	NRPS - NRPS	NRPS	1	4	0.966319	1	12	0.0252605	0.0569181	0.018189	0.950117
Xpb_30.3_1.region001	Xsto_12.region001		2631	T1PKS.NRPS	PKS-NRP_Hybrids	Xenorhabdus sp. PB30.3		2439	PKS-NRP_Hybrids	T1PKS.NRPS	Xenorhabdus stockiae DSM 17904	NRPS.T1PKS - NRPS.T1PKS	NRPS.T1PKS	0.888889	7	0.944445	0.963636	56	0.0544944	0.0652971	0.0531193	0.893981
Xpb_30.3_1.region001	Xpb_61.4_33.region001		2631	T1PKS.NRPS	PKS-NRP_Hybrids	Xenorhabdus sp. PB30.3		2631	PKS-NRP_Hybrids	T1PKS.NRPS	Xenorhabdus sp. PB61.4	NRPS.T1PKS - NRPS.T1PKS	NRPS.T1PKS	0.75	7	0.919079	0.888889	35	0.095413	0.0417447	0.0965915	0.818278
XnemATCC_NC_014228.1.region016	XnemATCC_NC_014228.1.region016		2598	PpyS-KS	Others	Xenorhabdus nematophila ATCC 19061		2598	Others	PpyS-KS	Xenorhabdus nematophila ATCC 19061			1	1	1	1	1	0	0	0	1
XnemATCC_NC_014228.1.region015	XnemATCC_NC_014228.1.region015		2597	bacteriocin	RiPPs	Xenorhabdus nematophila ATCC 19061		2597	RiPPs	bacteriocin	Xenorhabdus nematophila ATCC 19061			1	1	1	1	1	0	0	0	1
XnemATCC_NC_014228.1.region014	Xvie_4.region001	PAX peptide biosynthetic gene cluster	2701	NRPS	NRPS	Xenorhabdus nematophila ATCC 19061	PAX peptide biosynthetic gene cluster	2701	NRPS	NRPS	Xenorhabdus vietnamensis DSM 22392	NRPS - NRPS	NRPS	0.137931	14	0.607082	0.185185	32	0.500755	0.219952	0.544263	0.249246
XnemATCC_NC_014228.1.region014	Xvie_4.region001	Lipocitide biosynthetic gene cluster (previsouly unknown)	2701	NRPS	NRPS	Xenorhabdus nematophila ATCC 19061	PAX peptide biosynthetic gene cluster	2701	NRPS	NRPS	Xenorhabdus vietnamensis DSM 22392	NRPS - NRPS	NRPS	0.137931	14	0.607082	0.185185	32	0.500755	0.219952	0.544263	0.249246
XnemATCC_NC_014228.1.region014	Xvie_18.region001	PAX peptide biosynthetic gene cluster	2701	NRPS	NRPS	Xenorhabdus nematophila ATCC 19061	PAX peptide biosynthetic gene cluster	2701	NRPS	NRPS	Xenorhabdus vietnamensis DSM 22392	NRPS - NRPS	NRPS	0.159091	14	0.594567	0.166667	32	0.512787	0.219952	0.567729	0.237376
XnemATCC_NC_014228.1.region014	Xvie_18.region001	Lipocitide biosynthetic gene cluster (previsouly unknown)	2701	NRPS	NRPS	Xenorhabdus nematophila ATCC 19061	PAX peptide biosynthetic gene cluster	2701	NRPS	NRPS	Xenorhabdus vietnamensis DSM 22392	NRPS - NRPS	NRPS	0.159091	14	0.594567	0.166667	32	0.512787	0.219952	0.567729	0.237376
XnemATCC_NC_014228.1.region014	Xsto_13.region001	PAX peptide biosynthetic gene cluster	2701	NRPS	NRPS	Xenorhabdus nematophila ATCC 19061		2643	NRPS	NRPS	Xenorhabdus stockiae DSM 17904	NRPS - NRPS	NRPS	0.170732	14	0.458952	0.179487	33	0.611352	0.401318	0.659607	0.151047
XnemATCC_NC_014228.1.region014	Xsto_13.region001	Lipocitide biosynthetic gene cluster (previsouly unknown)	2701	NRPS	NRPS	Xenorhabdus nematophila ATCC 19061		2643	NRPS	NRPS	Xenorhabdus stockiae DSM 17904	NRPS - NRPS	NRPS	0.170732	14	0.458952	0.179487	33	0.611352	0.401318	0.659607	0.151047
XnemATCC_NC_014228.1.region014	Xpb_61.4_9.region001	PAX peptide biosynthetic gene cluster	2701	NRPS	NRPS	Xenorhabdus nematophila ATCC 19061		2643	NRPS	NRPS	Xenorhabdus sp. PB61.4	NRPS - NRPS	NRPS	0.194444	14	0.458646	0.2	33	0.606293	0.402026	0.659571	0.155005
XnemATCC_NC_014228.1.region014	Xpb_61.4_9.region001	Lipocitide biosynthetic gene cluster (previsouly unknown)	2701	NRPS	NRPS	Xenorhabdus nematophila ATCC 19061		2643	NRPS	NRPS	Xenorhabdus sp. PB61.4	NRPS - NRPS	NRPS	0.194444	14	0.458646	0.2	33	0.606293	0.402026	0.659571	0.155005
XnemATCC_NC_014228.1.region014	Xpb_30.3_20.region001	PAX peptide biosynthetic gene cluster	2701	NRPS	NRPS	Xenorhabdus nematophila ATCC 19061		2643	NRPS	NRPS	Xenorhabdus sp. PB30.3	NRPS - NRPS	NRPS	0.225806	14	0.468345	0.241379	32	0.589175	0.399558	0.64724	0.168777
XnemATCC_NC_014228.1.region014	Xpb_30.3_20.region001	Lipocitide biosynthetic gene cluster (previsouly unknown)	2701	NRPS	NRPS	Xenorhabdus nematophila ATCC 19061		2643	NRPS	NRPS	Xenorhabdus sp. PB30.3	NRPS - NRPS	NRPS	0.225806	14	0.468345	0.241379	32	0.589175	0.399558	0.64724	0.168777
XnemATCC_NC_014228.1.region010	Xvie_13.region001	Rhabdopeptide/Xenortide-like peptide biosynthetic gene cluster	1658	NRPS	NRPS	Xenorhabdus nematophila ATCC 19061	Rhabdopeptide/Xenortide-like peptide biosynthetic gene cluster	2035	NRPS	NRPS	Xenorhabdus vietnamensis DSM 22392	NRPS - NRPS	NRPS	0.361111	10	0.557226	0.482143	46	0.467596	0.533684	0.403248	0.283454
XnemATCC_NC_014228.1.region010	Xsto_2.region002	Rhabdopeptide/Xenortide-like peptide biosynthetic gene cluster	1658	NRPS	NRPS	Xenorhabdus nematophila ATCC 19061		2650	PKSI	T1PKS	Xenorhabdus stockiae DSM 17904	NRPS - NRPS.T1PKS		0.301075	14	0.436556	0.408451	58	0.575839	0.650759	0.521292	0.179912
XnemATCC_NC_014228.1.region010	Xsto_2.region002	Rhabdopeptide/Xenortide-like peptide biosynthetic gene cluster	1658	NRPS	NRPS	Xenorhabdus nematophila ATCC 19061	Rhabdopeptide/Xenortide-like peptide biosynthetic gene cluster	2650	NRPS	NRPS	Xenorhabdus stockiae DSM 17904	NRPS - NRPS.T1PKS		0.301075	14	0.436556	0.408451	58	0.575839	0.650759	0.521292	0.179912
XnemATCC_NC_014228.1.region010	Xsto_2.region002	Rhabdopeptide/Xenortide-like peptide biosynthetic gene cluster	1658	NRPS	NRPS	Xenorhabdus nematophila ATCC 19061	GameXPeptide biosynthetic gene cluster	2650	NRPS	NRPS	Xenorhabdus stockiae DSM 17904	NRPS - NRPS.T1PKS		0.301075	14	0.436556	0.408451	58	0.575839	0.650759	0.521292	0.179912
XnemATCC_NC_014228.1.region009	Xpb_61.4_33.region001		2631	T1PKS.NRPS	PKS-NRP_Hybrids	Xenorhabdus nematophila ATCC 19061		2631	PKS-NRP_Hybrids	T1PKS.NRPS	Xenorhabdus sp. PB61.4	NRPS.T1PKS - NRPS.T1PKS	NRPS.T1PKS	0.525	7	0.687263	0.514286	20	0.355445	0.272029	0.341232	0.415451
XnemATCC_NC_014228.1.region008	Xvie_9.region001	Xenotetrapeptide biosynthetic gene cluster	1608	NRPS	NRPS	Xenorhabdus nematophila ATCC 19061	Xenoamicin biosynthetic gene cluster	2706	NRPS	NRPS	Xenorhabdus vietnamensis DSM 22392	NRPS - NRPS	NRPS	0.12987	31	0.42084	0.1875	87	0.640376	0.413754	0.697035	0.129329
XnemATCC_NC_014228.1.region008	Xvie_9.region001	Xenoamicin biosynthetic gene cluster	1608	NRPS	NRPS	Xenorhabdus nematophila ATCC 19061	Xenoamicin biosynthetic gene cluster	2706	NRPS	NRPS	Xenorhabdus vietnamensis DSM 22392	NRPS - NRPS	NRPS	0.12987	31	0.42084	0.1875	87	0.640376	0.413754	0.697035	0.129329
XnemATCC_NC_014228.1.region008	Xszus_1.region002	Xenotetrapeptide biosynthetic gene cluster	1608	NRPS	NRPS	Xenorhabdus nematophila ATCC 19061	Xenoamicin biosynthetic gene cluster	2674	NRPS	NRPS	Xenorhabdus szentirimaii US	NRPS - NRPS.nucleoside		0.0882353	31	0.453015	0.134146	87	0.628997	0.362001	0.678812	0.137643
XnemATCC_NC_014228.1.region008	Xszus_1.region002	Xenotetrapeptide biosynthetic gene cluster	1608	NRPS	NRPS	Xenorhabdus nematophila ATCC 19061		2674	Others	nucleoside	Xenorhabdus szentirimaii US	NRPS - NRPS.nucleoside		0.0882353	31	0.453015	0.134146	87	0.628997	0.362001	0.678812	0.137643
XnemATCC_NC_014228.1.region008	Xszus_1.region002	Xenoamicin biosynthetic gene cluster	1608	NRPS	NRPS	Xenorhabdus nematophila ATCC 19061	Xenoamicin biosynthetic gene cluster	2674	NRPS	NRPS	Xenorhabdus szentirimaii US	NRPS - NRPS.nucleoside		0.0882353	31	0.453015	0.134146	87	0.628997	0.362001	0.678812	0.137643
XnemATCC_NC_014228.1.region008	Xszus_1.region002	Xenoamicin biosynthetic gene cluster	1608	NRPS	NRPS	Xenorhabdus nematophila ATCC 19061		2674	Others	nucleoside	Xenorhabdus szentirimaii US	NRPS - NRPS.nucleoside		0.0882353	31	0.453015	0.134146	87	0.628997	0.362001	0.678812	0.137643
XnemATCC_NC_014228.1.region008	Xsze_2.region007	Xenotetrapeptide biosynthetic gene cluster	1608	NRPS	NRPS	Xenorhabdus nematophila ATCC 19061	Xenoamicin biosynthetic gene cluster	2674	NRPS	NRPS	Xenorhabdus szentirmaii DSM 16338	NRPS - NRPS.nucleoside		0.0909091	31	0.462326	0.134146	87	0.62188	0.339364	0.678997	0.142974
XnemATCC_NC_014228.1.region008	Xsze_2.region007	Xenotetrapeptide biosynthetic gene cluster	1608	NRPS	NRPS	Xenorhabdus nematophila ATCC 19061		2674	Others	nucleoside	Xenorhabdus szentirmaii DSM 16338	NRPS - NRPS.nucleoside		0.0909091	31	0.462326	0.134146	87	0.62188	0.339364	0.678997	0.142974
XnemATCC_NC_014228.1.region008	Xsze_2.region007	Xenoamicin biosynthetic gene cluster	1608	NRPS	NRPS	Xenorhabdus nematophila ATCC 19061	Xenoamicin biosynthetic gene cluster	2674	NRPS	NRPS	Xenorhabdus szentirmaii DSM 16338	NRPS - NRPS.nucleoside		0.0909091	31	0.462326	0.134146	87	0.62188	0.339364	0.678997	0.142974
XnemATCC_NC_014228.1.region008	Xsze_2.region007	Xenoamicin biosynthetic gene cluster	1608	NRPS	NRPS	Xenorhabdus nematophila ATCC 19061		2674	Others	nucleoside	Xenorhabdus szentirmaii DSM 16338	NRPS - NRPS.nucleoside		0.0909091	31	0.462326	0.134146	87	0.62188	0.339364	0.678997	0.142974
XnemATCC_NC_014228.1.region007	XnemATCC_NC_014228.1.region007	Virginiamycin biosynthetic gene cluster	2589	NRPS.transAT-PKS.PKS-like	PKS-NRP_Hybrids	Xenorhabdus nematophila ATCC 19061	Virginiamycin biosynthetic gene cluster	2589	PKS-NRP_Hybrids	NRPS.transAT-PKS.PKS-like	Xenorhabdus nematophila ATCC 19061			1	1	1	1	1	0	0	0	1
XnemATCC_NC_014228.1.region005	Xvie_21.region001		2557	NRPS-like	RiPPs	Xenorhabdus nematophila ATCC 19061		2557	RiPPs	NRPS-like	Xenorhabdus vietnamensis DSM 22392	thiopeptide.NRPS-like - thiopeptide.NRPS-like	thiopeptide.NRPS-like	1	2	0.886933	1	34	0.0848004	0.185316	0.104567	0.83759
XnemATCC_NC_014228.1.region004	XnemATCC_NC_014228.1.region004		2586	NRPS-like	NRPS	Xenorhabdus nematophila ATCC 19061		2586	NRPS	NRPS-like	Xenorhabdus nematophila ATCC 19061			1	1	1	1	1	0	0	0	1
XnemATCC_NC_014228.1.region003	Xsto_12.region001	Putrebactin/Avaroferrin biosynthetic gene cluster	2270	siderophore	Others	Xenorhabdus nematophila ATCC 19061		2439	PKS-NRP_Hybrids	T1PKS.NRPS	Xenorhabdus stockiae DSM 17904	NRPS.T1PKS - siderophore		0.126761	0	0.452454	0.2	22	0.614321	0	0.547546	0.148748
XnemATCC_NC_014228.1.region003	Xpb_30.3_1.region001	Putrebactin/Avaroferrin biosynthetic gene cluster	2270	siderophore	Others	Xenorhabdus nematophila ATCC 19061		2631	PKS-NRP_Hybrids	T1PKS.NRPS	Xenorhabdus sp. PB30.3	NRPS.T1PKS - siderophore		0.132353	0	0.442332	0.206897	22	0.620254	0	0.557668	0.144207
XnemATCC_NC_014228.1.region002	Xvie_5.region001	IOC biosynthetic gene cluster (previously unknown)	2683	betalactone	Others	Xenorhabdus nematophila ATCC 19061	IOC biosynthetic gene cluster (previously unknown)	2532	Others	betalactone	Xenorhabdus vietnamensis DSM 22392	betalactone - betalactone	betalactone	0.833333	1	0.869438	0.928571	26	0.120541	0.237726	0.122319	0.773449
XnemATCC_NC_014228.1.region002	Xszus_1.region011	IOC biosynthetic gene cluster (previously unknown)	2683	betalactone	Others	Xenorhabdus nematophila ATCC 19061	IOC biosynthetic gene cluster (previously unknown)	2683	Others	betalactone	Xenorhabdus szentirimaii US	betalactone - betalactone	betalactone	0.741935	1	0.858542	0.862069	26	0.146583	0.274611	0.131215	0.728321
XnemATCC_NC_014228.1.region002	Xsze_1.region004	IOC biosynthetic gene cluster (previously unknown)	2683	betalactone	Others	Xenorhabdus nematophila ATCC 19061	IOC biosynthetic gene cluster (previously unknown)	2683	Others	betalactone	Xenorhabdus szentirmaii DSM 16338	betalactone - betalactone	betalactone	0.741935	1	0.858542	0.862069	26	0.146583	0.274611	0.131215	0.728321
XnemATCC_NC_014228.1.region002	Xsto_19.region001	IOC biosynthetic gene cluster (previously unknown)	2683	betalactone	Others	Xenorhabdus nematophila ATCC 19061	IOC biosynthetic gene cluster (previously unknown)	2683	Others	betalactone	Xenorhabdus stockiae DSM 17904	betalactone - betalactone	betalactone	0.6	1	0.816194	0.75	26	0.207854	0.280928	0.176335	0.627495
XnemATCC_NC_014228.1.region001	Xvie_3.region001		2209	NRPS-like	NRPS	Xenorhabdus nematophila ATCC 19061		2209	NRPS	NRPS-like	Xenorhabdus vietnamensis DSM 22392	NRPS-like - NRPS-like	NRPS-like	0.805556	1	0.832436	0.914286	33	0.152538	0.154639	0.168347	0.718192
XnemATCC_NC_014228.1.region001	Xszus_1.region009		2209	NRPS-like	NRPS	Xenorhabdus nematophila ATCC 19061		2209	NRPS	NRPS-like	Xenorhabdus szentirimaii US	NRPS-like - NRPS-like	NRPS-like	0.6	1	0.767622	0.78	43	0.238284	0.170918	0.235237	0.580212
XnemATCC_NC_014228.1.region001	Xsze_1.region002		2209	NRPS-like	NRPS	Xenorhabdus nematophila ATCC 19061		2209	NRPS	NRPS-like	Xenorhabdus szentirmaii DSM 16338	NRPS-like - NRPS-like	NRPS-like	0.618182	1	0.767236	0.764706	43	0.240723	0.170918	0.23564	0.576502
XnemATCC_NC_014228.1.region001	Xsto_42.region001		2209	NRPS-like	NRPS	Xenorhabdus nematophila ATCC 19061		2654	NRPS	NRPS-like	Xenorhabdus stockiae DSM 17904	NRPS-like - NRPS-like	NRPS-like	0.733333	1	0.831735	0.8	23	0.179532	0.275253	0.158962	0.673167
XnemATCC_NC_014228.1.region001	Xpb_61.4_42.region001		2209	NRPS-like	NRPS	Xenorhabdus nematophila ATCC 19061		2654	NRPS	NRPS-like	Xenorhabdus sp. PB61.4	NRPS-like - NRPS-like	NRPS-like	0.627907	1	0.745197	0.769231	33	0.255861	0.291457	0.252581	0.553743
Xmir_8.region001	Xvie_3.region001		2654	NRPS-like	NRPS	Xenorhabdus mirianensis DSM 17902		2209	NRPS	NRPS-like	Xenorhabdus vietnamensis DSM 22392	NRPS-like - NRPS-like	NRPS-like	0.682927	1	0.726617	0.837838	38	0.253323	0.146154	0.280079	0.557526
Xmir_8.region001	Xszus_1.region009		2654	NRPS-like	NRPS	Xenorhabdus mirianensis DSM 17902		2209	NRPS	NRPS-like	Xenorhabdus szentirimaii US	NRPS-like - NRPS-like	NRPS-like	0.59322	1	0.699095	0.769231	49	0.292171	0.132468	0.30778	0.501021
Xmir_8.region001	Xsze_1.region002		2654	NRPS-like	NRPS	Xenorhabdus mirianensis DSM 17902		2209	NRPS	NRPS-like	Xenorhabdus szentirmaii DSM 16338	NRPS-like - NRPS-like	NRPS-like	0.637931	1	0.715311	0.788462	49	0.273928	0.132468	0.290902	0.527181
Xmir_8.region001	Xsto_42.region001		2654	NRPS-like	NRPS	Xenorhabdus mirianensis DSM 17902		2654	NRPS	NRPS-like	Xenorhabdus stockiae DSM 17904	NRPS-like - NRPS-like	NRPS-like	0.65625	1	0.801354	0.774194	24	0.211333	0.224806	0.196466	0.621995
Xmir_8.region001	Xpb_61.4_42.region001		2654	NRPS-like	NRPS	Xenorhabdus mirianensis DSM 17902		2654	NRPS	NRPS-like	Xenorhabdus sp. PB61.4	NRPS-like - NRPS-like	NRPS-like	0.761905	1	0.822905	0.842105	36	0.176305	0.241026	0.173543	0.678473
Xmir_8.region001	XnemATCC_NC_014228.1.region001		2654	NRPS-like	NRPS	Xenorhabdus mirianensis DSM 17902		2209	NRPS	NRPS-like	Xenorhabdus nematophila ATCC 19061	NRPS-like - NRPS-like	NRPS-like	0.698113	1	0.725073	0.816327	48	0.258024	0.173028	0.279173	0.550528
Xmir_69.region001	Xpb_61.4_208.region001	NRPS fragment	1914	NRPS	NRPS	Xenorhabdus mirianensis DSM 17902	NRPS fragment	1914	NRPS	NRPS	Xenorhabdus sp. PB61.4	NRPS - NRPS	NRPS	0.5	2	0.263111	0.666667	1	0.644333	0.671111	1	0.126499
Xmir_65.region001	Xpb_30.3_107.region001	NRPS fragment	1914	NRPS	NRPS	Xenorhabdus mirianensis DSM 17902	NRPS fragment	2623	NRPS	NRPS	Xenorhabdus sp. PB30.3	NRPS - NRPS	NRPS	0.75	2	0.223369	1	4	0.594973	0.795449	0.757812	0.164047
Xmir_65.region001	Xmir_69.region001	NRPS fragment	1914	NRPS	NRPS	Xenorhabdus mirianensis DSM 17902	NRPS fragment	1914	NRPS	NRPS	Xenorhabdus mirianensis DSM 17902	NRPS - NRPS	NRPS	0.666667	2	0.347908	0.75	2	0.555735	0.601153	0.753968	0.197371
Xmir_6.region001	Xvie_1.region002	GameXPeptide biosynthetic gene cluster	1984	NRPS	NRPS	Xenorhabdus mirianensis DSM 17902	Xefoampeptide biosynthetic gene cluster	1789	NRPS	NRPS	Xenorhabdus vietnamensis DSM 22392	NRPS - NRPS	NRPS	0.387755	10	0.412055	0.641026	45	0.543366	0.7965	0.495254	0.208515
Xmir_5.region001	Xsto_2.region002	Ambactin biosynthetic gene cluster	2035	NRPS	NRPS	Xenorhabdus mirianensis DSM 17902		2650	PKSI	T1PKS	Xenorhabdus stockiae DSM 17904	NRPS - NRPS.T1PKS		0.25	14	0.471256	0.373333	60	0.559391	0.549118	0.519236	0.194136
Xmir_5.region001	Xsto_2.region002	Ambactin biosynthetic gene cluster	2035	NRPS	NRPS	Xenorhabdus mirianensis DSM 17902	Rhabdopeptide/Xenortide-like peptide biosynthetic gene cluster	2650	NRPS	NRPS	Xenorhabdus stockiae DSM 17904	NRPS - NRPS.T1PKS		0.25	14	0.471256	0.373333	60	0.559391	0.549118	0.519236	0.194136
Xmir_5.region001	Xsto_2.region002	Ambactin biosynthetic gene cluster	2035	NRPS	NRPS	Xenorhabdus mirianensis DSM 17902	GameXPeptide biosynthetic gene cluster	2650	NRPS	NRPS	Xenorhabdus stockiae DSM 17904	NRPS - NRPS.T1PKS		0.25	14	0.471256	0.373333	60	0.559391	0.549118	0.519236	0.194136
Xmir_49.region001	Xmir_49.region001		2575	NRPS	NRPS	Xenorhabdus mirianensis DSM 17902		2575	NRPS	NRPS	Xenorhabdus mirianensis DSM 17902			1	1	1	1	1	0	0	0	1
Xmir_4.region001	Xvie_5.region001	IOC biosynthetic gene cluster (previously unknown)	2683	betalactone	Others	Xenorhabdus mirianensis DSM 17902	IOC biosynthetic gene cluster (previously unknown)	2532	Others	betalactone	Xenorhabdus vietnamensis DSM 22392	betalactone - betalactone	betalactone	0.621622	1	0.694287	0.78125	33	0.291954	0.1491	0.315204	0.50133
Xmir_4.region001	Xszus_1.region011	IOC biosynthetic gene cluster (previously unknown)	2683	betalactone	Others	Xenorhabdus mirianensis DSM 17902	IOC biosynthetic gene cluster (previously unknown)	2683	Others	betalactone	Xenorhabdus szentirimaii US	betalactone - betalactone	betalactone	0.638889	1	0.698477	0.78125	33	0.287948	0.159794	0.310113	0.507018
Xmir_4.region001	Xsze_1.region004	IOC biosynthetic gene cluster (previously unknown)	2683	betalactone	Others	Xenorhabdus mirianensis DSM 17902	IOC biosynthetic gene cluster (previously unknown)	2683	Others	betalactone	Xenorhabdus szentirmaii DSM 16338	betalactone - betalactone	betalactone	0.638889	1	0.698477	0.78125	33	0.287948	0.159794	0.310113	0.507018
Xmir_4.region001	Xsto_19.region001	IOC biosynthetic gene cluster (previously unknown)	2683	betalactone	Others	Xenorhabdus mirianensis DSM 17902	IOC biosynthetic gene cluster (previously unknown)	2683	Others	betalactone	Xenorhabdus stockiae DSM 17904	betalactone - betalactone	betalactone	0.564103	1	0.676109	0.735294	33	0.317654	0.226221	0.32981	0.465596
Xmir_4.region001	XnemATCC_NC_014228.1.region002	IOC biosynthetic gene cluster (previously unknown)	2683	betalactone	Others	Xenorhabdus mirianensis DSM 17902	IOC biosynthetic gene cluster (previously unknown)	2683	Others	betalactone	Xenorhabdus nematophila ATCC 19061	betalactone - betalactone	betalactone	0.676471	1	0.697845	0.833333	33	0.276126	0.235142	0.306216	0.523994
Xmir_3.region002	Xvie_19.region001	Photoxenobactin biosynthetic gene cluster (previously unknown)	1996	T1PKS.NRPS	PKS-NRP_Hybrids	Xenorhabdus mirianensis DSM 17902	Photoxenobactin biosynthetic gene cluster (previously unknown)	2033	PKS-NRP_Hybrids	T1PKS.NRPS	Xenorhabdus vietnamensis DSM 22392	NRPS.T1PKS - NRPS.T1PKS	NRPS.T1PKS	0.538462	9	0.584561	0.514286	37	0.431799	0.21993	0.510551	0.322853
Xmir_3.region002	Xszus_1.region004	Photoxenobactin biosynthetic gene cluster (previously unknown)	1996	T1PKS.NRPS	PKS-NRP_Hybrids	Xenorhabdus mirianensis DSM 17902	Photoxenobactin biosynthetic gene cluster (previously unknown)	1996	PKS-NRP_Hybrids	T1PKS.NRPS	Xenorhabdus szentirimaii US	NRPS.T1PKS - NRPS.phenazine.T1PKS		0.216981	10	0.415154	0.195876	61	0.63861	0.264653	0.689827	0.130603
Xmir_3.region002	Xszus_1.region004	Photoxenobactin biosynthetic gene cluster (previously unknown)	1996	T1PKS.NRPS	PKS-NRP_Hybrids	Xenorhabdus mirianensis DSM 17902	Phenaszetine biosynthetic gene cluster	1996	Others	phenazine	Xenorhabdus szentirimaii US	NRPS.T1PKS - NRPS.phenazine.T1PKS		0.216981	10	0.415154	0.195876	61	0.63861	0.264653	0.689827	0.130603
Xmir_3.region002	Xsze_2.region005	Photoxenobactin biosynthetic gene cluster (previously unknown)	1996	T1PKS.NRPS	PKS-NRP_Hybrids	Xenorhabdus mirianensis DSM 17902	Photoxenobactin biosynthetic gene cluster (previously unknown)	1996	PKS-NRP_Hybrids	T1PKS.NRPS	Xenorhabdus szentirmaii DSM 16338	NRPS.T1PKS - NRPS.T1PKS	NRPS.T1PKS	0.216981	10	0.417949	0.195876	61	0.636514	0.248737	0.691334	0.132122
Xmir_3.region002	Xsze_2.region005	Photoxenobactin biosynthetic gene cluster (previously unknown)	1996	T1PKS.NRPS	PKS-NRP_Hybrids	Xenorhabdus mirianensis DSM 17902	Phenaszetine biosynthetic gene cluster	1996	Others	phenazine	Xenorhabdus szentirmaii DSM 16338	NRPS.T1PKS - NRPS.T1PKS	NRPS.T1PKS	0.216981	10	0.417949	0.195876	61	0.636514	0.248737	0.691334	0.132122
Xmir_3.region001	Xvie_4.region001		2701	NRPS	NRPS	Xenorhabdus mirianensis DSM 17902	PAX peptide biosynthetic gene cluster	2701	NRPS	NRPS	Xenorhabdus vietnamensis DSM 22392	NRPS - NRPS	NRPS	0.649123	14	0.724594	0.716981	60	0.280702	0.20372	0.30886	0.517389
Xmir_3.region001	Xvie_18.region001		2701	NRPS	NRPS	Xenorhabdus mirianensis DSM 17902	PAX peptide biosynthetic gene cluster	2701	NRPS	NRPS	Xenorhabdus vietnamensis DSM 22392	NRPS - NRPS	NRPS	0.794118	14	0.767678	0.84375	42	0.215785	0.20372	0.251389	0.614993
Xmir_3.region001	Xsze_2.region008		2701	NRPS	NRPS	Xenorhabdus mirianensis DSM 17902		2673	NRPS	NRPS	Xenorhabdus szentirmaii DSM 16338	NRPS - NRPS.hglE-KS.PUFA.T1PKS		0.284722	47	0.347026	0.378151	96	0.649864	0.800918	0.508112	0.122595
Xmir_3.region001	Xsze_2.region008		2701	NRPS	NRPS	Xenorhabdus mirianensis DSM 17902		2673	others	benzoxazolinate	Xenorhabdus szentirmaii DSM 16338	NRPS - NRPS.hglE-KS.PUFA.T1PKS		0.284722	47	0.347026	0.378151	96	0.649864	0.800918	0.508112	0.122595
Xmir_3.region001	Xsze_2.region008		2701	NRPS	NRPS	Xenorhabdus mirianensis DSM 17902	Fabclavine biosynthetic gene cluster	2673	PKS-NRP_Hybrids	T1PKS.PUFA.NRPS.hglE-KS	Xenorhabdus szentirmaii DSM 16338	NRPS - NRPS.hglE-KS.PUFA.T1PKS		0.284722	47	0.347026	0.378151	96	0.649864	0.800918	0.508112	0.122595
Xmir_3.region001	Xsze_2.region008		2701	NRPS	NRPS	Xenorhabdus mirianensis DSM 17902	Lipocitide biosynthetic gene cluster (previsouly unknown)	2673	NRPS	NRPS	Xenorhabdus szentirmaii DSM 16338	NRPS - NRPS.hglE-KS.PUFA.T1PKS		0.284722	47	0.347026	0.378151	96	0.649864	0.800918	0.508112	0.122595
Xmir_3.region001	Xsze_2.region008		2701	NRPS	NRPS	Xenorhabdus mirianensis DSM 17902	PAX peptide biosynthetic gene cluster	2673	NRPS	NRPS	Xenorhabdus szentirmaii DSM 16338	NRPS - NRPS.hglE-KS.PUFA.T1PKS		0.284722	47	0.347026	0.378151	96	0.649864	0.800918	0.508112	0.122595
Xmir_3.region001	Xsto_1.region001		2701	NRPS	NRPS	Xenorhabdus mirianensis DSM 17902		2641	NRPS	NRPS	Xenorhabdus stockiae DSM 17904	NRPS - NRPS.hglE-KS.PUFA.T1PKS		0.377551	17	0.492684	0.531646	66	0.50528	0.706703	0.404601	0.244748
Xmir_3.region001	Xsto_1.region001		2701	NRPS	NRPS	Xenorhabdus mirianensis DSM 17902	Fabclavine biosynthetic gene cluster	2641	PKS-NRP_Hybrids	hglE-KS.T1PKS.NRPS.PUFA	Xenorhabdus stockiae DSM 17904	NRPS - NRPS.hglE-KS.PUFA.T1PKS		0.377551	17	0.492684	0.531646	66	0.50528	0.706703	0.404601	0.244748
Xmir_3.region001	Xpb_61.4_10.region001		2701	NRPS	NRPS	Xenorhabdus mirianensis DSM 17902	Fabclavine biosynthetic gene cluster	2641	PKS-NRP_Hybrids	hglE-KS.T1PKS.NRPS.PUFA	Xenorhabdus sp. PB61.4	NRPS - NRPS.hglE-KS.PUFA.T1PKS		0.337838	14	0.36262	0.466667	63	0.61781	0.734828	0.59407	0.146069
Xmir_27.region001	Xpb_61.4_84.region001	NRPS fragment	1983	NRPS	NRPS	Xenorhabdus mirianensis DSM 17902	Ambactin biosynthetic gene cluster	1983	NRPS	NRPS	Xenorhabdus sp. PB61.4	NRPS - NRPS	NRPS	0.416667	10	0.342904	0.454545	17	0.631079	0.640999	0.676033	0.136102
Xmir_27.region001	Xpb_30.3_20.region001	NRPS fragment	1983	NRPS	NRPS	Xenorhabdus mirianensis DSM 17902		2643	NRPS	NRPS	Xenorhabdus sp. PB30.3	NRPS - NRPS	NRPS	0.315789	14	0.331624	0.4375	20	0.647993	0.710215	0.609802	0.123909
Xmir_18.region001	Xvie_9.region001	Xenoamicin biosynthetic gene cluster	2706	NRPS	NRPS	Xenorhabdus mirianensis DSM 17902	Xenoamicin biosynthetic gene cluster	2706	NRPS	NRPS	Xenorhabdus vietnamensis DSM 22392	NRPS - NRPS	NRPS	0.304348	27	0.672158	0.3	39	0.420664	0.270243	0.407594	0.33563
Xmir_18.region001	Xszus_1.region005	Xenoamicin biosynthetic gene cluster	2706	NRPS	NRPS	Xenorhabdus mirianensis DSM 17902		2677	NRPS	NRPS	Xenorhabdus szentirimaii US	NRPS - NRPS	NRPS	0.112903	29	0.443937	0.0847458	48	0.644453	0.519236	0.600562	0.126414
Xmir_18.region001	Xszus_1.region002	Xenoamicin biosynthetic gene cluster	2706	NRPS	NRPS	Xenorhabdus mirianensis DSM 17902	Xenoamicin biosynthetic gene cluster	2674	NRPS	NRPS	Xenorhabdus szentirimaii US	NRPS - NRPS.nucleoside		0.114286	30	0.531477	0.137931	48	0.568092	0.412228	0.538892	0.186545
Xmir_18.region001	Xszus_1.region002	Xenoamicin biosynthetic gene cluster	2706	NRPS	NRPS	Xenorhabdus mirianensis DSM 17902		2674	Others	nucleoside	Xenorhabdus szentirimaii US	NRPS - NRPS.nucleoside		0.114286	30	0.531477	0.137931	48	0.568092	0.412228	0.538892	0.186545
Xmir_18.region001	Xsze_2.region007	Xenoamicin biosynthetic gene cluster	2706	NRPS	NRPS	Xenorhabdus mirianensis DSM 17902	Xenoamicin biosynthetic gene cluster	2674	NRPS	NRPS	Xenorhabdus szentirmaii DSM 16338	NRPS - NRPS.nucleoside		0.102941	28	0.566709	0.137931	48	0.542235	0.342776	0.538892	0.209549
Xmir_18.region001	Xsze_2.region007	Xenoamicin biosynthetic gene cluster	2706	NRPS	NRPS	Xenorhabdus mirianensis DSM 17902		2674	Others	nucleoside	Xenorhabdus szentirmaii DSM 16338	NRPS - NRPS.nucleoside		0.102941	28	0.566709	0.137931	48	0.542235	0.342776	0.538892	0.209549
Xmir_18.region001	Xsze_2.region004	Xenoamicin biosynthetic gene cluster	2706	NRPS	NRPS	Xenorhabdus mirianensis DSM 17902		2677	NRPS	NRPS	Xenorhabdus szentirmaii DSM 16338	NRPS - NRPS	NRPS	0.0967742	28	0.453922	0.0847458	48	0.637771	0.50104	0.598622	0.13121
Xmir_18.region001	Xsto_7.region001	Xenoamicin biosynthetic gene cluster	2706	NRPS	NRPS	Xenorhabdus mirianensis DSM 17902	Xenoamicin biosynthetic gene cluster	2314	NRPS	NRPS	Xenorhabdus stockiae DSM 17904	NRPS - NRPS	NRPS	0.179487	27	0.566985	0.162162	46	0.533355	0.352745	0.527246	0.217758
Xmir_18.region001	Xsto_2.region001	Xenoamicin biosynthetic gene cluster	2706	NRPS	NRPS	Xenorhabdus mirianensis DSM 17902		2677	NRPS	NRPS	Xenorhabdus stockiae DSM 17904	NRPS - NRPS	NRPS	0.101695	28	0.4208	0.1875	48	0.641816	0.540677	0.624145	0.128296
Xmir_18.region001	Xpb_61.4_12.region001	Xenoamicin biosynthetic gene cluster	2706	NRPS	NRPS	Xenorhabdus mirianensis DSM 17902	Xenoamicin biosynthetic gene cluster	2314	NRPS	NRPS	Xenorhabdus sp. PB61.4	NRPS - NRPS	NRPS	0.35	27	0.60628	0.333333	39	0.461124	0.357497	0.443875	0.290388
Xmir_18.region001	Xpb_30.3_28.region001	Xenoamicin biosynthetic gene cluster	2706	NRPS	NRPS	Xenorhabdus mirianensis DSM 17902	Xenoamicin biosynthetic gene cluster	2706	NRPS	NRPS	Xenorhabdus sp. PB30.3	NRPS - NRPS	NRPS	0.269231	27	0.568572	0.25	46	0.51011	0.34847	0.528814	0.239993
Xmir_18.region001	XnemATCC_NC_014228.1.region008	Xenoamicin biosynthetic gene cluster	2706	NRPS	NRPS	Xenorhabdus mirianensis DSM 17902	Xenotetrapeptide biosynthetic gene cluster	1608	NRPS	NRPS	Xenorhabdus nematophila ATCC 19061	NRPS - NRPS	NRPS	0.0921053	31	0.502199	0.0895522	53	0.600835	0.416899	0.592441	0.159333
Xmir_18.region001	XnemATCC_NC_014228.1.region008	Xenoamicin biosynthetic gene cluster	2706	NRPS	NRPS	Xenorhabdus mirianensis DSM 17902	Xenoamicin biosynthetic gene cluster	1608	NRPS	NRPS	Xenorhabdus nematophila ATCC 19061	NRPS - NRPS	NRPS	0.0921053	31	0.502199	0.0895522	53	0.600835	0.416899	0.592441	0.159333
Xmir_17.region001	Xvie_1.region001	Rhabdopeptide/Xenortide-like peptide biosynthetic gene cluster	2554	NRPS	NRPS	Xenorhabdus mirianensis DSM 17902	Xenorhabdin biosynthetic gene cluster	2686	NRPS	NRPS	Xenorhabdus vietnamensis DSM 22392	NRPS - NRPS	NRPS	0.390805	7	0.434041	0.571429	73	0.540643	0.764252	0.52793	0.211009
Xmir_17.region001	Xvie_1.region001	Xenorhabdin biosynthetic gene cluster	2554	NRPS	NRPS	Xenorhabdus mirianensis DSM 17902	Xenorhabdin biosynthetic gene cluster	2686	NRPS	NRPS	Xenorhabdus vietnamensis DSM 22392	NRPS - NRPS	NRPS	0.390805	7	0.434041	0.571429	73	0.540643	0.764252	0.52793	0.211009
Xmir_13.region002	Xmir_16.region001	NRPS fragment	2562	NRPS	NRPS	Xenorhabdus mirianensis DSM 17902	NRPS fragment	2562	NRPS	NRPS	Xenorhabdus mirianensis DSM 17902	NRPS - NRPS	NRPS	1	5	1	1	32	4.16334e-17	0	0	1
Xmir_13.region001	Xszus_1.region007	Aerobactin biosynthetic gene cluster	1467	siderophore	Others	Xenorhabdus mirianensis DSM 17902	Aerobactin biosynthetic gene cluster	1467	Others	siderophore	Xenorhabdus szentirimaii US	siderophore - siderophore	siderophore	0.666667	0	0.833164	0.818182	11	0.178157	0	0.166836	0.675426
Xmir_13.region001	Xsze_2.region002	Aerobactin biosynthetic gene cluster	1467	siderophore	Others	Xenorhabdus mirianensis DSM 17902	Aerobactin biosynthetic gene cluster	1467	Others	siderophore	Xenorhabdus szentirmaii DSM 16338	siderophore - siderophore	siderophore	0.666667	0	0.834732	0.818182	11	0.176981	0	0.165268	0.67736
Xmir_12.region001	Xmir_12.region001		2559	NRPS-like	NRPS	Xenorhabdus mirianensis DSM 17902		2559	NRPS	NRPS-like	Xenorhabdus mirianensis DSM 17902			1	1	1	1	1	0	0	0	1
Xmir_11.region001	Xpb_61.4_49.region001	Xenocoumacin biosynthetic gene cluster	2267	T1PKS.NRPS	PKS-NRP_Hybrids	Xenorhabdus mirianensis DSM 17902	Lipocitide biosynthetic gene cluster (previsouly unknown)	2647	NRPS	NRPS	Xenorhabdus sp. PB61.4	NRPS - NRPS.T1PKS		0.642857	14	0.282222	0.703704	36	0.61545	1	0.498272	0.147879
Xmir_11.region001	Xpb_61.4_49.region001	Lipocitide biosynthetic gene cluster (previsouly unknown)	2267	NRPS	NRPS	Xenorhabdus mirianensis DSM 17902	Lipocitide biosynthetic gene cluster (previsouly unknown)	2647	NRPS	NRPS	Xenorhabdus sp. PB61.4	NRPS - NRPS.T1PKS		0.642857	14	0.282222	0.703704	36	0.61545	1	0.498272	0.147879
Xmir_11.region001	XnemATCC_NC_014228.1.region006	Lipocitide biosynthetic gene cluster (previsouly unknown)	2267	NRPS	NRPS	Xenorhabdus mirianensis DSM 17902	Xenocoumacin biosynthetic gene cluster	2267	PKS-NRP_Hybrids	T1PKS.NRPS	Xenorhabdus nematophila ATCC 19061	NRPS.T1PKS - NRPS.T1PKS	NRPS.T1PKS	0.604167	24	0.614716	0.710526	100	0.36665	0.451096	0.353695	0.401132
Xmir_11.region001	XnemATCC_NC_014228.1.region006	Xenocoumacin biosynthetic gene cluster	2267	T1PKS.NRPS	PKS-NRP_Hybrids	Xenorhabdus mirianensis DSM 17902	Xenocoumacin biosynthetic gene cluster	2267	PKS-NRP_Hybrids	T1PKS.NRPS	Xenorhabdus nematophila ATCC 19061	NRPS.T1PKS - NRPS.T1PKS	NRPS.T1PKS	0.604167	24	0.614716	0.710526	100	0.36665	0.451096	0.353695	0.401132
Xmir_1.region001	Xvie_6.region001		2295	NRPS	NRPS	Xenorhabdus mirianensis DSM 17902		2295	NRPS	NRPS	Xenorhabdus vietnamensis DSM 22392	NRPS - NRPS	NRPS	0.458333	6	0.461731	0.418605	47	0.547064	0.209269	0.622269	0.205151
Xmau_8.region001	Xsto_34.region001	Arylpolyene biosynthetic gene cluster	2175	arylpolyene	Others	Xenorhabdus mauleonii DSM 17908	Arylpolyene biosynthetic gene cluster	2651	Others	arylpolyene	Xenorhabdus stockiae DSM 17904	arylpolyene - arylpolyene	arylpolyene	0.5	5	0.722663	0.541667	12	0.32467	0.353726	0.21368	0.456071
Xmau_8.region001	Xpb_61.4_25.region001	Arylpolyene biosynthetic gene cluster	2175	arylpolyene	Others	Xenorhabdus mauleonii DSM 17908	Arylpolyene biosynthetic gene cluster	2651	Others	arylpolyene	Xenorhabdus sp. PB61.4	arylpolyene - arylpolyene	arylpolyene	0.419355	5	0.679534	0.5	14	0.369381	0.333874	0.310888	0.39768
Xmau_7.region001	Xvie_1.region001	Xenorhabdin biosynthetic gene cluster	2554	NRPS	NRPS	Xenorhabdus mauleonii DSM 17908	Xenorhabdin biosynthetic gene cluster	2686	NRPS	NRPS	Xenorhabdus vietnamensis DSM 22392	NRPS - NRPS	NRPS	0.577778	2	0.658752	0.75	36	0.327047	0.263554	0.349881	0.452866
Xmau_7.region001	Xmir_17.region001	Xenorhabdin biosynthetic gene cluster	2554	NRPS	NRPS	Xenorhabdus mauleonii DSM 17908	Rhabdopeptide/Xenortide-like peptide biosynthetic gene cluster	2554	NRPS	NRPS	Xenorhabdus mirianensis DSM 17902	NRPS - NRPS	NRPS	0.607843	2	0.685225	0.733333	42	0.309023	0.243287	0.321584	0.47745
Xmau_7.region001	Xmir_17.region001	Xenorhabdin biosynthetic gene cluster	2554	NRPS	NRPS	Xenorhabdus mauleonii DSM 17908	Xenorhabdin biosynthetic gene cluster	2554	NRPS	NRPS	Xenorhabdus mirianensis DSM 17902	NRPS - NRPS	NRPS	0.607843	2	0.685225	0.733333	42	0.309023	0.243287	0.321584	0.47745
Xmau_29.region001	Xmau_29.region001		2551	NRPS-like	NRPS	Xenorhabdus mauleonii DSM 17908		2551	NRPS	NRPS-like	Xenorhabdus mauleonii DSM 17908			1	1	1	1	1	0	0	0	1
Xmau_23.region001	Xvie_3.region001		2654	NRPS-like	NRPS	Xenorhabdus mauleonii DSM 17908		2209	NRPS	NRPS-like	Xenorhabdus vietnamensis DSM 22392	NRPS-like - NRPS-like	NRPS-like	0.657895	1	0.634106	0.771429	37	0.33724	0.172589	0.376343	0.439251
Xmau_23.region001	Xszus_1.region009		2654	NRPS-like	NRPS	Xenorhabdus mauleonii DSM 17908		2209	NRPS	NRPS-like	Xenorhabdus szentirimaii US	NRPS-like - NRPS-like	NRPS-like	0.533333	1	0.717269	0.730769	47	0.289228	0.181818	0.287025	0.505197
Xmau_23.region001	Xsze_1.region002		2654	NRPS-like	NRPS	Xenorhabdus mauleonii DSM 17908		2209	NRPS	NRPS-like	Xenorhabdus szentirmaii DSM 16338	NRPS-like - NRPS-like	NRPS-like	0.576271	1	0.735963	0.75	47	0.269214	0.181818	0.267536	0.534048
Xmau_23.region001	Xsto_42.region001		2654	NRPS-like	NRPS	Xenorhabdus mauleonii DSM 17908		2654	NRPS	NRPS-like	Xenorhabdus stockiae DSM 17904	NRPS-like - NRPS-like	NRPS-like	0.612903	1	0.771232	0.733333	23	0.244265	0.25	0.226922	0.571136
Xmau_23.region001	Xpb_61.4_42.region001		2654	NRPS-like	NRPS	Xenorhabdus mauleonii DSM 17908		2654	NRPS	NRPS-like	Xenorhabdus sp. PB61.4	NRPS-like - NRPS-like	NRPS-like	0.769231	1	0.862671	0.756757	30	0.163184	0.267857	0.128627	0.700262
Xmau_23.region001	XnemATCC_NC_014228.1.region001		2654	NRPS-like	NRPS	Xenorhabdus mauleonii DSM 17908		2209	NRPS	NRPS-like	Xenorhabdus nematophila ATCC 19061	NRPS-like - NRPS-like	NRPS-like	0.660377	1	0.731916	0.8125	46	0.255544	0.183206	0.271774	0.554214
Xmau_23.region001	Xmir_8.region001		2654	NRPS-like	NRPS	Xenorhabdus mauleonii DSM 17908		2654	NRPS	NRPS-like	Xenorhabdus mirianensis DSM 17902	NRPS-like - NRPS-like	NRPS-like	0.740741	1	0.838092	0.836735	46	0.167047	0.18136	0.161062	0.693811
Xmau_22.region001	Xvie_9.region001	Xenoamicin biosynthetic gene cluster	2706	NRPS	NRPS	Xenorhabdus mauleonii DSM 17908	Xenoamicin biosynthetic gene cluster	2706	NRPS	NRPS	Xenorhabdus vietnamensis DSM 22392	NRPS - NRPS	NRPS	0.325581	26	0.68232	0.457143	49	0.380553	0.277744	0.360062	0.383715
Xmau_22.region001	Xszus_1.region002	Xenoamicin biosynthetic gene cluster	2706	NRPS	NRPS	Xenorhabdus mauleonii DSM 17908	Xenoamicin biosynthetic gene cluster	2674	NRPS	NRPS	Xenorhabdus szentirimaii US	NRPS - NRPS.nucleoside		0.125	30	0.52658	0.192982	51	0.560219	0.426278	0.528882	0.193408
Xmau_22.region001	Xszus_1.region002	Xenoamicin biosynthetic gene cluster	2706	NRPS	NRPS	Xenorhabdus mauleonii DSM 17908		2674	Others	nucleoside	Xenorhabdus szentirimaii US	NRPS - NRPS.nucleoside		0.125	30	0.52658	0.192982	51	0.560219	0.426278	0.528882	0.193408
Xmau_22.region001	Xsze_2.region007	Xenoamicin biosynthetic gene cluster	2706	NRPS	NRPS	Xenorhabdus mauleonii DSM 17908	Xenoamicin biosynthetic gene cluster	2674	NRPS	NRPS	Xenorhabdus szentirmaii DSM 16338	NRPS - NRPS.nucleoside		0.130435	28	0.559626	0.192982	51	0.535162	0.35948	0.529198	0.216074
Xmau_22.region001	Xsze_2.region007	Xenoamicin biosynthetic gene cluster	2706	NRPS	NRPS	Xenorhabdus mauleonii DSM 17908		2674	Others	nucleoside	Xenorhabdus szentirmaii DSM 16338	NRPS - NRPS.nucleoside		0.130435	28	0.559626	0.192982	51	0.535162	0.35948	0.529198	0.216074
Xmau_22.region001	Xsto_7.region001	Xenoamicin biosynthetic gene cluster	2706	NRPS	NRPS	Xenorhabdus mauleonii DSM 17908	Xenoamicin biosynthetic gene cluster	2314	NRPS	NRPS	Xenorhabdus stockiae DSM 17904	NRPS - NRPS	NRPS	0.388889	26	0.64562	0.375	31	0.42134	0.358584	0.347328	0.334847
Xmau_22.region001	Xpb_61.4_12.region001	Xenoamicin biosynthetic gene cluster	2706	NRPS	NRPS	Xenorhabdus mauleonii DSM 17908	Xenoamicin biosynthetic gene cluster	2314	NRPS	NRPS	Xenorhabdus sp. PB61.4	NRPS - NRPS	NRPS	0.241379	26	0.644137	0.222222	31	0.460384	0.363891	0.342397	0.291186
Xmau_22.region001	Xpb_30.3_28.region001	Xenoamicin biosynthetic gene cluster	2706	NRPS	NRPS	Xenorhabdus mauleonii DSM 17908	Xenoamicin biosynthetic gene cluster	2706	NRPS	NRPS	Xenorhabdus sp. PB30.3	NRPS - NRPS	NRPS	0.241379	26	0.534612	0.230769	49	0.540818	0.35431	0.583267	0.210848
Xmau_22.region001	XnemATCC_NC_014228.1.region008	Xenoamicin biosynthetic gene cluster	2706	NRPS	NRPS	Xenorhabdus mauleonii DSM 17908	Xenotetrapeptide biosynthetic gene cluster	1608	NRPS	NRPS	Xenorhabdus nematophila ATCC 19061	NRPS - NRPS	NRPS	0.162162	31	0.531693	0.229508	56	0.547221	0.434298	0.505961	0.205009
Xmau_22.region001	XnemATCC_NC_014228.1.region008	Xenoamicin biosynthetic gene cluster	2706	NRPS	NRPS	Xenorhabdus mauleonii DSM 17908	Xenoamicin biosynthetic gene cluster	1608	NRPS	NRPS	Xenorhabdus nematophila ATCC 19061	NRPS - NRPS	NRPS	0.162162	31	0.531693	0.229508	56	0.547221	0.434298	0.505961	0.205009
Xmau_22.region001	Xmir_18.region001	Xenoamicin biosynthetic gene cluster	2706	NRPS	NRPS	Xenorhabdus mauleonii DSM 17908	Xenoamicin biosynthetic gene cluster	2706	NRPS	NRPS	Xenorhabdus mirianensis DSM 17902	NRPS - NRPS	NRPS	0.152174	27	0.568372	0.2	49	0.526112	0.316342	0.558677	0.22457
Xmau_2.region001	Xvie_13.region001	Rhabdopeptide/Xenortide-like peptide biosynthetic gene cluster	1664	NRPS	NRPS	Xenorhabdus mauleonii DSM 17908	Rhabdopeptide/Xenortide-like peptide biosynthetic gene cluster	2035	NRPS	NRPS	Xenorhabdus vietnamensis DSM 22392	NRPS - NRPS	NRPS	0.364865	7	0.496714	0.40625	51	0.527971	0.467747	0.513042	0.222811
Xmau_2.region001	Xsto_2.region002	Rhabdopeptide/Xenortide-like peptide biosynthetic gene cluster	1664	NRPS	NRPS	Xenorhabdus mauleonii DSM 17908		2650	PKSI	T1PKS	Xenorhabdus stockiae DSM 17904	NRPS - NRPS.T1PKS		0.305263	14	0.360916	0.38961	61	0.636128	0.735005	0.595054	0.132403
Xmau_2.region001	Xsto_2.region002	Rhabdopeptide/Xenortide-like peptide biosynthetic gene cluster	1664	NRPS	NRPS	Xenorhabdus mauleonii DSM 17908	Rhabdopeptide/Xenortide-like peptide biosynthetic gene cluster	2650	NRPS	NRPS	Xenorhabdus stockiae DSM 17904	NRPS - NRPS.T1PKS		0.305263	14	0.360916	0.38961	61	0.636128	0.735005	0.595054	0.132403
Xmau_2.region001	Xsto_2.region002	Rhabdopeptide/Xenortide-like peptide biosynthetic gene cluster	1664	NRPS	NRPS	Xenorhabdus mauleonii DSM 17908	GameXPeptide biosynthetic gene cluster	2650	NRPS	NRPS	Xenorhabdus stockiae DSM 17904	NRPS - NRPS.T1PKS		0.305263	14	0.360916	0.38961	61	0.636128	0.735005	0.595054	0.132403
Xmau_2.region001	Xpb_61.4_91.region001	Rhabdopeptide/Xenortide-like peptide biosynthetic gene cluster	1664	NRPS	NRPS	Xenorhabdus mauleonii DSM 17908	Ambactin biosynthetic gene cluster	2035	NRPS	NRPS	Xenorhabdus sp. PB61.4	NRPS - NRPS	NRPS	0.722222	6	0.400903	0.75	18	0.513212	1	0.331829	0.236963
Xmau_2.region001	Xpb_30.3_79.region001	Rhabdopeptide/Xenortide-like peptide biosynthetic gene cluster	1664	NRPS	NRPS	Xenorhabdus mauleonii DSM 17908	NRPS fragment	2035	NRPS	NRPS	Xenorhabdus sp. PB30.3	NRPS - NRPS	NRPS	0.684211	6	0.399614	0.705882	18	0.524903	1	0.333977	0.225717
Xmau_2.region001	XnemATCC_NC_014228.1.region010	Rhabdopeptide/Xenortide-like peptide biosynthetic gene cluster	1664	NRPS	NRPS	Xenorhabdus mauleonii DSM 17908	Rhabdopeptide/Xenortide-like peptide biosynthetic gene cluster	1658	NRPS	NRPS	Xenorhabdus nematophila ATCC 19061	NRPS - NRPS	NRPS	0.256757	10	0.410745	0.327869	52	0.61353	0.523523	0.614537	0.149359
Xmau_18.region001	Xsto_12.region001	Putrebactin/Avaroferrin biosynthetic gene cluster	2270	siderophore	Others	Xenorhabdus mauleonii DSM 17908		2439	PKS-NRP_Hybrids	T1PKS.NRPS	Xenorhabdus stockiae DSM 17904	NRPS.T1PKS - siderophore		0.15942	0	0.554005	0.241379	22	0.52825	0	0.445995	0.222548
Xmau_18.region001	Xpb_61.4_33.region001	Putrebactin/Avaroferrin biosynthetic gene cluster	2270	siderophore	Others	Xenorhabdus mauleonii DSM 17908		2631	PKS-NRP_Hybrids	T1PKS.NRPS	Xenorhabdus sp. PB61.4	NRPS.T1PKS - siderophore		0.134615	0	0.401695	0.238095	22	0.644379	0	0.598305	0.126467
Xmau_18.region001	Xpb_30.3_1.region001	Putrebactin/Avaroferrin biosynthetic gene cluster	2270	siderophore	Others	Xenorhabdus mauleonii DSM 17908		2631	PKS-NRP_Hybrids	T1PKS.NRPS	Xenorhabdus sp. PB30.3	NRPS.T1PKS - siderophore		0.166667	0	0.551871	0.25	22	0.527763	0	0.448129	0.223007
Xmau_18.region001	XnemATCC_NC_014228.1.region003	Putrebactin/Avaroferrin biosynthetic gene cluster	2270	siderophore	Others	Xenorhabdus mauleonii DSM 17908	Putrebactin/Avaroferrin biosynthetic gene cluster	2270	Others	siderophore	Xenorhabdus nematophila ATCC 19061	siderophore - siderophore	siderophore	0.583333	0	0.758334	0.7	21	0.262083	0	0.241666	0.544522
Xmau_11.region001	XnemATCC_NC_014228.1.region006	Xenocoumacin biosynthetic gene cluster	2267	T1PKS.NRPS	PKS-NRP_Hybrids	Xenorhabdus mauleonii DSM 17908	Xenocoumacin biosynthetic gene cluster	2267	PKS-NRP_Hybrids	T1PKS.NRPS	Xenorhabdus nematophila ATCC 19061	NRPS.T1PKS - NRPS.T1PKS	NRPS.T1PKS	0.619048	33	0.47861	0.791667	73	0.451756	0.654326	0.401201	0.300571
Xmau_11.region001	XnemATCC_NC_014228.1.region006	Taxlllaid biosynthetic gene cluster	2267	NRPS	NRPS	Xenorhabdus mauleonii DSM 17908	Xenocoumacin biosynthetic gene cluster	2267	PKS-NRP_Hybrids	T1PKS.NRPS	Xenorhabdus nematophila ATCC 19061	NRPS.T1PKS - NRPS.T1PKS	NRPS.T1PKS	0.619048	33	0.47861	0.791667	73	0.451756	0.654326	0.401201	0.300571
Xmau_11.region001	Xmir_11.region001	Xenocoumacin biosynthetic gene cluster	2267	T1PKS.NRPS	PKS-NRP_Hybrids	Xenorhabdus mauleonii DSM 17908	Xenocoumacin biosynthetic gene cluster	2267	PKS-NRP_Hybrids	T1PKS.NRPS	Xenorhabdus mirianensis DSM 17902	NRPS.T1PKS - NRPS.T1PKS	NRPS.T1PKS	0.646154	33	0.501647	0.795918	72	0.432273	0.613735	0.392585	0.322314
Xmau_11.region001	Xmir_11.region001	Xenocoumacin biosynthetic gene cluster	2267	T1PKS.NRPS	PKS-NRP_Hybrids	Xenorhabdus mauleonii DSM 17908	Lipocitide biosynthetic gene cluster (previsouly unknown)	2267	NRPS	NRPS	Xenorhabdus mirianensis DSM 17902	NRPS.T1PKS - NRPS.T1PKS	NRPS.T1PKS	0.646154	33	0.501647	0.795918	72	0.432273	0.613735	0.392585	0.322314
Xmau_11.region001	Xmir_11.region001	Taxlllaid biosynthetic gene cluster	2267	NRPS	NRPS	Xenorhabdus mauleonii DSM 17908	Xenocoumacin biosynthetic gene cluster	2267	PKS-NRP_Hybrids	T1PKS.NRPS	Xenorhabdus mirianensis DSM 17902	NRPS.T1PKS - NRPS.T1PKS	NRPS.T1PKS	0.646154	33	0.501647	0.795918	72	0.432273	0.613735	0.392585	0.322314
Xmau_11.region001	Xmir_11.region001	Taxlllaid biosynthetic gene cluster	2267	NRPS	NRPS	Xenorhabdus mauleonii DSM 17908	Lipocitide biosynthetic gene cluster (previsouly unknown)	2267	NRPS	NRPS	Xenorhabdus mirianensis DSM 17902	NRPS.T1PKS - NRPS.T1PKS	NRPS.T1PKS	0.646154	33	0.501647	0.795918	72	0.432273	0.613735	0.392585	0.322314
Xmau_10.region001	Xpb_30.3_5.region001	GameXPeptide biosynthetic gene cluster	1984	NRPS	NRPS	Xenorhabdus mauleonii DSM 17908		2650	PKSI	T1PKS	Xenorhabdus sp. PB30.3	NRPS - NRPS.T1PKS		0.192308	16	0.401193	0.25	21	0.63949	0.585661	0.618839	0.129968
Xmau_10.region001	Xpb_30.3_5.region001	GameXPeptide biosynthetic gene cluster	1984	NRPS	NRPS	Xenorhabdus mauleonii DSM 17908	Rhabdopeptide/Xenortide-like peptide biosynthetic gene cluster	2650	NRPS	NRPS	Xenorhabdus sp. PB30.3	NRPS - NRPS.T1PKS		0.192308	16	0.401193	0.25	21	0.63949	0.585661	0.618839	0.129968
Xmau_10.region001	Xpb_30.3_5.region001	GameXPeptide biosynthetic gene cluster	1984	NRPS	NRPS	Xenorhabdus mauleonii DSM 17908	GameXPeptide biosynthetic gene cluster	2650	NRPS	NRPS	Xenorhabdus sp. PB30.3	NRPS - NRPS.T1PKS		0.192308	16	0.401193	0.25	21	0.63949	0.585661	0.618839	0.129968
Xmau_10.region001	Xmir_6.region001	GameXPeptide biosynthetic gene cluster	1984	NRPS	NRPS	Xenorhabdus mauleonii DSM 17908	GameXPeptide biosynthetic gene cluster	1984	NRPS	NRPS	Xenorhabdus mirianensis DSM 17902	NRPS - NRPS	NRPS	0.25	9	0.561922	0.277778	17	0.510503	0.348639	0.532777	0.239607
Xmau_1.region005	Xvie_5.region001	IOC biosynthetic gene cluster (previously unknown)	2683	betalactone	Others	Xenorhabdus mauleonii DSM 17908	IOC biosynthetic gene cluster (previously unknown)	2532	Others	betalactone	Xenorhabdus vietnamensis DSM 22392	betalactone - betalactone	betalactone	0.84375	1	0.834929	0.9	30	0.151616	0.215938	0.16168	0.719756
Xmau_1.region005	Xszus_1.region011	IOC biosynthetic gene cluster (previously unknown)	2683	betalactone	Others	Xenorhabdus mauleonii DSM 17908	IOC biosynthetic gene cluster (previously unknown)	2683	Others	betalactone	Xenorhabdus szentirimaii US	betalactone - betalactone	betalactone	0.657143	1	0.753992	0.78125	30	0.245399	0.239075	0.24647	0.569423
Xmau_1.region005	Xsze_1.region004	IOC biosynthetic gene cluster (previously unknown)	2683	betalactone	Others	Xenorhabdus mauleonii DSM 17908	IOC biosynthetic gene cluster (previously unknown)	2683	Others	betalactone	Xenorhabdus szentirmaii DSM 16338	betalactone - betalactone	betalactone	0.657143	1	0.753901	0.78125	30	0.245467	0.239075	0.246567	0.56932
Xmau_1.region005	Xsto_19.region001	IOC biosynthetic gene cluster (previously unknown)	2683	betalactone	Others	Xenorhabdus mauleonii DSM 17908	IOC biosynthetic gene cluster (previously unknown)	2683	Others	betalactone	Xenorhabdus stockiae DSM 17904	betalactone - betalactone	betalactone	0.666667	1	0.773912	0.787879	30	0.228657	0.258974	0.223896	0.59497
Xmau_1.region005	XnemATCC_NC_014228.1.region002	IOC biosynthetic gene cluster (previously unknown)	2683	betalactone	Others	Xenorhabdus mauleonii DSM 17908	IOC biosynthetic gene cluster (previously unknown)	2683	Others	betalactone	Xenorhabdus nematophila ATCC 19061	betalactone - betalactone	betalactone	0.75	1	0.765181	0.833333	30	0.221947	0.258398	0.233247	0.605366
Xmau_1.region005	Xmir_4.region001	IOC biosynthetic gene cluster (previously unknown)	2683	betalactone	Others	Xenorhabdus mauleonii DSM 17908	IOC biosynthetic gene cluster (previously unknown)	2683	Others	betalactone	Xenorhabdus mirianensis DSM 17902	betalactone - betalactone	betalactone	0.648649	1	0.721152	0.8125	33	0.264203	0.191327	0.284152	0.541397
Xmau_1.region004	Xvie_17.region001	Pre-rhabdobranin biosynthetic gene cluster (previously unknown)	2258	T1PKS.NRPS	PKS-NRP_Hybrids	Xenorhabdus mauleonii DSM 17908	Pre-rhabdobranin biosynthetic gene cluster (previously unknown)	2258	PKS-NRP_Hybrids	T1PKS.NRPS	Xenorhabdus vietnamensis DSM 22392	NRPS.T1PKS - NRPS.T1PKS	NRPS.T1PKS	0.6625	19	0.673357	0.783333	68	0.305191	0.421969	0.273373	0.48276
Xmau_1.region002	Xvie_4.region001	PAX peptide biosynthetic gene cluster	2701	NRPS	NRPS	Xenorhabdus mauleonii DSM 17908	PAX peptide biosynthetic gene cluster	2701	NRPS	NRPS	Xenorhabdus vietnamensis DSM 22392	NRPS - NRPS	NRPS	0.521127	30	0.420438	0.609375	87	0.53674	0.659739	0.524268	0.214609
Xmau_1.region002	Xvie_4.region001	Lipocitide biosynthetic gene cluster (previsouly unknown)	2701	NRPS	NRPS	Xenorhabdus mauleonii DSM 17908	PAX peptide biosynthetic gene cluster	2701	NRPS	NRPS	Xenorhabdus vietnamensis DSM 22392	NRPS - NRPS	NRPS	0.521127	30	0.420438	0.609375	87	0.53674	0.659739	0.524268	0.214609
Xmau_1.region002	Xvie_18.region001	PAX peptide biosynthetic gene cluster	2701	NRPS	NRPS	Xenorhabdus mauleonii DSM 17908	PAX peptide biosynthetic gene cluster	2701	NRPS	NRPS	Xenorhabdus vietnamensis DSM 22392	NRPS - NRPS	NRPS	0.38806	30	0.347102	0.442623	87	0.631746	0.659739	0.64818	0.135611
Xmau_1.region002	Xvie_18.region001	Lipocitide biosynthetic gene cluster (previsouly unknown)	2701	NRPS	NRPS	Xenorhabdus mauleonii DSM 17908	PAX peptide biosynthetic gene cluster	2701	NRPS	NRPS	Xenorhabdus vietnamensis DSM 22392	NRPS - NRPS	NRPS	0.38806	30	0.347102	0.442623	87	0.631746	0.659739	0.64818	0.135611
Xmau_1.region002	Xszus_1.region001	PAX peptide biosynthetic gene cluster	2701	NRPS	NRPS	Xenorhabdus mauleonii DSM 17908		2673	others	benzoxazolinate	Xenorhabdus szentirimaii US	NRPS - NRPS.hglE-KS.PUFA.T1PKS		0.236025	58	0.395622	0.356589	113	0.620164	0.691853	0.51458	0.144275
Xmau_1.region002	Xszus_1.region001	PAX peptide biosynthetic gene cluster	2701	NRPS	NRPS	Xenorhabdus mauleonii DSM 17908	Lipocitide biosynthetic gene cluster (previsouly unknown)	2673	NRPS	NRPS	Xenorhabdus szentirimaii US	NRPS - NRPS.hglE-KS.PUFA.T1PKS		0.236025	58	0.395622	0.356589	113	0.620164	0.691853	0.51458	0.144275
Xmau_1.region002	Xszus_1.region001	PAX peptide biosynthetic gene cluster	2701	NRPS	NRPS	Xenorhabdus mauleonii DSM 17908		2673	NRPS	NRPS	Xenorhabdus szentirimaii US	NRPS - NRPS.hglE-KS.PUFA.T1PKS		0.236025	58	0.395622	0.356589	113	0.620164	0.691853	0.51458	0.144275
Xmau_1.region002	Xszus_1.region001	PAX peptide biosynthetic gene cluster	2701	NRPS	NRPS	Xenorhabdus mauleonii DSM 17908	PAX peptide biosynthetic gene cluster	2673	NRPS	NRPS	Xenorhabdus szentirimaii US	NRPS - NRPS.hglE-KS.PUFA.T1PKS		0.236025	58	0.395622	0.356589	113	0.620164	0.691853	0.51458	0.144275
Xmau_1.region002	Xszus_1.region001	PAX peptide biosynthetic gene cluster	2701	NRPS	NRPS	Xenorhabdus mauleonii DSM 17908	Fabclavine biosynthetic gene cluster	2673	PKS-NRP_Hybrids	T1PKS.PUFA.NRPS.hglE-KS	Xenorhabdus szentirimaii US	NRPS - NRPS.hglE-KS.PUFA.T1PKS		0.236025	58	0.395622	0.356589	113	0.620164	0.691853	0.51458	0.144275
Xmau_1.region002	Xszus_1.region001	Lipocitide biosynthetic gene cluster (previsouly unknown)	2701	NRPS	NRPS	Xenorhabdus mauleonii DSM 17908		2673	others	benzoxazolinate	Xenorhabdus szentirimaii US	NRPS - NRPS.hglE-KS.PUFA.T1PKS		0.236025	58	0.395622	0.356589	113	0.620164	0.691853	0.51458	0.144275
Xmau_1.region002	Xszus_1.region001	Lipocitide biosynthetic gene cluster (previsouly unknown)	2701	NRPS	NRPS	Xenorhabdus mauleonii DSM 17908	Lipocitide biosynthetic gene cluster (previsouly unknown)	2673	NRPS	NRPS	Xenorhabdus szentirimaii US	NRPS - NRPS.hglE-KS.PUFA.T1PKS		0.236025	58	0.395622	0.356589	113	0.620164	0.691853	0.51458	0.144275
Xmau_1.region002	Xszus_1.region001	Lipocitide biosynthetic gene cluster (previsouly unknown)	2701	NRPS	NRPS	Xenorhabdus mauleonii DSM 17908		2673	NRPS	NRPS	Xenorhabdus szentirimaii US	NRPS - NRPS.hglE-KS.PUFA.T1PKS		0.236025	58	0.395622	0.356589	113	0.620164	0.691853	0.51458	0.144275
Xmau_1.region002	Xszus_1.region001	Lipocitide biosynthetic gene cluster (previsouly unknown)	2701	NRPS	NRPS	Xenorhabdus mauleonii DSM 17908	PAX peptide biosynthetic gene cluster	2673	NRPS	NRPS	Xenorhabdus szentirimaii US	NRPS - NRPS.hglE-KS.PUFA.T1PKS		0.236025	58	0.395622	0.356589	113	0.620164	0.691853	0.51458	0.144275
Xmau_1.region002	Xszus_1.region001	Lipocitide biosynthetic gene cluster (previsouly unknown)	2701	NRPS	NRPS	Xenorhabdus mauleonii DSM 17908	Fabclavine biosynthetic gene cluster	2673	PKS-NRP_Hybrids	T1PKS.PUFA.NRPS.hglE-KS	Xenorhabdus szentirimaii US	NRPS - NRPS.hglE-KS.PUFA.T1PKS		0.236025	58	0.395622	0.356589	113	0.620164	0.691853	0.51458	0.144275
Xmau_1.region002	Xsze_2.region008	PAX peptide biosynthetic gene cluster	2701	NRPS	NRPS	Xenorhabdus mauleonii DSM 17908		2673	NRPS	NRPS	Xenorhabdus szentirmaii DSM 16338	NRPS - NRPS.hglE-KS.PUFA.T1PKS		0.236025	47	0.431436	0.353846	109	0.593852	0.64765	0.500361	0.164956
Xmau_1.region002	Xsze_2.region008	PAX peptide biosynthetic gene cluster	2701	NRPS	NRPS	Xenorhabdus mauleonii DSM 17908		2673	others	benzoxazolinate	Xenorhabdus szentirmaii DSM 16338	NRPS - NRPS.hglE-KS.PUFA.T1PKS		0.236025	47	0.431436	0.353846	109	0.593852	0.64765	0.500361	0.164956
Xmau_1.region002	Xsze_2.region008	PAX peptide biosynthetic gene cluster	2701	NRPS	NRPS	Xenorhabdus mauleonii DSM 17908	Fabclavine biosynthetic gene cluster	2673	PKS-NRP_Hybrids	T1PKS.PUFA.NRPS.hglE-KS	Xenorhabdus szentirmaii DSM 16338	NRPS - NRPS.hglE-KS.PUFA.T1PKS		0.236025	47	0.431436	0.353846	109	0.593852	0.64765	0.500361	0.164956
Xmau_1.region002	Xsze_2.region008	PAX peptide biosynthetic gene cluster	2701	NRPS	NRPS	Xenorhabdus mauleonii DSM 17908	Lipocitide biosynthetic gene cluster (previsouly unknown)	2673	NRPS	NRPS	Xenorhabdus szentirmaii DSM 16338	NRPS - NRPS.hglE-KS.PUFA.T1PKS		0.236025	47	0.431436	0.353846	109	0.593852	0.64765	0.500361	0.164956
Xmau_1.region002	Xsze_2.region008	PAX peptide biosynthetic gene cluster	2701	NRPS	NRPS	Xenorhabdus mauleonii DSM 17908	PAX peptide biosynthetic gene cluster	2673	NRPS	NRPS	Xenorhabdus szentirmaii DSM 16338	NRPS - NRPS.hglE-KS.PUFA.T1PKS		0.236025	47	0.431436	0.353846	109	0.593852	0.64765	0.500361	0.164956
Xmau_1.region002	Xsze_2.region008	Lipocitide biosynthetic gene cluster (previsouly unknown)	2701	NRPS	NRPS	Xenorhabdus mauleonii DSM 17908		2673	NRPS	NRPS	Xenorhabdus szentirmaii DSM 16338	NRPS - NRPS.hglE-KS.PUFA.T1PKS		0.236025	47	0.431436	0.353846	109	0.593852	0.64765	0.500361	0.164956
Xmau_1.region002	Xsze_2.region008	Lipocitide biosynthetic gene cluster (previsouly unknown)	2701	NRPS	NRPS	Xenorhabdus mauleonii DSM 17908		2673	others	benzoxazolinate	Xenorhabdus szentirmaii DSM 16338	NRPS - NRPS.hglE-KS.PUFA.T1PKS		0.236025	47	0.431436	0.353846	109	0.593852	0.64765	0.500361	0.164956
Xmau_1.region002	Xsze_2.region008	Lipocitide biosynthetic gene cluster (previsouly unknown)	2701	NRPS	NRPS	Xenorhabdus mauleonii DSM 17908	Fabclavine biosynthetic gene cluster	2673	PKS-NRP_Hybrids	T1PKS.PUFA.NRPS.hglE-KS	Xenorhabdus szentirmaii DSM 16338	NRPS - NRPS.hglE-KS.PUFA.T1PKS		0.236025	47	0.431436	0.353846	109	0.593852	0.64765	0.500361	0.164956
Xmau_1.region002	Xsze_2.region008	Lipocitide biosynthetic gene cluster (previsouly unknown)	2701	NRPS	NRPS	Xenorhabdus mauleonii DSM 17908	Lipocitide biosynthetic gene cluster (previsouly unknown)	2673	NRPS	NRPS	Xenorhabdus szentirmaii DSM 16338	NRPS - NRPS.hglE-KS.PUFA.T1PKS		0.236025	47	0.431436	0.353846	109	0.593852	0.64765	0.500361	0.164956
Xmau_1.region002	Xsze_2.region008	Lipocitide biosynthetic gene cluster (previsouly unknown)	2701	NRPS	NRPS	Xenorhabdus mauleonii DSM 17908	PAX peptide biosynthetic gene cluster	2673	NRPS	NRPS	Xenorhabdus szentirmaii DSM 16338	NRPS - NRPS.hglE-KS.PUFA.T1PKS		0.236025	47	0.431436	0.353846	109	0.593852	0.64765	0.500361	0.164956
Xmau_1.region002	Xsto_1.region001	PAX peptide biosynthetic gene cluster	2701	NRPS	NRPS	Xenorhabdus mauleonii DSM 17908		2641	NRPS	NRPS	Xenorhabdus stockiae DSM 17904	NRPS - NRPS.hglE-KS.PUFA.T1PKS		0.330357	30	0.349285	0.477778	91	0.625963	0.793949	0.556275	0.139904
Xmau_1.region002	Xsto_1.region001	PAX peptide biosynthetic gene cluster	2701	NRPS	NRPS	Xenorhabdus mauleonii DSM 17908	Fabclavine biosynthetic gene cluster	2641	PKS-NRP_Hybrids	hglE-KS.T1PKS.NRPS.PUFA	Xenorhabdus stockiae DSM 17904	NRPS - NRPS.hglE-KS.PUFA.T1PKS		0.330357	30	0.349285	0.477778	91	0.625963	0.793949	0.556275	0.139904
Xmau_1.region002	Xsto_1.region001	Lipocitide biosynthetic gene cluster (previsouly unknown)	2701	NRPS	NRPS	Xenorhabdus mauleonii DSM 17908		2641	NRPS	NRPS	Xenorhabdus stockiae DSM 17904	NRPS - NRPS.hglE-KS.PUFA.T1PKS		0.330357	30	0.349285	0.477778	91	0.625963	0.793949	0.556275	0.139904
Xmau_1.region002	Xsto_1.region001	Lipocitide biosynthetic gene cluster (previsouly unknown)	2701	NRPS	NRPS	Xenorhabdus mauleonii DSM 17908	Fabclavine biosynthetic gene cluster	2641	PKS-NRP_Hybrids	hglE-KS.T1PKS.NRPS.PUFA	Xenorhabdus stockiae DSM 17904	NRPS - NRPS.hglE-KS.PUFA.T1PKS		0.330357	30	0.349285	0.477778	91	0.625963	0.793949	0.556275	0.139904
Xmau_1.region002	Xmir_3.region001	PAX peptide biosynthetic gene cluster	2701	NRPS	NRPS	Xenorhabdus mauleonii DSM 17908		2701	NRPS	NRPS	Xenorhabdus mirianensis DSM 17902	NRPS - NRPS	NRPS	0.480519	30	0.454675	0.636364	87	0.507695	0.649047	0.473792	0.242364
Xmau_1.region002	Xmir_3.region001	Lipocitide biosynthetic gene cluster (previsouly unknown)	2701	NRPS	NRPS	Xenorhabdus mauleonii DSM 17908		2701	NRPS	NRPS	Xenorhabdus mirianensis DSM 17902	NRPS - NRPS	NRPS	0.480519	30	0.454675	0.636364	87	0.507695	0.649047	0.473792	0.242364
Xkoz_9.region001	Xvie_4.region002	Lipocitide biosynthetic gene cluster (previsouly unknown)	2536	NRPS	NRPS	Xenorhabdus kozodoi DSM 17907	Lipocitide biosynthetic gene cluster (previsouly unknown)	2009	NRPS	NRPS	Xenorhabdus vietnamensis DSM 22392	NRPS - NRPS	NRPS	0.611111	7	0.77624	0.8	19	0.227265	0.270046	0.189655	0.59712
Xkoz_9.region001	Xsto_18.region002	Lipocitide biosynthetic gene cluster (previsouly unknown)	2536	NRPS	NRPS	Xenorhabdus kozodoi DSM 17907	Lipocitide biosynthetic gene cluster (previsouly unknown)	2647	NRPS	NRPS	Xenorhabdus stockiae DSM 17904	NRPS - NRPS	NRPS	0.271605	7	0.390878	0.323944	67	0.628473	0.311332	0.671347	0.138032
Xkoz_9.region001	Xpb_61.4_49.region001	Lipocitide biosynthetic gene cluster (previsouly unknown)	2536	NRPS	NRPS	Xenorhabdus kozodoi DSM 17907	Lipocitide biosynthetic gene cluster (previsouly unknown)	2647	NRPS	NRPS	Xenorhabdus sp. PB61.4	NRPS - NRPS	NRPS	0.359375	7	0.389569	0.396552	67	0.610544	0.319769	0.671167	0.151676
Xkoz_9.region001	XnemATCC_NC_014228.1.region006	Lipocitide biosynthetic gene cluster (previsouly unknown)	2536	NRPS	NRPS	Xenorhabdus kozodoi DSM 17907	Xenocoumacin biosynthetic gene cluster	2267	PKS-NRP_Hybrids	T1PKS.NRPS	Xenorhabdus nematophila ATCC 19061	NRPS - NRPS.T1PKS		0.406593	7	0.503136	0.506667	72	0.500985	0.801477	0.437634	0.249016
Xkoz_9.region001	Xmir_11.region001	Lipocitide biosynthetic gene cluster (previsouly unknown)	2536	NRPS	NRPS	Xenorhabdus kozodoi DSM 17907	Xenocoumacin biosynthetic gene cluster	2267	PKS-NRP_Hybrids	T1PKS.NRPS	Xenorhabdus mirianensis DSM 17902	NRPS - NRPS.T1PKS		0.617977	14	0.643263	0.712329	76	0.344188	0.620127	0.259699	0.430089
Xkoz_9.region001	Xmir_11.region001	Lipocitide biosynthetic gene cluster (previsouly unknown)	2536	NRPS	NRPS	Xenorhabdus kozodoi DSM 17907	Lipocitide biosynthetic gene cluster (previsouly unknown)	2267	NRPS	NRPS	Xenorhabdus mirianensis DSM 17902	NRPS - NRPS.T1PKS		0.617977	14	0.643263	0.712329	76	0.344188	0.620127	0.259699	0.430089
Xkoz_6.region001	Xvie_19.region001	NRPS fragment	1996	NRPS	NRPS	Xenorhabdus kozodoi DSM 17907	Photoxenobactin biosynthetic gene cluster (previously unknown)	2033	PKS-NRP_Hybrids	T1PKS.NRPS	Xenorhabdus vietnamensis DSM 22392	NRPS - NRPS.T1PKS		0.8	3	0.805875	0.875	25	0.180594	0.139711	0.207184	0.671427
Xkoz_6.region001	Xszus_1.region004	NRPS fragment	1996	NRPS	NRPS	Xenorhabdus kozodoi DSM 17907	Phenaszetine biosynthetic gene cluster	1996	Others	phenazine	Xenorhabdus szentirimaii US	NRPS - NRPS.phenazine.T1PKS		0.347826	3	0.378415	0.347826	25	0.629232	0.196457	0.723615	0.137469
Xkoz_6.region001	Xszus_1.region004	NRPS fragment	1996	NRPS	NRPS	Xenorhabdus kozodoi DSM 17907	Photoxenobactin biosynthetic gene cluster (previously unknown)	1996	PKS-NRP_Hybrids	T1PKS.NRPS	Xenorhabdus szentirimaii US	NRPS - NRPS.phenazine.T1PKS		0.347826	3	0.378415	0.347826	25	0.629232	0.196457	0.723615	0.137469
Xkoz_6.region001	Xsze_2.region005	NRPS fragment	1996	NRPS	NRPS	Xenorhabdus kozodoi DSM 17907	Phenaszetine biosynthetic gene cluster	1996	Others	phenazine	Xenorhabdus szentirmaii DSM 16338	NRPS - NRPS.T1PKS		0.347826	3	0.378321	0.347826	25	0.629303	0.197288	0.723533	0.137416
Xkoz_6.region001	Xsze_2.region005	NRPS fragment	1996	NRPS	NRPS	Xenorhabdus kozodoi DSM 17907	Photoxenobactin biosynthetic gene cluster (previously unknown)	1996	PKS-NRP_Hybrids	T1PKS.NRPS	Xenorhabdus szentirmaii DSM 16338	NRPS - NRPS.T1PKS		0.347826	3	0.378321	0.347826	25	0.629303	0.197288	0.723533	0.137416
Xkoz_6.region001	Xmir_3.region002	NRPS fragment	1996	NRPS	NRPS	Xenorhabdus kozodoi DSM 17907	Photoxenobactin biosynthetic gene cluster (previously unknown)	1996	PKS-NRP_Hybrids	T1PKS.NRPS	Xenorhabdus mirianensis DSM 17902	NRPS - NRPS.T1PKS		0.347826	3	0.429984	0.347826	25	0.590556	0.124513	0.676937	0.167645
Xkoz_5.region001	Xvie_5.region001	IOC biosynthetic gene cluster (previously unknown)	2532	betalactone	Others	Xenorhabdus kozodoi DSM 17907	IOC biosynthetic gene cluster (previously unknown)	2532	Others	betalactone	Xenorhabdus vietnamensis DSM 22392	betalactone - betalactone	betalactone	0.966667	1	0.868788	0.965517	30	0.106972	0.116279	0.132207	0.797499
Xkoz_5.region001	Xszus_1.region011	IOC biosynthetic gene cluster (previously unknown)	2532	betalactone	Others	Xenorhabdus kozodoi DSM 17907	IOC biosynthetic gene cluster (previously unknown)	2683	Others	betalactone	Xenorhabdus szentirimaii US	betalactone - betalactone	betalactone	0.657143	1	0.748729	0.78125	30	0.249346	0.21447	0.253724	0.563482
Xkoz_5.region001	Xsze_1.region004	IOC biosynthetic gene cluster (previously unknown)	2532	betalactone	Others	Xenorhabdus kozodoi DSM 17907	IOC biosynthetic gene cluster (previously unknown)	2683	Others	betalactone	Xenorhabdus szentirmaii DSM 16338	betalactone - betalactone	betalactone	0.657143	1	0.748638	0.78125	30	0.249414	0.21447	0.253821	0.563379
Xkoz_5.region001	Xsto_19.region001	IOC biosynthetic gene cluster (previously unknown)	2532	betalactone	Others	Xenorhabdus kozodoi DSM 17907	IOC biosynthetic gene cluster (previously unknown)	2683	Others	betalactone	Xenorhabdus stockiae DSM 17904	betalactone - betalactone	betalactone	0.538462	1	0.722086	0.685714	30	0.29437	0.215026	0.282107	0.497914
Xkoz_5.region001	XnemATCC_NC_014228.1.region002	IOC biosynthetic gene cluster (previously unknown)	2532	betalactone	Others	Xenorhabdus kozodoi DSM 17907	IOC biosynthetic gene cluster (previously unknown)	2683	Others	betalactone	Xenorhabdus nematophila ATCC 19061	betalactone - betalactone	betalactone	0.806452	1	0.770242	0.896552	30	0.202686	0.264103	0.227468	0.63571
Xkoz_5.region001	Xmir_4.region001	IOC biosynthetic gene cluster (previously unknown)	2532	betalactone	Others	Xenorhabdus kozodoi DSM 17907	IOC biosynthetic gene cluster (previously unknown)	2683	Others	betalactone	Xenorhabdus mirianensis DSM 17902	betalactone - betalactone	betalactone	0.605263	1	0.704347	0.757576	33	0.289961	0.167526	0.303418	0.504155
Xkoz_5.region001	Xmau_1.region005	IOC biosynthetic gene cluster (previously unknown)	2532	betalactone	Others	Xenorhabdus kozodoi DSM 17907	IOC biosynthetic gene cluster (previously unknown)	2683	Others	betalactone	Xenorhabdus mauleonii DSM 17908	betalactone - betalactone	betalactone	0.818182	1	0.842087	0.870968	30	0.153332	0.230769	0.153056	0.716846
Xkoz_4.region002	XnemATCC_NC_014228.1.region006	Xenocoumacin biosynthetic gene cluster	2267	T1PKS.NRPS	PKS-NRP_Hybrids	Xenorhabdus kozodoi DSM 17907	Xenocoumacin biosynthetic gene cluster	2267	PKS-NRP_Hybrids	T1PKS.NRPS	Xenorhabdus nematophila ATCC 19061	NRPS.T1PKS - NRPS.T1PKS	NRPS.T1PKS	0.468085	16	0.532711	0.512821	51	0.474498	0.351314	0.540058	0.276152
Xkoz_4.region002	Xmir_11.region001	Xenocoumacin biosynthetic gene cluster	2267	T1PKS.NRPS	PKS-NRP_Hybrids	Xenorhabdus kozodoi DSM 17907	Xenocoumacin biosynthetic gene cluster	2267	PKS-NRP_Hybrids	T1PKS.NRPS	Xenorhabdus mirianensis DSM 17902	NRPS.T1PKS - NRPS.T1PKS	NRPS.T1PKS	0.543478	16	0.665138	0.512821	50	0.371409	0.162708	0.445041	0.395127
Xkoz_4.region002	Xmir_11.region001	Xenocoumacin biosynthetic gene cluster	2267	T1PKS.NRPS	PKS-NRP_Hybrids	Xenorhabdus kozodoi DSM 17907	Lipocitide biosynthetic gene cluster (previsouly unknown)	2267	NRPS	NRPS	Xenorhabdus mirianensis DSM 17902	NRPS.T1PKS - NRPS.T1PKS	NRPS.T1PKS	0.543478	16	0.665138	0.512821	50	0.371409	0.162708	0.445041	0.395127
Xkoz_4.region002	Xmau_11.region001	Xenocoumacin biosynthetic gene cluster	2267	T1PKS.NRPS	PKS-NRP_Hybrids	Xenorhabdus kozodoi DSM 17907	Xenocoumacin biosynthetic gene cluster	2267	PKS-NRP_Hybrids	T1PKS.NRPS	Xenorhabdus mauleonii DSM 17908	NRPS.T1PKS - NRPS.T1PKS	NRPS.T1PKS	0.478261	16	0.521682	0.487179	50	0.48739	0.358524	0.554986	0.262769
Xkoz_4.region002	Xmau_11.region001	Xenocoumacin biosynthetic gene cluster	2267	T1PKS.NRPS	PKS-NRP_Hybrids	Xenorhabdus kozodoi DSM 17907	Taxlllaid biosynthetic gene cluster	2267	NRPS	NRPS	Xenorhabdus mauleonii DSM 17908	NRPS.T1PKS - NRPS.T1PKS	NRPS.T1PKS	0.478261	16	0.521682	0.487179	50	0.48739	0.358524	0.554986	0.262769
Xkoz_4.region001	Xvie_3.region001		2209	NRPS-like	NRPS	Xenorhabdus kozodoi DSM 17907		2209	NRPS	NRPS-like	Xenorhabdus vietnamensis DSM 22392	NRPS-like - NRPS.NRPS-like		0.612245	10	0.426901	0.785714	52	0.492069	0.912629	0.442511	0.257993
Xkoz_4.region001	Xvie_3.region001	GameXPeptide biosynthetic gene cluster	2209	NRPS	NRPS	Xenorhabdus kozodoi DSM 17907		2209	NRPS	NRPS-like	Xenorhabdus vietnamensis DSM 22392	NRPS-like - NRPS.NRPS-like		0.612245	10	0.426901	0.785714	52	0.492069	0.912629	0.442511	0.257993
Xkoz_4.region001	Xszus_1.region009		2209	NRPS-like	NRPS	Xenorhabdus kozodoi DSM 17907		2209	NRPS	NRPS-like	Xenorhabdus szentirimaii US	NRPS-like - NRPS.NRPS-like		0.514706	10	0.436425	0.719298	63	0.503086	0.918414	0.450927	0.246924
Xkoz_4.region001	Xszus_1.region009	GameXPeptide biosynthetic gene cluster	2209	NRPS	NRPS	Xenorhabdus kozodoi DSM 17907		2209	NRPS	NRPS-like	Xenorhabdus szentirimaii US	NRPS-like - NRPS.NRPS-like		0.514706	10	0.436425	0.719298	63	0.503086	0.918414	0.450927	0.246924
Xkoz_4.region001	Xsze_1.region002		2209	NRPS-like	NRPS	Xenorhabdus kozodoi DSM 17907		2209	NRPS	NRPS-like	Xenorhabdus szentirmaii DSM 16338	NRPS-like - NRPS.NRPS-like		0.552239	10	0.445744	0.736842	63	0.490712	0.918414	0.43865	0.259375
Xkoz_4.region001	Xsze_1.region002	GameXPeptide biosynthetic gene cluster	2209	NRPS	NRPS	Xenorhabdus kozodoi DSM 17907		2209	NRPS	NRPS-like	Xenorhabdus szentirmaii DSM 16338	NRPS-like - NRPS.NRPS-like		0.552239	10	0.445744	0.736842	63	0.490712	0.918414	0.43865	0.259375
Xkoz_4.region001	Xsto_42.region001		2209	NRPS-like	NRPS	Xenorhabdus kozodoi DSM 17907		2654	NRPS	NRPS-like	Xenorhabdus stockiae DSM 17904	NRPS-like - NRPS.NRPS-like		0.65625	1	0.790314	0.774194	24	0.219613	0.273418	0.204375	0.609004
Xkoz_4.region001	Xsto_42.region001	GameXPeptide biosynthetic gene cluster	2209	NRPS	NRPS	Xenorhabdus kozodoi DSM 17907		2654	NRPS	NRPS-like	Xenorhabdus stockiae DSM 17904	NRPS-like - NRPS.NRPS-like		0.65625	1	0.790314	0.774194	24	0.219613	0.273418	0.204375	0.609004
Xkoz_4.region001	Xpb_61.4_42.region001		2209	NRPS-like	NRPS	Xenorhabdus kozodoi DSM 17907		2654	NRPS	NRPS-like	Xenorhabdus sp. PB61.4	NRPS-like - NRPS.NRPS-like		0.809524	1	0.821775	0.846154	37	0.173962	0.282116	0.172609	0.682339
Xkoz_4.region001	Xpb_61.4_42.region001	GameXPeptide biosynthetic gene cluster	2209	NRPS	NRPS	Xenorhabdus kozodoi DSM 17907		2654	NRPS	NRPS-like	Xenorhabdus sp. PB61.4	NRPS-like - NRPS.NRPS-like		0.809524	1	0.821775	0.846154	37	0.173962	0.282116	0.172609	0.682339
Xkoz_4.region001	XnemATCC_NC_014228.1.region001		2209	NRPS-like	NRPS	Xenorhabdus kozodoi DSM 17907		2209	NRPS	NRPS-like	Xenorhabdus nematophila ATCC 19061	NRPS-like - NRPS.NRPS-like		0.546875	10	0.44347	0.759259	62	0.488202	0.917054	0.440232	0.261937
Xkoz_4.region001	XnemATCC_NC_014228.1.region001	GameXPeptide biosynthetic gene cluster	2209	NRPS	NRPS	Xenorhabdus kozodoi DSM 17907		2209	NRPS	NRPS-like	Xenorhabdus nematophila ATCC 19061	NRPS-like - NRPS.NRPS-like		0.546875	10	0.44347	0.759259	62	0.488202	0.917054	0.440232	0.261937
Xkoz_4.region001	Xmir_8.region001		2209	NRPS-like	NRPS	Xenorhabdus kozodoi DSM 17907		2654	NRPS	NRPS-like	Xenorhabdus mirianensis DSM 17902	NRPS-like - NRPS.NRPS-like		0.693548	10	0.520547	0.814815	62	0.41195	0.917602	0.338115	0.345803
Xkoz_4.region001	Xmir_8.region001	GameXPeptide biosynthetic gene cluster	2209	NRPS	NRPS	Xenorhabdus kozodoi DSM 17907		2654	NRPS	NRPS-like	Xenorhabdus mirianensis DSM 17902	NRPS-like - NRPS.NRPS-like		0.693548	10	0.520547	0.814815	62	0.41195	0.917602	0.338115	0.345803
Xkoz_4.region001	Xmau_23.region001		2209	NRPS-like	NRPS	Xenorhabdus kozodoi DSM 17907		2654	NRPS	NRPS-like	Xenorhabdus mauleonii DSM 17908	NRPS-like - NRPS.NRPS-like		0.634921	10	0.492214	0.777778	62	0.443538	0.919643	0.374929	0.30965
Xkoz_4.region001	Xmau_23.region001	GameXPeptide biosynthetic gene cluster	2209	NRPS	NRPS	Xenorhabdus kozodoi DSM 17907		2654	NRPS	NRPS-like	Xenorhabdus mauleonii DSM 17908	NRPS-like - NRPS.NRPS-like		0.634921	10	0.492214	0.777778	62	0.443538	0.919643	0.374929	0.30965
Xkoz_29.region001	Xszus_1.region010	Arylpolyene biosynthetic gene cluster	2296	arylpolyene	Others	Xenorhabdus kozodoi DSM 17907	Arylpolyene biosynthetic gene cluster	2682	Others	arylpolyene	Xenorhabdus szentirimaii US	arylpolyene - arylpolyene	arylpolyene	0.666667	5	0.740681	0.777778	27	0.2556	0.377702	0.215473	0.554131
Xkoz_29.region001	Xsze_1.region003	Arylpolyene biosynthetic gene cluster	2296	arylpolyene	Others	Xenorhabdus kozodoi DSM 17907	Arylpolyene biosynthetic gene cluster	2682	Others	arylpolyene	Xenorhabdus szentirmaii DSM 16338	arylpolyene - arylpolyene	arylpolyene	0.692308	5	0.788292	0.777778	27	0.21861	0.19494	0.217918	0.610571
Xkoz_29.region001	Xsto_34.region001	Arylpolyene biosynthetic gene cluster	2296	arylpolyene	Others	Xenorhabdus kozodoi DSM 17907	Arylpolyene biosynthetic gene cluster	2651	Others	arylpolyene	Xenorhabdus stockiae DSM 17904	arylpolyene - arylpolyene	arylpolyene	0.764706	5	0.702767	0.866667	12	0.261356	0.380667	0.227704	0.545595
Xkoz_29.region001	Xpb_61.4_25.region001	Arylpolyene biosynthetic gene cluster	2296	arylpolyene	Others	Xenorhabdus kozodoi DSM 17907	Arylpolyene biosynthetic gene cluster	2651	Others	arylpolyene	Xenorhabdus sp. PB61.4	arylpolyene - arylpolyene	arylpolyene	0.608696	5	0.707266	0.75	15	0.289116	0.314679	0.278104	0.505356
Xkoz_29.region001	Xpb_30.3_3.region001	Arylpolyene biosynthetic gene cluster	2296	arylpolyene	Others	Xenorhabdus kozodoi DSM 17907	Arylpolyene biosynthetic gene cluster	2651	Others	arylpolyene	Xenorhabdus sp. PB30.3	arylpolyene - arylpolyene	arylpolyene	0.772727	5	0.729867	0.894737	36	0.235016	0.368775	0.242732	0.585201
Xkoz_29.region001	Xmau_8.region001	Arylpolyene biosynthetic gene cluster	2296	arylpolyene	Others	Xenorhabdus kozodoi DSM 17907	Arylpolyene biosynthetic gene cluster	2175	Others	arylpolyene	Xenorhabdus mauleonii DSM 17908	arylpolyene - arylpolyene	arylpolyene	0.517241	5	0.758263	0.555556	14	0.29433	0.199804	0.271689	0.497971
Xkoz_27.region001	Xvie_4.region001	NRPS fragment	2701	NRPS	NRPS	Xenorhabdus kozodoi DSM 17907	PAX peptide biosynthetic gene cluster	2701	NRPS	NRPS	Xenorhabdus vietnamensis DSM 22392	NRPS - NRPS	NRPS	0.75	7	0.700431	0.862069	33	0.264763	0.334281	0.284844	0.540573
Xkoz_27.region001	Xvie_18.region001	NRPS fragment	2701	NRPS	NRPS	Xenorhabdus kozodoi DSM 17907	PAX peptide biosynthetic gene cluster	2701	NRPS	NRPS	Xenorhabdus vietnamensis DSM 22392	NRPS - NRPS	NRPS	0.75	7	0.700431	0.862069	33	0.264763	0.334281	0.284844	0.540573
Xkoz_27.region001	Xszus_1.region001	NRPS fragment	2701	NRPS	NRPS	Xenorhabdus kozodoi DSM 17907		2673	others	benzoxazolinate	Xenorhabdus szentirimaii US	NRPS - NRPS.hglE-KS.PUFA.T1PKS		0.547619	7	0.42666	0.694444	40	0.513735	1	0.424009	0.236453
Xkoz_27.region001	Xszus_1.region001	NRPS fragment	2701	NRPS	NRPS	Xenorhabdus kozodoi DSM 17907	Lipocitide biosynthetic gene cluster (previsouly unknown)	2673	NRPS	NRPS	Xenorhabdus szentirimaii US	NRPS - NRPS.hglE-KS.PUFA.T1PKS		0.547619	7	0.42666	0.694444	40	0.513735	1	0.424009	0.236453
Xkoz_27.region001	Xszus_1.region001	NRPS fragment	2701	NRPS	NRPS	Xenorhabdus kozodoi DSM 17907		2673	NRPS	NRPS	Xenorhabdus szentirimaii US	NRPS - NRPS.hglE-KS.PUFA.T1PKS		0.547619	7	0.42666	0.694444	40	0.513735	1	0.424009	0.236453
Xkoz_27.region001	Xszus_1.region001	NRPS fragment	2701	NRPS	NRPS	Xenorhabdus kozodoi DSM 17907	PAX peptide biosynthetic gene cluster	2673	NRPS	NRPS	Xenorhabdus szentirimaii US	NRPS - NRPS.hglE-KS.PUFA.T1PKS		0.547619	7	0.42666	0.694444	40	0.513735	1	0.424009	0.236453
Xkoz_27.region001	Xszus_1.region001	NRPS fragment	2701	NRPS	NRPS	Xenorhabdus kozodoi DSM 17907	Fabclavine biosynthetic gene cluster	2673	PKS-NRP_Hybrids	T1PKS.PUFA.NRPS.hglE-KS	Xenorhabdus szentirimaii US	NRPS - NRPS.hglE-KS.PUFA.T1PKS		0.547619	7	0.42666	0.694444	40	0.513735	1	0.424009	0.236453
Xkoz_27.region001	Xsto_1.region001	NRPS fragment	2701	NRPS	NRPS	Xenorhabdus kozodoi DSM 17907		2641	NRPS	NRPS	Xenorhabdus stockiae DSM 17904	NRPS - NRPS.hglE-KS.PUFA.T1PKS		0.262626	17	0.364988	0.37037	55	0.639054	0.838778	0.509048	0.130282
Xkoz_27.region001	Xsto_1.region001	NRPS fragment	2701	NRPS	NRPS	Xenorhabdus kozodoi DSM 17907	Fabclavine biosynthetic gene cluster	2641	PKS-NRP_Hybrids	hglE-KS.T1PKS.NRPS.PUFA	Xenorhabdus stockiae DSM 17904	NRPS - NRPS.hglE-KS.PUFA.T1PKS		0.262626	17	0.364988	0.37037	55	0.639054	0.838778	0.509048	0.130282
Xkoz_27.region001	Xpb_61.4_10.region001	NRPS fragment	2701	NRPS	NRPS	Xenorhabdus kozodoi DSM 17907	Fabclavine biosynthetic gene cluster	2641	PKS-NRP_Hybrids	hglE-KS.T1PKS.NRPS.PUFA	Xenorhabdus sp. PB61.4	NRPS - NRPS.hglE-KS.PUFA.T1PKS		0.348485	13	0.350189	0.471698	51	0.625594	0.847363	0.549098	0.14018
Xkoz_27.region001	Xmir_3.region001	NRPS fragment	2701	NRPS	NRPS	Xenorhabdus kozodoi DSM 17907		2701	NRPS	NRPS	Xenorhabdus mirianensis DSM 17902	NRPS - NRPS	NRPS	0.731707	7	0.727469	0.861111	40	0.245591	0.334936	0.25069	0.569133
Xkoz_25.region001	Xsto_18.region001		2636	NRPS	NRPS	Xenorhabdus kozodoi DSM 17907		2306	NRPS	NRPS	Xenorhabdus stockiae DSM 17904	NRPS - NRPS	NRPS	0.413793	4	0.46576	0.444444	25	0.541101	0.225712	0.632968	0.210588
Xkoz_25.region001	Xpb_61.4_65.region001		2636	NRPS	NRPS	Xenorhabdus kozodoi DSM 17907		2636	NRPS	NRPS	Xenorhabdus sp. PB61.4	NRPS - NRPS	NRPS	0.9	5	0.825245	0.882353	16	0.159595	0.207598	0.154227	0.70628
Xkoz_25.region001	Xpb_30.3_78.region001		2636	NRPS	NRPS	Xenorhabdus kozodoi DSM 17907		2636	NRPS	NRPS	Xenorhabdus sp. PB30.3	NRPS - NRPS	NRPS	0.705882	4	0.809564	0.6875	10	0.220033	0.225099	0.162706	0.608349
Xkoz_21.region001	Xvie_1.region001	Xenorhabdin biosynthetic gene cluster	2686	NRPS	NRPS	Xenorhabdus kozodoi DSM 17907	Xenorhabdin biosynthetic gene cluster	2686	NRPS	NRPS	Xenorhabdus vietnamensis DSM 22392	NRPS - NRPS	NRPS	0.476923	2	0.615265	0.672727	51	0.38016	0.226913	0.397113	0.384202
Xkoz_21.region001	Xmir_17.region001	Xenorhabdin biosynthetic gene cluster	2686	NRPS	NRPS	Xenorhabdus kozodoi DSM 17907	Rhabdopeptide/Xenortide-like peptide biosynthetic gene cluster	2554	NRPS	NRPS	Xenorhabdus mirianensis DSM 17902	NRPS - NRPS	NRPS	0.420455	7	0.59516	0.577465	52	0.417114	0.772249	0.305922	0.339756
Xkoz_21.region001	Xmir_17.region001	Xenorhabdin biosynthetic gene cluster	2686	NRPS	NRPS	Xenorhabdus kozodoi DSM 17907	Xenorhabdin biosynthetic gene cluster	2554	NRPS	NRPS	Xenorhabdus mirianensis DSM 17902	NRPS - NRPS	NRPS	0.420455	7	0.59516	0.577465	52	0.417114	0.772249	0.305922	0.339756
Xkoz_21.region001	Xmau_7.region001	Xenorhabdin biosynthetic gene cluster	2686	NRPS	NRPS	Xenorhabdus kozodoi DSM 17907	Xenorhabdin biosynthetic gene cluster	2554	NRPS	NRPS	Xenorhabdus mauleonii DSM 17908	NRPS - NRPS	NRPS	0.770833	2	0.786125	0.863636	41	0.199138	0.23426	0.211886	0.641381
Xkoz_20.region001	Xszus_1.region010	Arylpolyene biosynthetic gene cluster	2296	arylpolyene	Others	Xenorhabdus kozodoi DSM 17907	Arylpolyene biosynthetic gene cluster	2682	Others	arylpolyene	Xenorhabdus szentirimaii US	arylpolyene - arylpolyene	arylpolyene	0.606061	4	0.744945	0.741935	22	0.262601	0.324187	0.229916	0.543757
Xkoz_20.region001	Xsze_1.region003	Arylpolyene biosynthetic gene cluster	2296	arylpolyene	Others	Xenorhabdus kozodoi DSM 17907	Arylpolyene biosynthetic gene cluster	2682	Others	arylpolyene	Xenorhabdus szentirmaii DSM 16338	arylpolyene - arylpolyene	arylpolyene	0.636364	4	0.804241	0.741935	22	0.216614	0.095735	0.232131	0.613694
Xkoz_20.region001	Xsto_34.region001	Arylpolyene biosynthetic gene cluster	2296	arylpolyene	Others	Xenorhabdus kozodoi DSM 17907	Arylpolyene biosynthetic gene cluster	2651	Others	arylpolyene	Xenorhabdus stockiae DSM 17904	arylpolyene - arylpolyene	arylpolyene	0.9	4	0.754812	0.9	7	0.208891	0.225834	0.267306	0.625854
Xkoz_20.region001	Xpb_61.4_25.region001	Arylpolyene biosynthetic gene cluster	2296	arylpolyene	Others	Xenorhabdus kozodoi DSM 17907	Arylpolyene biosynthetic gene cluster	2651	Others	arylpolyene	Xenorhabdus sp. PB61.4	arylpolyene - arylpolyene	arylpolyene	0.666667	4	0.753071	0.785714	10	0.24472	0.143349	0.329793	0.570447
Xkoz_20.region001	Xpb_30.3_3.region001	Arylpolyene biosynthetic gene cluster	2296	arylpolyene	Others	Xenorhabdus kozodoi DSM 17907	Arylpolyene biosynthetic gene cluster	2651	Others	arylpolyene	Xenorhabdus sp. PB30.3	arylpolyene - arylpolyene	arylpolyene	0.833333	4	0.755078	0.9375	31	0.204525	0.210969	0.253684	0.63278
Xkoz_20.region001	Xmau_8.region001	Arylpolyene biosynthetic gene cluster	2296	arylpolyene	Others	Xenorhabdus kozodoi DSM 17907	Arylpolyene biosynthetic gene cluster	2175	Others	arylpolyene	Xenorhabdus mauleonii DSM 17908	arylpolyene - arylpolyene	arylpolyene	0.391304	4	0.750882	0.454545	9	0.326364	0.142402	0.343977	0.453785
Xkoz_20.region001	Xkoz_29.region001	Arylpolyene biosynthetic gene cluster	2296	arylpolyene	Others	Xenorhabdus kozodoi DSM 17907	Arylpolyene biosynthetic gene cluster	2296	Others	arylpolyene	Xenorhabdus kozodoi DSM 17907	arylpolyene - arylpolyene	arylpolyene	1	4	1	1	31	4.16334e-17	0	0	1
Xkoz_1.region001	Xvie_4.region001		2312	NRPS	NRPS	Xenorhabdus kozodoi DSM 17907	PAX peptide biosynthetic gene cluster	2701	NRPS	NRPS	Xenorhabdus vietnamensis DSM 22392	NRPS - NRPS	NRPS	0.455696	16	0.467482	0.520548	78	0.522494	0.602325	0.503879	0.228012
Xkoz_1.region001	Xvie_4.region001		2312	NRPS	NRPS	Xenorhabdus kozodoi DSM 17907	PAX peptide biosynthetic gene cluster	2701	NRPS	NRPS	Xenorhabdus vietnamensis DSM 22392	NRPS - NRPS	NRPS	0.455696	16	0.467482	0.520548	78	0.522494	0.602325	0.503879	0.228012
Xkoz_1.region001	Xvie_18.region001		2312	NRPS	NRPS	Xenorhabdus kozodoi DSM 17907	PAX peptide biosynthetic gene cluster	2701	NRPS	NRPS	Xenorhabdus vietnamensis DSM 22392	NRPS - NRPS	NRPS	0.75	7	0.700431	0.862069	33	0.264763	0.334281	0.284844	0.540573
Xkoz_1.region001	Xvie_18.region001		2312	NRPS	NRPS	Xenorhabdus kozodoi DSM 17907	PAX peptide biosynthetic gene cluster	2701	NRPS	NRPS	Xenorhabdus vietnamensis DSM 22392	NRPS - NRPS	NRPS	0.75	7	0.700431	0.862069	33	0.264763	0.334281	0.284844	0.540573
Xkoz_1.region001	Xsto_1.region001		2312	NRPS	NRPS	Xenorhabdus kozodoi DSM 17907		2641	NRPS	NRPS	Xenorhabdus stockiae DSM 17904	NRPS - NRPS.hglE-KS.PUFA.T1PKS		0.356522	25	0.361001	0.532609	85	0.604901	0.845463	0.517549	0.156103
Xkoz_1.region001	Xsto_1.region001		2312	NRPS	NRPS	Xenorhabdus kozodoi DSM 17907	Fabclavine biosynthetic gene cluster	2641	PKS-NRP_Hybrids	hglE-KS.T1PKS.NRPS.PUFA	Xenorhabdus stockiae DSM 17904	NRPS - NRPS.hglE-KS.PUFA.T1PKS		0.356522	25	0.361001	0.532609	85	0.604901	0.845463	0.517549	0.156103
Xkoz_1.region001	Xsto_1.region001		2312	NRPS	NRPS	Xenorhabdus kozodoi DSM 17907		2641	NRPS	NRPS	Xenorhabdus stockiae DSM 17904	NRPS - NRPS.hglE-KS.PUFA.T1PKS		0.356522	25	0.361001	0.532609	85	0.604901	0.845463	0.517549	0.156103
Xkoz_1.region001	Xsto_1.region001		2312	NRPS	NRPS	Xenorhabdus kozodoi DSM 17907	Fabclavine biosynthetic gene cluster	2641	PKS-NRP_Hybrids	hglE-KS.T1PKS.NRPS.PUFA	Xenorhabdus stockiae DSM 17904	NRPS - NRPS.hglE-KS.PUFA.T1PKS		0.356522	25	0.361001	0.532609	85	0.604901	0.845463	0.517549	0.156103
Xkoz_1.region001	Xmir_3.region001		2312	NRPS	NRPS	Xenorhabdus kozodoi DSM 17907		2701	NRPS	NRPS	Xenorhabdus mirianensis DSM 17902	NRPS - NRPS	NRPS	0.551282	16	0.530816	0.633803	78	0.447563	0.595948	0.417177	0.305187
Xkoz_1.region001	Xmir_3.region001		2312	NRPS	NRPS	Xenorhabdus kozodoi DSM 17907		2701	NRPS	NRPS	Xenorhabdus mirianensis DSM 17902	NRPS - NRPS	NRPS	0.551282	16	0.530816	0.633803	78	0.447563	0.595948	0.417177	0.305187
Xkoz_1.region001	Xmau_1.region002		2312	NRPS	NRPS	Xenorhabdus kozodoi DSM 17907	Lipocitide biosynthetic gene cluster (previsouly unknown)	2701	NRPS	NRPS	Xenorhabdus mauleonii DSM 17908	NRPS - NRPS	NRPS	0.391753	32	0.346679	0.488372	93	0.622729	0.809767	0.54566	0.142333
Xkoz_1.region001	Xmau_1.region002		2312	NRPS	NRPS	Xenorhabdus kozodoi DSM 17907	PAX peptide biosynthetic gene cluster	2701	NRPS	NRPS	Xenorhabdus mauleonii DSM 17908	NRPS - NRPS	NRPS	0.391753	32	0.346679	0.488372	93	0.622729	0.809767	0.54566	0.142333
Xkoz_1.region001	Xmau_1.region002		2312	NRPS	NRPS	Xenorhabdus kozodoi DSM 17907	Lipocitide biosynthetic gene cluster (previsouly unknown)	2701	NRPS	NRPS	Xenorhabdus mauleonii DSM 17908	NRPS - NRPS	NRPS	0.391753	32	0.346679	0.488372	93	0.622729	0.809767	0.54566	0.142333
Xkoz_1.region001	Xmau_1.region002		2312	NRPS	NRPS	Xenorhabdus kozodoi DSM 17907	PAX peptide biosynthetic gene cluster	2701	NRPS	NRPS	Xenorhabdus mauleonii DSM 17908	NRPS - NRPS	NRPS	0.391753	32	0.346679	0.488372	93	0.622729	0.809767	0.54566	0.142333
Xkoz_1.region001	Xkoz_27.region001		2312	NRPS	NRPS	Xenorhabdus kozodoi DSM 17907	NRPS fragment	2701	NRPS	NRPS	Xenorhabdus kozodoi DSM 17907	NRPS - NRPS	NRPS	1	7	1	1	44	4.16334e-17	0	0	1
Xkoz_1.region001	Xkoz_27.region001		2312	NRPS	NRPS	Xenorhabdus kozodoi DSM 17907	NRPS fragment	2701	NRPS	NRPS	Xenorhabdus kozodoi DSM 17907	NRPS - NRPS	NRPS	1	7	1	1	44	4.16334e-17	0	0	1
Xjap_NZ_FOVO01000044.region001	Xvie_1.region003	Iodinin biosynthetic gene cluster	2520	phenazine	Others	Xenorhabdus japonica DSM 16522	Iodinin biosynthetic gene cluster	2520	Others	phenazine	Xenorhabdus vietnamensis DSM 22392	phenazine - phenazine	phenazine	0.48	0	0.67981	0.541667	19	0.357809	0	0.32019	0.41241
Xjap_NZ_FOVO01000039.region001	Xjap_NZ_FOVO01000039.region001		2519	CDPS	Others	Xenorhabdus japonica DSM 16522		2519	Others	CDPS	Xenorhabdus japonica DSM 16522			1	1	1	1	1	0	0	0	1
Xjap_NZ_FOVO01000021.region001	Xvie_5.region001	IOC biosynthetic gene cluster (previously unknown)	2532	betalactone	Others	Xenorhabdus japonica DSM 16522	IOC biosynthetic gene cluster (previously unknown)	2532	Others	betalactone	Xenorhabdus vietnamensis DSM 22392	betalactone - betalactone	betalactone	0.818182	1	0.869993	0.933333	31	0.119929	0.101299	0.131859	0.774524
Xjap_NZ_FOVO01000021.region001	Xszus_1.region011	IOC biosynthetic gene cluster (previously unknown)	2532	betalactone	Others	Xenorhabdus japonica DSM 16522	IOC biosynthetic gene cluster (previously unknown)	2683	Others	betalactone	Xenorhabdus szentirimaii US	betalactone - betalactone	betalactone	0.594595	1	0.721804	0.757576	31	0.277402	0.167959	0.285308	0.522148
Xjap_NZ_FOVO01000021.region001	Xsze_1.region004	IOC biosynthetic gene cluster (previously unknown)	2532	betalactone	Others	Xenorhabdus japonica DSM 16522	IOC biosynthetic gene cluster (previously unknown)	2683	Others	betalactone	Xenorhabdus szentirmaii DSM 16338	betalactone - betalactone	betalactone	0.594595	1	0.721716	0.757576	31	0.277468	0.167959	0.285402	0.522052
Xjap_NZ_FOVO01000021.region001	Xsto_19.region001	IOC biosynthetic gene cluster (previously unknown)	2532	betalactone	Others	Xenorhabdus japonica DSM 16522	IOC biosynthetic gene cluster (previously unknown)	2683	Others	betalactone	Xenorhabdus stockiae DSM 17904	betalactone - betalactone	betalactone	0.525	1	0.701417	0.714286	31	0.30483	0.236504	0.302588	0.483261
Xjap_NZ_FOVO01000021.region001	XnemATCC_NC_014228.1.region002	IOC biosynthetic gene cluster (previously unknown)	2532	betalactone	Others	Xenorhabdus japonica DSM 16522	IOC biosynthetic gene cluster (previously unknown)	2683	Others	betalactone	Xenorhabdus nematophila ATCC 19061	betalactone - betalactone	betalactone	0.676471	1	0.745509	0.866667	31	0.233712	0.252577	0.254615	0.587198
Xjap_NZ_FOVO01000021.region001	Xmir_4.region001	IOC biosynthetic gene cluster (previously unknown)	2532	betalactone	Others	Xenorhabdus japonica DSM 16522	IOC biosynthetic gene cluster (previously unknown)	2683	Others	betalactone	Xenorhabdus mirianensis DSM 17902	betalactone - betalactone	betalactone	0.589744	1	0.691725	0.787879	34	0.294143	0.11054	0.319907	0.498234
Xjap_NZ_FOVO01000021.region001	Xmau_1.region005	IOC biosynthetic gene cluster (previously unknown)	2532	betalactone	Others	Xenorhabdus japonica DSM 16522	IOC biosynthetic gene cluster (previously unknown)	2683	Others	betalactone	Xenorhabdus mauleonii DSM 17908	betalactone - betalactone	betalactone	0.794118	1	0.824045	0.903226	31	0.161615	0.197943	0.174536	0.702889
Xjap_NZ_FOVO01000021.region001	Xkoz_5.region001	IOC biosynthetic gene cluster (previously unknown)	2532	betalactone	Others	Xenorhabdus japonica DSM 16522	IOC biosynthetic gene cluster (previously unknown)	2532	Others	betalactone	Xenorhabdus kozodoi DSM 17907	betalactone - betalactone	betalactone	0.794118	1	0.844317	0.903226	31	0.146411	0.154639	0.155751	0.728613
Xjap_NZ_FOVO01000020.region001	Xmir_8.region002		2041	blactam	Others	Xenorhabdus japonica DSM 16522		2041	Others	blactam	Xenorhabdus mirianensis DSM 17902	blactam - blactam	blactam	0.5	0	0.415499	0.5	14	0.563376	0	0.584501	0.190641
Xjap_NZ_FOVO01000018.region001	Xvie_19.region001	Photoxenobactin biosynthetic gene cluster (previously unknown)	1996	T1PKS.NRPS	PKS-NRP_Hybrids	Xenorhabdus japonica DSM 16522	Photoxenobactin biosynthetic gene cluster (previously unknown)	2033	PKS-NRP_Hybrids	T1PKS.NRPS	Xenorhabdus vietnamensis DSM 22392	NRPS.T1PKS - NRPS.T1PKS	NRPS.T1PKS	0.921053	9	0.882499	0.911765	38	0.10972	0.0823177	0.134166	0.792598
Xjap_NZ_FOVO01000018.region001	Xszus_1.region004	Photoxenobactin biosynthetic gene cluster (previously unknown)	1996	T1PKS.NRPS	PKS-NRP_Hybrids	Xenorhabdus japonica DSM 16522	Photoxenobactin biosynthetic gene cluster (previously unknown)	1996	PKS-NRP_Hybrids	T1PKS.NRPS	Xenorhabdus szentirimaii US	NRPS.T1PKS - NRPS.phenazine.T1PKS		0.276596	10	0.500781	0.277108	55	0.555163	0.260758	0.585932	0.19788
Xjap_NZ_FOVO01000018.region001	Xszus_1.region004	Photoxenobactin biosynthetic gene cluster (previously unknown)	1996	T1PKS.NRPS	PKS-NRP_Hybrids	Xenorhabdus japonica DSM 16522	Phenaszetine biosynthetic gene cluster	1996	Others	phenazine	Xenorhabdus szentirimaii US	NRPS.T1PKS - NRPS.phenazine.T1PKS		0.276596	10	0.500781	0.277108	55	0.555163	0.260758	0.585932	0.19788
Xjap_NZ_FOVO01000018.region001	Xsze_2.region005	Photoxenobactin biosynthetic gene cluster (previously unknown)	1996	T1PKS.NRPS	PKS-NRP_Hybrids	Xenorhabdus japonica DSM 16522	Photoxenobactin biosynthetic gene cluster (previously unknown)	1996	PKS-NRP_Hybrids	T1PKS.NRPS	Xenorhabdus szentirmaii DSM 16338	NRPS.T1PKS - NRPS.T1PKS	NRPS.T1PKS	0.276596	10	0.503554	0.277108	55	0.553083	0.244998	0.587881	0.199735
Xjap_NZ_FOVO01000018.region001	Xsze_2.region005	Photoxenobactin biosynthetic gene cluster (previously unknown)	1996	T1PKS.NRPS	PKS-NRP_Hybrids	Xenorhabdus japonica DSM 16522	Phenaszetine biosynthetic gene cluster	1996	Others	phenazine	Xenorhabdus szentirmaii DSM 16338	NRPS.T1PKS - NRPS.T1PKS	NRPS.T1PKS	0.276596	10	0.503554	0.277108	55	0.553083	0.244998	0.587881	0.199735
Xjap_NZ_FOVO01000018.region001	Xmir_3.region002	Photoxenobactin biosynthetic gene cluster (previously unknown)	1996	T1PKS.NRPS	PKS-NRP_Hybrids	Xenorhabdus japonica DSM 16522	Photoxenobactin biosynthetic gene cluster (previously unknown)	1996	PKS-NRP_Hybrids	T1PKS.NRPS	Xenorhabdus mirianensis DSM 17902	NRPS.T1PKS - NRPS.T1PKS	NRPS.T1PKS	0.27381	9	0.515383	0.246753	53	0.550421	0.122283	0.607673	0.202121
Xjap_NZ_FOVO01000018.region001	Xkoz_6.region001	Photoxenobactin biosynthetic gene cluster (previously unknown)	1996	T1PKS.NRPS	PKS-NRP_Hybrids	Xenorhabdus japonica DSM 16522	NRPS fragment	1996	NRPS	NRPS	Xenorhabdus kozodoi DSM 17907	NRPS - NRPS.T1PKS		0.76	3	0.801159	0.833333	24	0.194464	0.128087	0.216529	0.648888
Xjap_NZ_FOVO01000012.region001	Xsto_18.region002	Lipocitide biosynthetic gene cluster (previsouly unknown)	2536	NRPS	NRPS	Xenorhabdus japonica DSM 16522	Lipocitide biosynthetic gene cluster (previsouly unknown)	2647	NRPS	NRPS	Xenorhabdus stockiae DSM 17904	NRPS - NRPS	NRPS	0.26506	7	0.381303	0.315068	70	0.637756	0.283384	0.68576	0.13122
Xjap_NZ_FOVO01000012.region001	Xpb_61.4_49.region001	Lipocitide biosynthetic gene cluster (previsouly unknown)	2536	NRPS	NRPS	Xenorhabdus japonica DSM 16522	Lipocitide biosynthetic gene cluster (previsouly unknown)	2647	NRPS	NRPS	Xenorhabdus sp. PB61.4	NRPS - NRPS	NRPS	0.348485	7	0.383414	0.383333	70	0.618349	0.273055	0.685293	0.145658
Xjap_NZ_FOVO01000012.region001	XnemATCC_NC_014228.1.region006	Lipocitide biosynthetic gene cluster (previsouly unknown)	2536	NRPS	NRPS	Xenorhabdus japonica DSM 16522	Xenocoumacin biosynthetic gene cluster	2267	PKS-NRP_Hybrids	T1PKS.NRPS	Xenorhabdus nematophila ATCC 19061	NRPS - NRPS.T1PKS		0.413043	7	0.502344	0.493506	74	0.503889	0.805572	0.439402	0.246127
Xjap_NZ_FOVO01000012.region001	Xmir_11.region001	Lipocitide biosynthetic gene cluster (previsouly unknown)	2536	NRPS	NRPS	Xenorhabdus japonica DSM 16522	Xenocoumacin biosynthetic gene cluster	2267	PKS-NRP_Hybrids	T1PKS.NRPS	Xenorhabdus mirianensis DSM 17902	NRPS - NRPS.T1PKS		0.622222	14	0.650366	0.693333	78	0.342448	0.607651	0.257012	0.432375
Xjap_NZ_FOVO01000012.region001	Xmir_11.region001	Lipocitide biosynthetic gene cluster (previsouly unknown)	2536	NRPS	NRPS	Xenorhabdus japonica DSM 16522	Lipocitide biosynthetic gene cluster (previsouly unknown)	2267	NRPS	NRPS	Xenorhabdus mirianensis DSM 17902	NRPS - NRPS.T1PKS		0.622222	14	0.650366	0.693333	78	0.342448	0.607651	0.257012	0.432375
Xjap_NZ_FOVO01000012.region001	Xmau_11.region001	Lipocitide biosynthetic gene cluster (previsouly unknown)	2536	NRPS	NRPS	Xenorhabdus japonica DSM 16522	Xenocoumacin biosynthetic gene cluster	2267	PKS-NRP_Hybrids	T1PKS.NRPS	Xenorhabdus mauleonii DSM 17908	NRPS - NRPS.T1PKS		0.360656	21	0.322763	0.510638	41	0.637768	0.885406	0.463992	0.131212
Xjap_NZ_FOVO01000012.region001	Xmau_11.region001	Lipocitide biosynthetic gene cluster (previsouly unknown)	2536	NRPS	NRPS	Xenorhabdus japonica DSM 16522	Taxlllaid biosynthetic gene cluster	2267	NRPS	NRPS	Xenorhabdus mauleonii DSM 17908	NRPS - NRPS.T1PKS		0.360656	21	0.322763	0.510638	41	0.637768	0.885406	0.463992	0.131212
Xjap_NZ_FOVO01000012.region001	Xkoz_9.region001	Lipocitide biosynthetic gene cluster (previsouly unknown)	2536	NRPS	NRPS	Xenorhabdus japonica DSM 16522	Lipocitide biosynthetic gene cluster (previsouly unknown)	2536	NRPS	NRPS	Xenorhabdus kozodoi DSM 17907	NRPS - NRPS	NRPS	0.904762	7	0.81047	0.964286	70	0.154052	0.265021	0.174432	0.715628
Xjap_NZ_FOVO01000009.region001	Xvie_4.region001	PAX peptide biosynthetic gene cluster	2701	NRPS	NRPS	Xenorhabdus japonica DSM 16522	PAX peptide biosynthetic gene cluster	2701	NRPS	NRPS	Xenorhabdus vietnamensis DSM 22392	NRPS - NRPS	NRPS	0.587302	14	0.754013	0.661017	67	0.272922	0.113502	0.301354	0.528643
Xjap_NZ_FOVO01000009.region001	Xvie_18.region001	PAX peptide biosynthetic gene cluster	2701	NRPS	NRPS	Xenorhabdus japonica DSM 16522	PAX peptide biosynthetic gene cluster	2701	NRPS	NRPS	Xenorhabdus vietnamensis DSM 22392	NRPS - NRPS	NRPS	0.684211	14	0.822825	0.771429	45	0.194385	0.113502	0.216794	0.649016
Xjap_NZ_FOVO01000009.region001	Xsto_1.region001	PAX peptide biosynthetic gene cluster	2701	NRPS	NRPS	Xenorhabdus japonica DSM 16522		2641	NRPS	NRPS	Xenorhabdus stockiae DSM 17904	NRPS - NRPS.hglE-KS.PUFA.T1PKS		0.330189	17	0.463845	0.471264	71	0.541354	0.706512	0.454576	0.210356
Xjap_NZ_FOVO01000009.region001	Xsto_1.region001	PAX peptide biosynthetic gene cluster	2701	NRPS	NRPS	Xenorhabdus japonica DSM 16522	Fabclavine biosynthetic gene cluster	2641	PKS-NRP_Hybrids	hglE-KS.T1PKS.NRPS.PUFA	Xenorhabdus stockiae DSM 17904	NRPS - NRPS.hglE-KS.PUFA.T1PKS		0.330189	17	0.463845	0.471264	71	0.541354	0.706512	0.454576	0.210356
Xjap_NZ_FOVO01000009.region001	Xmir_3.region001	PAX peptide biosynthetic gene cluster	2701	NRPS	NRPS	Xenorhabdus japonica DSM 16522		2701	NRPS	NRPS	Xenorhabdus mirianensis DSM 17902	NRPS - NRPS	NRPS	0.606061	14	0.720342	0.745763	67	0.280288	0.21249	0.307728	0.517986
Xjap_NZ_FOVO01000009.region001	Xmau_1.region002	PAX peptide biosynthetic gene cluster	2701	NRPS	NRPS	Xenorhabdus japonica DSM 16522	Lipocitide biosynthetic gene cluster (previsouly unknown)	2701	NRPS	NRPS	Xenorhabdus mauleonii DSM 17908	NRPS - NRPS	NRPS	0.481481	30	0.451081	0.575342	82	0.522547	0.660786	0.467065	0.227962
Xjap_NZ_FOVO01000009.region001	Xmau_1.region002	PAX peptide biosynthetic gene cluster	2701	NRPS	NRPS	Xenorhabdus japonica DSM 16522	PAX peptide biosynthetic gene cluster	2701	NRPS	NRPS	Xenorhabdus mauleonii DSM 17908	NRPS - NRPS	NRPS	0.481481	30	0.451081	0.575342	82	0.522547	0.660786	0.467065	0.227962
Xjap_NZ_FOVO01000009.region001	Xkoz_27.region001	PAX peptide biosynthetic gene cluster	2701	NRPS	NRPS	Xenorhabdus japonica DSM 16522	NRPS fragment	2701	NRPS	NRPS	Xenorhabdus kozodoi DSM 17907	NRPS - NRPS	NRPS	0.688889	7	0.692219	0.780488	42	0.290293	0.335832	0.29843	0.503684
Xjap_NZ_FOVO01000009.region001	Xkoz_1.region001	PAX peptide biosynthetic gene cluster	2701	NRPS	NRPS	Xenorhabdus japonica DSM 16522		2312	NRPS	NRPS	Xenorhabdus kozodoi DSM 17907	NRPS - NRPS	NRPS	0.567901	14	0.627921	0.64	67	0.372664	0.548645	0.29829	0.39355
Xjap_NZ_FOVO01000009.region001	Xkoz_1.region001	PAX peptide biosynthetic gene cluster	2701	NRPS	NRPS	Xenorhabdus japonica DSM 16522		2312	NRPS	NRPS	Xenorhabdus kozodoi DSM 17907	NRPS - NRPS	NRPS	0.567901	14	0.627921	0.64	67	0.372664	0.548645	0.29829	0.39355
Xjap_NZ_FOVO01000007.region002	Xvie_3.region001		2209	NRPS-like	NRPS	Xenorhabdus japonica DSM 16522		2209	NRPS	NRPS-like	Xenorhabdus vietnamensis DSM 22392	NRPS-like - NRPS-like	NRPS-like	0.717949	1	0.838738	0.888889	35	0.157272	0.0861619	0.165554	0.710191
Xjap_NZ_FOVO01000007.region002	Xszus_1.region009		2209	NRPS-like	NRPS	Xenorhabdus japonica DSM 16522		2209	NRPS	NRPS-like	Xenorhabdus szentirimaii US	NRPS-like - NRPS-like	NRPS-like	0.72549	1	0.850118	0.913043	42	0.143529	0.162791	0.149268	0.733543
Xjap_NZ_FOVO01000007.region002	Xsze_1.region002		2209	NRPS-like	NRPS	Xenorhabdus japonica DSM 16522		2209	NRPS	NRPS-like	Xenorhabdus szentirmaii DSM 16338	NRPS-like - NRPS-like	NRPS-like	0.795918	1	0.850392	0.955556	43	0.131299	0.162791	0.148995	0.754642
Xjap_NZ_FOVO01000007.region002	Xsto_42.region001		2209	NRPS-like	NRPS	Xenorhabdus japonica DSM 16522		2654	NRPS	NRPS-like	Xenorhabdus stockiae DSM 17904	NRPS-like - NRPS-like	NRPS-like	0.65625	1	0.801227	0.774194	24	0.211429	0.25964	0.193701	0.621845
Xjap_NZ_FOVO01000007.region002	Xpb_61.4_42.region001		2209	NRPS-like	NRPS	Xenorhabdus japonica DSM 16522		2654	NRPS	NRPS-like	Xenorhabdus sp. PB61.4	NRPS-like - NRPS-like	NRPS-like	0.577778	1	0.71049	0.725	35	0.293243	0.2711	0.290562	0.499505
Xjap_NZ_FOVO01000007.region002	XnemATCC_NC_014228.1.region001		2209	NRPS-like	NRPS	Xenorhabdus japonica DSM 16522		2209	NRPS	NRPS-like	Xenorhabdus nematophila ATCC 19061	NRPS-like - NRPS-like	NRPS-like	0.653846	1	0.764058	0.851064	45	0.224052	0.14653	0.239916	0.602096
Xjap_NZ_FOVO01000007.region002	Xmir_8.region001		2209	NRPS-like	NRPS	Xenorhabdus japonica DSM 16522		2654	NRPS	NRPS-like	Xenorhabdus mirianensis DSM 17902	NRPS-like - NRPS-like	NRPS-like	0.690909	1	0.786247	0.857143	47	0.204341	0.158974	0.216084	0.633074
Xjap_NZ_FOVO01000007.region002	Xmau_23.region001		2209	NRPS-like	NRPS	Xenorhabdus japonica DSM 16522		2654	NRPS	NRPS-like	Xenorhabdus mauleonii DSM 17908	NRPS-like - NRPS-like	NRPS-like	0.555556	1	0.657914	0.708333	45	0.33712	0.19797	0.348492	0.439409
Xjap_NZ_FOVO01000007.region002	Xkoz_4.region001		2209	NRPS-like	NRPS	Xenorhabdus japonica DSM 16522		2209	NRPS	NRPS-like	Xenorhabdus kozodoi DSM 17907	NRPS-like - NRPS.NRPS-like		0.655172	1	0.805311	0.843137	47	0.194631	0.138817	0.197067	0.648619
Xjap_NZ_FOVO01000007.region002	Xkoz_4.region001		2209	NRPS-like	NRPS	Xenorhabdus japonica DSM 16522	GameXPeptide biosynthetic gene cluster	2209	NRPS	NRPS	Xenorhabdus kozodoi DSM 17907	NRPS-like - NRPS.NRPS-like		0.655172	1	0.805311	0.843137	47	0.194631	0.138817	0.197067	0.648619
Xjap_NZ_FOVO01000007.region001	Xszus_1.region010	Arylpolyene biosynthetic gene cluster	2296	arylpolyene	Others	Xenorhabdus japonica DSM 16522	Arylpolyene biosynthetic gene cluster	2682	Others	arylpolyene	Xenorhabdus szentirimaii US	arylpolyene - arylpolyene	arylpolyene	0.264151	4	0.497658	0.354167	26	0.542716	0.368102	0.543647	0.209109
Xjap_NZ_FOVO01000007.region001	Xsze_1.region003	Arylpolyene biosynthetic gene cluster	2296	arylpolyene	Others	Xenorhabdus japonica DSM 16522	Arylpolyene biosynthetic gene cluster	2682	Others	arylpolyene	Xenorhabdus szentirmaii DSM 16338	arylpolyene - arylpolyene	arylpolyene	0.277778	4	0.549239	0.346939	26	0.504794	0.143079	0.545432	0.245229
Xjap_NZ_FOVO01000007.region001	Xpb_61.4_25.region001	Arylpolyene biosynthetic gene cluster	2296	arylpolyene	Others	Xenorhabdus japonica DSM 16522	Arylpolyene biosynthetic gene cluster	2651	Others	arylpolyene	Xenorhabdus sp. PB61.4	arylpolyene - arylpolyene	arylpolyene	0.444444	4	0.745537	0.625	4	0.293625	0.174887	0.413615	0.498965
Xjap_NZ_FOVO01000007.region001	Xpb_30.3_3.region001	Arylpolyene biosynthetic gene cluster	2296	arylpolyene	Others	Xenorhabdus japonica DSM 16522	Arylpolyene biosynthetic gene cluster	2651	Others	arylpolyene	Xenorhabdus sp. PB30.3	arylpolyene - arylpolyene	arylpolyene	0.8	4	0.756936	0.923077	25	0.207683	0.188905	0.260395	0.627767
Xjap_NZ_FOVO01000007.region001	Xkoz_29.region001	Arylpolyene biosynthetic gene cluster	2296	arylpolyene	Others	Xenorhabdus japonica DSM 16522	Arylpolyene biosynthetic gene cluster	2296	Others	arylpolyene	Xenorhabdus kozodoi DSM 17907	arylpolyene - arylpolyene	arylpolyene	0.862069	4	0.828004	0.923077	25	0.151278	0.120932	0.188337	0.720328
Xjap_NZ_FOVO01000007.region001	Xkoz_20.region001	Arylpolyene biosynthetic gene cluster	2296	arylpolyene	Others	Xenorhabdus japonica DSM 16522	Arylpolyene biosynthetic gene cluster	2296	Others	arylpolyene	Xenorhabdus kozodoi DSM 17907	arylpolyene - arylpolyene	arylpolyene	0.862069	4	0.828004	0.923077	25	0.151278	0.120932	0.188337	0.720328
Xjap_NZ_FOVO01000005.region001	Xmir_6.region001	GameXPeptide biosynthetic gene cluster	1984	NRPS	NRPS	Xenorhabdus japonica DSM 16522	GameXPeptide biosynthetic gene cluster	1984	NRPS	NRPS	Xenorhabdus mirianensis DSM 17902	NRPS - NRPS	NRPS	0.288136	9	0.531817	0.4	49	0.506731	0.282798	0.536284	0.243315
Xjap_NZ_FOVO01000005.region001	Xkoz_22.region001	GameXPeptide biosynthetic gene cluster	1984	NRPS	NRPS	Xenorhabdus japonica DSM 16522		2271	NRPS	NRPS	Xenorhabdus kozodoi DSM 17907	NRPS - NRPS	NRPS	0.490566	9	0.436208	0.651163	49	0.518083	0.981728	0.410264	0.232244
Xish_2.region001	Xvie_19.region001	Photoxenobactin biosynthetic gene cluster (previously unknown)	1996	T1PKS.NRPS	PKS-NRP_Hybrids	Xenorhabdus ishibashii DSM 22670	Photoxenobactin biosynthetic gene cluster (previously unknown)	2033	PKS-NRP_Hybrids	T1PKS.NRPS	Xenorhabdus vietnamensis DSM 22392	NRPS.T1PKS - NRPS.T1PKS	NRPS.T1PKS	0.825	9	0.78669	0.885714	38	0.191589	0.224347	0.208081	0.653528
Xish_2.region001	Xszus_1.region004	Photoxenobactin biosynthetic gene cluster (previously unknown)	1996	T1PKS.NRPS	PKS-NRP_Hybrids	Xenorhabdus ishibashii DSM 22670	Photoxenobactin biosynthetic gene cluster (previously unknown)	1996	PKS-NRP_Hybrids	T1PKS.NRPS	Xenorhabdus szentirimaii US	NRPS.T1PKS - NRPS.phenazine.T1PKS		0.311111	10	0.552924	0.333333	50	0.503085	0.273223	0.516617	0.246925
Xish_2.region001	Xszus_1.region004	Photoxenobactin biosynthetic gene cluster (previously unknown)	1996	T1PKS.NRPS	PKS-NRP_Hybrids	Xenorhabdus ishibashii DSM 22670	Phenaszetine biosynthetic gene cluster	1996	Others	phenazine	Xenorhabdus szentirimaii US	NRPS.T1PKS - NRPS.phenazine.T1PKS		0.311111	10	0.552924	0.333333	50	0.503085	0.273223	0.516617	0.246925
Xish_2.region001	Xsze_2.region005	Photoxenobactin biosynthetic gene cluster (previously unknown)	1996	T1PKS.NRPS	PKS-NRP_Hybrids	Xenorhabdus ishibashii DSM 22670	Photoxenobactin biosynthetic gene cluster (previously unknown)	1996	PKS-NRP_Hybrids	T1PKS.NRPS	Xenorhabdus szentirmaii DSM 16338	NRPS.T1PKS - NRPS.T1PKS	NRPS.T1PKS	0.311111	10	0.554889	0.333333	50	0.501611	0.261187	0.518681	0.248391
Xish_2.region001	Xsze_2.region005	Photoxenobactin biosynthetic gene cluster (previously unknown)	1996	T1PKS.NRPS	PKS-NRP_Hybrids	Xenorhabdus ishibashii DSM 22670	Phenaszetine biosynthetic gene cluster	1996	Others	phenazine	Xenorhabdus szentirmaii DSM 16338	NRPS.T1PKS - NRPS.T1PKS	NRPS.T1PKS	0.311111	10	0.554889	0.333333	50	0.501611	0.261187	0.518681	0.248391
Xish_2.region001	Xmir_3.region002	Photoxenobactin biosynthetic gene cluster (previously unknown)	1996	T1PKS.NRPS	PKS-NRP_Hybrids	Xenorhabdus ishibashii DSM 22670	Photoxenobactin biosynthetic gene cluster (previously unknown)	1996	PKS-NRP_Hybrids	T1PKS.NRPS	Xenorhabdus mirianensis DSM 17902	NRPS.T1PKS - NRPS.T1PKS	NRPS.T1PKS	0.280488	9	0.55049	0.253333	48	0.522442	0.131818	0.568645	0.228062
Xish_2.region001	Xkoz_6.region001	Photoxenobactin biosynthetic gene cluster (previously unknown)	1996	T1PKS.NRPS	PKS-NRP_Hybrids	Xenorhabdus ishibashii DSM 22670	NRPS fragment	1996	NRPS	NRPS	Xenorhabdus kozodoi DSM 17907	NRPS - NRPS.T1PKS		0.769231	3	0.764542	0.84	27	0.220132	0.160928	0.25202	0.608194
Xish_2.region001	Xjap_NZ_FOVO01000018.region001	Photoxenobactin biosynthetic gene cluster (previously unknown)	1996	T1PKS.NRPS	PKS-NRP_Hybrids	Xenorhabdus ishibashii DSM 22670	Photoxenobactin biosynthetic gene cluster (previously unknown)	1996	PKS-NRP_Hybrids	T1PKS.NRPS	Xenorhabdus japonica DSM 16522	NRPS.T1PKS - NRPS.T1PKS	NRPS.T1PKS	0.548387	9	0.698408	0.584906	50	0.331794	0.128849	0.36378	0.4465
Xish_1.region012	Xkoz_8.region001	Tilivalline biosynthetic gene cluster	2535	NRPS	NRPS	Xenorhabdus ishibashii DSM 22670	Tilivalline biosynthetic gene cluster	2535	NRPS	NRPS	Xenorhabdus kozodoi DSM 17907	NRPS - NRPS	NRPS	0.822785	4	0.831931	0.9	74	0.154912	0.137225	0.171403	0.714173
Xish_1.region010	Xmau_7.region001	Xenorhabdin biosynthetic gene cluster	2554	NRPS	NRPS	Xenorhabdus ishibashii DSM 22670	Xenorhabdin biosynthetic gene cluster	2554	NRPS	NRPS	Xenorhabdus mauleonii DSM 17908	NRPS - NRPS	NRPS	0.561404	2	0.725882	0.660377	40	0.295443	0.244606	0.27707	0.4964
Xish_1.region010	Xkoz_21.region001	Xenorhabdin biosynthetic gene cluster	2554	NRPS	NRPS	Xenorhabdus ishibashii DSM 22670	Xenorhabdin biosynthetic gene cluster	2686	NRPS	NRPS	Xenorhabdus kozodoi DSM 17907	NRPS - NRPS	NRPS	0.341176	2	0.442782	0.405063	65	0.569842	0.156806	0.581859	0.185036
Xish_1.region009	Xmir_39.region001		2504	betalactone	Others	Xenorhabdus ishibashii DSM 22670		2504	Others	betalactone	Xenorhabdus mirianensis DSM 17902	betalactone - betalactone	betalactone	0.625	1	0.648915	0.666667	15	0.34873	0.112532	0.382892	0.424152
Xish_1.region008	Xkoz_4.region001	GameXPeptide biosynthetic gene cluster	2503	NRPS	NRPS	Xenorhabdus ishibashii DSM 22670		2209	NRPS	NRPS-like	Xenorhabdus kozodoi DSM 17907	NRPS - NRPS.NRPS-like		0.271739	10	0.514592	0.402597	69	0.51995	0.197408	0.568887	0.230448
Xish_1.region008	Xkoz_4.region001	GameXPeptide biosynthetic gene cluster	2503	NRPS	NRPS	Xenorhabdus ishibashii DSM 22670	GameXPeptide biosynthetic gene cluster	2209	NRPS	NRPS	Xenorhabdus kozodoi DSM 17907	NRPS - NRPS.NRPS-like		0.271739	10	0.514592	0.402597	69	0.51995	0.197408	0.568887	0.230448
Xish_1.region007	Xkoz_7.region001		2502	arylpolyene	Others	Xenorhabdus ishibashii DSM 22670		2534	Others	CDPS	Xenorhabdus kozodoi DSM 17907	CDPS - arylpolyene		0.416667	4	0.421064	0.558824	31	0.551604	1	0.470274	0.201059
Xish_1.region005	Xvie_5.region001	IOC biosynthetic gene cluster (previously unknown)	2532	betalactone	Others	Xenorhabdus ishibashii DSM 22670	IOC biosynthetic gene cluster (previously unknown)	2532	Others	betalactone	Xenorhabdus vietnamensis DSM 22392	betalactone - betalactone	betalactone	0.487179	1	0.641791	0.567568	29	0.380784	0.123077	0.374425	0.383429
Xish_1.region005	Xszus_1.region011	IOC biosynthetic gene cluster (previously unknown)	2532	betalactone	Others	Xenorhabdus ishibashii DSM 22670	IOC biosynthetic gene cluster (previously unknown)	2683	Others	betalactone	Xenorhabdus szentirimaii US	betalactone - betalactone	betalactone	0.461538	1	0.638293	0.567568	29	0.38469	0.21374	0.371912	0.378607
Xish_1.region005	Xsze_1.region004	IOC biosynthetic gene cluster (previously unknown)	2532	betalactone	Others	Xenorhabdus ishibashii DSM 22670	IOC biosynthetic gene cluster (previously unknown)	2683	Others	betalactone	Xenorhabdus szentirmaii DSM 16338	betalactone - betalactone	betalactone	0.461538	1	0.638199	0.567568	29	0.38476	0.21374	0.372012	0.37852
Xish_1.region005	Xsto_19.region001	IOC biosynthetic gene cluster (previously unknown)	2532	betalactone	Others	Xenorhabdus ishibashii DSM 22670	IOC biosynthetic gene cluster (previously unknown)	2683	Others	betalactone	Xenorhabdus stockiae DSM 17904	betalactone - betalactone	betalactone	0.439024	1	0.630726	0.538462	29	0.397312	0.230964	0.378813	0.363233
Xish_1.region005	XnemATCC_NC_014228.1.region002	IOC biosynthetic gene cluster (previously unknown)	2532	betalactone	Others	Xenorhabdus ishibashii DSM 22670	IOC biosynthetic gene cluster (previously unknown)	2683	Others	betalactone	Xenorhabdus nematophila ATCC 19061	betalactone - betalactone	betalactone	0.527778	1	0.634098	0.6	29	0.378037	0.269036	0.372582	0.386838
Xish_1.region005	Xmir_4.region001	IOC biosynthetic gene cluster (previously unknown)	2532	betalactone	Others	Xenorhabdus ishibashii DSM 22670	IOC biosynthetic gene cluster (previously unknown)	2683	Others	betalactone	Xenorhabdus mirianensis DSM 17902	betalactone - betalactone	betalactone	0.428571	1	0.595846	0.552632	32	0.421161	0.184343	0.417892	0.335055
Xish_1.region005	Xmau_1.region005	IOC biosynthetic gene cluster (previously unknown)	2532	betalactone	Others	Xenorhabdus ishibashii DSM 22670	IOC biosynthetic gene cluster (previously unknown)	2683	Others	betalactone	Xenorhabdus mauleonii DSM 17908	betalactone - betalactone	betalactone	0.439024	1	0.643479	0.552632	29	0.384913	0.22449	0.365626	0.378332
Xish_1.region005	Xkoz_5.region001	IOC biosynthetic gene cluster (previously unknown)	2532	betalactone	Others	Xenorhabdus ishibashii DSM 22670	IOC biosynthetic gene cluster (previously unknown)	2532	Others	betalactone	Xenorhabdus kozodoi DSM 17907	betalactone - betalactone	betalactone	0.475	1	0.663043	0.552632	29	0.368442	0.13486	0.350895	0.398866
Xish_1.region005	Xjap_NZ_FOVO01000021.region001	IOC biosynthetic gene cluster (previously unknown)	2532	betalactone	Others	Xenorhabdus ishibashii DSM 22670	IOC biosynthetic gene cluster (previously unknown)	2532	Others	betalactone	Xenorhabdus japonica DSM 16522	betalactone - betalactone	betalactone	0.395349	1	0.647593	0.538462	29	0.386846	0.158163	0.365803	0.375958
Xish_1.region002	Xpb_61.4_65.region001	Lipocitide biosynthetic gene cluster (previsouly unknown)	2636	NRPS	NRPS	Xenorhabdus ishibashii DSM 22670		2636	NRPS	NRPS	Xenorhabdus sp. PB61.4	NRPS - NRPS	NRPS	0.9	5	0.840082	0.882353	16	0.148468	0.207643	0.13009	0.725107
Xish_1.region002	Xpb_61.4_65.region001		2636	NRPS	NRPS	Xenorhabdus ishibashii DSM 22670		2636	NRPS	NRPS	Xenorhabdus sp. PB61.4	NRPS - NRPS	NRPS	0.9	5	0.840082	0.882353	16	0.148468	0.207643	0.13009	0.725107
Xish_1.region002	Xpb_61.4_49.region001	Lipocitide biosynthetic gene cluster (previsouly unknown)	2636	NRPS	NRPS	Xenorhabdus ishibashii DSM 22670	Lipocitide biosynthetic gene cluster (previsouly unknown)	2647	NRPS	NRPS	Xenorhabdus sp. PB61.4	NRPS - NRPS	NRPS	0.642857	7	0.431188	0.703704	27	0.503726	1	0.345233	0.246288
Xish_1.region002	Xpb_61.4_49.region001		2636	NRPS	NRPS	Xenorhabdus ishibashii DSM 22670	Lipocitide biosynthetic gene cluster (previsouly unknown)	2647	NRPS	NRPS	Xenorhabdus sp. PB61.4	NRPS - NRPS	NRPS	0.642857	7	0.431188	0.703704	27	0.503726	1	0.345233	0.246288
Xish_1.region002	Xpb_30.3_78.region001	Lipocitide biosynthetic gene cluster (previsouly unknown)	2636	NRPS	NRPS	Xenorhabdus ishibashii DSM 22670		2636	NRPS	NRPS	Xenorhabdus sp. PB30.3	NRPS - NRPS	NRPS	0.705882	4	0.826758	0.6875	10	0.207137	0.218165	0.137303	0.628631
Xish_1.region002	Xpb_30.3_78.region001		2636	NRPS	NRPS	Xenorhabdus ishibashii DSM 22670		2636	NRPS	NRPS	Xenorhabdus sp. PB30.3	NRPS - NRPS	NRPS	0.705882	4	0.826758	0.6875	10	0.207137	0.218165	0.137303	0.628631
Xish_1.region002	Xmir_11.region001		2636	NRPS	NRPS	Xenorhabdus ishibashii DSM 22670	Xenocoumacin biosynthetic gene cluster	2267	PKS-NRP_Hybrids	T1PKS.NRPS	Xenorhabdus mirianensis DSM 17902	NRPS - NRPS.T1PKS		0.412214	14	0.470659	0.449541	116	0.536487	0.566908	0.520273	0.214845
Xish_1.region002	Xmir_11.region001		2636	NRPS	NRPS	Xenorhabdus ishibashii DSM 22670	Lipocitide biosynthetic gene cluster (previsouly unknown)	2267	NRPS	NRPS	Xenorhabdus mirianensis DSM 17902	NRPS - NRPS.T1PKS		0.412214	14	0.470659	0.449541	116	0.536487	0.566908	0.520273	0.214845
Xish_1.region002	Xmir_11.region001	Lipocitide biosynthetic gene cluster (previsouly unknown)	2636	NRPS	NRPS	Xenorhabdus ishibashii DSM 22670	Xenocoumacin biosynthetic gene cluster	2267	PKS-NRP_Hybrids	T1PKS.NRPS	Xenorhabdus mirianensis DSM 17902	NRPS - NRPS.T1PKS		0.412214	14	0.470659	0.449541	116	0.536487	0.566908	0.520273	0.214845
Xish_1.region002	Xmir_11.region001	Lipocitide biosynthetic gene cluster (previsouly unknown)	2636	NRPS	NRPS	Xenorhabdus ishibashii DSM 22670	Lipocitide biosynthetic gene cluster (previsouly unknown)	2267	NRPS	NRPS	Xenorhabdus mirianensis DSM 17902	NRPS - NRPS.T1PKS		0.412214	14	0.470659	0.449541	116	0.536487	0.566908	0.520273	0.214845
Xish_1.region002	Xkoz_9.region001	Lipocitide biosynthetic gene cluster (previsouly unknown)	2636	NRPS	NRPS	Xenorhabdus ishibashii DSM 22670	Lipocitide biosynthetic gene cluster (previsouly unknown)	2536	NRPS	NRPS	Xenorhabdus kozodoi DSM 17907	NRPS - NRPS	NRPS	0.485981	12	0.500129	0.532609	110	0.494082	0.545184	0.489984	0.255953
Xish_1.region002	Xkoz_9.region001		2636	NRPS	NRPS	Xenorhabdus ishibashii DSM 22670	Lipocitide biosynthetic gene cluster (previsouly unknown)	2536	NRPS	NRPS	Xenorhabdus kozodoi DSM 17907	NRPS - NRPS	NRPS	0.485981	12	0.500129	0.532609	110	0.494082	0.545184	0.489984	0.255953
Xish_1.region002	Xkoz_25.region001		2636	NRPS	NRPS	Xenorhabdus ishibashii DSM 22670		2636	NRPS	NRPS	Xenorhabdus kozodoi DSM 17907	NRPS - NRPS	NRPS	0.339623	5	0.504403	0.3125	37	0.542217	0.104711	0.601242	0.209565
Xish_1.region002	Xkoz_25.region001	Lipocitide biosynthetic gene cluster (previsouly unknown)	2636	NRPS	NRPS	Xenorhabdus ishibashii DSM 22670		2636	NRPS	NRPS	Xenorhabdus kozodoi DSM 17907	NRPS - NRPS	NRPS	0.339623	5	0.504403	0.3125	37	0.542217	0.104711	0.601242	0.209565
Xish_1.region002	Xjap_NZ_FOVO01000012.region001	Lipocitide biosynthetic gene cluster (previsouly unknown)	2636	NRPS	NRPS	Xenorhabdus ishibashii DSM 22670	Lipocitide biosynthetic gene cluster (previsouly unknown)	2536	NRPS	NRPS	Xenorhabdus japonica DSM 16522	NRPS - NRPS	NRPS	0.490741	12	0.487183	0.521277	110	0.50582	0.57125	0.500068	0.244214
Xish_1.region002	Xjap_NZ_FOVO01000012.region001		2636	NRPS	NRPS	Xenorhabdus ishibashii DSM 22670	Lipocitide biosynthetic gene cluster (previsouly unknown)	2536	NRPS	NRPS	Xenorhabdus japonica DSM 16522	NRPS - NRPS	NRPS	0.490741	12	0.487183	0.521277	110	0.50582	0.57125	0.500068	0.244214
Xish_1.region001	Xvie_9.region001	Xenoamicin biosynthetic gene cluster	2706	NRPS	NRPS	Xenorhabdus ishibashii DSM 22670	Xenoamicin biosynthetic gene cluster	2706	NRPS	NRPS	Xenorhabdus vietnamensis DSM 22392	NRPS - NRPS	NRPS	0.222222	27	0.536731	0.340909	58	0.518159	0.439761	0.485157	0.232171
Xish_1.region001	Xszus_1.region002	Xenoamicin biosynthetic gene cluster	2706	NRPS	NRPS	Xenorhabdus ishibashii DSM 22670	Xenoamicin biosynthetic gene cluster	2674	NRPS	NRPS	Xenorhabdus szentirimaii US	NRPS - NRPS.nucleoside		0.111111	30	0.436269	0.169231	60	0.633397	0.510573	0.616889	0.134398
Xish_1.region001	Xszus_1.region002	Xenoamicin biosynthetic gene cluster	2706	NRPS	NRPS	Xenorhabdus ishibashii DSM 22670		2674	Others	nucleoside	Xenorhabdus szentirimaii US	NRPS - NRPS.nucleoside		0.111111	30	0.436269	0.169231	60	0.633397	0.510573	0.616889	0.134398
Xish_1.region001	Xsze_2.region007	Xenoamicin biosynthetic gene cluster	2706	NRPS	NRPS	Xenorhabdus ishibashii DSM 22670	Xenoamicin biosynthetic gene cluster	2674	NRPS	NRPS	Xenorhabdus szentirmaii DSM 16338	NRPS - NRPS.nucleoside		0.101266	28	0.449506	0.169231	60	0.623961	0.479346	0.616898	0.141406
Xish_1.region001	Xsze_2.region007	Xenoamicin biosynthetic gene cluster	2706	NRPS	NRPS	Xenorhabdus ishibashii DSM 22670		2674	Others	nucleoside	Xenorhabdus szentirmaii DSM 16338	NRPS - NRPS.nucleoside		0.101266	28	0.449506	0.169231	60	0.623961	0.479346	0.616898	0.141406
Xish_1.region001	Xpb_30.3_28.region001	Xenoamicin biosynthetic gene cluster	2706	NRPS	NRPS	Xenorhabdus ishibashii DSM 22670	Xenoamicin biosynthetic gene cluster	2706	NRPS	NRPS	Xenorhabdus sp. PB30.3	NRPS - NRPS	NRPS	0.153846	27	0.429776	0.176471	58	0.634682	0.474746	0.659118	0.133457
Xish_1.region001	XnemATCC_NC_014228.1.region008	Xenoamicin biosynthetic gene cluster	2706	NRPS	NRPS	Xenorhabdus ishibashii DSM 22670	Xenotetrapeptide biosynthetic gene cluster	1608	NRPS	NRPS	Xenorhabdus nematophila ATCC 19061	NRPS - NRPS	NRPS	0.130952	31	0.448492	0.220588	65	0.612966	0.515569	0.585788	0.149796
Xish_1.region001	XnemATCC_NC_014228.1.region008	Xenoamicin biosynthetic gene cluster	2706	NRPS	NRPS	Xenorhabdus ishibashii DSM 22670	Xenoamicin biosynthetic gene cluster	1608	NRPS	NRPS	Xenorhabdus nematophila ATCC 19061	NRPS - NRPS	NRPS	0.130952	31	0.448492	0.220588	65	0.612966	0.515569	0.585788	0.149796
Xish_1.region001	Xmir_18.region001	Xenoamicin biosynthetic gene cluster	2706	NRPS	NRPS	Xenorhabdus ishibashii DSM 22670	Xenoamicin biosynthetic gene cluster	2706	NRPS	NRPS	Xenorhabdus mirianensis DSM 17902	NRPS - NRPS	NRPS	0.107143	28	0.441508	0.12	58	0.639512	0.461248	0.652382	0.129952
Xish_1.region001	Xmau_22.region001	Xenoamicin biosynthetic gene cluster	2706	NRPS	NRPS	Xenorhabdus ishibashii DSM 22670	Xenoamicin biosynthetic gene cluster	2706	NRPS	NRPS	Xenorhabdus mauleonii DSM 17908	NRPS - NRPS	NRPS	0.3	27	0.546326	0.45	57	0.485256	0.461856	0.445923	0.264962
Xinn_97.region001	Xjap_NZ_FOVO01000016.region001		2495	bacteriocin	RiPPs	Xenorhabdus innexi DSM 16336		2495	NRPS	NRPS	Xenorhabdus japonica DSM 16522	NRPS - bacteriocin		0.0731707	0	0.478001	0.111111	6	0.615619	0	0.521999	0.147749
Xinn_82.region001	Xinn_82.region001		2494	butyrolactone.PKS-like	Others	Xenorhabdus innexi DSM 16336		2494	Others	butyrolactone.PKS-like	Xenorhabdus innexi DSM 16336			1	1	1	1	1	0	0	0	1
Xinn_77.region001	Xmir_36.region001	NRPS fragment	2226	NRPS	NRPS	Xenorhabdus innexi DSM 16336	NRPS fragment	2226	NRPS	NRPS	Xenorhabdus mirianensis DSM 17902	NRPS - NRPS	NRPS	0.357143	3	0.401947	0.357143	6	0.609254	0.643608	0.552497	0.152683
Xinn_72.region001	Xinn_72.region001		2492	furan	Others	Xenorhabdus innexi DSM 16336		2492	Others	furan	Xenorhabdus innexi DSM 16336			1	1	1	1	1	0	0	0	1
Xinn_7.region002	Xinn_7.region002		2491	lassopeptide	RiPPs	Xenorhabdus innexi DSM 16336		2491	RiPPs	lassopeptide	Xenorhabdus innexi DSM 16336			1	1	1	1	1	0	0	0	1
Xinn_7.region001	Xsto_18.region002	Lipocitide biosynthetic gene cluster (previsouly unknown)	2647	NRPS	NRPS	Xenorhabdus innexi DSM 16336	Lipocitide biosynthetic gene cluster (previsouly unknown)	2647	NRPS	NRPS	Xenorhabdus stockiae DSM 17904	NRPS - NRPS	NRPS	0.5	7	0.68189	0.561404	57	0.351302	0.180823	0.35183	0.420809
Xinn_7.region001	Xpb_61.4_49.region001	Lipocitide biosynthetic gene cluster (previsouly unknown)	2647	NRPS	NRPS	Xenorhabdus innexi DSM 16336	Lipocitide biosynthetic gene cluster (previsouly unknown)	2647	NRPS	NRPS	Xenorhabdus sp. PB61.4	NRPS - NRPS	NRPS	0.857143	7	0.899539	0.851852	26	0.112118	0.180057	0.0576019	0.788334
Xinn_7.region001	Xkoz_9.region001	Lipocitide biosynthetic gene cluster (previsouly unknown)	2647	NRPS	NRPS	Xenorhabdus innexi DSM 16336	Lipocitide biosynthetic gene cluster (previsouly unknown)	2536	NRPS	NRPS	Xenorhabdus kozodoi DSM 17907	NRPS - NRPS	NRPS	0.261364	7	0.444132	0.2875	58	0.596333	0.317885	0.613313	0.162947
Xinn_7.region001	Xjap_NZ_FOVO01000012.region001	Lipocitide biosynthetic gene cluster (previsouly unknown)	2647	NRPS	NRPS	Xenorhabdus innexi DSM 16336	Lipocitide biosynthetic gene cluster (previsouly unknown)	2536	NRPS	NRPS	Xenorhabdus japonica DSM 16522	NRPS - NRPS	NRPS	0.255556	7	0.447857	0.280488	58	0.595232	0.271269	0.619941	0.163837
Xinn_6.region001	Xsto_12.region001		2439	T1PKS.NRPS	PKS-NRP_Hybrids	Xenorhabdus innexi DSM 16336		2439	PKS-NRP_Hybrids	T1PKS.NRPS	Xenorhabdus stockiae DSM 17904	NRPS.T1PKS - NRPS.T1PKS	NRPS.T1PKS	1	7	0.884226	1	58	0.0868306	0.168483	0.103051	0.833878
Xinn_6.region001	Xpb_61.4_33.region001		2439	T1PKS.NRPS	PKS-NRP_Hybrids	Xenorhabdus innexi DSM 16336		2631	PKS-NRP_Hybrids	T1PKS.NRPS	Xenorhabdus sp. PB61.4	NRPS.T1PKS - NRPS.T1PKS	NRPS.T1PKS	0.904762	7	0.833227	0.944444	37	0.140953	0.174893	0.1637	0.737963
Xinn_6.region001	Xpb_30.3_1.region001		2439	T1PKS.NRPS	PKS-NRP_Hybrids	Xenorhabdus innexi DSM 16336		2631	PKS-NRP_Hybrids	T1PKS.NRPS	Xenorhabdus sp. PB30.3	NRPS.T1PKS - NRPS.T1PKS	NRPS.T1PKS	0.888889	7	0.848545	0.963636	58	0.126419	0.170992	0.146739	0.763143
Xinn_59.region001	XnemATCC_NC_014228.1.region009		1984	NRPS	NRPS	Xenorhabdus innexi DSM 16336		2631	PKS-NRP_Hybrids	T1PKS.NRPS	Xenorhabdus nematophila ATCC 19061	NRPS - NRPS.T1PKS		0.217391	8	0.393852	0.274194	22	0.638903	0.856226	0.424274	0.130391
Xinn_58.region001	Xvie_13.region001	Rhabdopeptide/Xenortide-like peptide biosynthetic gene cluster	1664	NRPS	NRPS	Xenorhabdus innexi DSM 16336	Rhabdopeptide/Xenortide-like peptide biosynthetic gene cluster	2035	NRPS	NRPS	Xenorhabdus vietnamensis DSM 22392	NRPS - NRPS	NRPS	0.133333	7	0.472728	0.113208	16	0.616146	0.360549	0.673156	0.147344
Xinn_58.region001	Xpb_61.4_106.region001	Rhabdopeptide/Xenortide-like peptide biosynthetic gene cluster	1664	NRPS	NRPS	Xenorhabdus innexi DSM 16336	Rhabdopeptide/Xenortide-like peptide biosynthetic gene cluster	1664	NRPS	NRPS	Xenorhabdus sp. PB61.4	NRPS - NRPS	NRPS	0.470588	7	0.557441	0.428571	16	0.472675	0.252982	0.608438	0.278071
Xinn_58.region001	Xpb_30.3_5.region001	Rhabdopeptide/Xenortide-like peptide biosynthetic gene cluster	1664	NRPS	NRPS	Xenorhabdus innexi DSM 16336		2650	PKSI	T1PKS	Xenorhabdus sp. PB30.3	NRPS - NRPS.T1PKS		0.588235	7	0.503145	0.642857	16	0.464658	0.44801	0.539595	0.286591
Xinn_58.region001	Xpb_30.3_5.region001	Rhabdopeptide/Xenortide-like peptide biosynthetic gene cluster	1664	NRPS	NRPS	Xenorhabdus innexi DSM 16336	Rhabdopeptide/Xenortide-like peptide biosynthetic gene cluster	2650	NRPS	NRPS	Xenorhabdus sp. PB30.3	NRPS - NRPS.T1PKS		0.588235	7	0.503145	0.642857	16	0.464658	0.44801	0.539595	0.286591
Xinn_58.region001	Xpb_30.3_5.region001	Rhabdopeptide/Xenortide-like peptide biosynthetic gene cluster	1664	NRPS	NRPS	Xenorhabdus innexi DSM 16336	GameXPeptide biosynthetic gene cluster	2650	NRPS	NRPS	Xenorhabdus sp. PB30.3	NRPS - NRPS.T1PKS		0.588235	7	0.503145	0.642857	16	0.464658	0.44801	0.539595	0.286591
Xinn_58.region001	Xmau_2.region001	Rhabdopeptide/Xenortide-like peptide biosynthetic gene cluster	1664	NRPS	NRPS	Xenorhabdus innexi DSM 16336	Rhabdopeptide/Xenortide-like peptide biosynthetic gene cluster	1664	NRPS	NRPS	Xenorhabdus mauleonii DSM 17908	NRPS - NRPS	NRPS	0.125	7	0.495212	0.163265	16	0.589688	0.411737	0.586207	0.168356
Xinn_55.region001	Xpb_61.4_17.region001		1828	T1PKS	PKSI	Xenorhabdus innexi DSM 16336		2624	PKS-NRP_Hybrids	T1PKS.NRPS	Xenorhabdus sp. PB61.4	NRPS.T1PKS - T1PKS		0.153846	2	0.490621	0.181818	21	0.587978	0.0652159	0.593981	0.169762
Xinn_54.region001	Xvie_42.region001	NRPS fragment	1790	NRPS	NRPS	Xenorhabdus innexi DSM 16336	NRPS fragment	1790	NRPS	NRPS	Xenorhabdus vietnamensis DSM 22392	NRPS - NRPS	NRPS	0.363636	6	0.346736	0.363636	13	0.649039	0.567612	0.732328	0.123173
Xinn_5.region001	Xvie_21.region001		1916	NRPS-like	RiPPs	Xenorhabdus innexi DSM 16336		2557	RiPPs	NRPS-like	Xenorhabdus vietnamensis DSM 22392	thiopeptide.NRPS-like - thiopeptide.NRPS-like	thiopeptide.NRPS-like	0.823529	2	0.859075	0.9375	34	0.127018	0.182707	0.13601	0.762098
Xinn_5.region001	XnemATCC_NC_014228.1.region005		1916	NRPS-like	RiPPs	Xenorhabdus innexi DSM 16336		2557	RiPPs	NRPS-like	Xenorhabdus nematophila ATCC 19061	thiopeptide.NRPS-like - thiopeptide.NRPS-like	thiopeptide.NRPS-like	0.87234	2	0.870612	0.955556	47	0.112313	0.195643	0.123749	0.787988
Xinn_42.region001	Xsto_16.region001		2483	NRPS-like	NRPS	Xenorhabdus innexi DSM 16336	Xenofuranone biosynthetic gene cluster	2475	NRPS	NRPS-like	Xenorhabdus stockiae DSM 17904	NRPS-like - NRPS.NRPS-like		0.487805	1	0.633885	0.685714	31	0.363053	0.186224	0.37772	0.405702
Xinn_42.region001	Xsto_16.region001		2483	NRPS-like	NRPS	Xenorhabdus innexi DSM 16336		2475	NRPS	NRPS-like	Xenorhabdus stockiae DSM 17904	NRPS-like - NRPS.NRPS-like		0.487805	1	0.633885	0.685714	31	0.363053	0.186224	0.37772	0.405702
Xinn_42.region001	Xsto_16.region001		2483	NRPS-like	NRPS	Xenorhabdus innexi DSM 16336	Pyrrolizixenamide biosynthetic gene cluster	2475	NRPS	NRPS	Xenorhabdus stockiae DSM 17904	NRPS-like - NRPS.NRPS-like		0.487805	1	0.633885	0.685714	31	0.363053	0.186224	0.37772	0.405702
Xinn_42.region001	Xpb_61.4_24.region001		2483	NRPS-like	NRPS	Xenorhabdus innexi DSM 16336		2483	NRPS	NRPS-like	Xenorhabdus sp. PB61.4	NRPS-like - NRPS-like	NRPS-like	0.5	1	0.711063	0.740741	23	0.293554	0.181122	0.298312	0.499065
Xinn_42.region001	Xpb_30.3_19.region001		2483	NRPS-like	NRPS	Xenorhabdus innexi DSM 16336		2483	NRPS	NRPS-like	Xenorhabdus sp. PB30.3	NRPS-like - NRPS-like	NRPS-like	0.428571	1	0.695741	0.714286	24	0.313908	0.181122	0.31452	0.470722
Xinn_4.region001	Xvie_19.region001	Photoxenobactin biosynthetic gene cluster (previously unknown)	1996	T1PKS.NRPS	PKS-NRP_Hybrids	Xenorhabdus innexi DSM 16336	Photoxenobactin biosynthetic gene cluster (previously unknown)	2033	PKS-NRP_Hybrids	T1PKS.NRPS	Xenorhabdus vietnamensis DSM 22392	NRPS.T1PKS - NRPS.T1PKS	NRPS.T1PKS	0.567568	9	0.550896	0.5625	37	0.445949	0.266668	0.537856	0.306972
Xinn_4.region001	Xszus_1.region004	Photoxenobactin biosynthetic gene cluster (previously unknown)	1996	T1PKS.NRPS	PKS-NRP_Hybrids	Xenorhabdus innexi DSM 16336	Photoxenobactin biosynthetic gene cluster (previously unknown)	1996	PKS-NRP_Hybrids	T1PKS.NRPS	Xenorhabdus szentirimaii US	NRPS.T1PKS - NRPS.phenazine.T1PKS		0.284314	10	0.466931	0.321839	65	0.571218	0.252983	0.619249	0.183854
Xinn_4.region001	Xszus_1.region004	Photoxenobactin biosynthetic gene cluster (previously unknown)	1996	T1PKS.NRPS	PKS-NRP_Hybrids	Xenorhabdus innexi DSM 16336	Phenaszetine biosynthetic gene cluster	1996	Others	phenazine	Xenorhabdus szentirimaii US	NRPS.T1PKS - NRPS.phenazine.T1PKS		0.284314	10	0.466931	0.321839	65	0.571218	0.252983	0.619249	0.183854
Xinn_4.region001	Xsze_2.region005	Photoxenobactin biosynthetic gene cluster (previously unknown)	1996	T1PKS.NRPS	PKS-NRP_Hybrids	Xenorhabdus innexi DSM 16336	Photoxenobactin biosynthetic gene cluster (previously unknown)	1996	PKS-NRP_Hybrids	T1PKS.NRPS	Xenorhabdus szentirmaii DSM 16338	NRPS.T1PKS - NRPS.T1PKS	NRPS.T1PKS	0.284314	10	0.462883	0.321839	65	0.574254	0.268575	0.619745	0.18126
Xinn_4.region001	Xsze_2.region005	Photoxenobactin biosynthetic gene cluster (previously unknown)	1996	T1PKS.NRPS	PKS-NRP_Hybrids	Xenorhabdus innexi DSM 16336	Phenaszetine biosynthetic gene cluster	1996	Others	phenazine	Xenorhabdus szentirmaii DSM 16338	NRPS.T1PKS - NRPS.T1PKS	NRPS.T1PKS	0.284314	10	0.462883	0.321839	65	0.574254	0.268575	0.619745	0.18126
Xinn_4.region001	Xmir_3.region002	Photoxenobactin biosynthetic gene cluster (previously unknown)	1996	T1PKS.NRPS	PKS-NRP_Hybrids	Xenorhabdus innexi DSM 16336	Photoxenobactin biosynthetic gene cluster (previously unknown)	1996	PKS-NRP_Hybrids	T1PKS.NRPS	Xenorhabdus mirianensis DSM 17902	NRPS.T1PKS - NRPS.T1PKS	NRPS.T1PKS	0.242105	9	0.422788	0.22093	63	0.626618	0.178099	0.691244	0.139414
Xinn_4.region001	Xkoz_6.region001	Photoxenobactin biosynthetic gene cluster (previously unknown)	1996	T1PKS.NRPS	PKS-NRP_Hybrids	Xenorhabdus innexi DSM 16336	NRPS fragment	1996	NRPS	NRPS	Xenorhabdus kozodoi DSM 17907	NRPS - NRPS.T1PKS		0.347826	3	0.758793	0.347826	10	0.343949	0.182298	0.276552	0.430404
Xinn_4.region001	Xjap_NZ_FOVO01000018.region001	Photoxenobactin biosynthetic gene cluster (previously unknown)	1996	T1PKS.NRPS	PKS-NRP_Hybrids	Xenorhabdus innexi DSM 16336	Photoxenobactin biosynthetic gene cluster (previously unknown)	1996	PKS-NRP_Hybrids	T1PKS.NRPS	Xenorhabdus japonica DSM 16522	NRPS.T1PKS - NRPS.T1PKS	NRPS.T1PKS	0.267442	9	0.424274	0.25	64	0.618423	0.16953	0.689969	0.145601
Xinn_4.region001	Xish_2.region001	Photoxenobactin biosynthetic gene cluster (previously unknown)	1996	T1PKS.NRPS	PKS-NRP_Hybrids	Xenorhabdus innexi DSM 16336	Photoxenobactin biosynthetic gene cluster (previously unknown)	1996	PKS-NRP_Hybrids	T1PKS.NRPS	Xenorhabdus ishibashii DSM 22670	NRPS.T1PKS - NRPS.T1PKS	NRPS.T1PKS	0.27381	9	0.421695	0.256757	63	0.618687	0.169341	0.695151	0.1454
Xinn_34.region001	Xvie_3.region001		2654	NRPS-like	NRPS	Xenorhabdus innexi DSM 16336		2209	NRPS	NRPS-like	Xenorhabdus vietnamensis DSM 22392	NRPS-like - NRPS-like	NRPS-like	0.707317	1	0.704235	0.864865	38	0.263485	0.244216	0.298478	0.542454
Xinn_34.region001	Xszus_1.region009		2654	NRPS-like	NRPS	Xenorhabdus innexi DSM 16336		2209	NRPS	NRPS-like	Xenorhabdus szentirimaii US	NRPS-like - NRPS-like	NRPS-like	0.596491	1	0.716056	0.816327	46	0.269868	0.221932	0.286641	0.533092
Xinn_34.region001	Xsze_1.region002		2654	NRPS-like	NRPS	Xenorhabdus innexi DSM 16336		2209	NRPS	NRPS-like	Xenorhabdus szentirmaii DSM 16338	NRPS-like - NRPS-like	NRPS-like	0.625	1	0.687281	0.816327	48	0.290024	0.221932	0.316502	0.504066
Xinn_34.region001	Xsto_42.region001		2654	NRPS-like	NRPS	Xenorhabdus innexi DSM 16336		2654	NRPS	NRPS-like	Xenorhabdus stockiae DSM 17904	NRPS-like - NRPS-like	NRPS-like	0.733333	1	0.904419	0.8	23	0.125019	0.143229	0.091438	0.765591
Xinn_34.region001	Xpb_61.4_42.region001		2654	NRPS-like	NRPS	Xenorhabdus innexi DSM 16336		2654	NRPS	NRPS-like	Xenorhabdus sp. PB61.4	NRPS-like - NRPS-like	NRPS-like	0.825	1	0.943034	0.864865	34	0.0785016	0.173127	0.0501331	0.849159
Xinn_34.region001	XnemATCC_NC_014228.1.region001		2654	NRPS-like	NRPS	Xenorhabdus innexi DSM 16336		2209	NRPS	NRPS-like	Xenorhabdus nematophila ATCC 19061	NRPS-like - NRPS-like	NRPS-like	0.76	1	0.736639	0.891304	46	0.23126	0.262087	0.263416	0.590961
Xinn_34.region001	Xmir_8.region001		2654	NRPS-like	NRPS	Xenorhabdus innexi DSM 16336		2654	NRPS	NRPS-like	Xenorhabdus mirianensis DSM 17902	NRPS-like - NRPS-like	NRPS-like	0.86	1	0.852279	0.934783	45	0.130835	0.209845	0.14496	0.755449
Xinn_34.region001	Xmau_23.region001		2654	NRPS-like	NRPS	Xenorhabdus innexi DSM 16336		2654	NRPS	NRPS-like	Xenorhabdus mauleonii DSM 17908	NRPS-like - NRPS-like	NRPS-like	0.795918	1	0.724875	0.826087	47	0.251331	0.258228	0.275844	0.560506
Xinn_34.region001	Xkoz_4.region001		2654	NRPS-like	NRPS	Xenorhabdus innexi DSM 16336		2209	NRPS	NRPS-like	Xenorhabdus kozodoi DSM 17907	NRPS-like - NRPS.NRPS-like		0.814815	1	0.84196	0.918367	47	0.144116	0.265985	0.153446	0.732538
Xinn_34.region001	Xkoz_4.region001		2654	NRPS-like	NRPS	Xenorhabdus innexi DSM 16336	GameXPeptide biosynthetic gene cluster	2209	NRPS	NRPS	Xenorhabdus kozodoi DSM 17907	NRPS-like - NRPS.NRPS-like		0.814815	1	0.84196	0.918367	47	0.144116	0.265985	0.153446	0.732538
Xinn_34.region001	Xjap_NZ_FOVO01000007.region002		2654	NRPS-like	NRPS	Xenorhabdus innexi DSM 16336		2209	NRPS	NRPS-like	Xenorhabdus japonica DSM 16522	NRPS-like - NRPS-like	NRPS-like	0.614035	1	0.711871	0.836735	48	0.268048	0.236364	0.290286	0.535753
Xinn_33.region001	Xpb_61.4_41.region001	GameXPeptide biosynthetic gene cluster	1984	NRPS	NRPS	Xenorhabdus innexi DSM 16336	GameXPeptide biosynthetic gene cluster	2650	NRPS	NRPS	Xenorhabdus sp. PB61.4	NRPS - NRPS	NRPS	0.482759	9	0.78506	0.695652	27	0.247936	0.179355	0.238663	0.5656
Xinn_33.region001	Xmir_5.region001	GameXPeptide biosynthetic gene cluster	1984	NRPS	NRPS	Xenorhabdus innexi DSM 16336	Ambactin biosynthetic gene cluster	2035	NRPS	NRPS	Xenorhabdus mirianensis DSM 17902	NRPS - NRPS	NRPS	0.174603	13	0.451421	0.285714	34	0.595561	0.590289	0.516684	0.163571
Xinn_33.region001	Xmau_10.region001	GameXPeptide biosynthetic gene cluster	1984	NRPS	NRPS	Xenorhabdus innexi DSM 16336	GameXPeptide biosynthetic gene cluster	1984	NRPS	NRPS	Xenorhabdus mauleonii DSM 17908	NRPS - NRPS	NRPS	0.0980392	9	0.436255	0.12766	31	0.642375	0.260652	0.739735	0.127896
Xinn_33.region001	Xkoz_4.region001	GameXPeptide biosynthetic gene cluster	1984	NRPS	NRPS	Xenorhabdus innexi DSM 16336		2209	NRPS	NRPS-like	Xenorhabdus kozodoi DSM 17907	NRPS - NRPS.NRPS-like		0.0649351	10	0.4546	0.102941	32	0.635215	0.279035	0.711878	0.133068
Xinn_33.region001	Xkoz_4.region001	GameXPeptide biosynthetic gene cluster	1984	NRPS	NRPS	Xenorhabdus innexi DSM 16336	GameXPeptide biosynthetic gene cluster	2209	NRPS	NRPS	Xenorhabdus kozodoi DSM 17907	NRPS - NRPS.NRPS-like		0.0649351	10	0.4546	0.102941	32	0.635215	0.279035	0.711878	0.133068
Xinn_33.region001	Xjap_NZ_FOVO01000005.region001	GameXPeptide biosynthetic gene cluster	1984	NRPS	NRPS	Xenorhabdus innexi DSM 16336	GameXPeptide biosynthetic gene cluster	1984	NRPS	NRPS	Xenorhabdus japonica DSM 16522	NRPS - NRPS	NRPS	0.0819672	9	0.467175	0.132075	33	0.619105	0.191247	0.71914	0.145081
Xinn_33.region001	Xish_1.region008	GameXPeptide biosynthetic gene cluster	1984	NRPS	NRPS	Xenorhabdus innexi DSM 16336	GameXPeptide biosynthetic gene cluster	2503	NRPS	NRPS	Xenorhabdus ishibashii DSM 22670	NRPS - NRPS	NRPS	0.0625	10	0.440044	0.0972222	34	0.647398	0.270004	0.730517	0.124328
Xinn_26.region001	Xvie_4.region001	PAX peptide biosynthetic gene cluster	2479	NRPS	NRPS	Xenorhabdus innexi DSM 16336	PAX peptide biosynthetic gene cluster	2701	NRPS	NRPS	Xenorhabdus vietnamensis DSM 22392	NRPS - NRPS	NRPS	0.122807	14	0.465224	0.127273	34	0.619487	0.365155	0.674464	0.14479
Xinn_26.region001	Xvie_18.region001	PAX peptide biosynthetic gene cluster	2479	NRPS	NRPS	Xenorhabdus innexi DSM 16336	PAX peptide biosynthetic gene cluster	2701	NRPS	NRPS	Xenorhabdus vietnamensis DSM 22392	NRPS - NRPS	NRPS	0.166667	14	0.465224	0.175	34	0.607749	0.365155	0.674464	0.153861
Xinn_26.region001	Xsto_13.region001	PAX peptide biosynthetic gene cluster	2479	NRPS	NRPS	Xenorhabdus innexi DSM 16336		2643	NRPS	NRPS	Xenorhabdus stockiae DSM 17904	NRPS - NRPS	NRPS	0.631579	14	0.277087	0.764706	30	0.607665	0.908528	0.549673	0.153927
Xinn_26.region001	Xpb_61.4_9.region001	PAX peptide biosynthetic gene cluster	2479	NRPS	NRPS	Xenorhabdus innexi DSM 16336		2643	NRPS	NRPS	Xenorhabdus sp. PB61.4	NRPS - NRPS	NRPS	0.681818	14	0.317615	0.85	35	0.557698	0.90678	0.502869	0.195631
Xinn_26.region001	Xpb_30.3_20.region001	PAX peptide biosynthetic gene cluster	2479	NRPS	NRPS	Xenorhabdus innexi DSM 16336		2643	NRPS	NRPS	Xenorhabdus sp. PB30.3	NRPS - NRPS	NRPS	0.241379	14	0.569382	0.259259	34	0.509043	0.240671	0.587045	0.241039
Xinn_26.region001	XnemATCC_NC_014228.1.region014	PAX peptide biosynthetic gene cluster	2479	NRPS	NRPS	Xenorhabdus innexi DSM 16336	Lipocitide biosynthetic gene cluster (previsouly unknown)	2701	NRPS	NRPS	Xenorhabdus nematophila ATCC 19061	NRPS - NRPS	NRPS	0.2	14	0.470125	0.212121	34	0.594982	0.363982	0.666492	0.16404
Xinn_26.region001	XnemATCC_NC_014228.1.region014	PAX peptide biosynthetic gene cluster	2479	NRPS	NRPS	Xenorhabdus innexi DSM 16336	PAX peptide biosynthetic gene cluster	2701	NRPS	NRPS	Xenorhabdus nematophila ATCC 19061	NRPS - NRPS	NRPS	0.2	14	0.470125	0.212121	34	0.594982	0.363982	0.666492	0.16404
Xinn_26.region001	Xmir_3.region001	PAX peptide biosynthetic gene cluster	2479	NRPS	NRPS	Xenorhabdus innexi DSM 16336		2701	NRPS	NRPS	Xenorhabdus mirianensis DSM 17902	NRPS - NRPS	NRPS	0.111111	14	0.463015	0.116667	34	0.62385	0.349512	0.691375	0.141489
Xinn_26.region001	Xjap_NZ_FOVO01000009.region001	PAX peptide biosynthetic gene cluster	2479	NRPS	NRPS	Xenorhabdus innexi DSM 16336	PAX peptide biosynthetic gene cluster	2701	NRPS	NRPS	Xenorhabdus japonica DSM 16522	NRPS - NRPS	NRPS	0.101449	14	0.465418	0.104478	34	0.624969	0.364792	0.674409	0.140649
Xinn_25.region001	Xvie_5.region001	IOC biosynthetic gene cluster (previously unknown)	2532	betalactone	Others	Xenorhabdus innexi DSM 16336	IOC biosynthetic gene cluster (previously unknown)	2532	Others	betalactone	Xenorhabdus vietnamensis DSM 22392	betalactone - betalactone	betalactone	0.794118	1	0.756008	0.84375	32	0.224538	0.189119	0.247421	0.601341
Xinn_25.region001	Xszus_1.region011	IOC biosynthetic gene cluster (previously unknown)	2532	betalactone	Others	Xenorhabdus innexi DSM 16336	IOC biosynthetic gene cluster (previously unknown)	2683	Others	betalactone	Xenorhabdus szentirimaii US	betalactone - betalactone	betalactone	0.578947	1	0.672342	0.685714	32	0.329653	0.236364	0.333364	0.449365
Xinn_25.region001	Xsze_1.region004	IOC biosynthetic gene cluster (previously unknown)	2532	betalactone	Others	Xenorhabdus innexi DSM 16336	IOC biosynthetic gene cluster (previously unknown)	2683	Others	betalactone	Xenorhabdus szentirmaii DSM 16338	betalactone - betalactone	betalactone	0.578947	1	0.672257	0.685714	32	0.329717	0.236364	0.333455	0.449279
Xinn_25.region001	Xsto_19.region001	IOC biosynthetic gene cluster (previously unknown)	2532	betalactone	Others	Xenorhabdus innexi DSM 16336	IOC biosynthetic gene cluster (previously unknown)	2683	Others	betalactone	Xenorhabdus stockiae DSM 17904	betalactone - betalactone	betalactone	0.55	1	0.742299	0.648649	32	0.286046	0.09375	0.267948	0.50973
Xinn_25.region001	XnemATCC_NC_014228.1.region002	IOC biosynthetic gene cluster (previously unknown)	2532	betalactone	Others	Xenorhabdus innexi DSM 16336	IOC biosynthetic gene cluster (previously unknown)	2683	Others	betalactone	Xenorhabdus nematophila ATCC 19061	betalactone - betalactone	betalactone	0.657143	1	0.682649	0.78125	32	0.298906	0.263566	0.320713	0.491533
Xinn_25.region001	Xmir_4.region001	IOC biosynthetic gene cluster (previously unknown)	2532	betalactone	Others	Xenorhabdus innexi DSM 16336	IOC biosynthetic gene cluster (previously unknown)	2683	Others	betalactone	Xenorhabdus mirianensis DSM 17902	betalactone - betalactone	betalactone	0.536585	1	0.626439	0.666667	35	0.370008	0.21134	0.38283	0.39689
Xinn_25.region001	Xmau_1.region005	IOC biosynthetic gene cluster (previously unknown)	2532	betalactone	Others	Xenorhabdus innexi DSM 16336	IOC biosynthetic gene cluster (previously unknown)	2683	Others	betalactone	Xenorhabdus mauleonii DSM 17908	betalactone - betalactone	betalactone	0.675676	1	0.752935	0.764706	32	0.248574	0.255754	0.246522	0.564641
Xinn_25.region001	Xkoz_5.region001	IOC biosynthetic gene cluster (previously unknown)	2532	betalactone	Others	Xenorhabdus innexi DSM 16336	IOC biosynthetic gene cluster (previously unknown)	2532	Others	betalactone	Xenorhabdus kozodoi DSM 17907	betalactone - betalactone	betalactone	0.823529	1	0.785807	0.875	32	0.194468	0.189119	0.21576	0.648882
Xinn_25.region001	Xjap_NZ_FOVO01000021.region001	IOC biosynthetic gene cluster (previously unknown)	2532	betalactone	Others	Xenorhabdus innexi DSM 16336	IOC biosynthetic gene cluster (previously unknown)	2532	Others	betalactone	Xenorhabdus japonica DSM 16522	betalactone - betalactone	betalactone	0.657895	1	0.764166	0.794118	32	0.235158	0.208763	0.237526	0.584984
Xinn_25.region001	Xish_1.region005	IOC biosynthetic gene cluster (previously unknown)	2532	betalactone	Others	Xenorhabdus innexi DSM 16336	IOC biosynthetic gene cluster (previously unknown)	2532	Others	betalactone	Xenorhabdus ishibashii DSM 22670	betalactone - betalactone	betalactone	0.452381	1	0.575382	0.525	32	0.440844	0.201018	0.438593	0.312655
Xinn_21.region001	Xvie_4.region001		2641	NRPS	NRPS	Xenorhabdus innexi DSM 16336	PAX peptide biosynthetic gene cluster	2701	NRPS	NRPS	Xenorhabdus vietnamensis DSM 22392	NRPS - NRPS	NRPS	0.212121	14	0.401889	0.278689	46	0.632239	0.55826	0.622368	0.135248
Xinn_21.region001	Xszus_1.region001		2641	NRPS	NRPS	Xenorhabdus innexi DSM 16336		2673	others	benzoxazolinate	Xenorhabdus szentirimaii US	NRPS - NRPS.hglE-KS.PUFA.T1PKS		0.682927	14	0.471144	0.783784	46	0.455739	0.749174	0.39475	0.29622
Xinn_21.region001	Xszus_1.region001		2641	NRPS	NRPS	Xenorhabdus innexi DSM 16336	Lipocitide biosynthetic gene cluster (previsouly unknown)	2673	NRPS	NRPS	Xenorhabdus szentirimaii US	NRPS - NRPS.hglE-KS.PUFA.T1PKS		0.682927	14	0.471144	0.783784	46	0.455739	0.749174	0.39475	0.29622
Xinn_21.region001	Xszus_1.region001		2641	NRPS	NRPS	Xenorhabdus innexi DSM 16336		2673	NRPS	NRPS	Xenorhabdus szentirimaii US	NRPS - NRPS.hglE-KS.PUFA.T1PKS		0.682927	14	0.471144	0.783784	46	0.455739	0.749174	0.39475	0.29622
Xinn_21.region001	Xszus_1.region001		2641	NRPS	NRPS	Xenorhabdus innexi DSM 16336	PAX peptide biosynthetic gene cluster	2673	NRPS	NRPS	Xenorhabdus szentirimaii US	NRPS - NRPS.hglE-KS.PUFA.T1PKS		0.682927	14	0.471144	0.783784	46	0.455739	0.749174	0.39475	0.29622
Xinn_21.region001	Xszus_1.region001		2641	NRPS	NRPS	Xenorhabdus innexi DSM 16336	Fabclavine biosynthetic gene cluster	2673	PKS-NRP_Hybrids	T1PKS.PUFA.NRPS.hglE-KS	Xenorhabdus szentirimaii US	NRPS - NRPS.hglE-KS.PUFA.T1PKS		0.682927	14	0.471144	0.783784	46	0.455739	0.749174	0.39475	0.29622
Xinn_21.region001	Xsze_2.region008		2641	NRPS	NRPS	Xenorhabdus innexi DSM 16336		2673	NRPS	NRPS	Xenorhabdus szentirmaii DSM 16338	NRPS - NRPS.hglE-KS.PUFA.T1PKS		0.7	14	0.479151	0.783784	46	0.44888	0.738112	0.388601	0.303734
Xinn_21.region001	Xsze_2.region008		2641	NRPS	NRPS	Xenorhabdus innexi DSM 16336		2673	others	benzoxazolinate	Xenorhabdus szentirmaii DSM 16338	NRPS - NRPS.hglE-KS.PUFA.T1PKS		0.7	14	0.479151	0.783784	46	0.44888	0.738112	0.388601	0.303734
Xinn_21.region001	Xsze_2.region008		2641	NRPS	NRPS	Xenorhabdus innexi DSM 16336	Fabclavine biosynthetic gene cluster	2673	PKS-NRP_Hybrids	T1PKS.PUFA.NRPS.hglE-KS	Xenorhabdus szentirmaii DSM 16338	NRPS - NRPS.hglE-KS.PUFA.T1PKS		0.7	14	0.479151	0.783784	46	0.44888	0.738112	0.388601	0.303734
Xinn_21.region001	Xsze_2.region008		2641	NRPS	NRPS	Xenorhabdus innexi DSM 16336	Lipocitide biosynthetic gene cluster (previsouly unknown)	2673	NRPS	NRPS	Xenorhabdus szentirmaii DSM 16338	NRPS - NRPS.hglE-KS.PUFA.T1PKS		0.7	14	0.479151	0.783784	46	0.44888	0.738112	0.388601	0.303734
Xinn_21.region001	Xsze_2.region008		2641	NRPS	NRPS	Xenorhabdus innexi DSM 16336	PAX peptide biosynthetic gene cluster	2673	NRPS	NRPS	Xenorhabdus szentirmaii DSM 16338	NRPS - NRPS.hglE-KS.PUFA.T1PKS		0.7	14	0.479151	0.783784	46	0.44888	0.738112	0.388601	0.303734
Xinn_21.region001	Xsto_1.region001		2641	NRPS	NRPS	Xenorhabdus innexi DSM 16336		2641	NRPS	NRPS	Xenorhabdus stockiae DSM 17904	NRPS - NRPS.hglE-KS.PUFA.T1PKS		0.789474	14	0.473197	0.833333	41	0.438962	0.85682	0.301425	0.314764
Xinn_21.region001	Xsto_1.region001		2641	NRPS	NRPS	Xenorhabdus innexi DSM 16336	Fabclavine biosynthetic gene cluster	2641	PKS-NRP_Hybrids	hglE-KS.T1PKS.NRPS.PUFA	Xenorhabdus stockiae DSM 17904	NRPS - NRPS.hglE-KS.PUFA.T1PKS		0.789474	14	0.473197	0.833333	41	0.438962	0.85682	0.301425	0.314764
Xinn_21.region001	Xpb_61.4_74.region001		2641	NRPS	NRPS	Xenorhabdus innexi DSM 16336		2641	NRPS	NRPS	Xenorhabdus sp. PB61.4	NRPS - NRPS	NRPS	0.636364	14	0.322046	0.714286	25	0.58379	0.857168	0.477234	0.173231
Xinn_21.region001	Xmir_3.region001		2641	NRPS	NRPS	Xenorhabdus innexi DSM 16336		2701	NRPS	NRPS	Xenorhabdus mirianensis DSM 17902	NRPS - NRPS	NRPS	0.194444	14	0.415683	0.238806	46	0.630754	0.546397	0.607398	0.136342
Xinn_21.region001	Xjap_NZ_FOVO01000009.region001		2641	NRPS	NRPS	Xenorhabdus innexi DSM 16336	PAX peptide biosynthetic gene cluster	2701	NRPS	NRPS	Xenorhabdus japonica DSM 16522	NRPS - NRPS	NRPS	0.194805	14	0.441612	0.25	46	0.609051	0.554604	0.560691	0.152841
Xinn_13.region001	Xszus_1.region002	Xenoamicin biosynthetic gene cluster	2314	NRPS	NRPS	Xenorhabdus innexi DSM 16336	Xenoamicin biosynthetic gene cluster	2674	NRPS	NRPS	Xenorhabdus szentirimaii US	NRPS - NRPS.nucleoside		0.0777778	30	0.443579	0.166667	67	0.630093	0.437171	0.663211	0.136831
Xinn_13.region001	Xszus_1.region002	Xenoamicin biosynthetic gene cluster	2314	NRPS	NRPS	Xenorhabdus innexi DSM 16336		2674	Others	nucleoside	Xenorhabdus szentirimaii US	NRPS - NRPS.nucleoside		0.0777778	30	0.443579	0.166667	67	0.630093	0.437171	0.663211	0.136831
Xinn_13.region001	Xsze_2.region007	Xenoamicin biosynthetic gene cluster	2314	NRPS	NRPS	Xenorhabdus innexi DSM 16336	Xenoamicin biosynthetic gene cluster	2674	NRPS	NRPS	Xenorhabdus szentirmaii DSM 16338	NRPS - NRPS.nucleoside		0.0804598	28	0.469654	0.166667	67	0.610403	0.371313	0.663269	0.151786
Xinn_13.region001	Xsze_2.region007	Xenoamicin biosynthetic gene cluster	2314	NRPS	NRPS	Xenorhabdus innexi DSM 16336		2674	Others	nucleoside	Xenorhabdus szentirmaii DSM 16338	NRPS - NRPS.nucleoside		0.0804598	28	0.469654	0.166667	67	0.610403	0.371313	0.663269	0.151786
Xinn_13.region001	Xsto_7.region001	Xenoamicin biosynthetic gene cluster	2314	NRPS	NRPS	Xenorhabdus innexi DSM 16336	Xenoamicin biosynthetic gene cluster	2314	NRPS	NRPS	Xenorhabdus stockiae DSM 17904	NRPS - NRPS	NRPS	0.541667	26	0.761251	0.619048	37	0.278169	0.273144	0.190409	0.52104
Xinn_13.region001	Xpb_61.4_12.region001	Xenoamicin biosynthetic gene cluster	2314	NRPS	NRPS	Xenorhabdus innexi DSM 16336	Xenoamicin biosynthetic gene cluster	2314	NRPS	NRPS	Xenorhabdus sp. PB61.4	NRPS - NRPS	NRPS	0.774194	26	0.782667	0.857143	48	0.202862	0.273777	0.156186	0.635429
Xinn_13.region001	Xpb_30.3_28.region001	Xenoamicin biosynthetic gene cluster	2314	NRPS	NRPS	Xenorhabdus innexi DSM 16336	Xenoamicin biosynthetic gene cluster	2706	NRPS	NRPS	Xenorhabdus sp. PB30.3	NRPS - NRPS	NRPS	0.181818	26	0.535029	0.170732	65	0.555491	0.260506	0.628544	0.197588
Xinn_13.region001	Xmir_18.region001	Xenoamicin biosynthetic gene cluster	2314	NRPS	NRPS	Xenorhabdus innexi DSM 16336	Xenoamicin biosynthetic gene cluster	2706	NRPS	NRPS	Xenorhabdus mirianensis DSM 17902	NRPS - NRPS	NRPS	0.112903	27	0.496821	0.142857	65	0.593167	0.31527	0.659287	0.165513
Xinn_13.region001	Xmau_22.region001	Xenoamicin biosynthetic gene cluster	2314	NRPS	NRPS	Xenorhabdus innexi DSM 16336	Xenoamicin biosynthetic gene cluster	2706	NRPS	NRPS	Xenorhabdus mauleonii DSM 17908	NRPS - NRPS	NRPS	0.107692	26	0.490793	0.157895	65	0.594941	0.320092	0.660499	0.164073
Xinn_1.region002	Xvie_9.region002	Pyrrolizixenamide biosynthetic gene cluster	2475	NRPS	NRPS	Xenorhabdus innexi DSM 16336	Pyrrolizixenamide biosynthetic gene cluster	2475	NRPS	NRPS	Xenorhabdus vietnamensis DSM 22392	NRPS - NRPS	NRPS	0.193548	4	0.481839	0.259259	13	0.577092	0.315111	0.643115	0.178851
Xinn_1.region002	Xsto_16.region001	Pyrrolizixenamide biosynthetic gene cluster	2475	NRPS	NRPS	Xenorhabdus innexi DSM 16336	Xenofuranone biosynthetic gene cluster	2475	NRPS	NRPS-like	Xenorhabdus stockiae DSM 17904	NRPS - NRPS.NRPS-like		0.65	4	0.628784	0.705882	39	0.354736	0.226593	0.400882	0.416366
Xinn_1.region002	Xsto_16.region001	Pyrrolizixenamide biosynthetic gene cluster	2475	NRPS	NRPS	Xenorhabdus innexi DSM 16336		2475	NRPS	NRPS-like	Xenorhabdus stockiae DSM 17904	NRPS - NRPS.NRPS-like		0.65	4	0.628784	0.705882	39	0.354736	0.226593	0.400882	0.416366
Xinn_1.region002	Xsto_16.region001	Pyrrolizixenamide biosynthetic gene cluster	2475	NRPS	NRPS	Xenorhabdus innexi DSM 16336	Pyrrolizixenamide biosynthetic gene cluster	2475	NRPS	NRPS	Xenorhabdus stockiae DSM 17904	NRPS - NRPS.NRPS-like		0.65	4	0.628784	0.705882	39	0.354736	0.226593	0.400882	0.416366
Xinn_1.region002	Xpb_61.4_17.region001	Pyrrolizixenamide biosynthetic gene cluster	2475	NRPS	NRPS	Xenorhabdus innexi DSM 16336		2624	PKS-NRP_Hybrids	T1PKS.NRPS	Xenorhabdus sp. PB61.4	NRPS - NRPS.T1PKS		0.327869	4	0.543967	0.4	40	0.495631	0.234649	0.50031	0.254388
Xinn_1.region002	Xpb_30.3_14.region001	Pyrrolizixenamide biosynthetic gene cluster	2475	NRPS	NRPS	Xenorhabdus innexi DSM 16336	Pyrrolizixenamide biosynthetic gene cluster	2624	NRPS	NRPS	Xenorhabdus sp. PB30.3	NRPS - NRPS	NRPS	0.675	4	0.650448	0.735294	39	0.331355	0.230366	0.374001	0.447086
Xinn_1.region002	Xmir_28.region001	Pyrrolizixenamide biosynthetic gene cluster	2475	NRPS	NRPS	Xenorhabdus innexi DSM 16336		2475	NRPS	NRPS	Xenorhabdus mirianensis DSM 17902	NRPS - NRPS	NRPS	0.206897	4	0.496922	0.222222	13	0.572519	0.293361	0.632135	0.18274
Xinn_1.region001	Xsto_1.region001	Fabclavine biosynthetic gene cluster	1112	T1PKS.PUFA.NRPS.hglE-KS	PKS-NRP_Hybrids	Xenorhabdus innexi DSM 16336		2641	NRPS	NRPS	Xenorhabdus stockiae DSM 17904	NRPS.hglE-KS.PUFA.T1PKS - NRPS.hglE-KS.PUFA.T1PKS	NRPS.hglE-KS.PUFA.T1PKS	0.179487	25	0.465974	0.168317	65	0.607882	0.338541	0.684399	0.153757
Xinn_1.region001	Xsto_1.region001	Fabclavine biosynthetic gene cluster	1112	T1PKS.PUFA.NRPS.hglE-KS	PKS-NRP_Hybrids	Xenorhabdus innexi DSM 16336	Fabclavine biosynthetic gene cluster	2641	PKS-NRP_Hybrids	hglE-KS.T1PKS.NRPS.PUFA	Xenorhabdus stockiae DSM 17904	NRPS.hglE-KS.PUFA.T1PKS - NRPS.hglE-KS.PUFA.T1PKS	NRPS.hglE-KS.PUFA.T1PKS	0.179487	25	0.465974	0.168317	65	0.607882	0.338541	0.684399	0.153757
Xinn_1.region001	Xpb_61.4_10.region001	Fabclavine biosynthetic gene cluster	1112	T1PKS.PUFA.NRPS.hglE-KS	PKS-NRP_Hybrids	Xenorhabdus innexi DSM 16336	Fabclavine biosynthetic gene cluster	2641	PKS-NRP_Hybrids	hglE-KS.T1PKS.NRPS.PUFA	Xenorhabdus sp. PB61.4	NRPS.hglE-KS.PUFA.T1PKS - NRPS.hglE-KS.PUFA.T1PKS	NRPS.hglE-KS.PUFA.T1PKS	0.488372	21	0.614628	0.484848	45	0.41764	0.214908	0.544471	0.339143
Xinn_1.region001	Xpb_30.3_25.region001	Fabclavine biosynthetic gene cluster	1112	T1PKS.PUFA.NRPS.hglE-KS	PKS-NRP_Hybrids	Xenorhabdus innexi DSM 16336	Fabclavine biosynthetic gene cluster	2641	PKS-NRP_Hybrids	hglE-KS.T1PKS.NRPS.PUFA	Xenorhabdus sp. PB30.3	NRPS.hglE-KS.PUFA.T1PKS - NRPS.hglE-KS.PUFA.T1PKS	NRPS.hglE-KS.PUFA.T1PKS	0.703704	21	0.697786	0.789474	24	0.283581	0.303996	0.299095	0.513257
Xind_9.region002	Xsto_14.region001	NRPS fragment	2644	NRPS	NRPS	Xenorhabdus indica DSM 17382		2644	NRPS	NRPS	Xenorhabdus stockiae DSM 17904	NRPS - NRPS	NRPS	0.722222	9	0.417682	0.933333	19	0.463961	0.779835	0.395197	0.287338
Xind_9.region002	Xsto_14.region001	NRPS fragment	2644	NRPS	NRPS	Xenorhabdus indica DSM 17382		2644	NRPS	NRPS	Xenorhabdus stockiae DSM 17904	NRPS - NRPS	NRPS	0.722222	9	0.417682	0.933333	19	0.463961	0.779835	0.395197	0.287338
Xind_9.region002	Xpb_61.4_21.region001	NRPS fragment	2644	NRPS	NRPS	Xenorhabdus indica DSM 17382		2644	NRPS	NRPS	Xenorhabdus sp. PB61.4	NRPS - NRPS	NRPS	0.722222	12	0.346553	0.933333	21	0.517307	0.828345	0.453564	0.232992
Xind_9.region002	Xpb_30.3_18.region001	NRPS fragment	2644	NRPS	NRPS	Xenorhabdus indica DSM 17382		2644	NRPS	NRPS	Xenorhabdus sp. PB30.3	NRPS - NRPS	NRPS	0.264706	4	0.478618	0.3	16	0.567801	0.454525	0.554811	0.186796
Xind_9.region001	Xvie_4.region002	Lipocitide biosynthetic gene cluster (previsouly unknown)	2536	NRPS	NRPS	Xenorhabdus indica DSM 17382	Lipocitide biosynthetic gene cluster (previsouly unknown)	2009	NRPS	NRPS	Xenorhabdus vietnamensis DSM 22392	NRPS - NRPS	NRPS	0.25	7	0.375308	0.282609	57	0.649497	0.253455	0.715873	0.122852
Xind_9.region001	Xsto_18.region002	Lipocitide biosynthetic gene cluster (previsouly unknown)	2536	NRPS	NRPS	Xenorhabdus indica DSM 17382	Lipocitide biosynthetic gene cluster (previsouly unknown)	2647	NRPS	NRPS	Xenorhabdus stockiae DSM 17904	NRPS - NRPS	NRPS	0.328571	7	0.470361	0.377049	56	0.555391	0.296516	0.58792	0.197677
Xind_9.region001	Xpb_61.4_49.region001	Lipocitide biosynthetic gene cluster (previsouly unknown)	2536	NRPS	NRPS	Xenorhabdus indica DSM 17382	Lipocitide biosynthetic gene cluster (previsouly unknown)	2647	NRPS	NRPS	Xenorhabdus sp. PB61.4	NRPS - NRPS	NRPS	0.857143	7	0.816782	0.851852	26	0.174186	0.307737	0.11617	0.681968
Xind_9.region001	XnemATCC_NC_014228.1.region006	Lipocitide biosynthetic gene cluster (previsouly unknown)	2536	NRPS	NRPS	Xenorhabdus indica DSM 17382	Xenocoumacin biosynthetic gene cluster	2267	PKS-NRP_Hybrids	T1PKS.NRPS	Xenorhabdus nematophila ATCC 19061	NRPS - NRPS.T1PKS		0.475	7	0.559276	0.537313	60	0.44933	0.804087	0.355939	0.303237
Xind_9.region001	Xmir_11.region001	Lipocitide biosynthetic gene cluster (previsouly unknown)	2536	NRPS	NRPS	Xenorhabdus indica DSM 17382	Xenocoumacin biosynthetic gene cluster	2267	PKS-NRP_Hybrids	T1PKS.NRPS	Xenorhabdus mirianensis DSM 17902	NRPS - NRPS.T1PKS		0.456522	14	0.58286	0.493506	66	0.441328	0.617413	0.332176	0.312115
Xind_9.region001	Xmir_11.region001	Lipocitide biosynthetic gene cluster (previsouly unknown)	2536	NRPS	NRPS	Xenorhabdus indica DSM 17382	Lipocitide biosynthetic gene cluster (previsouly unknown)	2267	NRPS	NRPS	Xenorhabdus mirianensis DSM 17902	NRPS - NRPS.T1PKS		0.456522	14	0.58286	0.493506	66	0.441328	0.617413	0.332176	0.312115
Xind_9.region001	Xkoz_9.region001	Lipocitide biosynthetic gene cluster (previsouly unknown)	2536	NRPS	NRPS	Xenorhabdus indica DSM 17382	Lipocitide biosynthetic gene cluster (previsouly unknown)	2536	NRPS	NRPS	Xenorhabdus kozodoi DSM 17907	NRPS - NRPS	NRPS	0.588235	7	0.726128	0.633333	58	0.299326	0.27905	0.272622	0.490945
Xind_9.region001	Xjap_NZ_FOVO01000012.region001	Lipocitide biosynthetic gene cluster (previsouly unknown)	2536	NRPS	NRPS	Xenorhabdus indica DSM 17382	Lipocitide biosynthetic gene cluster (previsouly unknown)	2536	NRPS	NRPS	Xenorhabdus japonica DSM 16522	NRPS - NRPS	NRPS	0.594203	7	0.742605	0.612903	58	0.290755	0.240026	0.261587	0.503028
Xind_9.region001	Xish_1.region002	Lipocitide biosynthetic gene cluster (previsouly unknown)	2536	NRPS	NRPS	Xenorhabdus indica DSM 17382	Lipocitide biosynthetic gene cluster (previsouly unknown)	2636	NRPS	NRPS	Xenorhabdus ishibashii DSM 22670	NRPS - NRPS	NRPS	0.37963	12	0.612136	0.408602	63	0.440196	0.584466	0.312968	0.31338
Xind_9.region001	Xish_1.region002	Lipocitide biosynthetic gene cluster (previsouly unknown)	2536	NRPS	NRPS	Xenorhabdus indica DSM 17382		2636	NRPS	NRPS	Xenorhabdus ishibashii DSM 22670	NRPS - NRPS	NRPS	0.37963	12	0.612136	0.408602	63	0.440196	0.584466	0.312968	0.31338
Xind_9.region001	Xinn_7.region001	Lipocitide biosynthetic gene cluster (previsouly unknown)	2536	NRPS	NRPS	Xenorhabdus indica DSM 17382	Lipocitide biosynthetic gene cluster (previsouly unknown)	2647	NRPS	NRPS	Xenorhabdus innexi DSM 16336	NRPS - NRPS	NRPS	0.311688	7	0.476176	0.328571	56	0.561569	0.286872	0.583062	0.192221
Xind_8.region001	Xvie_21.region001		1916	NRPS-like	RiPPs	Xenorhabdus indica DSM 17382		2557	RiPPs	NRPS-like	Xenorhabdus vietnamensis DSM 22392	thiopeptide.NRPS-like - thiopeptide.NRPS-like	thiopeptide.NRPS-like	0.90625	2	0.894282	0.967742	33	0.0904278	0.18823	0.0957168	0.827322
Xind_8.region001	XnemATCC_NC_014228.1.region005		1916	NRPS-like	RiPPs	Xenorhabdus indica DSM 17382		2557	RiPPs	NRPS-like	Xenorhabdus nematophila ATCC 19061	thiopeptide.NRPS-like - thiopeptide.NRPS-like	thiopeptide.NRPS-like	0.933333	2	0.901384	0.977273	46	0.081841	0.15522	0.0936942	0.843016
Xind_8.region001	Xinn_5.region001		1916	NRPS-like	RiPPs	Xenorhabdus indica DSM 17382		1916	RiPPs	NRPS-like	Xenorhabdus innexi DSM 16336	thiopeptide.NRPS-like - thiopeptide.NRPS-like	thiopeptide.NRPS-like	0.933333	2	0.915171	0.977273	46	0.0715008	0.164268	0.0779216	0.862111
Xind_7.region002	Xpb_61.4_9.region001	PAX peptide biosynthetic gene cluster	2479	NRPS	NRPS	Xenorhabdus indica DSM 17382		2643	NRPS	NRPS	Xenorhabdus sp. PB61.4	NRPS - NRPS	NRPS	0.6	14	0.27268	0.73913	39	0.617664	0.913462	0.59368	0.146181
Xind_7.region002	Xpb_61.4_9.region001		2479	NRPS	NRPS	Xenorhabdus indica DSM 17382		2643	NRPS	NRPS	Xenorhabdus sp. PB61.4	NRPS - NRPS	NRPS	0.6	14	0.27268	0.73913	39	0.617664	0.913462	0.59368	0.146181
Xind_7.region002	Xinn_26.region001	PAX peptide biosynthetic gene cluster	2479	NRPS	NRPS	Xenorhabdus indica DSM 17382	PAX peptide biosynthetic gene cluster	2479	NRPS	NRPS	Xenorhabdus innexi DSM 16336	NRPS - NRPS	NRPS	0.863636	14	0.777003	0.95	35	0.184066	0.19965	0.241674	0.665749
Xind_7.region002	Xinn_26.region001		2479	NRPS	NRPS	Xenorhabdus indica DSM 17382	PAX peptide biosynthetic gene cluster	2479	NRPS	NRPS	Xenorhabdus innexi DSM 16336	NRPS - NRPS	NRPS	0.863636	14	0.777003	0.95	35	0.184066	0.19965	0.241674	0.665749
Xind_7.region001	Xvie_13.region001	Rhabdopeptide/Xenortide-like peptide biosynthetic gene cluster	2650	NRPS	NRPS	Xenorhabdus indica DSM 17382	Rhabdopeptide/Xenortide-like peptide biosynthetic gene cluster	2035	NRPS	NRPS	Xenorhabdus vietnamensis DSM 22392	NRPS - NRPS	NRPS	0.419355	23	0.313086	0.510204	58	0.642177	0.803105	0.594763	0.128037
Xind_7.region001	Xvie_13.region001	NRPS fragment	2650	NRPS	NRPS	Xenorhabdus indica DSM 17382	Rhabdopeptide/Xenortide-like peptide biosynthetic gene cluster	2035	NRPS	NRPS	Xenorhabdus vietnamensis DSM 22392	NRPS - NRPS	NRPS	0.419355	23	0.313086	0.510204	58	0.642177	0.803105	0.594763	0.128037
Xind_7.region001	Xszus_1.region003	Rhabdopeptide/Xenortide-like peptide biosynthetic gene cluster	2650	NRPS	NRPS	Xenorhabdus indica DSM 17382		2675	NRPS	NRPS	Xenorhabdus szentirimaii US	NRPS - NRPS	NRPS	0.178571	34	0.419487	0.184932	69	0.63947	0.642436	0.519487	0.129982
Xind_7.region001	Xszus_1.region003	Rhabdopeptide/Xenortide-like peptide biosynthetic gene cluster	2650	NRPS	NRPS	Xenorhabdus indica DSM 17382	Szentiamide biosynthetic gene cluster	2675	NRPS	NRPS	Xenorhabdus szentirimaii US	NRPS - NRPS	NRPS	0.178571	34	0.419487	0.184932	69	0.63947	0.642436	0.519487	0.129982
Xind_7.region001	Xszus_1.region003	Rhabdopeptide/Xenortide-like peptide biosynthetic gene cluster	2650	NRPS	NRPS	Xenorhabdus indica DSM 17382	Rhabdopeptide/Xenortide-like peptide biosynthetic gene cluster	2675	NRPS	NRPS	Xenorhabdus szentirimaii US	NRPS - NRPS	NRPS	0.178571	34	0.419487	0.184932	69	0.63947	0.642436	0.519487	0.129982
Xind_7.region001	Xszus_1.region003	Rhabdopeptide/Xenortide-like peptide biosynthetic gene cluster	2650	NRPS	NRPS	Xenorhabdus indica DSM 17382	Pyrrolizixenamide biosynthetic gene cluster	2675	NRPS	NRPS	Xenorhabdus szentirimaii US	NRPS - NRPS	NRPS	0.178571	34	0.419487	0.184932	69	0.63947	0.642436	0.519487	0.129982
Xind_7.region001	Xszus_1.region003	Rhabdopeptide/Xenortide-like peptide biosynthetic gene cluster	2650	NRPS	NRPS	Xenorhabdus indica DSM 17382	GameXPeptide biosynthetic gene cluster	2675	NRPS	NRPS	Xenorhabdus szentirimaii US	NRPS - NRPS	NRPS	0.178571	34	0.419487	0.184932	69	0.63947	0.642436	0.519487	0.129982
Xind_7.region001	Xszus_1.region003	NRPS fragment	2650	NRPS	NRPS	Xenorhabdus indica DSM 17382		2675	NRPS	NRPS	Xenorhabdus szentirimaii US	NRPS - NRPS	NRPS	0.178571	34	0.419487	0.184932	69	0.63947	0.642436	0.519487	0.129982
Xind_7.region001	Xszus_1.region003	NRPS fragment	2650	NRPS	NRPS	Xenorhabdus indica DSM 17382	Szentiamide biosynthetic gene cluster	2675	NRPS	NRPS	Xenorhabdus szentirimaii US	NRPS - NRPS	NRPS	0.178571	34	0.419487	0.184932	69	0.63947	0.642436	0.519487	0.129982
Xind_7.region001	Xszus_1.region003	NRPS fragment	2650	NRPS	NRPS	Xenorhabdus indica DSM 17382	Rhabdopeptide/Xenortide-like peptide biosynthetic gene cluster	2675	NRPS	NRPS	Xenorhabdus szentirimaii US	NRPS - NRPS	NRPS	0.178571	34	0.419487	0.184932	69	0.63947	0.642436	0.519487	0.129982
Xind_7.region001	Xszus_1.region003	NRPS fragment	2650	NRPS	NRPS	Xenorhabdus indica DSM 17382	Pyrrolizixenamide biosynthetic gene cluster	2675	NRPS	NRPS	Xenorhabdus szentirimaii US	NRPS - NRPS	NRPS	0.178571	34	0.419487	0.184932	69	0.63947	0.642436	0.519487	0.129982
Xind_7.region001	Xszus_1.region003	NRPS fragment	2650	NRPS	NRPS	Xenorhabdus indica DSM 17382	GameXPeptide biosynthetic gene cluster	2675	NRPS	NRPS	Xenorhabdus szentirimaii US	NRPS - NRPS	NRPS	0.178571	34	0.419487	0.184932	69	0.63947	0.642436	0.519487	0.129982
Xind_7.region001	Xsze_2.region006	Rhabdopeptide/Xenortide-like peptide biosynthetic gene cluster	2650	NRPS	NRPS	Xenorhabdus indica DSM 17382		2675	NRPS	NRPS	Xenorhabdus szentirmaii DSM 16338	NRPS - NRPS	NRPS	0.181818	33	0.432054	0.186207	68	0.629627	0.63123	0.506522	0.137176
Xind_7.region001	Xsze_2.region006	Rhabdopeptide/Xenortide-like peptide biosynthetic gene cluster	2650	NRPS	NRPS	Xenorhabdus indica DSM 17382	Szentiamide biosynthetic gene cluster	2675	NRPS	NRPS	Xenorhabdus szentirmaii DSM 16338	NRPS - NRPS	NRPS	0.181818	33	0.432054	0.186207	68	0.629627	0.63123	0.506522	0.137176
Xind_7.region001	Xsze_2.region006	Rhabdopeptide/Xenortide-like peptide biosynthetic gene cluster	2650	NRPS	NRPS	Xenorhabdus indica DSM 17382	Rhabdopeptide/Xenortide-like peptide biosynthetic gene cluster	2675	NRPS	NRPS	Xenorhabdus szentirmaii DSM 16338	NRPS - NRPS	NRPS	0.181818	33	0.432054	0.186207	68	0.629627	0.63123	0.506522	0.137176
Xind_7.region001	Xsze_2.region006	Rhabdopeptide/Xenortide-like peptide biosynthetic gene cluster	2650	NRPS	NRPS	Xenorhabdus indica DSM 17382	Pyrrolizixenamide biosynthetic gene cluster	2675	NRPS	NRPS	Xenorhabdus szentirmaii DSM 16338	NRPS - NRPS	NRPS	0.181818	33	0.432054	0.186207	68	0.629627	0.63123	0.506522	0.137176
Xind_7.region001	Xsze_2.region006	Rhabdopeptide/Xenortide-like peptide biosynthetic gene cluster	2650	NRPS	NRPS	Xenorhabdus indica DSM 17382	GameXPeptide biosynthetic gene cluster	2675	NRPS	NRPS	Xenorhabdus szentirmaii DSM 16338	NRPS - NRPS	NRPS	0.181818	33	0.432054	0.186207	68	0.629627	0.63123	0.506522	0.137176
Xind_7.region001	Xsze_2.region006	NRPS fragment	2650	NRPS	NRPS	Xenorhabdus indica DSM 17382		2675	NRPS	NRPS	Xenorhabdus szentirmaii DSM 16338	NRPS - NRPS	NRPS	0.181818	33	0.432054	0.186207	68	0.629627	0.63123	0.506522	0.137176
Xind_7.region001	Xsze_2.region006	NRPS fragment	2650	NRPS	NRPS	Xenorhabdus indica DSM 17382	Szentiamide biosynthetic gene cluster	2675	NRPS	NRPS	Xenorhabdus szentirmaii DSM 16338	NRPS - NRPS	NRPS	0.181818	33	0.432054	0.186207	68	0.629627	0.63123	0.506522	0.137176
Xind_7.region001	Xsze_2.region006	NRPS fragment	2650	NRPS	NRPS	Xenorhabdus indica DSM 17382	Rhabdopeptide/Xenortide-like peptide biosynthetic gene cluster	2675	NRPS	NRPS	Xenorhabdus szentirmaii DSM 16338	NRPS - NRPS	NRPS	0.181818	33	0.432054	0.186207	68	0.629627	0.63123	0.506522	0.137176
Xind_7.region001	Xsze_2.region006	NRPS fragment	2650	NRPS	NRPS	Xenorhabdus indica DSM 17382	Pyrrolizixenamide biosynthetic gene cluster	2675	NRPS	NRPS	Xenorhabdus szentirmaii DSM 16338	NRPS - NRPS	NRPS	0.181818	33	0.432054	0.186207	68	0.629627	0.63123	0.506522	0.137176
Xind_7.region001	Xsze_2.region006	NRPS fragment	2650	NRPS	NRPS	Xenorhabdus indica DSM 17382	GameXPeptide biosynthetic gene cluster	2675	NRPS	NRPS	Xenorhabdus szentirmaii DSM 16338	NRPS - NRPS	NRPS	0.181818	33	0.432054	0.186207	68	0.629627	0.63123	0.506522	0.137176
Xind_7.region001	Xsto_2.region002	Rhabdopeptide/Xenortide-like peptide biosynthetic gene cluster	2650	NRPS	NRPS	Xenorhabdus indica DSM 17382		2650	PKSI	T1PKS	Xenorhabdus stockiae DSM 17904	NRPS - NRPS.T1PKS		0.337349	23	0.439519	0.4	59	0.573493	0.650603	0.490216	0.181908
Xind_7.region001	Xsto_2.region002	Rhabdopeptide/Xenortide-like peptide biosynthetic gene cluster	2650	NRPS	NRPS	Xenorhabdus indica DSM 17382	Rhabdopeptide/Xenortide-like peptide biosynthetic gene cluster	2650	NRPS	NRPS	Xenorhabdus stockiae DSM 17904	NRPS - NRPS.T1PKS		0.337349	23	0.439519	0.4	59	0.573493	0.650603	0.490216	0.181908
Xind_7.region001	Xsto_2.region002	Rhabdopeptide/Xenortide-like peptide biosynthetic gene cluster	2650	NRPS	NRPS	Xenorhabdus indica DSM 17382	GameXPeptide biosynthetic gene cluster	2650	NRPS	NRPS	Xenorhabdus stockiae DSM 17904	NRPS - NRPS.T1PKS		0.337349	23	0.439519	0.4	59	0.573493	0.650603	0.490216	0.181908
Xind_7.region001	Xsto_2.region002	NRPS fragment	2650	NRPS	NRPS	Xenorhabdus indica DSM 17382		2650	PKSI	T1PKS	Xenorhabdus stockiae DSM 17904	NRPS - NRPS.T1PKS		0.337349	23	0.439519	0.4	59	0.573493	0.650603	0.490216	0.181908
Xind_7.region001	Xsto_2.region002	NRPS fragment	2650	NRPS	NRPS	Xenorhabdus indica DSM 17382	Rhabdopeptide/Xenortide-like peptide biosynthetic gene cluster	2650	NRPS	NRPS	Xenorhabdus stockiae DSM 17904	NRPS - NRPS.T1PKS		0.337349	23	0.439519	0.4	59	0.573493	0.650603	0.490216	0.181908
Xind_7.region001	Xsto_2.region002	NRPS fragment	2650	NRPS	NRPS	Xenorhabdus indica DSM 17382	GameXPeptide biosynthetic gene cluster	2650	NRPS	NRPS	Xenorhabdus stockiae DSM 17904	NRPS - NRPS.T1PKS		0.337349	23	0.439519	0.4	59	0.573493	0.650603	0.490216	0.181908
Xind_7.region001	Xmau_2.region001	Rhabdopeptide/Xenortide-like peptide biosynthetic gene cluster	2650	NRPS	NRPS	Xenorhabdus indica DSM 17382	Rhabdopeptide/Xenortide-like peptide biosynthetic gene cluster	1664	NRPS	NRPS	Xenorhabdus mauleonii DSM 17908	NRPS - NRPS	NRPS	0.431034	23	0.305495	0.5	58	0.649327	0.817422	0.59702	0.122971
Xind_7.region001	Xmau_2.region001	NRPS fragment	2650	NRPS	NRPS	Xenorhabdus indica DSM 17382	Rhabdopeptide/Xenortide-like peptide biosynthetic gene cluster	1664	NRPS	NRPS	Xenorhabdus mauleonii DSM 17908	NRPS - NRPS	NRPS	0.431034	23	0.305495	0.5	58	0.649327	0.817422	0.59702	0.122971
Xind_65.region001	Xpb_61.4_91.region001	NRPS fragment	2226	NRPS-like	NRPS	Xenorhabdus indica DSM 17382	Ambactin biosynthetic gene cluster	2035	NRPS	NRPS	Xenorhabdus sp. PB61.4	NRPS - NRPS-like		0.111111	1	0.412961	0.1875	2	0.647224	0.575682	0.598395	0.124451
Xind_65.region001	Xpb_30.3_79.region001	NRPS fragment	2226	NRPS-like	NRPS	Xenorhabdus indica DSM 17382	NRPS fragment	2035	NRPS	NRPS	Xenorhabdus sp. PB30.3	NRPS - NRPS-like		0.105263	1	0.414202	0.176471	2	0.648791	0.573201	0.598395	0.123348
Xind_65.region001	Xpb_30.3_107.region001	NRPS fragment	2226	NRPS-like	NRPS	Xenorhabdus indica DSM 17382	NRPS fragment	2623	NRPS	NRPS	Xenorhabdus sp. PB30.3	NRPS - NRPS-like		0.5	1	0.330345	0.75	4	0.577241	0.511222	0.748871	0.178725
Xind_65.region001	Xmir_65.region001	NRPS fragment	2226	NRPS-like	NRPS	Xenorhabdus indica DSM 17382	NRPS fragment	1914	NRPS	NRPS	Xenorhabdus mirianensis DSM 17902	NRPS - NRPS-like		0.25	1	0.463394	0.75	2	0.489954	0.710256	0.362956	0.260146
Xind_65.region001	Xinn_77.region001	NRPS fragment	2226	NRPS-like	NRPS	Xenorhabdus indica DSM 17382	NRPS fragment	2226	NRPS	NRPS	Xenorhabdus innexi DSM 16336	NRPS - NRPS-like		0.333333	1	0.318985	0.5	3	0.644095	0.591022	0.74101	0.126669
Xind_6.region001	Xvie_1.region001	Xenorhabdin biosynthetic gene cluster	2686	NRPS	NRPS	Xenorhabdus indica DSM 17382	Xenorhabdin biosynthetic gene cluster	2686	NRPS	NRPS	Xenorhabdus vietnamensis DSM 22392	NRPS - NRPS	NRPS	0.625	2	0.746437	0.816327	45	0.245657	0.223496	0.256236	0.569033
Xind_6.region001	Xmir_17.region001	Xenorhabdin biosynthetic gene cluster	2686	NRPS	NRPS	Xenorhabdus indica DSM 17382	Rhabdopeptide/Xenortide-like peptide biosynthetic gene cluster	2554	NRPS	NRPS	Xenorhabdus mirianensis DSM 17902	NRPS - NRPS	NRPS	0.37931	7	0.588271	0.535211	47	0.432789	0.774398	0.303699	0.321729
Xind_6.region001	Xmir_17.region001	Xenorhabdin biosynthetic gene cluster	2686	NRPS	NRPS	Xenorhabdus indica DSM 17382	Xenorhabdin biosynthetic gene cluster	2554	NRPS	NRPS	Xenorhabdus mirianensis DSM 17902	NRPS - NRPS	NRPS	0.37931	7	0.588271	0.535211	47	0.432789	0.774398	0.303699	0.321729
Xind_6.region001	Xmau_7.region001	Xenorhabdin biosynthetic gene cluster	2686	NRPS	NRPS	Xenorhabdus indica DSM 17382	Xenorhabdin biosynthetic gene cluster	2554	NRPS	NRPS	Xenorhabdus mauleonii DSM 17908	NRPS - NRPS	NRPS	0.424242	2	0.544371	0.508197	45	0.46887	0.29221	0.470155	0.282099
Xind_6.region001	Xkoz_21.region001	Xenorhabdin biosynthetic gene cluster	2686	NRPS	NRPS	Xenorhabdus indica DSM 17382	Xenorhabdin biosynthetic gene cluster	2686	NRPS	NRPS	Xenorhabdus kozodoi DSM 17907	NRPS - NRPS	NRPS	0.507937	2	0.685809	0.716981	45	0.31685	0.280528	0.317183	0.466694
Xind_6.region001	Xish_1.region010	Xenorhabdin biosynthetic gene cluster	2686	NRPS	NRPS	Xenorhabdus indica DSM 17382	Xenorhabdin biosynthetic gene cluster	2554	NRPS	NRPS	Xenorhabdus ishibashii DSM 22670	NRPS - NRPS	NRPS	0.211111	2	0.435708	0.285714	44	0.605521	0.258957	0.59205	0.155614
Xind_40.region001	Xvie_42.region001	NRPS fragment	2623	NRPS	NRPS	Xenorhabdus indica DSM 17382	NRPS fragment	1790	NRPS	NRPS	Xenorhabdus vietnamensis DSM 22392	NRPS - NRPS	NRPS	0.8	8	0.260778	1	7	0.564417	0.756724	0.699218	0.189733
Xind_40.region001	Xvie_4.region002	NRPS fragment	2623	NRPS	NRPS	Xenorhabdus indica DSM 17382	Lipocitide biosynthetic gene cluster (previsouly unknown)	2009	NRPS	NRPS	Xenorhabdus vietnamensis DSM 22392	NRPS - NRPS	NRPS	0.235294	8	0.494031	0.266667	7	0.564379	0.559068	0.384601	0.189766
Xind_40.region001	Xsto_18.region002	NRPS fragment	2623	NRPS	NRPS	Xenorhabdus indica DSM 17382	Lipocitide biosynthetic gene cluster (previsouly unknown)	2647	NRPS	NRPS	Xenorhabdus stockiae DSM 17904	NRPS - NRPS	NRPS	0.113636	8	0.452297	0.1	7	0.635095	0.568631	0.499868	0.133155
Xind_40.region001	Xpb_61.4_84.region001	NRPS fragment	2623	NRPS	NRPS	Xenorhabdus indica DSM 17382	Ambactin biosynthetic gene cluster	1983	NRPS	NRPS	Xenorhabdus sp. PB61.4	NRPS - NRPS	NRPS	0.444444	10	0.315264	0.5	11	0.64133	0.667193	0.716633	0.128644
Xind_40.region001	Xpb_61.4_49.region001	NRPS fragment	2623	NRPS	NRPS	Xenorhabdus indica DSM 17382	Lipocitide biosynthetic gene cluster (previsouly unknown)	2647	NRPS	NRPS	Xenorhabdus sp. PB61.4	NRPS - NRPS	NRPS	0.178571	8	0.453315	0.148148	7	0.621456	0.57045	0.492366	0.143296
Xind_40.region001	Xpb_61.4_137.region001	NRPS fragment	2623	NRPS	NRPS	Xenorhabdus indica DSM 17382	NRPS fragment	2623	NRPS	NRPS	Xenorhabdus sp. PB61.4	NRPS - NRPS	NRPS	0.8	8	0.348134	1	7	0.498899	0.710908	0.516913	0.251102
Xind_40.region001	Xpb_30.3_66.region001	NRPS fragment	2623	NRPS	NRPS	Xenorhabdus indica DSM 17382	Lipocitide biosynthetic gene cluster (previsouly unknown)	2647	NRPS	NRPS	Xenorhabdus sp. PB30.3	NRPS - NRPS	NRPS	0.3125	8	0.45641	0.285714	7	0.584925	0.565842	0.492729	0.172288
Xind_40.region001	Xpb_30.3_107.region001	NRPS fragment	2623	NRPS	NRPS	Xenorhabdus indica DSM 17382	NRPS fragment	2623	NRPS	NRPS	Xenorhabdus sp. PB30.3	NRPS - NRPS	NRPS	0.8	8	0.196336	1	7	0.612748	0.865696	0.661877	0.149964
Xind_40.region001	Xmir_27.region001	NRPS fragment	2623	NRPS	NRPS	Xenorhabdus indica DSM 17382	NRPS fragment	1983	NRPS	NRPS	Xenorhabdus mirianensis DSM 17902	NRPS - NRPS	NRPS	0.4	10	0.370701	0.5	12	0.601974	0.625487	0.635651	0.158425
Xind_40.region001	Xkoz_9.region001	NRPS fragment	2623	NRPS	NRPS	Xenorhabdus indica DSM 17382	Lipocitide biosynthetic gene cluster (previsouly unknown)	2536	NRPS	NRPS	Xenorhabdus kozodoi DSM 17907	NRPS - NRPS	NRPS	0.0666667	8	0.476825	0.0740741	7	0.624233	0.57147	0.412787	0.141201
Xind_40.region001	Xjap_NZ_FOVO01000012.region001	NRPS fragment	2623	NRPS	NRPS	Xenorhabdus indica DSM 17382	Lipocitide biosynthetic gene cluster (previsouly unknown)	2536	NRPS	NRPS	Xenorhabdus japonica DSM 16522	NRPS - NRPS	NRPS	0.0645161	8	0.493043	0.0714286	7	0.612707	0.555399	0.396233	0.149996
Xind_40.region001	Xinn_7.region001	NRPS fragment	2623	NRPS	NRPS	Xenorhabdus indica DSM 17382	Lipocitide biosynthetic gene cluster (previsouly unknown)	2647	NRPS	NRPS	Xenorhabdus innexi DSM 16336	NRPS - NRPS	NRPS	0.0961538	8	0.456425	0.0816327	7	0.636547	0.570555	0.481907	0.132098
Xind_40.region001	Xinn_59.region001	NRPS fragment	2623	NRPS	NRPS	Xenorhabdus indica DSM 17382		1984	NRPS	NRPS	Xenorhabdus innexi DSM 16336	NRPS - NRPS	NRPS	0.210526	8	0.473753	0.222222	8	0.589714	0.534571	0.509598	0.168334
Xind_40.region001	Xind_9.region001	NRPS fragment	2623	NRPS	NRPS	Xenorhabdus indica DSM 17382	Lipocitide biosynthetic gene cluster (previsouly unknown)	2536	NRPS	NRPS	Xenorhabdus indica DSM 17382	NRPS - NRPS	NRPS	0.102041	8	0.469611	0.0909091	7	0.624508	0.563327	0.455103	0.140994
Xind_4.region001	Xszus_1.region005	Xindeyrin biosynthetic gene cluster	1608	NRPS	NRPS	Xenorhabdus indica DSM 17382		2677	NRPS	NRPS	Xenorhabdus szentirimaii US	NRPS - NRPS	NRPS	0.253521	29	0.396674	0.349206	70	0.619977	0.613668	0.594756	0.144418
Xind_4.region001	Xszus_1.region005	Ambactin biosynthetic gene cluster	1608	NRPS	NRPS	Xenorhabdus indica DSM 17382		2677	NRPS	NRPS	Xenorhabdus szentirimaii US	NRPS - NRPS	NRPS	0.253521	29	0.396674	0.349206	70	0.619977	0.613668	0.594756	0.144418
Xind_4.region001	Xsze_2.region004	Xindeyrin biosynthetic gene cluster	1608	NRPS	NRPS	Xenorhabdus indica DSM 17382		2677	NRPS	NRPS	Xenorhabdus szentirmaii DSM 16338	NRPS - NRPS	NRPS	0.257143	28	0.40432	0.349206	70	0.614062	0.597375	0.594325	0.148948
Xind_4.region001	Xsze_2.region004	Ambactin biosynthetic gene cluster	1608	NRPS	NRPS	Xenorhabdus indica DSM 17382		2677	NRPS	NRPS	Xenorhabdus szentirmaii DSM 16338	NRPS - NRPS	NRPS	0.257143	28	0.40432	0.349206	70	0.614062	0.597375	0.594325	0.148948
Xind_39.region001	Xvie_42.region001	NRPS fragment	2623	NRPS	NRPS	Xenorhabdus indica DSM 17382	NRPS fragment	1790	NRPS	NRPS	Xenorhabdus vietnamensis DSM 22392	NRPS - NRPS	NRPS	1	6	0.263426	1	6	0.552431	0.807286	0.59515	0.200318
Xind_39.region001	Xvie_4.region002	NRPS fragment	2623	NRPS	NRPS	Xenorhabdus indica DSM 17382	Lipocitide biosynthetic gene cluster (previsouly unknown)	2009	NRPS	NRPS	Xenorhabdus vietnamensis DSM 22392	NRPS - NRPS	NRPS	0.25	7	0.382265	0.266667	7	0.647468	0.71315	0.426905	0.124279
Xind_39.region001	Xpb_61.4_74.region001	NRPS fragment	2623	NRPS	NRPS	Xenorhabdus indica DSM 17382		2641	NRPS	NRPS	Xenorhabdus sp. PB61.4	NRPS - NRPS	NRPS	0.190476	4	0.4195	0.190476	6	0.637756	0.58524	0.57418	0.131221
Xind_39.region001	Xpb_61.4_137.region001	NRPS fragment	2623	NRPS	NRPS	Xenorhabdus indica DSM 17382	NRPS fragment	2623	NRPS	NRPS	Xenorhabdus sp. PB61.4	NRPS - NRPS	NRPS	1	5	0.513012	1	6	0.365241	0.586943	0.320397	0.402919
Xind_39.region001	Xpb_30.3_53.region001	NRPS fragment	2623	NRPS	NRPS	Xenorhabdus indica DSM 17382	NRPS fragment	2615	NRPS	NRPS	Xenorhabdus sp. PB30.3	NRPS - NRPS	NRPS	0.129032	5	0.509166	0.142857	6	0.583102	0.580692	0.34107	0.173804
Xind_39.region001	Xpb_30.3_107.region001	NRPS fragment	2623	NRPS	NRPS	Xenorhabdus indica DSM 17382	NRPS fragment	2623	NRPS	NRPS	Xenorhabdus sp. PB30.3	NRPS - NRPS	NRPS	1	4	0.348594	1	6	0.488554	0.716757	0.564271	0.261577
Xind_39.region001	Xpb_30.3_104.region001	NRPS fragment	2623	NRPS	NRPS	Xenorhabdus indica DSM 17382		2641	NRPS	NRPS	Xenorhabdus sp. PB30.3	NRPS - NRPS	NRPS	0.333333	4	0.420071	0.333333	6	0.601613	0.582256	0.576825	0.158712
Xind_39.region001	Xmir_27.region001	NRPS fragment	2623	NRPS	NRPS	Xenorhabdus indica DSM 17382	NRPS fragment	1983	NRPS	NRPS	Xenorhabdus mirianensis DSM 17902	NRPS - NRPS	NRPS	0.444444	10	0.310583	0.5	12	0.644841	0.742125	0.60157	0.126138
Xind_39.region001	Xkoz_34.region001	NRPS fragment	2623	NRPS	NRPS	Xenorhabdus indica DSM 17382	NRPS fragment	1912	NRPS	NRPS	Xenorhabdus kozodoi DSM 17907	NRPS - NRPS	NRPS	0.16	4	0.494817	0.173913	6	0.586105	0.551413	0.443543	0.171309
Xind_39.region001	Xind_40.region001	NRPS fragment	2623	NRPS	NRPS	Xenorhabdus indica DSM 17382	NRPS fragment	2623	NRPS	NRPS	Xenorhabdus indica DSM 17382	NRPS - NRPS	NRPS	0.8	8	0.343216	1	7	0.502588	0.734346	0.479498	0.247419
Xind_38.region001	Xvie_42.region001	NRPS fragment	1790	NRPS	NRPS	Xenorhabdus indica DSM 17382	NRPS fragment	1790	NRPS	NRPS	Xenorhabdus vietnamensis DSM 22392	NRPS - NRPS	NRPS	1	6	0.44167	1	6	0.418747	0.6036	0.467789	0.337855
Xind_38.region001	Xpb_61.4_137.region001	NRPS fragment	1790	NRPS	NRPS	Xenorhabdus indica DSM 17382	NRPS fragment	2623	NRPS	NRPS	Xenorhabdus sp. PB61.4	NRPS - NRPS	NRPS	1	6	0.238273	1	6	0.571295	0.809763	0.665657	0.183788
Xind_38.region001	Xpb_30.3_107.region001	NRPS fragment	1790	NRPS	NRPS	Xenorhabdus indica DSM 17382	NRPS fragment	2623	NRPS	NRPS	Xenorhabdus sp. PB30.3	NRPS - NRPS	NRPS	1	5	0.181651	1	5	0.613762	0.88572	0.683608	0.14918
Xind_38.region001	Xmir_36.region001	NRPS fragment	1790	NRPS	NRPS	Xenorhabdus indica DSM 17382	NRPS fragment	2226	NRPS	NRPS	Xenorhabdus mirianensis DSM 17902	NRPS - NRPS	NRPS	0.307692	5	0.408399	0.307692	5	0.616778	0.661286	0.452232	0.146859
Xind_38.region001	Xinn_77.region001	NRPS fragment	1790	NRPS	NRPS	Xenorhabdus indica DSM 17382	NRPS fragment	2226	NRPS	NRPS	Xenorhabdus innexi DSM 16336	NRPS - NRPS	NRPS	0.666667	5	0.298036	0.666667	5	0.609806	0.740709	0.624474	0.152251
Xind_38.region001	Xinn_54.region001	NRPS fragment	1790	NRPS	NRPS	Xenorhabdus indica DSM 17382	NRPS fragment	1790	NRPS	NRPS	Xenorhabdus innexi DSM 16336	NRPS - NRPS	NRPS	0.363636	6	0.426692	0.363636	6	0.589072	0.636906	0.446113	0.168862
Xind_38.region001	Xind_40.region001	NRPS fragment	1790	NRPS	NRPS	Xenorhabdus indica DSM 17382	NRPS fragment	2623	NRPS	NRPS	Xenorhabdus indica DSM 17382	NRPS - NRPS	NRPS	0.8	8	0.222203	1	7	0.593348	0.80049	0.725926	0.165366
Xind_38.region001	Xind_39.region001	NRPS fragment	1790	NRPS	NRPS	Xenorhabdus indica DSM 17382	NRPS fragment	2623	NRPS	NRPS	Xenorhabdus indica DSM 17382	NRPS - NRPS	NRPS	1	5	0.264403	1	6	0.551698	0.773038	0.673194	0.200975
Xind_25.region001	Xvie_17.region001	NRPS fragment	2237	NRPS	NRPS	Xenorhabdus indica DSM 17382	Pre-rhabdobranin biosynthetic gene cluster (previously unknown)	2258	PKS-NRP_Hybrids	T1PKS.NRPS	Xenorhabdus vietnamensis DSM 22392	NRPS - NRPS.T1PKS		0.282051	12	0.458629	0.403226	31	0.56128	0.894495	0.267984	0.192475
Xind_25.region001	Xmau_1.region004	NRPS fragment	2237	NRPS	NRPS	Xenorhabdus indica DSM 17382	Pre-rhabdobranin biosynthetic gene cluster (previously unknown)	2258	PKS-NRP_Hybrids	T1PKS.NRPS	Xenorhabdus mauleonii DSM 17908	NRPS - NRPS.T1PKS		0.24359	15	0.368081	0.38983	33	0.633793	0.924201	0.366207	0.134107
Xind_2.region001	Xvie_3.region001		2209	NRPS-like	NRPS	Xenorhabdus indica DSM 17382		2209	NRPS	NRPS-like	Xenorhabdus vietnamensis DSM 22392	NRPS-like - furan.NRPS-like		0.75	1	0.83973	0.868421	33	0.159018	0.221374	0.156567	0.70725
Xind_2.region001	Xvie_3.region001		2209	furan	Others	Xenorhabdus indica DSM 17382		2209	NRPS	NRPS-like	Xenorhabdus vietnamensis DSM 22392	NRPS-like - furan.NRPS-like		0.75	1	0.83973	0.868421	33	0.159018	0.221374	0.156567	0.70725
Xind_2.region001	Xszus_1.region009		2209	NRPS-like	NRPS	Xenorhabdus indica DSM 17382		2209	NRPS	NRPS-like	Xenorhabdus szentirimaii US	NRPS-like - furan.NRPS-like		0.641509	1	0.789396	0.833333	42	0.209211	0.233333	0.209522	0.625347
Xind_2.region001	Xszus_1.region009		2209	furan	Others	Xenorhabdus indica DSM 17382		2209	NRPS	NRPS-like	Xenorhabdus szentirimaii US	NRPS-like - furan.NRPS-like		0.641509	1	0.789396	0.833333	42	0.209211	0.233333	0.209522	0.625347
Xind_2.region001	Xsze_1.region002		2209	NRPS-like	NRPS	Xenorhabdus indica DSM 17382		2209	NRPS	NRPS-like	Xenorhabdus szentirmaii DSM 16338	NRPS-like - furan.NRPS-like		0.673077	1	0.789246	0.833333	42	0.207745	0.233333	0.209679	0.627668
Xind_2.region001	Xsze_1.region002		2209	furan	Others	Xenorhabdus indica DSM 17382		2209	NRPS	NRPS-like	Xenorhabdus szentirmaii DSM 16338	NRPS-like - furan.NRPS-like		0.673077	1	0.789246	0.833333	42	0.207745	0.233333	0.209679	0.627668
Xind_2.region001	Xsto_42.region001		2209	NRPS-like	NRPS	Xenorhabdus indica DSM 17382		2654	NRPS	NRPS-like	Xenorhabdus stockiae DSM 17904	NRPS-like - furan.NRPS-like		0.733333	1	0.863966	0.8	23	0.155359	0.179688	0.132239	0.713418
Xind_2.region001	Xsto_42.region001		2209	furan	Others	Xenorhabdus indica DSM 17382		2654	NRPS	NRPS-like	Xenorhabdus stockiae DSM 17904	NRPS-like - furan.NRPS-like		0.733333	1	0.863966	0.8	23	0.155359	0.179688	0.132239	0.713418
Xind_2.region001	Xpb_61.4_42.region001		2209	NRPS-like	NRPS	Xenorhabdus indica DSM 17382		2654	NRPS	NRPS-like	Xenorhabdus sp. PB61.4	NRPS-like - furan.NRPS-like		0.634146	1	0.851664	0.783784	30	0.172788	0.190104	0.145552	0.68428
Xind_2.region001	Xpb_61.4_42.region001		2209	furan	Others	Xenorhabdus indica DSM 17382		2654	NRPS	NRPS-like	Xenorhabdus sp. PB61.4	NRPS-like - furan.NRPS-like		0.634146	1	0.851664	0.783784	30	0.172788	0.190104	0.145552	0.68428
Xind_2.region001	XnemATCC_NC_014228.1.region001		2209	NRPS-like	NRPS	Xenorhabdus indica DSM 17382		2209	NRPS	NRPS-like	Xenorhabdus nematophila ATCC 19061	NRPS-like - furan.NRPS-like		0.906977	1	0.848428	0.953488	40	0.127632	0.227848	0.147758	0.761026
Xind_2.region001	XnemATCC_NC_014228.1.region001		2209	furan	Others	Xenorhabdus indica DSM 17382		2209	NRPS	NRPS-like	Xenorhabdus nematophila ATCC 19061	NRPS-like - furan.NRPS-like		0.906977	1	0.848428	0.953488	40	0.127632	0.227848	0.147758	0.761026
Xind_2.region001	Xmir_8.region001		2209	NRPS-like	NRPS	Xenorhabdus indica DSM 17382		2654	NRPS	NRPS-like	Xenorhabdus mirianensis DSM 17902	NRPS-like - furan.NRPS-like		0.74	1	0.820438	0.869565	41	0.173758	0.212821	0.17794	0.682675
Xind_2.region001	Xmir_8.region001		2209	furan	Others	Xenorhabdus indica DSM 17382		2654	NRPS	NRPS-like	Xenorhabdus mirianensis DSM 17902	NRPS-like - furan.NRPS-like		0.74	1	0.820438	0.869565	41	0.173758	0.212821	0.17794	0.682675
Xind_2.region001	Xmau_23.region001		2209	NRPS-like	NRPS	Xenorhabdus indica DSM 17382		2654	NRPS	NRPS-like	Xenorhabdus mauleonii DSM 17908	NRPS-like - furan.NRPS-like		0.653061	1	0.774692	0.777778	38	0.230773	0.214834	0.22586	0.591711
Xind_2.region001	Xmau_23.region001		2209	furan	Others	Xenorhabdus indica DSM 17382		2654	NRPS	NRPS-like	Xenorhabdus mauleonii DSM 17908	NRPS-like - furan.NRPS-like		0.653061	1	0.774692	0.777778	38	0.230773	0.214834	0.22586	0.591711
Xind_2.region001	Xkoz_4.region001		2209	NRPS-like	NRPS	Xenorhabdus indica DSM 17382		2209	NRPS	NRPS-like	Xenorhabdus kozodoi DSM 17907	NRPS.NRPS-like - furan.NRPS-like		0.606557	6	0.610753	0.807692	48	0.350069	0.87225	0.268496	0.42241
Xind_2.region001	Xkoz_4.region001		2209	NRPS-like	NRPS	Xenorhabdus indica DSM 17382	GameXPeptide biosynthetic gene cluster	2209	NRPS	NRPS	Xenorhabdus kozodoi DSM 17907	NRPS.NRPS-like - furan.NRPS-like		0.606557	6	0.610753	0.807692	48	0.350069	0.87225	0.268496	0.42241
Xind_2.region001	Xkoz_4.region001		2209	furan	Others	Xenorhabdus indica DSM 17382		2209	NRPS	NRPS-like	Xenorhabdus kozodoi DSM 17907	NRPS.NRPS-like - furan.NRPS-like		0.606557	6	0.610753	0.807692	48	0.350069	0.87225	0.268496	0.42241
Xind_2.region001	Xkoz_4.region001		2209	furan	Others	Xenorhabdus indica DSM 17382	GameXPeptide biosynthetic gene cluster	2209	NRPS	NRPS	Xenorhabdus kozodoi DSM 17907	NRPS.NRPS-like - furan.NRPS-like		0.606557	6	0.610753	0.807692	48	0.350069	0.87225	0.268496	0.42241
Xind_2.region001	Xjap_NZ_FOVO01000007.region002		2209	NRPS-like	NRPS	Xenorhabdus indica DSM 17382		2209	NRPS	NRPS-like	Xenorhabdus japonica DSM 16522	NRPS-like - furan.NRPS-like		0.686275	1	0.818093	0.891304	42	0.173856	0.234097	0.179422	0.682514
Xind_2.region001	Xjap_NZ_FOVO01000007.region002		2209	furan	Others	Xenorhabdus indica DSM 17382		2209	NRPS	NRPS-like	Xenorhabdus japonica DSM 16522	NRPS-like - furan.NRPS-like		0.686275	1	0.818093	0.891304	42	0.173856	0.234097	0.179422	0.682514
Xind_2.region001	Xinn_34.region001		2209	NRPS-like	NRPS	Xenorhabdus indica DSM 17382		2654	NRPS	NRPS-like	Xenorhabdus innexi DSM 16336	NRPS-like - furan.NRPS-like		0.833333	1	0.843376	0.933333	43	0.139135	0.187179	0.155203	0.741088
Xind_2.region001	Xinn_34.region001		2209	furan	Others	Xenorhabdus indica DSM 17382		2654	NRPS	NRPS-like	Xenorhabdus innexi DSM 16336	NRPS-like - furan.NRPS-like		0.833333	1	0.843376	0.933333	43	0.139135	0.187179	0.155203	0.741088
Xind_18.region001	Xind_18.region001		2457	NRPS.transAT-PKS	PKS-NRP_Hybrids	Xenorhabdus indica DSM 17382		2457	PKS-NRP_Hybrids	NRPS.transAT-PKS	Xenorhabdus indica DSM 17382			1	1	1	1	1	0	0	0	1
Xind_17.region001	Xvie_18.region001	Fabclavine biosynthetic gene cluster	1112	hglE-KS.T1PKS.NRPS.PUFA	PKS-NRP_Hybrids	Xenorhabdus indica DSM 17382	PAX peptide biosynthetic gene cluster	2701	NRPS	NRPS	Xenorhabdus vietnamensis DSM 22392	NRPS - NRPS.hglE-KS.PUFA.T1PKS		0.418182	22	0.308505	0.533333	54	0.641045	0.831485	0.577429	0.128848
Xind_17.region001	Xszus_1.region001	Fabclavine biosynthetic gene cluster	1112	hglE-KS.T1PKS.NRPS.PUFA	PKS-NRP_Hybrids	Xenorhabdus indica DSM 17382		2673	others	benzoxazolinate	Xenorhabdus szentirimaii US	NRPS.hglE-KS.PUFA.T1PKS - NRPS.hglE-KS.PUFA.T1PKS	NRPS.hglE-KS.PUFA.T1PKS	0.526316	21	0.392082	0.688889	50	0.541845	0.765264	0.475748	0.209906
Xind_17.region001	Xszus_1.region001	Fabclavine biosynthetic gene cluster	1112	hglE-KS.T1PKS.NRPS.PUFA	PKS-NRP_Hybrids	Xenorhabdus indica DSM 17382	Lipocitide biosynthetic gene cluster (previsouly unknown)	2673	NRPS	NRPS	Xenorhabdus szentirimaii US	NRPS.hglE-KS.PUFA.T1PKS - NRPS.hglE-KS.PUFA.T1PKS	NRPS.hglE-KS.PUFA.T1PKS	0.526316	21	0.392082	0.688889	50	0.541845	0.765264	0.475748	0.209906
Xind_17.region001	Xszus_1.region001	Fabclavine biosynthetic gene cluster	1112	hglE-KS.T1PKS.NRPS.PUFA	PKS-NRP_Hybrids	Xenorhabdus indica DSM 17382		2673	NRPS	NRPS	Xenorhabdus szentirimaii US	NRPS.hglE-KS.PUFA.T1PKS - NRPS.hglE-KS.PUFA.T1PKS	NRPS.hglE-KS.PUFA.T1PKS	0.526316	21	0.392082	0.688889	50	0.541845	0.765264	0.475748	0.209906
Xind_17.region001	Xszus_1.region001	Fabclavine biosynthetic gene cluster	1112	hglE-KS.T1PKS.NRPS.PUFA	PKS-NRP_Hybrids	Xenorhabdus indica DSM 17382	PAX peptide biosynthetic gene cluster	2673	NRPS	NRPS	Xenorhabdus szentirimaii US	NRPS.hglE-KS.PUFA.T1PKS - NRPS.hglE-KS.PUFA.T1PKS	NRPS.hglE-KS.PUFA.T1PKS	0.526316	21	0.392082	0.688889	50	0.541845	0.765264	0.475748	0.209906
Xind_17.region001	Xszus_1.region001	Fabclavine biosynthetic gene cluster	1112	hglE-KS.T1PKS.NRPS.PUFA	PKS-NRP_Hybrids	Xenorhabdus indica DSM 17382	Fabclavine biosynthetic gene cluster	2673	PKS-NRP_Hybrids	T1PKS.PUFA.NRPS.hglE-KS	Xenorhabdus szentirimaii US	NRPS.hglE-KS.PUFA.T1PKS - NRPS.hglE-KS.PUFA.T1PKS	NRPS.hglE-KS.PUFA.T1PKS	0.526316	21	0.392082	0.688889	50	0.541845	0.765264	0.475748	0.209906
Xind_17.region001	Xsze_2.region008	Fabclavine biosynthetic gene cluster	1112	hglE-KS.T1PKS.NRPS.PUFA	PKS-NRP_Hybrids	Xenorhabdus indica DSM 17382		2673	NRPS	NRPS	Xenorhabdus szentirmaii DSM 16338	NRPS.hglE-KS.PUFA.T1PKS - NRPS.hglE-KS.PUFA.T1PKS	NRPS.hglE-KS.PUFA.T1PKS	0.736842	21	0.78083	0.822222	50	0.213091	0.245003	0.197469	0.619226
Xind_17.region001	Xsze_2.region008	Fabclavine biosynthetic gene cluster	1112	hglE-KS.T1PKS.NRPS.PUFA	PKS-NRP_Hybrids	Xenorhabdus indica DSM 17382		2673	others	benzoxazolinate	Xenorhabdus szentirmaii DSM 16338	NRPS.hglE-KS.PUFA.T1PKS - NRPS.hglE-KS.PUFA.T1PKS	NRPS.hglE-KS.PUFA.T1PKS	0.736842	21	0.78083	0.822222	50	0.213091	0.245003	0.197469	0.619226
Xind_17.region001	Xsze_2.region008	Fabclavine biosynthetic gene cluster	1112	hglE-KS.T1PKS.NRPS.PUFA	PKS-NRP_Hybrids	Xenorhabdus indica DSM 17382	Fabclavine biosynthetic gene cluster	2673	PKS-NRP_Hybrids	T1PKS.PUFA.NRPS.hglE-KS	Xenorhabdus szentirmaii DSM 16338	NRPS.hglE-KS.PUFA.T1PKS - NRPS.hglE-KS.PUFA.T1PKS	NRPS.hglE-KS.PUFA.T1PKS	0.736842	21	0.78083	0.822222	50	0.213091	0.245003	0.197469	0.619226
Xind_17.region001	Xsze_2.region008	Fabclavine biosynthetic gene cluster	1112	hglE-KS.T1PKS.NRPS.PUFA	PKS-NRP_Hybrids	Xenorhabdus indica DSM 17382	Lipocitide biosynthetic gene cluster (previsouly unknown)	2673	NRPS	NRPS	Xenorhabdus szentirmaii DSM 16338	NRPS.hglE-KS.PUFA.T1PKS - NRPS.hglE-KS.PUFA.T1PKS	NRPS.hglE-KS.PUFA.T1PKS	0.736842	21	0.78083	0.822222	50	0.213091	0.245003	0.197469	0.619226
Xind_17.region001	Xsze_2.region008	Fabclavine biosynthetic gene cluster	1112	hglE-KS.T1PKS.NRPS.PUFA	PKS-NRP_Hybrids	Xenorhabdus indica DSM 17382	PAX peptide biosynthetic gene cluster	2673	NRPS	NRPS	Xenorhabdus szentirmaii DSM 16338	NRPS.hglE-KS.PUFA.T1PKS - NRPS.hglE-KS.PUFA.T1PKS	NRPS.hglE-KS.PUFA.T1PKS	0.736842	21	0.78083	0.822222	50	0.213091	0.245003	0.197469	0.619226
Xind_17.region001	Xsto_1.region001	Fabclavine biosynthetic gene cluster	1112	hglE-KS.T1PKS.NRPS.PUFA	PKS-NRP_Hybrids	Xenorhabdus indica DSM 17382		2641	NRPS	NRPS	Xenorhabdus stockiae DSM 17904	NRPS.hglE-KS.PUFA.T1PKS - NRPS.hglE-KS.PUFA.T1PKS	NRPS.hglE-KS.PUFA.T1PKS	0.849057	21	0.812236	0.906977	54	0.166975	0.188512	0.187182	0.693931
Xind_17.region001	Xsto_1.region001	Fabclavine biosynthetic gene cluster	1112	hglE-KS.T1PKS.NRPS.PUFA	PKS-NRP_Hybrids	Xenorhabdus indica DSM 17382	Fabclavine biosynthetic gene cluster	2641	PKS-NRP_Hybrids	hglE-KS.T1PKS.NRPS.PUFA	Xenorhabdus stockiae DSM 17904	NRPS.hglE-KS.PUFA.T1PKS - NRPS.hglE-KS.PUFA.T1PKS	NRPS.hglE-KS.PUFA.T1PKS	0.849057	21	0.812236	0.906977	54	0.166975	0.188512	0.187182	0.693931
Xind_17.region001	Xpb_61.4_10.region001	Fabclavine biosynthetic gene cluster	1112	hglE-KS.T1PKS.NRPS.PUFA	PKS-NRP_Hybrids	Xenorhabdus indica DSM 17382	Fabclavine biosynthetic gene cluster	2641	PKS-NRP_Hybrids	hglE-KS.T1PKS.NRPS.PUFA	Xenorhabdus sp. PB61.4	NRPS.hglE-KS.PUFA.T1PKS - NRPS.hglE-KS.PUFA.T1PKS	NRPS.hglE-KS.PUFA.T1PKS	0.86	21	0.82051	0.925	51	0.156618	0.186586	0.173646	0.711294
Xind_17.region001	Xpb_30.3_25.region001	Fabclavine biosynthetic gene cluster	1112	hglE-KS.T1PKS.NRPS.PUFA	PKS-NRP_Hybrids	Xenorhabdus indica DSM 17382	Fabclavine biosynthetic gene cluster	2641	PKS-NRP_Hybrids	hglE-KS.T1PKS.NRPS.PUFA	Xenorhabdus sp. PB30.3	NRPS.hglE-KS.PUFA.T1PKS - NRPS.hglE-KS.PUFA.T1PKS	NRPS.hglE-KS.PUFA.T1PKS	0.88	21	0.792038	0.888889	28	0.184194	0.187383	0.238831	0.66554
Xind_17.region001	Xmir_3.region001	Fabclavine biosynthetic gene cluster	1112	hglE-KS.T1PKS.NRPS.PUFA	PKS-NRP_Hybrids	Xenorhabdus indica DSM 17382		2701	NRPS	NRPS	Xenorhabdus mirianensis DSM 17902	NRPS - NRPS.hglE-KS.PUFA.T1PKS		0.356164	22	0.343193	0.459016	54	0.632994	0.830245	0.515487	0.134694
Xind_17.region001	Xinn_1.region001	Fabclavine biosynthetic gene cluster	1112	hglE-KS.T1PKS.NRPS.PUFA	PKS-NRP_Hybrids	Xenorhabdus indica DSM 17382	Fabclavine biosynthetic gene cluster	1112	PKS-NRP_Hybrids	T1PKS.PUFA.NRPS.hglE-KS	Xenorhabdus innexi DSM 16336	NRPS.hglE-KS.PUFA.T1PKS - NRPS.hglE-KS.PUFA.T1PKS	NRPS.hglE-KS.PUFA.T1PKS	0.439024	21	0.659582	0.5	30	0.383362	0.287782	0.414107	0.380242
Xind_16.region001	Xsto_18.region001		2636	NRPS	NRPS	Xenorhabdus indica DSM 17382		2306	NRPS	NRPS	Xenorhabdus stockiae DSM 17904	NRPS - NRPS	NRPS	0.333333	4	0.391066	0.310345	26	0.627965	0.215907	0.729866	0.13841
Xind_16.region001	Xpb_61.4_65.region001		2636	NRPS	NRPS	Xenorhabdus indica DSM 17382		2636	NRPS	NRPS	Xenorhabdus sp. PB61.4	NRPS - NRPS	NRPS	0.761905	5	0.83853	0.823529	15	0.168301	0.194832	0.139228	0.691723
Xind_16.region001	Xpb_30.3_78.region001		2636	NRPS	NRPS	Xenorhabdus indica DSM 17382		2636	NRPS	NRPS	Xenorhabdus sp. PB30.3	NRPS - NRPS	NRPS	0.588235	4	0.786766	0.5625	9	0.268014	0.214069	0.212491	0.535804
Xind_16.region001	Xkoz_25.region001		2636	NRPS	NRPS	Xenorhabdus indica DSM 17382		2636	NRPS	NRPS	Xenorhabdus kozodoi DSM 17907	NRPS - NRPS	NRPS	0.363636	5	0.440134	0.388889	41	0.57394	0.118944	0.667407	0.181527
Xind_16.region001	Xish_1.region002		2636	NRPS	NRPS	Xenorhabdus indica DSM 17382	Lipocitide biosynthetic gene cluster (previsouly unknown)	2636	NRPS	NRPS	Xenorhabdus ishibashii DSM 22670	NRPS - NRPS	NRPS	0.363636	5	0.449093	0.388889	41	0.567221	0.112693	0.657789	0.187298
Xind_16.region001	Xish_1.region002		2636	NRPS	NRPS	Xenorhabdus indica DSM 17382		2636	NRPS	NRPS	Xenorhabdus ishibashii DSM 22670	NRPS - NRPS	NRPS	0.363636	5	0.449093	0.388889	41	0.567221	0.112693	0.657789	0.187298
Xind_15.region001	Xvie_5.region001	IOC biosynthetic gene cluster (previously unknown)	2532	betalactone	Others	Xenorhabdus indica DSM 17382	IOC biosynthetic gene cluster (previously unknown)	2532	Others	betalactone	Xenorhabdus vietnamensis DSM 22392	betalactone - betalactone	betalactone	0.818182	1	0.788888	0.870968	31	0.193232	0.22108	0.210469	0.650875
Xind_15.region001	Xszus_1.region011	IOC biosynthetic gene cluster (previously unknown)	2532	betalactone	Others	Xenorhabdus indica DSM 17382	IOC biosynthetic gene cluster (previously unknown)	2683	Others	betalactone	Xenorhabdus szentirimaii US	betalactone - betalactone	betalactone	0.638889	1	0.721474	0.8125	31	0.26445	0.24031	0.280992	0.541034
Xind_15.region001	Xsze_1.region004	IOC biosynthetic gene cluster (previously unknown)	2532	betalactone	Others	Xenorhabdus indica DSM 17382	IOC biosynthetic gene cluster (previously unknown)	2683	Others	betalactone	Xenorhabdus szentirmaii DSM 16338	betalactone - betalactone	betalactone	0.638889	1	0.721386	0.8125	31	0.264516	0.24031	0.281086	0.540936
Xind_15.region001	Xsto_19.region001	IOC biosynthetic gene cluster (previously unknown)	2532	betalactone	Others	Xenorhabdus indica DSM 17382	IOC biosynthetic gene cluster (previously unknown)	2683	Others	betalactone	Xenorhabdus stockiae DSM 17904	betalactone - betalactone	betalactone	0.525	1	0.732686	0.666667	31	0.290902	0.137662	0.275679	0.502819
Xind_15.region001	XnemATCC_NC_014228.1.region002	IOC biosynthetic gene cluster (previously unknown)	2532	betalactone	Others	Xenorhabdus indica DSM 17382	IOC biosynthetic gene cluster (previously unknown)	2683	Others	betalactone	Xenorhabdus nematophila ATCC 19061	betalactone - betalactone	betalactone	0.727273	1	0.710198	0.806452	31	0.269697	0.285347	0.290089	0.533342
Xind_15.region001	Xmir_4.region001	IOC biosynthetic gene cluster (previously unknown)	2532	betalactone	Others	Xenorhabdus indica DSM 17382	IOC biosynthetic gene cluster (previously unknown)	2683	Others	betalactone	Xenorhabdus mirianensis DSM 17902	betalactone - betalactone	betalactone	0.589744	1	0.66613	0.735294	34	0.323857	0.235294	0.339669	0.45717
Xind_15.region001	Xmau_1.region005	IOC biosynthetic gene cluster (previously unknown)	2532	betalactone	Others	Xenorhabdus indica DSM 17382	IOC biosynthetic gene cluster (previously unknown)	2683	Others	betalactone	Xenorhabdus mauleonii DSM 17908	betalactone - betalactone	betalactone	0.742857	1	0.799024	0.84375	31	0.194839	0.238462	0.198558	0.648284
Xind_15.region001	Xkoz_5.region001	IOC biosynthetic gene cluster (previously unknown)	2532	betalactone	Others	Xenorhabdus indica DSM 17382	IOC biosynthetic gene cluster (previously unknown)	2532	Others	betalactone	Xenorhabdus kozodoi DSM 17907	betalactone - betalactone	betalactone	0.794118	1	0.795445	0.84375	31	0.19496	0.213368	0.203986	0.648089
Xind_15.region001	Xjap_NZ_FOVO01000021.region001	IOC biosynthetic gene cluster (previously unknown)	2532	betalactone	Others	Xenorhabdus indica DSM 17382	IOC biosynthetic gene cluster (previously unknown)	2532	Others	betalactone	Xenorhabdus japonica DSM 16522	betalactone - betalactone	betalactone	0.675676	1	0.791759	0.818182	31	0.20876	0.228792	0.206915	0.62606
Xind_15.region001	Xish_1.region005	IOC biosynthetic gene cluster (previously unknown)	2532	betalactone	Others	Xenorhabdus indica DSM 17382	IOC biosynthetic gene cluster (previously unknown)	2532	Others	betalactone	Xenorhabdus ishibashii DSM 22670	betalactone - betalactone	betalactone	0.463415	1	0.592877	0.538462	31	0.424479	0.236641	0.418122	0.331224
Xind_15.region001	Xinn_25.region001	IOC biosynthetic gene cluster (previously unknown)	2532	betalactone	Others	Xenorhabdus indica DSM 17382	IOC biosynthetic gene cluster (previously unknown)	2532	Others	betalactone	Xenorhabdus innexi DSM 16336	betalactone - betalactone	betalactone	0.702703	1	0.814995	0.742857	31	0.205047	0.160622	0.186578	0.63195
Xind_14.region001	Xind_14.region001	NRPS fragment	2453	NRPS-like	NRPS	Xenorhabdus indica DSM 17382	NRPS fragment	2453	NRPS	NRPS-like	Xenorhabdus indica DSM 17382			1	1	1	1	1	0	0	0	1
Xind_13.region001	XnemATCC_NC_014228.1.region006	Xenocoumacin biosynthetic gene cluster	2267	T1PKS.NRPS	PKS-NRP_Hybrids	Xenorhabdus indica DSM 17382	Xenocoumacin biosynthetic gene cluster	2267	PKS-NRP_Hybrids	T1PKS.NRPS	Xenorhabdus nematophila ATCC 19061	NRPS.T1PKS - NRPS.T1PKS	NRPS.T1PKS	0.458333	16	0.529384	0.5	52	0.480045	0.349956	0.544868	0.270353
Xind_13.region001	Xmir_11.region001	Xenocoumacin biosynthetic gene cluster	2267	T1PKS.NRPS	PKS-NRP_Hybrids	Xenorhabdus indica DSM 17382	Xenocoumacin biosynthetic gene cluster	2267	PKS-NRP_Hybrids	T1PKS.NRPS	Xenorhabdus mirianensis DSM 17902	NRPS.T1PKS - NRPS.T1PKS	NRPS.T1PKS	0.531915	16	0.661172	0.5	51	0.377526	0.161814	0.449896	0.387474
Xind_13.region001	Xmir_11.region001	Xenocoumacin biosynthetic gene cluster	2267	T1PKS.NRPS	PKS-NRP_Hybrids	Xenorhabdus indica DSM 17382	Lipocitide biosynthetic gene cluster (previsouly unknown)	2267	NRPS	NRPS	Xenorhabdus mirianensis DSM 17902	NRPS.T1PKS - NRPS.T1PKS	NRPS.T1PKS	0.531915	16	0.661172	0.5	51	0.377526	0.161814	0.449896	0.387474
Xind_13.region001	Xmau_11.region001	Xenocoumacin biosynthetic gene cluster	2267	T1PKS.NRPS	PKS-NRP_Hybrids	Xenorhabdus indica DSM 17382	Xenocoumacin biosynthetic gene cluster	2267	PKS-NRP_Hybrids	T1PKS.NRPS	Xenorhabdus mauleonii DSM 17908	NRPS.T1PKS - NRPS.T1PKS	NRPS.T1PKS	0.456522	16	0.687619	0.425	28	0.376459	0.358175	0.260044	0.388803
Xind_13.region001	Xmau_11.region001	Xenocoumacin biosynthetic gene cluster	2267	T1PKS.NRPS	PKS-NRP_Hybrids	Xenorhabdus indica DSM 17382	Taxlllaid biosynthetic gene cluster	2267	NRPS	NRPS	Xenorhabdus mauleonii DSM 17908	NRPS.T1PKS - NRPS.T1PKS	NRPS.T1PKS	0.456522	16	0.687619	0.425	28	0.376459	0.358175	0.260044	0.388803
Xind_13.region001	Xkoz_4.region002	Xenocoumacin biosynthetic gene cluster	2267	T1PKS.NRPS	PKS-NRP_Hybrids	Xenorhabdus indica DSM 17382	Xenocoumacin biosynthetic gene cluster	2267	PKS-NRP_Hybrids	T1PKS.NRPS	Xenorhabdus kozodoi DSM 17907	NRPS.T1PKS - NRPS.T1PKS	NRPS.T1PKS	0.6	16	0.9775	0.538462	32	0.129182	0.0257643	0.0192347	0.758323
Xind_1.region002	Xvie_19.region001	Photoxenobactin biosynthetic gene cluster (previously unknown)	1996	T1PKS.NRPS	PKS-NRP_Hybrids	Xenorhabdus indica DSM 17382	Photoxenobactin biosynthetic gene cluster (previously unknown)	2033	PKS-NRP_Hybrids	T1PKS.NRPS	Xenorhabdus vietnamensis DSM 22392	NRPS.T1PKS - NRPS.T1PKS	NRPS.T1PKS	0.567568	9	0.566162	0.5625	38	0.4345	0.237409	0.526884	0.31979
Xind_1.region002	Xszus_1.region004	Photoxenobactin biosynthetic gene cluster (previously unknown)	1996	T1PKS.NRPS	PKS-NRP_Hybrids	Xenorhabdus indica DSM 17382	Photoxenobactin biosynthetic gene cluster (previously unknown)	1996	PKS-NRP_Hybrids	T1PKS.NRPS	Xenorhabdus szentirimaii US	NRPS.T1PKS - NRPS.phenazine.T1PKS		0.281553	10	0.460008	0.318182	66	0.57728	0.265189	0.623266	0.178692
Xind_1.region002	Xszus_1.region004	Photoxenobactin biosynthetic gene cluster (previously unknown)	1996	T1PKS.NRPS	PKS-NRP_Hybrids	Xenorhabdus indica DSM 17382	Phenaszetine biosynthetic gene cluster	1996	Others	phenazine	Xenorhabdus szentirimaii US	NRPS.T1PKS - NRPS.phenazine.T1PKS		0.281553	10	0.460008	0.318182	66	0.57728	0.265189	0.623266	0.178692
Xind_1.region002	Xsze_2.region005	Photoxenobactin biosynthetic gene cluster (previously unknown)	1996	T1PKS.NRPS	PKS-NRP_Hybrids	Xenorhabdus indica DSM 17382	Photoxenobactin biosynthetic gene cluster (previously unknown)	1996	PKS-NRP_Hybrids	T1PKS.NRPS	Xenorhabdus szentirmaii DSM 16338	NRPS.T1PKS - NRPS.T1PKS	NRPS.T1PKS	0.281553	10	0.462966	0.318182	66	0.575062	0.255872	0.622235	0.180573
Xind_1.region002	Xsze_2.region005	Photoxenobactin biosynthetic gene cluster (previously unknown)	1996	T1PKS.NRPS	PKS-NRP_Hybrids	Xenorhabdus indica DSM 17382	Phenaszetine biosynthetic gene cluster	1996	Others	phenazine	Xenorhabdus szentirmaii DSM 16338	NRPS.T1PKS - NRPS.T1PKS	NRPS.T1PKS	0.281553	10	0.462966	0.318182	66	0.575062	0.255872	0.622235	0.180573
Xind_1.region002	Xmir_3.region002	Photoxenobactin biosynthetic gene cluster (previously unknown)	1996	T1PKS.NRPS	PKS-NRP_Hybrids	Xenorhabdus indica DSM 17382	Photoxenobactin biosynthetic gene cluster (previously unknown)	1996	PKS-NRP_Hybrids	T1PKS.NRPS	Xenorhabdus mirianensis DSM 17902	NRPS.T1PKS - NRPS.T1PKS	NRPS.T1PKS	0.239583	9	0.43389	0.218391	64	0.618925	0.157445	0.681047	0.145218
Xind_1.region002	Xkoz_6.region001	Photoxenobactin biosynthetic gene cluster (previously unknown)	1996	T1PKS.NRPS	PKS-NRP_Hybrids	Xenorhabdus indica DSM 17382	NRPS fragment	1996	NRPS	NRPS	Xenorhabdus kozodoi DSM 17907	NRPS - NRPS.T1PKS		0.347826	3	0.797997	0.347826	10	0.314546	0.174228	0.218667	0.469848
Xind_1.region002	Xjap_NZ_FOVO01000018.region001	Photoxenobactin biosynthetic gene cluster (previously unknown)	1996	T1PKS.NRPS	PKS-NRP_Hybrids	Xenorhabdus indica DSM 17382	Photoxenobactin biosynthetic gene cluster (previously unknown)	1996	PKS-NRP_Hybrids	T1PKS.NRPS	Xenorhabdus japonica DSM 16522	NRPS.T1PKS - NRPS.T1PKS	NRPS.T1PKS	0.264368	9	0.436936	0.246753	65	0.609729	0.14357	0.679232	0.152311
Xind_1.region002	Xish_2.region001	Photoxenobactin biosynthetic gene cluster (previously unknown)	1996	T1PKS.NRPS	PKS-NRP_Hybrids	Xenorhabdus indica DSM 17382	Photoxenobactin biosynthetic gene cluster (previously unknown)	1996	PKS-NRP_Hybrids	T1PKS.NRPS	Xenorhabdus ishibashii DSM 22670	NRPS.T1PKS - NRPS.T1PKS	NRPS.T1PKS	0.270588	9	0.429788	0.253333	64	0.613463	0.150523	0.688249	0.149411
Xind_1.region002	Xinn_4.region001	Photoxenobactin biosynthetic gene cluster (previously unknown)	1996	T1PKS.NRPS	PKS-NRP_Hybrids	Xenorhabdus indica DSM 17382	Photoxenobactin biosynthetic gene cluster (previously unknown)	1996	PKS-NRP_Hybrids	T1PKS.NRPS	Xenorhabdus innexi DSM 16336	NRPS.T1PKS - NRPS.T1PKS	NRPS.T1PKS	0.861538	9	0.850149	0.909091	64	0.137493	0.142967	0.151788	0.743918
Xhom_ANU1.region015	Xpb_61.4_33.region001		2631	T1PKS.NRPS	PKS-NRP_Hybrids	Xenorhabdus hominickii ANU1		2631	PKS-NRP_Hybrids	T1PKS.NRPS	Xenorhabdus sp. PB61.4	NRPS.T1PKS - NRPS.T1PKS	NRPS.T1PKS	0.525	7	0.805395	0.514286	20	0.266847	0.136931	0.234976	0.537514
Xhom_ANU1.region014	Xszus_1.region010	Arylpolyene biosynthetic gene cluster	2651	arylpolyene	Others	Xenorhabdus hominickii ANU1	Arylpolyene biosynthetic gene cluster	2682	Others	arylpolyene	Xenorhabdus szentirimaii US	arylpolyene - arylpolyene	arylpolyene	0.403226	5	0.506136	0.527273	45	0.494782	0.394059	0.516043	0.255245
Xhom_ANU1.region014	Xsze_1.region003	Arylpolyene biosynthetic gene cluster	2651	arylpolyene	Others	Xenorhabdus hominickii ANU1	Arylpolyene biosynthetic gene cluster	2682	Others	arylpolyene	Xenorhabdus szentirmaii DSM 16338	arylpolyene - arylpolyene	arylpolyene	0.412698	5	0.535049	0.517857	45	0.474507	0.229265	0.517326	0.276143
Xhom_ANU1.region014	Xsto_34.region001	Arylpolyene biosynthetic gene cluster	2651	arylpolyene	Others	Xenorhabdus hominickii ANU1	Arylpolyene biosynthetic gene cluster	2651	Others	arylpolyene	Xenorhabdus stockiae DSM 17904	arylpolyene - arylpolyene	arylpolyene	0.538462	5	0.664981	0.583333	15	0.357674	0.380224	0.304882	0.412582
Xhom_ANU1.region014	Xpb_61.4_25.region001	Arylpolyene biosynthetic gene cluster	2651	arylpolyene	Others	Xenorhabdus hominickii ANU1	Arylpolyene biosynthetic gene cluster	2651	Others	arylpolyene	Xenorhabdus sp. PB61.4	arylpolyene - arylpolyene	arylpolyene	0.533333	5	0.694993	0.571429	17	0.337803	0.311618	0.301117	0.438506
Xhom_ANU1.region014	Xpb_30.3_3.region001	Arylpolyene biosynthetic gene cluster	2651	arylpolyene	Others	Xenorhabdus hominickii ANU1	Arylpolyene biosynthetic gene cluster	2651	Others	arylpolyene	Xenorhabdus sp. PB30.3	arylpolyene - arylpolyene	arylpolyene	0.397059	5	0.54021	0.534483	45	0.468093	0.367572	0.480283	0.282925
Xhom_ANU1.region014	Xkoz_29.region001	Arylpolyene biosynthetic gene cluster	2651	arylpolyene	Others	Xenorhabdus hominickii ANU1	Arylpolyene biosynthetic gene cluster	2296	Others	arylpolyene	Xenorhabdus kozodoi DSM 17907	arylpolyene - arylpolyene	arylpolyene	0.638298	5	0.701131	0.775	36	0.287237	0.175664	0.333093	0.508031
Xhom_ANU1.region014	Xkoz_20.region001	Arylpolyene biosynthetic gene cluster	2651	arylpolyene	Others	Xenorhabdus hominickii ANU1	Arylpolyene biosynthetic gene cluster	2296	Others	arylpolyene	Xenorhabdus kozodoi DSM 17907	arylpolyene - arylpolyene	arylpolyene	0.585366	4	0.685979	0.742857	31	0.307676	0.113071	0.36588	0.479312
Xhom_ANU1.region014	Xjap_NZ_FOVO01000007.region001	Arylpolyene biosynthetic gene cluster	2651	arylpolyene	Others	Xenorhabdus hominickii ANU1	Arylpolyene biosynthetic gene cluster	2296	Others	arylpolyene	Xenorhabdus japonica DSM 16522	arylpolyene - arylpolyene	arylpolyene	0.62069	4	0.655404	0.8	25	0.317413	0.142314	0.409327	0.465925
Xhom_ANU1.region013	Xvie_3.region001		2654	NRPS-like	NRPS	Xenorhabdus hominickii ANU1		2209	NRPS	NRPS-like	Xenorhabdus vietnamensis DSM 22392	NRPS-like - NRPS-like	NRPS-like	0.769231	1	0.841755	0.864865	34	0.157249	0.175127	0.157252	0.710229
Xhom_ANU1.region013	Xszus_1.region009		2654	NRPS-like	NRPS	Xenorhabdus hominickii ANU1		2209	NRPS	NRPS-like	Xenorhabdus szentirimaii US	NRPS-like - NRPS-like	NRPS-like	0.551724	1	0.752817	0.730769	44	0.261647	0.177378	0.250356	0.545165
Xhom_ANU1.region013	Xsze_1.region002		2654	NRPS-like	NRPS	Xenorhabdus hominickii ANU1		2209	NRPS	NRPS-like	Xenorhabdus szentirmaii DSM 16338	NRPS-like - NRPS-like	NRPS-like	0.596491	1	0.768831	0.75	44	0.243552	0.177378	0.233614	0.572213
Xhom_ANU1.region013	Xsto_42.region001		2654	NRPS-like	NRPS	Xenorhabdus hominickii ANU1		2654	NRPS	NRPS-like	Xenorhabdus stockiae DSM 17904	NRPS-like - NRPS-like	NRPS-like	0.59375	1	0.812649	0.709677	22	0.218891	0.220207	0.184364	0.610132
Xhom_ANU1.region013	Xpb_61.4_42.region001		2654	NRPS-like	NRPS	Xenorhabdus hominickii ANU1		2654	NRPS	NRPS-like	Xenorhabdus sp. PB61.4	NRPS-like - NRPS-like	NRPS-like	0.658537	1	0.812423	0.810811	31	0.195594	0.224806	0.185175	0.647069
Xhom_ANU1.region013	XnemATCC_NC_014228.1.region001		2654	NRPS-like	NRPS	Xenorhabdus hominickii ANU1		2209	NRPS	NRPS-like	Xenorhabdus nematophila ATCC 19061	NRPS-like - NRPS-like	NRPS-like	0.686275	1	0.758924	0.8125	44	0.233993	0.207595	0.242598	0.586766
Xhom_ANU1.region013	Xmir_8.region001		2654	NRPS-like	NRPS	Xenorhabdus hominickii ANU1		2654	NRPS	NRPS-like	Xenorhabdus mirianensis DSM 17902	NRPS-like - NRPS-like	NRPS-like	0.586207	1	0.730941	0.730769	46	0.27633	0.173469	0.273215	0.523698
Xhom_ANU1.region013	Xmau_23.region001		2654	NRPS-like	NRPS	Xenorhabdus hominickii ANU1		2654	NRPS	NRPS-like	Xenorhabdus mauleonii DSM 17908	NRPS-like - NRPS-like	NRPS-like	0.607143	1	0.720723	0.76	46	0.277101	0.155612	0.284654	0.522583
Xhom_ANU1.region013	Xkoz_4.region001		2654	NRPS-like	NRPS	Xenorhabdus hominickii ANU1		2209	NRPS	NRPS-like	Xenorhabdus kozodoi DSM 17907	NRPS-like - NRPS.NRPS-like		0.507463	6	0.589186	0.745455	51	0.383646	0.868354	0.303157	0.379892
Xhom_ANU1.region013	Xkoz_4.region001		2654	NRPS-like	NRPS	Xenorhabdus hominickii ANU1	GameXPeptide biosynthetic gene cluster	2209	NRPS	NRPS	Xenorhabdus kozodoi DSM 17907	NRPS-like - NRPS.NRPS-like		0.507463	6	0.589186	0.745455	51	0.383646	0.868354	0.303157	0.379892
Xhom_ANU1.region013	Xjap_NZ_FOVO01000007.region002		2654	NRPS-like	NRPS	Xenorhabdus hominickii ANU1		2209	NRPS	NRPS-like	Xenorhabdus japonica DSM 16522	NRPS-like - NRPS-like	NRPS-like	0.653061	1	0.774311	0.782609	41	0.230092	0.181586	0.22784	0.592758
Xhom_ANU1.region013	Xinn_34.region001		2654	NRPS-like	NRPS	Xenorhabdus hominickii ANU1		2654	NRPS	NRPS-like	Xenorhabdus innexi DSM 16336	NRPS-like - NRPS-like	NRPS-like	0.588235	1	0.688473	0.73913	41	0.306407	0.220207	0.315981	0.481071
Xhom_ANU1.region013	Xind_2.region001		2654	NRPS-like	NRPS	Xenorhabdus hominickii ANU1		2209	Others	furan	Xenorhabdus indica DSM 17382	NRPS-like - furan.NRPS-like		0.645833	1	0.65013	0.73913	44	0.332284	0.220513	0.35575	0.445844
Xhom_ANU1.region013	Xind_2.region001		2654	NRPS-like	NRPS	Xenorhabdus hominickii ANU1		2209	NRPS	NRPS-like	Xenorhabdus indica DSM 17382	NRPS-like - furan.NRPS-like		0.645833	1	0.65013	0.73913	44	0.332284	0.220513	0.35575	0.445844
Xhom_ANU1.region011	Xvie_6.region001		2295	NRPS	NRPS	Xenorhabdus hominickii ANU1		2295	NRPS	NRPS	Xenorhabdus vietnamensis DSM 22392	NRPS - NRPS	NRPS	0.454545	6	0.662623	0.518519	43	0.376602	0.185842	0.379666	0.388625
Xhom_ANU1.region011	Xmir_1.region001		2295	NRPS	NRPS	Xenorhabdus hominickii ANU1		2295	NRPS	NRPS	Xenorhabdus mirianensis DSM 17902	NRPS - NRPS	NRPS	0.367347	6	0.809619	0.372093	18	0.299999	0.219488	0.170975	0.490001
Xhom_ANU1.region010	Xvie_1.region001	Xenorhabdin biosynthetic gene cluster	2554	NRPS	NRPS	Xenorhabdus hominickii ANU1	Xenorhabdin biosynthetic gene cluster	2686	NRPS	NRPS	Xenorhabdus vietnamensis DSM 22392	NRPS - NRPS	NRPS	0.449275	2	0.53512	0.590164	56	0.458163	0.352474	0.472909	0.293587
Xhom_ANU1.region010	Xmir_17.region001	Xenorhabdin biosynthetic gene cluster	2554	NRPS	NRPS	Xenorhabdus hominickii ANU1	Rhabdopeptide/Xenortide-like peptide biosynthetic gene cluster	2554	NRPS	NRPS	Xenorhabdus mirianensis DSM 17902	NRPS - NRPS	NRPS	0.402174	7	0.524924	0.519481	57	0.482303	0.800761	0.395084	0.268011
Xhom_ANU1.region010	Xmir_17.region001	Xenorhabdin biosynthetic gene cluster	2554	NRPS	NRPS	Xenorhabdus hominickii ANU1	Xenorhabdin biosynthetic gene cluster	2554	NRPS	NRPS	Xenorhabdus mirianensis DSM 17902	NRPS - NRPS	NRPS	0.402174	7	0.524924	0.519481	57	0.482303	0.800761	0.395084	0.268011
Xhom_ANU1.region010	Xmau_7.region001	Xenorhabdin biosynthetic gene cluster	2554	NRPS	NRPS	Xenorhabdus hominickii ANU1	Xenorhabdin biosynthetic gene cluster	2554	NRPS	NRPS	Xenorhabdus mauleonii DSM 17908	NRPS - NRPS	NRPS	0.792453	2	0.811307	0.86	45	0.179897	0.34281	0.174994	0.672569
Xhom_ANU1.region010	Xkoz_21.region001	Xenorhabdin biosynthetic gene cluster	2554	NRPS	NRPS	Xenorhabdus hominickii ANU1	Xenorhabdin biosynthetic gene cluster	2686	NRPS	NRPS	Xenorhabdus kozodoi DSM 17907	NRPS - NRPS	NRPS	0.733333	2	0.734619	0.833333	54	0.245702	0.317059	0.261553	0.568965
Xhom_ANU1.region010	Xish_1.region010	Xenorhabdin biosynthetic gene cluster	2554	NRPS	NRPS	Xenorhabdus hominickii ANU1	Xenorhabdin biosynthetic gene cluster	2554	NRPS	NRPS	Xenorhabdus ishibashii DSM 22670	NRPS - NRPS	NRPS	0.388235	2	0.575374	0.45	53	0.459058	0.312797	0.433066	0.292619
Xhom_ANU1.region010	Xind_6.region001	Xenorhabdin biosynthetic gene cluster	2554	NRPS	NRPS	Xenorhabdus hominickii ANU1	Xenorhabdin biosynthetic gene cluster	2686	NRPS	NRPS	Xenorhabdus indica DSM 17382	NRPS - NRPS	NRPS	0.477612	2	0.547737	0.627119	55	0.439893	0.33323	0.46092	0.31372
Xhom_ANU1.region008	Xvie_5.region001	IOC biosynthetic gene cluster (previously unknown)	2683	betalactone	Others	Xenorhabdus hominickii ANU1	IOC biosynthetic gene cluster (previously unknown)	2532	Others	betalactone	Xenorhabdus vietnamensis DSM 22392	betalactone - betalactone	betalactone	0.611111	1	0.746638	0.727273	29	0.264011	0.176166	0.258685	0.54168
Xhom_ANU1.region008	Xszus_1.region011	IOC biosynthetic gene cluster (previously unknown)	2683	betalactone	Others	Xenorhabdus hominickii ANU1	IOC biosynthetic gene cluster (previously unknown)	2683	Others	betalactone	Xenorhabdus szentirimaii US	betalactone - betalactone	betalactone	0.628571	1	0.763655	0.78125	29	0.23958	0.165375	0.24124	0.578238
Xhom_ANU1.region008	Xsze_1.region004	IOC biosynthetic gene cluster (previously unknown)	2683	betalactone	Others	Xenorhabdus hominickii ANU1	IOC biosynthetic gene cluster (previously unknown)	2683	Others	betalactone	Xenorhabdus szentirmaii DSM 16338	betalactone - betalactone	betalactone	0.628571	1	0.763561	0.78125	29	0.239651	0.165375	0.24134	0.578131
Xhom_ANU1.region008	Xsto_19.region001	IOC biosynthetic gene cluster (previously unknown)	2683	betalactone	Others	Xenorhabdus hominickii ANU1	IOC biosynthetic gene cluster (previously unknown)	2683	Others	betalactone	Xenorhabdus stockiae DSM 17904	betalactone - betalactone	betalactone	0.685714	1	0.771182	0.735294	29	0.240269	0.215938	0.229707	0.577191
Xhom_ANU1.region008	XnemATCC_NC_014228.1.region002	IOC biosynthetic gene cluster (previously unknown)	2683	betalactone	Others	Xenorhabdus hominickii ANU1	IOC biosynthetic gene cluster (previously unknown)	2683	Others	betalactone	Xenorhabdus nematophila ATCC 19061	betalactone - betalactone	betalactone	0.666667	1	0.75666	0.774194	29	0.244333	0.248042	0.243016	0.571032
Xhom_ANU1.region008	Xmir_4.region001	IOC biosynthetic gene cluster (previously unknown)	2683	betalactone	Others	Xenorhabdus hominickii ANU1	IOC biosynthetic gene cluster (previously unknown)	2683	Others	betalactone	Xenorhabdus mirianensis DSM 17902	betalactone - betalactone	betalactone	0.621622	1	0.721706	0.757576	32	0.276124	0.119481	0.28822	0.523996
Xhom_ANU1.region008	Xmau_1.region005	IOC biosynthetic gene cluster (previously unknown)	2683	betalactone	Others	Xenorhabdus hominickii ANU1	IOC biosynthetic gene cluster (previously unknown)	2683	Others	betalactone	Xenorhabdus mauleonii DSM 17908	betalactone - betalactone	betalactone	0.735294	1	0.823194	0.8125	29	0.18334	0.202046	0.175066	0.666933
Xhom_ANU1.region008	Xkoz_5.region001	IOC biosynthetic gene cluster (previously unknown)	2683	betalactone	Others	Xenorhabdus hominickii ANU1	IOC biosynthetic gene cluster (previously unknown)	2532	Others	betalactone	Xenorhabdus kozodoi DSM 17907	betalactone - betalactone	betalactone	0.594595	1	0.758793	0.705882	29	0.259999	0.194872	0.244402	0.547602
Xhom_ANU1.region008	Xjap_NZ_FOVO01000021.region001	IOC biosynthetic gene cluster (previously unknown)	2683	betalactone	Others	Xenorhabdus hominickii ANU1	IOC biosynthetic gene cluster (previously unknown)	2532	Others	betalactone	Xenorhabdus japonica DSM 16522	betalactone - betalactone	betalactone	0.578947	1	0.764298	0.735294	29	0.25077	0.144703	0.241977	0.561346
Xhom_ANU1.region008	Xish_1.region005	IOC biosynthetic gene cluster (previously unknown)	2683	betalactone	Others	Xenorhabdus hominickii ANU1	IOC biosynthetic gene cluster (previously unknown)	2532	Others	betalactone	Xenorhabdus ishibashii DSM 22670	betalactone - betalactone	betalactone	0.45	1	0.647626	0.552632	29	0.381254	0.195431	0.363198	0.382847
Xhom_ANU1.region008	Xinn_25.region001	IOC biosynthetic gene cluster (previously unknown)	2683	betalactone	Others	Xenorhabdus hominickii ANU1	IOC biosynthetic gene cluster (previously unknown)	2532	Others	betalactone	Xenorhabdus innexi DSM 16336	betalactone - betalactone	betalactone	0.525	1	0.719294	0.621622	29	0.309955	0.203608	0.286023	0.476162
Xhom_ANU1.region008	Xind_15.region001	IOC biosynthetic gene cluster (previously unknown)	2683	betalactone	Others	Xenorhabdus hominickii ANU1	IOC biosynthetic gene cluster (previously unknown)	2532	Others	betalactone	Xenorhabdus indica DSM 17382	betalactone - betalactone	betalactone	0.764706	1	0.815817	0.84375	29	0.181152	0.218509	0.181816	0.670512
Xhom_ANU1.region006	Xsto_12.region001	Putrebactin/Avaroferrin biosynthetic gene cluster fragment	2439	siderophore	Others	Xenorhabdus hominickii ANU1		2439	PKS-NRP_Hybrids	T1PKS.NRPS	Xenorhabdus stockiae DSM 17904	NRPS.T1PKS - siderophore		0.078125	0	0.599337	0.142857	10	0.51802	0	0.400663	0.232305
Xhom_ANU1.region006	Xpb_30.3_1.region001	Putrebactin/Avaroferrin biosynthetic gene cluster fragment	2439	siderophore	Others	Xenorhabdus hominickii ANU1		2631	PKS-NRP_Hybrids	T1PKS.NRPS	Xenorhabdus sp. PB30.3	NRPS.T1PKS - siderophore		0.0819672	0	0.589654	0.148148	10	0.524031	0	0.410346	0.226546
Xhom_ANU1.region006	XnemATCC_NC_014228.1.region003	Putrebactin/Avaroferrin biosynthetic gene cluster fragment	2439	siderophore	Others	Xenorhabdus hominickii ANU1	Putrebactin/Avaroferrin biosynthetic gene cluster	2270	Others	siderophore	Xenorhabdus nematophila ATCC 19061	siderophore - siderophore	siderophore	0.421053	0	0.59812	0.529412	13	0.424475	0	0.40188	0.331229
Xhom_ANU1.region006	Xmau_18.region001	Putrebactin/Avaroferrin biosynthetic gene cluster fragment	2439	siderophore	Others	Xenorhabdus hominickii ANU1	Putrebactin/Avaroferrin biosynthetic gene cluster	2270	Others	siderophore	Xenorhabdus mauleonii DSM 17908	siderophore - siderophore	siderophore	0.421053	0	0.603454	0.529412	13	0.420474	0	0.396546	0.33585
Xhom_ANU1.region006	Xinn_6.region001	Putrebactin/Avaroferrin biosynthetic gene cluster fragment	2439	siderophore	Others	Xenorhabdus hominickii ANU1		2439	PKS-NRP_Hybrids	T1PKS.NRPS	Xenorhabdus innexi DSM 16336	NRPS.T1PKS - siderophore		0.078125	0	0.592472	0.142857	10	0.523168	0	0.407528	0.227368
Xhom_ANU1.region004	Xvie_19.region001	Photoxenobactin biosynthetic gene cluster (previously unknown)	1996	T1PKS.NRPS	PKS-NRP_Hybrids	Xenorhabdus hominickii ANU1	Photoxenobactin biosynthetic gene cluster (previously unknown)	2033	PKS-NRP_Hybrids	T1PKS.NRPS	Xenorhabdus vietnamensis DSM 22392	NRPS.T1PKS - NRPS.T1PKS	NRPS.T1PKS	0.617647	9	0.653451	0.642857	32	0.350458	0.209904	0.423411	0.421905
Xhom_ANU1.region004	Xszus_1.region004	Photoxenobactin biosynthetic gene cluster (previously unknown)	1996	T1PKS.NRPS	PKS-NRP_Hybrids	Xenorhabdus hominickii ANU1	Photoxenobactin biosynthetic gene cluster (previously unknown)	1996	PKS-NRP_Hybrids	T1PKS.NRPS	Xenorhabdus szentirimaii US	NRPS.T1PKS - NRPS.phenazine.T1PKS		0.244681	11	0.48131	0.228916	49	0.581	0.314278	0.610466	0.175561
Xhom_ANU1.region004	Xszus_1.region004	Photoxenobactin biosynthetic gene cluster (previously unknown)	1996	T1PKS.NRPS	PKS-NRP_Hybrids	Xenorhabdus hominickii ANU1	Phenaszetine biosynthetic gene cluster	1996	Others	phenazine	Xenorhabdus szentirimaii US	NRPS.T1PKS - NRPS.phenazine.T1PKS		0.244681	11	0.48131	0.228916	49	0.581	0.314278	0.610466	0.175561
Xhom_ANU1.region004	Xsze_2.region005	Photoxenobactin biosynthetic gene cluster (previously unknown)	1996	T1PKS.NRPS	PKS-NRP_Hybrids	Xenorhabdus hominickii ANU1	Photoxenobactin biosynthetic gene cluster (previously unknown)	1996	PKS-NRP_Hybrids	T1PKS.NRPS	Xenorhabdus szentirmaii DSM 16338	NRPS.T1PKS - NRPS.T1PKS	NRPS.T1PKS	0.244681	11	0.486418	0.228916	49	0.577169	0.297392	0.610646	0.178786
Xhom_ANU1.region004	Xsze_2.region005	Photoxenobactin biosynthetic gene cluster (previously unknown)	1996	T1PKS.NRPS	PKS-NRP_Hybrids	Xenorhabdus hominickii ANU1	Phenaszetine biosynthetic gene cluster	1996	Others	phenazine	Xenorhabdus szentirmaii DSM 16338	NRPS.T1PKS - NRPS.T1PKS	NRPS.T1PKS	0.244681	11	0.486418	0.228916	49	0.577169	0.297392	0.610646	0.178786
Xhom_ANU1.region004	Xmir_3.region002	Photoxenobactin biosynthetic gene cluster (previously unknown)	1996	T1PKS.NRPS	PKS-NRP_Hybrids	Xenorhabdus hominickii ANU1	Photoxenobactin biosynthetic gene cluster (previously unknown)	1996	PKS-NRP_Hybrids	T1PKS.NRPS	Xenorhabdus mirianensis DSM 17902	NRPS.T1PKS - NRPS.T1PKS	NRPS.T1PKS	0.283951	11	0.519057	0.260274	48	0.544455	0.276286	0.574744	0.207521
Xhom_ANU1.region004	Xkoz_6.region001	Photoxenobactin biosynthetic gene cluster (previously unknown)	1996	T1PKS.NRPS	PKS-NRP_Hybrids	Xenorhabdus hominickii ANU1	NRPS fragment	1996	NRPS	NRPS	Xenorhabdus kozodoi DSM 17907	NRPS - NRPS.T1PKS		0.4	3	0.504201	0.444444	20	0.51296	0.120937	0.608258	0.237207
Xhom_ANU1.region004	Xjap_NZ_FOVO01000018.region001	Photoxenobactin biosynthetic gene cluster (previously unknown)	1996	T1PKS.NRPS	PKS-NRP_Hybrids	Xenorhabdus hominickii ANU1	Photoxenobactin biosynthetic gene cluster (previously unknown)	1996	PKS-NRP_Hybrids	T1PKS.NRPS	Xenorhabdus japonica DSM 16522	NRPS.T1PKS - NRPS.T1PKS	NRPS.T1PKS	0.319444	11	0.52201	0.322581	50	0.528004	0.264244	0.572039	0.22278
Xhom_ANU1.region004	Xish_2.region001	Photoxenobactin biosynthetic gene cluster (previously unknown)	1996	T1PKS.NRPS	PKS-NRP_Hybrids	Xenorhabdus hominickii ANU1	Photoxenobactin biosynthetic gene cluster (previously unknown)	1996	PKS-NRP_Hybrids	T1PKS.NRPS	Xenorhabdus ishibashii DSM 22670	NRPS.T1PKS - NRPS.T1PKS	NRPS.T1PKS	0.328571	11	0.515084	0.311475	48	0.534963	0.290157	0.57418	0.216259
Xhom_ANU1.region004	Xinn_4.region001	Photoxenobactin biosynthetic gene cluster (previously unknown)	1996	T1PKS.NRPS	PKS-NRP_Hybrids	Xenorhabdus hominickii ANU1	Photoxenobactin biosynthetic gene cluster (previously unknown)	1996	PKS-NRP_Hybrids	T1PKS.NRPS	Xenorhabdus innexi DSM 16336	NRPS.T1PKS - NRPS.T1PKS	NRPS.T1PKS	0.277108	11	0.473304	0.263889	51	0.578389	0.317681	0.61686	0.177756
Xhom_ANU1.region004	Xind_1.region002	Photoxenobactin biosynthetic gene cluster (previously unknown)	1996	T1PKS.NRPS	PKS-NRP_Hybrids	Xenorhabdus hominickii ANU1	Photoxenobactin biosynthetic gene cluster (previously unknown)	1996	PKS-NRP_Hybrids	T1PKS.NRPS	Xenorhabdus indica DSM 17382	NRPS.T1PKS - NRPS.T1PKS	NRPS.T1PKS	0.27381	11	0.497105	0.260274	51	0.561426	0.295192	0.592492	0.192347
Xhom_ANU1.region002	Xpb_61.4_21.region001		2566	NRPS	NRPS	Xenorhabdus hominickii ANU1		2644	NRPS	NRPS	Xenorhabdus sp. PB61.4	NRPS - NRPS	NRPS	0.24	12	0.612615	0.217391	23	0.48506	0.19256	0.590681	0.265163
Xhom_ANU1.region002	Xpb_61.4_21.region001		2566	NRPS	NRPS	Xenorhabdus hominickii ANU1		2644	NRPS	NRPS	Xenorhabdus sp. PB61.4	NRPS - NRPS	NRPS	0.24	12	0.612615	0.217391	23	0.48506	0.19256	0.590681	0.265163
Xhom_ANU1.region002	Xmir_23.region001		2566	NRPS	NRPS	Xenorhabdus hominickii ANU1		2566	NRPS	NRPS	Xenorhabdus mirianensis DSM 17902	NRPS - NRPS	NRPS	0.413043	7	0.792087	0.4	23	0.305283	0.144099	0.246756	0.482632
Xhom_ANU1.region002	Xmir_23.region001		2566	NRPS	NRPS	Xenorhabdus hominickii ANU1		2566	NRPS	NRPS	Xenorhabdus mirianensis DSM 17902	NRPS - NRPS	NRPS	0.413043	7	0.792087	0.4	23	0.305283	0.144099	0.246756	0.482632
Xhom_ANU1.region001	Xvie_4.region001		2641	NRPS	NRPS	Xenorhabdus hominickii ANU1	PAX peptide biosynthetic gene cluster	2701	NRPS	NRPS	Xenorhabdus vietnamensis DSM 22392	NRPS - NRPS.hglE-KS.PUFA.T1PKS		0.393617	39	0.345136	0.519481	108	0.617571	0.721851	0.606484	0.146252
Xhom_ANU1.region001	Xvie_4.region001	Fabclavine biosynthetic gene cluster	2641	T1PKS.PUFA.NRPS.hglE-KS	PKS-NRP_Hybrids	Xenorhabdus hominickii ANU1	PAX peptide biosynthetic gene cluster	2701	NRPS	NRPS	Xenorhabdus vietnamensis DSM 22392	NRPS - NRPS.hglE-KS.PUFA.T1PKS		0.393617	39	0.345136	0.519481	108	0.617571	0.721851	0.606484	0.146252
Xhom_ANU1.region001	Xvie_4.region001		2641	NRPS	NRPS	Xenorhabdus hominickii ANU1	PAX peptide biosynthetic gene cluster	2701	NRPS	NRPS	Xenorhabdus vietnamensis DSM 22392	NRPS - NRPS.hglE-KS.PUFA.T1PKS		0.393617	39	0.345136	0.519481	108	0.617571	0.721851	0.606484	0.146252
Xhom_ANU1.region001	Xszus_1.region001		2641	NRPS	NRPS	Xenorhabdus hominickii ANU1		2673	others	benzoxazolinate	Xenorhabdus szentirimaii US	NRPS.hglE-KS.PUFA.T1PKS - NRPS.hglE-KS.PUFA.T1PKS	NRPS.hglE-KS.PUFA.T1PKS	0.460526	66	0.514984	0.54918	129	0.4809	0.596312	0.371132	0.269465
Xhom_ANU1.region001	Xszus_1.region001		2641	NRPS	NRPS	Xenorhabdus hominickii ANU1	Lipocitide biosynthetic gene cluster (previsouly unknown)	2673	NRPS	NRPS	Xenorhabdus szentirimaii US	NRPS.hglE-KS.PUFA.T1PKS - NRPS.hglE-KS.PUFA.T1PKS	NRPS.hglE-KS.PUFA.T1PKS	0.460526	66	0.514984	0.54918	129	0.4809	0.596312	0.371132	0.269465
Xhom_ANU1.region001	Xszus_1.region001		2641	NRPS	NRPS	Xenorhabdus hominickii ANU1		2673	NRPS	NRPS	Xenorhabdus szentirimaii US	NRPS.hglE-KS.PUFA.T1PKS - NRPS.hglE-KS.PUFA.T1PKS	NRPS.hglE-KS.PUFA.T1PKS	0.460526	66	0.514984	0.54918	129	0.4809	0.596312	0.371132	0.269465
Xhom_ANU1.region001	Xszus_1.region001		2641	NRPS	NRPS	Xenorhabdus hominickii ANU1	PAX peptide biosynthetic gene cluster	2673	NRPS	NRPS	Xenorhabdus szentirimaii US	NRPS.hglE-KS.PUFA.T1PKS - NRPS.hglE-KS.PUFA.T1PKS	NRPS.hglE-KS.PUFA.T1PKS	0.460526	66	0.514984	0.54918	129	0.4809	0.596312	0.371132	0.269465
Xhom_ANU1.region001	Xszus_1.region001		2641	NRPS	NRPS	Xenorhabdus hominickii ANU1	Fabclavine biosynthetic gene cluster	2673	PKS-NRP_Hybrids	T1PKS.PUFA.NRPS.hglE-KS	Xenorhabdus szentirimaii US	NRPS.hglE-KS.PUFA.T1PKS - NRPS.hglE-KS.PUFA.T1PKS	NRPS.hglE-KS.PUFA.T1PKS	0.460526	66	0.514984	0.54918	129	0.4809	0.596312	0.371132	0.269465
Xhom_ANU1.region001	Xszus_1.region001	Fabclavine biosynthetic gene cluster	2641	T1PKS.PUFA.NRPS.hglE-KS	PKS-NRP_Hybrids	Xenorhabdus hominickii ANU1		2673	others	benzoxazolinate	Xenorhabdus szentirimaii US	NRPS.hglE-KS.PUFA.T1PKS - NRPS.hglE-KS.PUFA.T1PKS	NRPS.hglE-KS.PUFA.T1PKS	0.460526	66	0.514984	0.54918	129	0.4809	0.596312	0.371132	0.269465
Xhom_ANU1.region001	Xszus_1.region001	Fabclavine biosynthetic gene cluster	2641	T1PKS.PUFA.NRPS.hglE-KS	PKS-NRP_Hybrids	Xenorhabdus hominickii ANU1	Lipocitide biosynthetic gene cluster (previsouly unknown)	2673	NRPS	NRPS	Xenorhabdus szentirimaii US	NRPS.hglE-KS.PUFA.T1PKS - NRPS.hglE-KS.PUFA.T1PKS	NRPS.hglE-KS.PUFA.T1PKS	0.460526	66	0.514984	0.54918	129	0.4809	0.596312	0.371132	0.269465
Xhom_ANU1.region001	Xszus_1.region001	Fabclavine biosynthetic gene cluster	2641	T1PKS.PUFA.NRPS.hglE-KS	PKS-NRP_Hybrids	Xenorhabdus hominickii ANU1		2673	NRPS	NRPS	Xenorhabdus szentirimaii US	NRPS.hglE-KS.PUFA.T1PKS - NRPS.hglE-KS.PUFA.T1PKS	NRPS.hglE-KS.PUFA.T1PKS	0.460526	66	0.514984	0.54918	129	0.4809	0.596312	0.371132	0.269465
Xhom_ANU1.region001	Xszus_1.region001	Fabclavine biosynthetic gene cluster	2641	T1PKS.PUFA.NRPS.hglE-KS	PKS-NRP_Hybrids	Xenorhabdus hominickii ANU1	PAX peptide biosynthetic gene cluster	2673	NRPS	NRPS	Xenorhabdus szentirimaii US	NRPS.hglE-KS.PUFA.T1PKS - NRPS.hglE-KS.PUFA.T1PKS	NRPS.hglE-KS.PUFA.T1PKS	0.460526	66	0.514984	0.54918	129	0.4809	0.596312	0.371132	0.269465
Xhom_ANU1.region001	Xszus_1.region001	Fabclavine biosynthetic gene cluster	2641	T1PKS.PUFA.NRPS.hglE-KS	PKS-NRP_Hybrids	Xenorhabdus hominickii ANU1	Fabclavine biosynthetic gene cluster	2673	PKS-NRP_Hybrids	T1PKS.PUFA.NRPS.hglE-KS	Xenorhabdus szentirimaii US	NRPS.hglE-KS.PUFA.T1PKS - NRPS.hglE-KS.PUFA.T1PKS	NRPS.hglE-KS.PUFA.T1PKS	0.460526	66	0.514984	0.54918	129	0.4809	0.596312	0.371132	0.269465
Xhom_ANU1.region001	Xszus_1.region001		2641	NRPS	NRPS	Xenorhabdus hominickii ANU1		2673	others	benzoxazolinate	Xenorhabdus szentirimaii US	NRPS.hglE-KS.PUFA.T1PKS - NRPS.hglE-KS.PUFA.T1PKS	NRPS.hglE-KS.PUFA.T1PKS	0.460526	66	0.514984	0.54918	129	0.4809	0.596312	0.371132	0.269465
Xhom_ANU1.region001	Xszus_1.region001		2641	NRPS	NRPS	Xenorhabdus hominickii ANU1	Lipocitide biosynthetic gene cluster (previsouly unknown)	2673	NRPS	NRPS	Xenorhabdus szentirimaii US	NRPS.hglE-KS.PUFA.T1PKS - NRPS.hglE-KS.PUFA.T1PKS	NRPS.hglE-KS.PUFA.T1PKS	0.460526	66	0.514984	0.54918	129	0.4809	0.596312	0.371132	0.269465
Xhom_ANU1.region001	Xszus_1.region001		2641	NRPS	NRPS	Xenorhabdus hominickii ANU1		2673	NRPS	NRPS	Xenorhabdus szentirimaii US	NRPS.hglE-KS.PUFA.T1PKS - NRPS.hglE-KS.PUFA.T1PKS	NRPS.hglE-KS.PUFA.T1PKS	0.460526	66	0.514984	0.54918	129	0.4809	0.596312	0.371132	0.269465
Xhom_ANU1.region001	Xszus_1.region001		2641	NRPS	NRPS	Xenorhabdus hominickii ANU1	PAX peptide biosynthetic gene cluster	2673	NRPS	NRPS	Xenorhabdus szentirimaii US	NRPS.hglE-KS.PUFA.T1PKS - NRPS.hglE-KS.PUFA.T1PKS	NRPS.hglE-KS.PUFA.T1PKS	0.460526	66	0.514984	0.54918	129	0.4809	0.596312	0.371132	0.269465
Xhom_ANU1.region001	Xszus_1.region001		2641	NRPS	NRPS	Xenorhabdus hominickii ANU1	Fabclavine biosynthetic gene cluster	2673	PKS-NRP_Hybrids	T1PKS.PUFA.NRPS.hglE-KS	Xenorhabdus szentirimaii US	NRPS.hglE-KS.PUFA.T1PKS - NRPS.hglE-KS.PUFA.T1PKS	NRPS.hglE-KS.PUFA.T1PKS	0.460526	66	0.514984	0.54918	129	0.4809	0.596312	0.371132	0.269465
Xhom_ANU1.region001	Xsze_2.region008		2641	NRPS	NRPS	Xenorhabdus hominickii ANU1		2673	NRPS	NRPS	Xenorhabdus szentirmaii DSM 16338	NRPS.hglE-KS.PUFA.T1PKS - NRPS.hglE-KS.PUFA.T1PKS	NRPS.hglE-KS.PUFA.T1PKS	0.460526	55	0.572535	0.544715	125	0.43863	0.515085	0.350361	0.315137
Xhom_ANU1.region001	Xsze_2.region008		2641	NRPS	NRPS	Xenorhabdus hominickii ANU1		2673	others	benzoxazolinate	Xenorhabdus szentirmaii DSM 16338	NRPS.hglE-KS.PUFA.T1PKS - NRPS.hglE-KS.PUFA.T1PKS	NRPS.hglE-KS.PUFA.T1PKS	0.460526	55	0.572535	0.544715	125	0.43863	0.515085	0.350361	0.315137
Xhom_ANU1.region001	Xsze_2.region008		2641	NRPS	NRPS	Xenorhabdus hominickii ANU1	Fabclavine biosynthetic gene cluster	2673	PKS-NRP_Hybrids	T1PKS.PUFA.NRPS.hglE-KS	Xenorhabdus szentirmaii DSM 16338	NRPS.hglE-KS.PUFA.T1PKS - NRPS.hglE-KS.PUFA.T1PKS	NRPS.hglE-KS.PUFA.T1PKS	0.460526	55	0.572535	0.544715	125	0.43863	0.515085	0.350361	0.315137
Xhom_ANU1.region001	Xsze_2.region008		2641	NRPS	NRPS	Xenorhabdus hominickii ANU1	Lipocitide biosynthetic gene cluster (previsouly unknown)	2673	NRPS	NRPS	Xenorhabdus szentirmaii DSM 16338	NRPS.hglE-KS.PUFA.T1PKS - NRPS.hglE-KS.PUFA.T1PKS	NRPS.hglE-KS.PUFA.T1PKS	0.460526	55	0.572535	0.544715	125	0.43863	0.515085	0.350361	0.315137
Xhom_ANU1.region001	Xsze_2.region008		2641	NRPS	NRPS	Xenorhabdus hominickii ANU1	PAX peptide biosynthetic gene cluster	2673	NRPS	NRPS	Xenorhabdus szentirmaii DSM 16338	NRPS.hglE-KS.PUFA.T1PKS - NRPS.hglE-KS.PUFA.T1PKS	NRPS.hglE-KS.PUFA.T1PKS	0.460526	55	0.572535	0.544715	125	0.43863	0.515085	0.350361	0.315137
Xhom_ANU1.region001	Xsze_2.region008	Fabclavine biosynthetic gene cluster	2641	T1PKS.PUFA.NRPS.hglE-KS	PKS-NRP_Hybrids	Xenorhabdus hominickii ANU1		2673	NRPS	NRPS	Xenorhabdus szentirmaii DSM 16338	NRPS.hglE-KS.PUFA.T1PKS - NRPS.hglE-KS.PUFA.T1PKS	NRPS.hglE-KS.PUFA.T1PKS	0.460526	55	0.572535	0.544715	125	0.43863	0.515085	0.350361	0.315137
Xhom_ANU1.region001	Xsze_2.region008	Fabclavine biosynthetic gene cluster	2641	T1PKS.PUFA.NRPS.hglE-KS	PKS-NRP_Hybrids	Xenorhabdus hominickii ANU1		2673	others	benzoxazolinate	Xenorhabdus szentirmaii DSM 16338	NRPS.hglE-KS.PUFA.T1PKS - NRPS.hglE-KS.PUFA.T1PKS	NRPS.hglE-KS.PUFA.T1PKS	0.460526	55	0.572535	0.544715	125	0.43863	0.515085	0.350361	0.315137
Xhom_ANU1.region001	Xsze_2.region008	Fabclavine biosynthetic gene cluster	2641	T1PKS.PUFA.NRPS.hglE-KS	PKS-NRP_Hybrids	Xenorhabdus hominickii ANU1	Fabclavine biosynthetic gene cluster	2673	PKS-NRP_Hybrids	T1PKS.PUFA.NRPS.hglE-KS	Xenorhabdus szentirmaii DSM 16338	NRPS.hglE-KS.PUFA.T1PKS - NRPS.hglE-KS.PUFA.T1PKS	NRPS.hglE-KS.PUFA.T1PKS	0.460526	55	0.572535	0.544715	125	0.43863	0.515085	0.350361	0.315137
Xhom_ANU1.region001	Xsze_2.region008	Fabclavine biosynthetic gene cluster	2641	T1PKS.PUFA.NRPS.hglE-KS	PKS-NRP_Hybrids	Xenorhabdus hominickii ANU1	Lipocitide biosynthetic gene cluster (previsouly unknown)	2673	NRPS	NRPS	Xenorhabdus szentirmaii DSM 16338	NRPS.hglE-KS.PUFA.T1PKS - NRPS.hglE-KS.PUFA.T1PKS	NRPS.hglE-KS.PUFA.T1PKS	0.460526	55	0.572535	0.544715	125	0.43863	0.515085	0.350361	0.315137
Xhom_ANU1.region001	Xsze_2.region008	Fabclavine biosynthetic gene cluster	2641	T1PKS.PUFA.NRPS.hglE-KS	PKS-NRP_Hybrids	Xenorhabdus hominickii ANU1	PAX peptide biosynthetic gene cluster	2673	NRPS	NRPS	Xenorhabdus szentirmaii DSM 16338	NRPS.hglE-KS.PUFA.T1PKS - NRPS.hglE-KS.PUFA.T1PKS	NRPS.hglE-KS.PUFA.T1PKS	0.460526	55	0.572535	0.544715	125	0.43863	0.515085	0.350361	0.315137
Xhom_ANU1.region001	Xsze_2.region008		2641	NRPS	NRPS	Xenorhabdus hominickii ANU1		2673	NRPS	NRPS	Xenorhabdus szentirmaii DSM 16338	NRPS.hglE-KS.PUFA.T1PKS - NRPS.hglE-KS.PUFA.T1PKS	NRPS.hglE-KS.PUFA.T1PKS	0.460526	55	0.572535	0.544715	125	0.43863	0.515085	0.350361	0.315137
Xhom_ANU1.region001	Xsze_2.region008		2641	NRPS	NRPS	Xenorhabdus hominickii ANU1		2673	others	benzoxazolinate	Xenorhabdus szentirmaii DSM 16338	NRPS.hglE-KS.PUFA.T1PKS - NRPS.hglE-KS.PUFA.T1PKS	NRPS.hglE-KS.PUFA.T1PKS	0.460526	55	0.572535	0.544715	125	0.43863	0.515085	0.350361	0.315137
Xhom_ANU1.region001	Xsze_2.region008		2641	NRPS	NRPS	Xenorhabdus hominickii ANU1	Fabclavine biosynthetic gene cluster	2673	PKS-NRP_Hybrids	T1PKS.PUFA.NRPS.hglE-KS	Xenorhabdus szentirmaii DSM 16338	NRPS.hglE-KS.PUFA.T1PKS - NRPS.hglE-KS.PUFA.T1PKS	NRPS.hglE-KS.PUFA.T1PKS	0.460526	55	0.572535	0.544715	125	0.43863	0.515085	0.350361	0.315137
Xhom_ANU1.region001	Xsze_2.region008		2641	NRPS	NRPS	Xenorhabdus hominickii ANU1	Lipocitide biosynthetic gene cluster (previsouly unknown)	2673	NRPS	NRPS	Xenorhabdus szentirmaii DSM 16338	NRPS.hglE-KS.PUFA.T1PKS - NRPS.hglE-KS.PUFA.T1PKS	NRPS.hglE-KS.PUFA.T1PKS	0.460526	55	0.572535	0.544715	125	0.43863	0.515085	0.350361	0.315137
Xhom_ANU1.region001	Xsze_2.region008		2641	NRPS	NRPS	Xenorhabdus hominickii ANU1	PAX peptide biosynthetic gene cluster	2673	NRPS	NRPS	Xenorhabdus szentirmaii DSM 16338	NRPS.hglE-KS.PUFA.T1PKS - NRPS.hglE-KS.PUFA.T1PKS	NRPS.hglE-KS.PUFA.T1PKS	0.460526	55	0.572535	0.544715	125	0.43863	0.515085	0.350361	0.315137
Xhom_ANU1.region001	Xsto_1.region001		2641	NRPS	NRPS	Xenorhabdus hominickii ANU1		2641	NRPS	NRPS	Xenorhabdus stockiae DSM 17904	NRPS.hglE-KS.PUFA.T1PKS - NRPS.hglE-KS.PUFA.T1PKS	NRPS.hglE-KS.PUFA.T1PKS	0.592593	39	0.536405	0.709302	111	0.426206	0.537358	0.411761	0.329239
Xhom_ANU1.region001	Xsto_1.region001		2641	NRPS	NRPS	Xenorhabdus hominickii ANU1	Fabclavine biosynthetic gene cluster	2641	PKS-NRP_Hybrids	hglE-KS.T1PKS.NRPS.PUFA	Xenorhabdus stockiae DSM 17904	NRPS.hglE-KS.PUFA.T1PKS - NRPS.hglE-KS.PUFA.T1PKS	NRPS.hglE-KS.PUFA.T1PKS	0.592593	39	0.536405	0.709302	111	0.426206	0.537358	0.411761	0.329239
Xhom_ANU1.region001	Xsto_1.region001	Fabclavine biosynthetic gene cluster	2641	T1PKS.PUFA.NRPS.hglE-KS	PKS-NRP_Hybrids	Xenorhabdus hominickii ANU1		2641	NRPS	NRPS	Xenorhabdus stockiae DSM 17904	NRPS.hglE-KS.PUFA.T1PKS - NRPS.hglE-KS.PUFA.T1PKS	NRPS.hglE-KS.PUFA.T1PKS	0.592593	39	0.536405	0.709302	111	0.426206	0.537358	0.411761	0.329239
Xhom_ANU1.region001	Xsto_1.region001	Fabclavine biosynthetic gene cluster	2641	T1PKS.PUFA.NRPS.hglE-KS	PKS-NRP_Hybrids	Xenorhabdus hominickii ANU1	Fabclavine biosynthetic gene cluster	2641	PKS-NRP_Hybrids	hglE-KS.T1PKS.NRPS.PUFA	Xenorhabdus stockiae DSM 17904	NRPS.hglE-KS.PUFA.T1PKS - NRPS.hglE-KS.PUFA.T1PKS	NRPS.hglE-KS.PUFA.T1PKS	0.592593	39	0.536405	0.709302	111	0.426206	0.537358	0.411761	0.329239
Xhom_ANU1.region001	Xsto_1.region001		2641	NRPS	NRPS	Xenorhabdus hominickii ANU1		2641	NRPS	NRPS	Xenorhabdus stockiae DSM 17904	NRPS.hglE-KS.PUFA.T1PKS - NRPS.hglE-KS.PUFA.T1PKS	NRPS.hglE-KS.PUFA.T1PKS	0.592593	39	0.536405	0.709302	111	0.426206	0.537358	0.411761	0.329239
Xhom_ANU1.region001	Xsto_1.region001		2641	NRPS	NRPS	Xenorhabdus hominickii ANU1	Fabclavine biosynthetic gene cluster	2641	PKS-NRP_Hybrids	hglE-KS.T1PKS.NRPS.PUFA	Xenorhabdus stockiae DSM 17904	NRPS.hglE-KS.PUFA.T1PKS - NRPS.hglE-KS.PUFA.T1PKS	NRPS.hglE-KS.PUFA.T1PKS	0.592593	39	0.536405	0.709302	111	0.426206	0.537358	0.411761	0.329239
Xhom_ANU1.region001	Xpb_61.4_74.region001		2641	NRPS	NRPS	Xenorhabdus hominickii ANU1		2641	NRPS	NRPS	Xenorhabdus sp. PB61.4	NRPS - NRPS.hglE-KS.PUFA.T1PKS		0.636364	4	0.626411	0.761905	16	0.345993	0.514835	0.302966	0.427726
Xhom_ANU1.region001	Xpb_61.4_74.region001	Fabclavine biosynthetic gene cluster	2641	T1PKS.PUFA.NRPS.hglE-KS	PKS-NRP_Hybrids	Xenorhabdus hominickii ANU1		2641	NRPS	NRPS	Xenorhabdus sp. PB61.4	NRPS - NRPS.hglE-KS.PUFA.T1PKS		0.636364	4	0.626411	0.761905	16	0.345993	0.514835	0.302966	0.427726
Xhom_ANU1.region001	Xpb_61.4_74.region001		2641	NRPS	NRPS	Xenorhabdus hominickii ANU1		2641	NRPS	NRPS	Xenorhabdus sp. PB61.4	NRPS - NRPS.hglE-KS.PUFA.T1PKS		0.636364	4	0.626411	0.761905	16	0.345993	0.514835	0.302966	0.427726
Xhom_ANU1.region001	Xpb_61.4_10.region001		2641	NRPS	NRPS	Xenorhabdus hominickii ANU1	Fabclavine biosynthetic gene cluster	2641	PKS-NRP_Hybrids	hglE-KS.T1PKS.NRPS.PUFA	Xenorhabdus sp. PB61.4	NRPS.hglE-KS.PUFA.T1PKS - NRPS.hglE-KS.PUFA.T1PKS	NRPS.hglE-KS.PUFA.T1PKS	0.689655	21	0.724037	0.840909	56	0.254308	0.247535	0.297284	0.556057
Xhom_ANU1.region001	Xpb_61.4_10.region001	Fabclavine biosynthetic gene cluster	2641	T1PKS.PUFA.NRPS.hglE-KS	PKS-NRP_Hybrids	Xenorhabdus hominickii ANU1	Fabclavine biosynthetic gene cluster	2641	PKS-NRP_Hybrids	hglE-KS.T1PKS.NRPS.PUFA	Xenorhabdus sp. PB61.4	NRPS.hglE-KS.PUFA.T1PKS - NRPS.hglE-KS.PUFA.T1PKS	NRPS.hglE-KS.PUFA.T1PKS	0.689655	21	0.724037	0.840909	56	0.254308	0.247535	0.297284	0.556057
Xhom_ANU1.region001	Xpb_61.4_10.region001		2641	NRPS	NRPS	Xenorhabdus hominickii ANU1	Fabclavine biosynthetic gene cluster	2641	PKS-NRP_Hybrids	hglE-KS.T1PKS.NRPS.PUFA	Xenorhabdus sp. PB61.4	NRPS.hglE-KS.PUFA.T1PKS - NRPS.hglE-KS.PUFA.T1PKS	NRPS.hglE-KS.PUFA.T1PKS	0.689655	21	0.724037	0.840909	56	0.254308	0.247535	0.297284	0.556057
Xhom_ANU1.region001	Xpb_30.3_25.region001		2641	NRPS	NRPS	Xenorhabdus hominickii ANU1	Fabclavine biosynthetic gene cluster	2641	PKS-NRP_Hybrids	hglE-KS.T1PKS.NRPS.PUFA	Xenorhabdus sp. PB30.3	NRPS.hglE-KS.PUFA.T1PKS - NRPS.hglE-KS.PUFA.T1PKS	NRPS.hglE-KS.PUFA.T1PKS	0.689655	21	0.741012	0.75	26	0.259759	0.249833	0.273778	0.547957
Xhom_ANU1.region001	Xpb_30.3_25.region001	Fabclavine biosynthetic gene cluster	2641	T1PKS.PUFA.NRPS.hglE-KS	PKS-NRP_Hybrids	Xenorhabdus hominickii ANU1	Fabclavine biosynthetic gene cluster	2641	PKS-NRP_Hybrids	hglE-KS.T1PKS.NRPS.PUFA	Xenorhabdus sp. PB30.3	NRPS.hglE-KS.PUFA.T1PKS - NRPS.hglE-KS.PUFA.T1PKS	NRPS.hglE-KS.PUFA.T1PKS	0.689655	21	0.741012	0.75	26	0.259759	0.249833	0.273778	0.547957
Xhom_ANU1.region001	Xpb_30.3_25.region001		2641	NRPS	NRPS	Xenorhabdus hominickii ANU1	Fabclavine biosynthetic gene cluster	2641	PKS-NRP_Hybrids	hglE-KS.T1PKS.NRPS.PUFA	Xenorhabdus sp. PB30.3	NRPS.hglE-KS.PUFA.T1PKS - NRPS.hglE-KS.PUFA.T1PKS	NRPS.hglE-KS.PUFA.T1PKS	0.689655	21	0.741012	0.75	26	0.259759	0.249833	0.273778	0.547957
Xhom_ANU1.region001	Xmir_3.region001		2641	NRPS	NRPS	Xenorhabdus hominickii ANU1		2701	NRPS	NRPS	Xenorhabdus mirianensis DSM 17902	NRPS - NRPS.hglE-KS.PUFA.T1PKS		0.442105	39	0.381436	0.584416	108	0.574934	0.717844	0.546861	0.180681
Xhom_ANU1.region001	Xmir_3.region001	Fabclavine biosynthetic gene cluster	2641	T1PKS.PUFA.NRPS.hglE-KS	PKS-NRP_Hybrids	Xenorhabdus hominickii ANU1		2701	NRPS	NRPS	Xenorhabdus mirianensis DSM 17902	NRPS - NRPS.hglE-KS.PUFA.T1PKS		0.442105	39	0.381436	0.584416	108	0.574934	0.717844	0.546861	0.180681
Xhom_ANU1.region001	Xmir_3.region001		2641	NRPS	NRPS	Xenorhabdus hominickii ANU1		2701	NRPS	NRPS	Xenorhabdus mirianensis DSM 17902	NRPS - NRPS.hglE-KS.PUFA.T1PKS		0.442105	39	0.381436	0.584416	108	0.574934	0.717844	0.546861	0.180681
Xhom_ANU1.region001	Xmau_1.region002		2641	NRPS	NRPS	Xenorhabdus hominickii ANU1	Lipocitide biosynthetic gene cluster (previsouly unknown)	2701	NRPS	NRPS	Xenorhabdus mauleonii DSM 17908	NRPS - NRPS.hglE-KS.PUFA.T1PKS		0.372727	39	0.45614	0.505618	108	0.538135	0.596903	0.505551	0.213319
Xhom_ANU1.region001	Xmau_1.region002		2641	NRPS	NRPS	Xenorhabdus hominickii ANU1	PAX peptide biosynthetic gene cluster	2701	NRPS	NRPS	Xenorhabdus mauleonii DSM 17908	NRPS - NRPS.hglE-KS.PUFA.T1PKS		0.372727	39	0.45614	0.505618	108	0.538135	0.596903	0.505551	0.213319
Xhom_ANU1.region001	Xmau_1.region002	Fabclavine biosynthetic gene cluster	2641	T1PKS.PUFA.NRPS.hglE-KS	PKS-NRP_Hybrids	Xenorhabdus hominickii ANU1	Lipocitide biosynthetic gene cluster (previsouly unknown)	2701	NRPS	NRPS	Xenorhabdus mauleonii DSM 17908	NRPS - NRPS.hglE-KS.PUFA.T1PKS		0.372727	39	0.45614	0.505618	108	0.538135	0.596903	0.505551	0.213319
Xhom_ANU1.region001	Xmau_1.region002	Fabclavine biosynthetic gene cluster	2641	T1PKS.PUFA.NRPS.hglE-KS	PKS-NRP_Hybrids	Xenorhabdus hominickii ANU1	PAX peptide biosynthetic gene cluster	2701	NRPS	NRPS	Xenorhabdus mauleonii DSM 17908	NRPS - NRPS.hglE-KS.PUFA.T1PKS		0.372727	39	0.45614	0.505618	108	0.538135	0.596903	0.505551	0.213319
Xhom_ANU1.region001	Xmau_1.region002		2641	NRPS	NRPS	Xenorhabdus hominickii ANU1	Lipocitide biosynthetic gene cluster (previsouly unknown)	2701	NRPS	NRPS	Xenorhabdus mauleonii DSM 17908	NRPS - NRPS.hglE-KS.PUFA.T1PKS		0.372727	39	0.45614	0.505618	108	0.538135	0.596903	0.505551	0.213319
Xhom_ANU1.region001	Xmau_1.region002		2641	NRPS	NRPS	Xenorhabdus hominickii ANU1	PAX peptide biosynthetic gene cluster	2701	NRPS	NRPS	Xenorhabdus mauleonii DSM 17908	NRPS - NRPS.hglE-KS.PUFA.T1PKS		0.372727	39	0.45614	0.505618	108	0.538135	0.596903	0.505551	0.213319
Xhom_ANU1.region001	Xkoz_1.region001		2641	NRPS	NRPS	Xenorhabdus hominickii ANU1		2312	NRPS	NRPS	Xenorhabdus kozodoi DSM 17907	NRPS - NRPS.hglE-KS.PUFA.T1PKS		0.436364	39	0.336451	0.56044	108	0.613756	0.822854	0.548495	0.149185
Xhom_ANU1.region001	Xkoz_1.region001		2641	NRPS	NRPS	Xenorhabdus hominickii ANU1		2312	NRPS	NRPS	Xenorhabdus kozodoi DSM 17907	NRPS - NRPS.hglE-KS.PUFA.T1PKS		0.436364	39	0.336451	0.56044	108	0.613756	0.822854	0.548495	0.149185
Xhom_ANU1.region001	Xkoz_1.region001	Fabclavine biosynthetic gene cluster	2641	T1PKS.PUFA.NRPS.hglE-KS	PKS-NRP_Hybrids	Xenorhabdus hominickii ANU1		2312	NRPS	NRPS	Xenorhabdus kozodoi DSM 17907	NRPS - NRPS.hglE-KS.PUFA.T1PKS		0.436364	39	0.336451	0.56044	108	0.613756	0.822854	0.548495	0.149185
Xhom_ANU1.region001	Xkoz_1.region001	Fabclavine biosynthetic gene cluster	2641	T1PKS.PUFA.NRPS.hglE-KS	PKS-NRP_Hybrids	Xenorhabdus hominickii ANU1		2312	NRPS	NRPS	Xenorhabdus kozodoi DSM 17907	NRPS - NRPS.hglE-KS.PUFA.T1PKS		0.436364	39	0.336451	0.56044	108	0.613756	0.822854	0.548495	0.149185
Xhom_ANU1.region001	Xkoz_1.region001		2641	NRPS	NRPS	Xenorhabdus hominickii ANU1		2312	NRPS	NRPS	Xenorhabdus kozodoi DSM 17907	NRPS - NRPS.hglE-KS.PUFA.T1PKS		0.436364	39	0.336451	0.56044	108	0.613756	0.822854	0.548495	0.149185
Xhom_ANU1.region001	Xkoz_1.region001		2641	NRPS	NRPS	Xenorhabdus hominickii ANU1		2312	NRPS	NRPS	Xenorhabdus kozodoi DSM 17907	NRPS - NRPS.hglE-KS.PUFA.T1PKS		0.436364	39	0.336451	0.56044	108	0.613756	0.822854	0.548495	0.149185
Xhom_ANU1.region001	Xjap_NZ_FOVO01000009.region001		2641	NRPS	NRPS	Xenorhabdus hominickii ANU1	PAX peptide biosynthetic gene cluster	2701	NRPS	NRPS	Xenorhabdus japonica DSM 16522	NRPS - NRPS.hglE-KS.PUFA.T1PKS		0.415842	39	0.385184	0.573171	108	0.575686	0.7267	0.534011	0.180043
Xhom_ANU1.region001	Xjap_NZ_FOVO01000009.region001	Fabclavine biosynthetic gene cluster	2641	T1PKS.PUFA.NRPS.hglE-KS	PKS-NRP_Hybrids	Xenorhabdus hominickii ANU1	PAX peptide biosynthetic gene cluster	2701	NRPS	NRPS	Xenorhabdus japonica DSM 16522	NRPS - NRPS.hglE-KS.PUFA.T1PKS		0.415842	39	0.385184	0.573171	108	0.575686	0.7267	0.534011	0.180043
Xhom_ANU1.region001	Xjap_NZ_FOVO01000009.region001		2641	NRPS	NRPS	Xenorhabdus hominickii ANU1	PAX peptide biosynthetic gene cluster	2701	NRPS	NRPS	Xenorhabdus japonica DSM 16522	NRPS - NRPS.hglE-KS.PUFA.T1PKS		0.415842	39	0.385184	0.573171	108	0.575686	0.7267	0.534011	0.180043
Xhom_ANU1.region001	Xinn_21.region001		2641	NRPS	NRPS	Xenorhabdus hominickii ANU1		2641	NRPS	NRPS	Xenorhabdus innexi DSM 16336	NRPS - NRPS.hglE-KS.PUFA.T1PKS		0.794118	14	0.414259	0.90625	42	0.46835	0.863005	0.400899	0.282651
Xhom_ANU1.region001	Xinn_21.region001	Fabclavine biosynthetic gene cluster	2641	T1PKS.PUFA.NRPS.hglE-KS	PKS-NRP_Hybrids	Xenorhabdus hominickii ANU1		2641	NRPS	NRPS	Xenorhabdus innexi DSM 16336	NRPS - NRPS.hglE-KS.PUFA.T1PKS		0.794118	14	0.414259	0.90625	42	0.46835	0.863005	0.400899	0.282651
Xhom_ANU1.region001	Xinn_21.region001		2641	NRPS	NRPS	Xenorhabdus hominickii ANU1		2641	NRPS	NRPS	Xenorhabdus innexi DSM 16336	NRPS - NRPS.hglE-KS.PUFA.T1PKS		0.794118	14	0.414259	0.90625	42	0.46835	0.863005	0.400899	0.282651
Xhom_ANU1.region001	Xind_17.region001		2641	NRPS	NRPS	Xenorhabdus hominickii ANU1	Fabclavine biosynthetic gene cluster	1112	PKS-NRP_Hybrids	hglE-KS.T1PKS.NRPS.PUFA	Xenorhabdus indica DSM 17382	NRPS.hglE-KS.PUFA.T1PKS - NRPS.hglE-KS.PUFA.T1PKS	NRPS.hglE-KS.PUFA.T1PKS	0.689655	21	0.760094	0.782609	53	0.238925	0.231706	0.246405	0.579235
Xhom_ANU1.region001	Xind_17.region001	Fabclavine biosynthetic gene cluster	2641	T1PKS.PUFA.NRPS.hglE-KS	PKS-NRP_Hybrids	Xenorhabdus hominickii ANU1	Fabclavine biosynthetic gene cluster	1112	PKS-NRP_Hybrids	hglE-KS.T1PKS.NRPS.PUFA	Xenorhabdus indica DSM 17382	NRPS.hglE-KS.PUFA.T1PKS - NRPS.hglE-KS.PUFA.T1PKS	NRPS.hglE-KS.PUFA.T1PKS	0.689655	21	0.760094	0.782609	53	0.238925	0.231706	0.246405	0.579235
Xhom_ANU1.region001	Xind_17.region001		2641	NRPS	NRPS	Xenorhabdus hominickii ANU1	Fabclavine biosynthetic gene cluster	1112	PKS-NRP_Hybrids	hglE-KS.T1PKS.NRPS.PUFA	Xenorhabdus indica DSM 17382	NRPS.hglE-KS.PUFA.T1PKS - NRPS.hglE-KS.PUFA.T1PKS	NRPS.hglE-KS.PUFA.T1PKS	0.689655	21	0.760094	0.782609	53	0.238925	0.231706	0.246405	0.579235
Xhom_8.region001	Xhom_ANU1.region016	Pyrrolizixenamide biosynthetic gene cluster	2432	NRPS	NRPS	Xenorhabdus hominickii DSM 17903	Pyrrolizixenamide biosynthetic gene cluster	2432	NRPS	NRPS	Xenorhabdus hominickii ANU1	NRPS - NRPS	NRPS	0.811321	4	0.910954	0.854167	49	0.105385	0	0.103584	0.800336
Xhom_7.region001	Xvie_19.region001	Photoxenobactin biosynthetic gene cluster (previously unknown)	1996	T1PKS.NRPS	PKS-NRP_Hybrids	Xenorhabdus hominickii DSM 17903	Photoxenobactin biosynthetic gene cluster (previously unknown)	2033	PKS-NRP_Hybrids	T1PKS.NRPS	Xenorhabdus vietnamensis DSM 22392	NRPS.T1PKS - NRPS.T1PKS	NRPS.T1PKS	0.6	9	0.640638	0.62069	33	0.365383	0.209904	0.440884	0.402738
Xhom_7.region001	Xszus_1.region004	Photoxenobactin biosynthetic gene cluster (previously unknown)	1996	T1PKS.NRPS	PKS-NRP_Hybrids	Xenorhabdus hominickii DSM 17903	Photoxenobactin biosynthetic gene cluster (previously unknown)	1996	PKS-NRP_Hybrids	T1PKS.NRPS	Xenorhabdus szentirimaii US	NRPS.T1PKS - NRPS.phenazine.T1PKS		0.232323	11	0.449645	0.218391	54	0.607472	0.314278	0.646534	0.154078
Xhom_7.region001	Xszus_1.region004	Photoxenobactin biosynthetic gene cluster (previously unknown)	1996	T1PKS.NRPS	PKS-NRP_Hybrids	Xenorhabdus hominickii DSM 17903	Phenaszetine biosynthetic gene cluster	1996	Others	phenazine	Xenorhabdus szentirimaii US	NRPS.T1PKS - NRPS.phenazine.T1PKS		0.232323	11	0.449645	0.218391	54	0.607472	0.314278	0.646534	0.154078
Xhom_7.region001	Xsze_2.region005	Photoxenobactin biosynthetic gene cluster (previously unknown)	1996	T1PKS.NRPS	PKS-NRP_Hybrids	Xenorhabdus hominickii DSM 17903	Photoxenobactin biosynthetic gene cluster (previously unknown)	1996	PKS-NRP_Hybrids	T1PKS.NRPS	Xenorhabdus szentirmaii DSM 16338	NRPS.T1PKS - NRPS.T1PKS	NRPS.T1PKS	0.232323	11	0.454417	0.218391	54	0.603893	0.297392	0.646698	0.156901
Xhom_7.region001	Xsze_2.region005	Photoxenobactin biosynthetic gene cluster (previously unknown)	1996	T1PKS.NRPS	PKS-NRP_Hybrids	Xenorhabdus hominickii DSM 17903	Phenaszetine biosynthetic gene cluster	1996	Others	phenazine	Xenorhabdus szentirmaii DSM 16338	NRPS.T1PKS - NRPS.T1PKS	NRPS.T1PKS	0.232323	11	0.454417	0.218391	54	0.603893	0.297392	0.646698	0.156901
Xhom_7.region001	Xmir_3.region002	Photoxenobactin biosynthetic gene cluster (previously unknown)	1996	T1PKS.NRPS	PKS-NRP_Hybrids	Xenorhabdus hominickii DSM 17903	Photoxenobactin biosynthetic gene cluster (previously unknown)	1996	PKS-NRP_Hybrids	T1PKS.NRPS	Xenorhabdus mirianensis DSM 17902	NRPS.T1PKS - NRPS.T1PKS	NRPS.T1PKS	0.267442	11	0.484453	0.246753	53	0.573937	0.276286	0.614863	0.181529
Xhom_7.region001	Xkoz_6.region001	Photoxenobactin biosynthetic gene cluster (previously unknown)	1996	T1PKS.NRPS	PKS-NRP_Hybrids	Xenorhabdus hominickii DSM 17903	NRPS fragment	1996	NRPS	NRPS	Xenorhabdus kozodoi DSM 17907	NRPS - NRPS.T1PKS		0.380952	3	0.485527	0.421053	21	0.532597	0.120937	0.626912	0.218466
Xhom_7.region001	Xjap_NZ_FOVO01000018.region001	Photoxenobactin biosynthetic gene cluster (previously unknown)	1996	T1PKS.NRPS	PKS-NRP_Hybrids	Xenorhabdus hominickii DSM 17903	Photoxenobactin biosynthetic gene cluster (previously unknown)	1996	PKS-NRP_Hybrids	T1PKS.NRPS	Xenorhabdus japonica DSM 16522	NRPS.T1PKS - NRPS.T1PKS	NRPS.T1PKS	0.298701	11	0.488113	0.30303	55	0.558374	0.264244	0.610944	0.195033
Xhom_7.region001	Xish_2.region001	Photoxenobactin biosynthetic gene cluster (previously unknown)	1996	T1PKS.NRPS	PKS-NRP_Hybrids	Xenorhabdus hominickii DSM 17903	Photoxenobactin biosynthetic gene cluster (previously unknown)	1996	PKS-NRP_Hybrids	T1PKS.NRPS	Xenorhabdus ishibashii DSM 22670	NRPS.T1PKS - NRPS.T1PKS	NRPS.T1PKS	0.324324	11	0.477256	0.333333	54	0.559175	0.290157	0.617501	0.194327
Xhom_7.region001	Xinn_4.region001	Photoxenobactin biosynthetic gene cluster (previously unknown)	1996	T1PKS.NRPS	PKS-NRP_Hybrids	Xenorhabdus hominickii DSM 17903	Photoxenobactin biosynthetic gene cluster (previously unknown)	1996	PKS-NRP_Hybrids	T1PKS.NRPS	Xenorhabdus innexi DSM 16336	NRPS.T1PKS - NRPS.T1PKS	NRPS.T1PKS	0.261364	11	0.442964	0.25	56	0.604709	0.317681	0.651069	0.156255
Xhom_7.region001	Xind_1.region002	Photoxenobactin biosynthetic gene cluster (previously unknown)	1996	T1PKS.NRPS	PKS-NRP_Hybrids	Xenorhabdus hominickii DSM 17903	Photoxenobactin biosynthetic gene cluster (previously unknown)	1996	PKS-NRP_Hybrids	T1PKS.NRPS	Xenorhabdus indica DSM 17382	NRPS.T1PKS - NRPS.T1PKS	NRPS.T1PKS	0.258427	11	0.46524	0.246753	56	0.588798	0.295192	0.628876	0.169087
Xhom_7.region001	Xhom_ANU1.region004	Photoxenobactin biosynthetic gene cluster (previously unknown)	1996	T1PKS.NRPS	PKS-NRP_Hybrids	Xenorhabdus hominickii DSM 17903	Photoxenobactin biosynthetic gene cluster (previously unknown)	1996	PKS-NRP_Hybrids	T1PKS.NRPS	Xenorhabdus hominickii ANU1	NRPS.T1PKS - NRPS.T1PKS	NRPS.T1PKS	0.701754	11	0.88	0.744681	53	0.155976	0	0.169811	0.712376
Xhom_6.region003	Xvie_19.region001	Photoxenobactin biosynthetic gene cluster (previously unknown)	1996	T1PKS.NRPS	PKS-NRP_Hybrids	Xenorhabdus hominickii DSM 17903	Photoxenobactin biosynthetic gene cluster (previously unknown)	2033	PKS-NRP_Hybrids	T1PKS.NRPS	Xenorhabdus vietnamensis DSM 22392	NRPS.T1PKS - NRPS.T1PKS	NRPS.T1PKS	0.6	9	0.640638	0.62069	33	0.365383	0.209904	0.440884	0.402738
Xhom_6.region003	Xszus_1.region004	Photoxenobactin biosynthetic gene cluster (previously unknown)	1996	T1PKS.NRPS	PKS-NRP_Hybrids	Xenorhabdus hominickii DSM 17903	Phenaszetine biosynthetic gene cluster	1996	Others	phenazine	Xenorhabdus szentirimaii US	NRPS.T1PKS - NRPS.phenazine.T1PKS		0.242105	11	0.474625	0.22619	50	0.586688	0.314278	0.618257	0.170827
Xhom_6.region003	Xszus_1.region004	Photoxenobactin biosynthetic gene cluster (previously unknown)	1996	T1PKS.NRPS	PKS-NRP_Hybrids	Xenorhabdus hominickii DSM 17903	Photoxenobactin biosynthetic gene cluster (previously unknown)	1996	PKS-NRP_Hybrids	T1PKS.NRPS	Xenorhabdus szentirimaii US	NRPS.T1PKS - NRPS.phenazine.T1PKS		0.242105	11	0.474625	0.22619	50	0.586688	0.314278	0.618257	0.170827
Xhom_6.region003	Xsze_2.region005	Photoxenobactin biosynthetic gene cluster (previously unknown)	1996	T1PKS.NRPS	PKS-NRP_Hybrids	Xenorhabdus hominickii DSM 17903	Photoxenobactin biosynthetic gene cluster (previously unknown)	1996	PKS-NRP_Hybrids	T1PKS.NRPS	Xenorhabdus szentirmaii DSM 16338	NRPS.T1PKS - NRPS.T1PKS	NRPS.T1PKS	0.242105	11	0.479663	0.22619	50	0.58291	0.297392	0.618433	0.173964
Xhom_6.region003	Xsze_2.region005	Photoxenobactin biosynthetic gene cluster (previously unknown)	1996	T1PKS.NRPS	PKS-NRP_Hybrids	Xenorhabdus hominickii DSM 17903	Phenaszetine biosynthetic gene cluster	1996	Others	phenazine	Xenorhabdus szentirmaii DSM 16338	NRPS.T1PKS - NRPS.T1PKS	NRPS.T1PKS	0.242105	11	0.479663	0.22619	50	0.58291	0.297392	0.618433	0.173964
Xhom_6.region003	Xmir_3.region002	Photoxenobactin biosynthetic gene cluster (previously unknown)	1996	T1PKS.NRPS	PKS-NRP_Hybrids	Xenorhabdus hominickii DSM 17903	Photoxenobactin biosynthetic gene cluster (previously unknown)	1996	PKS-NRP_Hybrids	T1PKS.NRPS	Xenorhabdus mirianensis DSM 17902	NRPS.T1PKS - NRPS.T1PKS	NRPS.T1PKS	0.280488	11	0.511746	0.256757	49	0.550815	0.276286	0.583423	0.201768
Xhom_6.region003	Xkoz_6.region001	Photoxenobactin biosynthetic gene cluster (previously unknown)	1996	T1PKS.NRPS	PKS-NRP_Hybrids	Xenorhabdus hominickii DSM 17903	NRPS fragment	1996	NRPS	NRPS	Xenorhabdus kozodoi DSM 17907	NRPS - NRPS.T1PKS		0.380952	3	0.485527	0.421053	21	0.532597	0.120937	0.626912	0.218466
Xhom_6.region003	Xjap_NZ_FOVO01000018.region001	Photoxenobactin biosynthetic gene cluster (previously unknown)	1996	T1PKS.NRPS	PKS-NRP_Hybrids	Xenorhabdus hominickii DSM 17903	Photoxenobactin biosynthetic gene cluster (previously unknown)	1996	PKS-NRP_Hybrids	T1PKS.NRPS	Xenorhabdus japonica DSM 16522	NRPS.T1PKS - NRPS.T1PKS	NRPS.T1PKS	0.315068	11	0.514859	0.31746	51	0.53461	0.264244	0.58043	0.216587
Xhom_6.region003	Xish_2.region001	Photoxenobactin biosynthetic gene cluster (previously unknown)	1996	T1PKS.NRPS	PKS-NRP_Hybrids	Xenorhabdus hominickii DSM 17903	Photoxenobactin biosynthetic gene cluster (previously unknown)	1996	PKS-NRP_Hybrids	T1PKS.NRPS	Xenorhabdus ishibashii DSM 22670	NRPS.T1PKS - NRPS.T1PKS	NRPS.T1PKS	0.323944	11	0.507829	0.306452	49	0.54164	0.290157	0.58287	0.210094
Xhom_6.region003	Xinn_4.region001	Photoxenobactin biosynthetic gene cluster (previously unknown)	1996	T1PKS.NRPS	PKS-NRP_Hybrids	Xenorhabdus hominickii DSM 17903	Photoxenobactin biosynthetic gene cluster (previously unknown)	1996	PKS-NRP_Hybrids	T1PKS.NRPS	Xenorhabdus innexi DSM 16336	NRPS.T1PKS - NRPS.T1PKS	NRPS.T1PKS	0.27381	11	0.466908	0.260274	52	0.584074	0.317681	0.624228	0.172994
Xhom_6.region003	Xind_1.region002	Photoxenobactin biosynthetic gene cluster (previously unknown)	1996	T1PKS.NRPS	PKS-NRP_Hybrids	Xenorhabdus hominickii DSM 17903	Photoxenobactin biosynthetic gene cluster (previously unknown)	1996	PKS-NRP_Hybrids	T1PKS.NRPS	Xenorhabdus indica DSM 17382	NRPS.T1PKS - NRPS.T1PKS	NRPS.T1PKS	0.270588	11	0.490388	0.256757	52	0.567328	0.295192	0.600328	0.187205
Xhom_6.region003	Xhom_ANU1.region004	Photoxenobactin biosynthetic gene cluster (previously unknown)	1996	T1PKS.NRPS	PKS-NRP_Hybrids	Xenorhabdus hominickii DSM 17903	Photoxenobactin biosynthetic gene cluster (previously unknown)	1996	PKS-NRP_Hybrids	T1PKS.NRPS	Xenorhabdus hominickii ANU1	NRPS.T1PKS - NRPS.T1PKS	NRPS.T1PKS	0.788462	11	0.943662	0.837209	49	0.0853886	0	0.0816327	0.836514
Xhom_6.region003	Xhom_7.region001	Photoxenobactin biosynthetic gene cluster (previously unknown)	1996	T1PKS.NRPS	PKS-NRP_Hybrids	Xenorhabdus hominickii DSM 17903	Photoxenobactin biosynthetic gene cluster (previously unknown)	1996	PKS-NRP_Hybrids	T1PKS.NRPS	Xenorhabdus hominickii DSM 17903	NRPS.T1PKS - NRPS.T1PKS	NRPS.T1PKS	0.75	11	0.943662	0.765957	49	0.101562	0	0.0816327	0.807191
Xhom_6.region002	Xhom_ANU1.region003		2436	NRPS	NRPS	Xenorhabdus hominickii DSM 17903		2436	NRPS	NRPS	Xenorhabdus hominickii ANU1	NRPS - NRPS	NRPS	0.881356	5	0.968604	0.960784	56	0.0373223	0	0.0370023	0.926748
Xhom_6.region001	Xpb_61.4_21.region001		2566	NRPS	NRPS	Xenorhabdus hominickii DSM 17903		2644	NRPS	NRPS	Xenorhabdus sp. PB61.4	NRPS - NRPS	NRPS	0.26087	12	0.639842	0.25	21	0.457075	0.19256	0.551698	0.294768
Xhom_6.region001	Xpb_61.4_21.region001		2566	NRPS	NRPS	Xenorhabdus hominickii DSM 17903		2644	NRPS	NRPS	Xenorhabdus sp. PB61.4	NRPS - NRPS	NRPS	0.26087	12	0.639842	0.25	21	0.457075	0.19256	0.551698	0.294768
Xhom_6.region001	Xmir_23.region001		2566	NRPS	NRPS	Xenorhabdus hominickii DSM 17903		2566	NRPS	NRPS	Xenorhabdus mirianensis DSM 17902	NRPS - NRPS	NRPS	0.413043	7	0.792087	0.4	23	0.305283	0.144099	0.246756	0.482632
Xhom_6.region001	Xmir_23.region001		2566	NRPS	NRPS	Xenorhabdus hominickii DSM 17903		2566	NRPS	NRPS	Xenorhabdus mirianensis DSM 17902	NRPS - NRPS	NRPS	0.413043	7	0.792087	0.4	23	0.305283	0.144099	0.246756	0.482632
Xhom_6.region001	Xhom_ANU1.region002		2566	NRPS	NRPS	Xenorhabdus hominickii DSM 17903		2566	NRPS	NRPS	Xenorhabdus hominickii ANU1	NRPS - NRPS	NRPS	0.656716	19	0.940617	0.8125	62	0.0992015	0	0.0957792	0.811438
Xhom_6.region001	Xhom_ANU1.region002		2566	NRPS	NRPS	Xenorhabdus hominickii DSM 17903		2566	NRPS	NRPS	Xenorhabdus hominickii ANU1	NRPS - NRPS	NRPS	0.656716	19	0.940617	0.8125	62	0.0992015	0	0.0957792	0.811438
Xhom_6.region001	Xhom_ANU1.region002		2566	NRPS	NRPS	Xenorhabdus hominickii DSM 17903		2566	NRPS	NRPS	Xenorhabdus hominickii ANU1	NRPS - NRPS	NRPS	0.656716	19	0.940617	0.8125	62	0.0992015	0	0.0957792	0.811438
Xhom_6.region001	Xhom_ANU1.region002		2566	NRPS	NRPS	Xenorhabdus hominickii DSM 17903		2566	NRPS	NRPS	Xenorhabdus hominickii ANU1	NRPS - NRPS	NRPS	0.656716	19	0.940617	0.8125	62	0.0992015	0	0.0957792	0.811438
Xhom_52.region001	Xpb_61.4_208.region001	NRPS fragment	1914	NRPS	NRPS	Xenorhabdus hominickii DSM 17903	NRPS fragment	1914	NRPS	NRPS	Xenorhabdus sp. PB61.4	NRPS - NRPS	NRPS	1	2	0.152448	1	0	0.635664	0.847552	0	0.132741
Xhom_52.region001	Xind_63.region001	NRPS fragment	1914	NRPS	NRPS	Xenorhabdus hominickii DSM 17903	NRPS fragment	2226	NRPS	NRPS	Xenorhabdus indica DSM 17382	NRPS - NRPS	NRPS	1	2	0.1579	1	0	0.631575	0.8421	0	0.135737
Xhom_5.region001	Xpb_61.4_33.region001		2631	T1PKS.NRPS	PKS-NRP_Hybrids	Xenorhabdus hominickii DSM 17903		2631	PKS-NRP_Hybrids	T1PKS.NRPS	Xenorhabdus sp. PB61.4	NRPS.T1PKS - NRPS.T1PKS	NRPS.T1PKS	0.525	7	0.829801	0.514286	19	0.248542	0.136931	0.194712	0.564689
Xhom_5.region001	Xhom_ANU1.region015		2631	T1PKS.NRPS	PKS-NRP_Hybrids	Xenorhabdus hominickii DSM 17903		2631	PKS-NRP_Hybrids	T1PKS.NRPS	Xenorhabdus hominickii ANU1	NRPS.T1PKS - NRPS.T1PKS	NRPS.T1PKS	0.95082	7	0.971736	0.962264	57	0.0312043	0	0.0352063	0.938565
Xhom_4.region001	Xvie_4.region001		2673	NRPS	NRPS	Xenorhabdus hominickii DSM 17903	PAX peptide biosynthetic gene cluster	2701	NRPS	NRPS	Xenorhabdus vietnamensis DSM 22392	NRPS - NRPS.hglE-KS.PUFA.T1PKS		0.385417	45	0.311691	0.506329	116	0.645695	0.758937	0.633512	0.125532
Xhom_4.region001	Xvie_4.region001		2673	NRPS	NRPS	Xenorhabdus hominickii DSM 17903	PAX peptide biosynthetic gene cluster	2701	NRPS	NRPS	Xenorhabdus vietnamensis DSM 22392	NRPS - NRPS.hglE-KS.PUFA.T1PKS		0.385417	45	0.311691	0.506329	116	0.645695	0.758937	0.633512	0.125532
Xhom_4.region001	Xvie_4.region001	Fabclavine biosynthetic gene cluster	2673	hglE-KS.T1PKS.NRPS.PUFA	PKS-NRP_Hybrids	Xenorhabdus hominickii DSM 17903	PAX peptide biosynthetic gene cluster	2701	NRPS	NRPS	Xenorhabdus vietnamensis DSM 22392	NRPS - NRPS.hglE-KS.PUFA.T1PKS		0.385417	45	0.311691	0.506329	116	0.645695	0.758937	0.633512	0.125532
Xhom_4.region001	Xszus_1.region001		2673	NRPS	NRPS	Xenorhabdus hominickii DSM 17903		2673	others	benzoxazolinate	Xenorhabdus szentirimaii US	NRPS.hglE-KS.PUFA.T1PKS - NRPS.hglE-KS.PUFA.T1PKS	NRPS.hglE-KS.PUFA.T1PKS	0.464052	66	0.552082	0.540323	130	0.454671	0.550505	0.343752	0.297383
Xhom_4.region001	Xszus_1.region001		2673	NRPS	NRPS	Xenorhabdus hominickii DSM 17903	Lipocitide biosynthetic gene cluster (previsouly unknown)	2673	NRPS	NRPS	Xenorhabdus szentirimaii US	NRPS.hglE-KS.PUFA.T1PKS - NRPS.hglE-KS.PUFA.T1PKS	NRPS.hglE-KS.PUFA.T1PKS	0.464052	66	0.552082	0.540323	130	0.454671	0.550505	0.343752	0.297383
Xhom_4.region001	Xszus_1.region001		2673	NRPS	NRPS	Xenorhabdus hominickii DSM 17903		2673	NRPS	NRPS	Xenorhabdus szentirimaii US	NRPS.hglE-KS.PUFA.T1PKS - NRPS.hglE-KS.PUFA.T1PKS	NRPS.hglE-KS.PUFA.T1PKS	0.464052	66	0.552082	0.540323	130	0.454671	0.550505	0.343752	0.297383
Xhom_4.region001	Xszus_1.region001		2673	NRPS	NRPS	Xenorhabdus hominickii DSM 17903	PAX peptide biosynthetic gene cluster	2673	NRPS	NRPS	Xenorhabdus szentirimaii US	NRPS.hglE-KS.PUFA.T1PKS - NRPS.hglE-KS.PUFA.T1PKS	NRPS.hglE-KS.PUFA.T1PKS	0.464052	66	0.552082	0.540323	130	0.454671	0.550505	0.343752	0.297383
Xhom_4.region001	Xszus_1.region001		2673	NRPS	NRPS	Xenorhabdus hominickii DSM 17903	Fabclavine biosynthetic gene cluster	2673	PKS-NRP_Hybrids	T1PKS.PUFA.NRPS.hglE-KS	Xenorhabdus szentirimaii US	NRPS.hglE-KS.PUFA.T1PKS - NRPS.hglE-KS.PUFA.T1PKS	NRPS.hglE-KS.PUFA.T1PKS	0.464052	66	0.552082	0.540323	130	0.454671	0.550505	0.343752	0.297383
Xhom_4.region001	Xszus_1.region001		2673	NRPS	NRPS	Xenorhabdus hominickii DSM 17903		2673	others	benzoxazolinate	Xenorhabdus szentirimaii US	NRPS.hglE-KS.PUFA.T1PKS - NRPS.hglE-KS.PUFA.T1PKS	NRPS.hglE-KS.PUFA.T1PKS	0.464052	66	0.552082	0.540323	130	0.454671	0.550505	0.343752	0.297383
Xhom_4.region001	Xszus_1.region001		2673	NRPS	NRPS	Xenorhabdus hominickii DSM 17903	Lipocitide biosynthetic gene cluster (previsouly unknown)	2673	NRPS	NRPS	Xenorhabdus szentirimaii US	NRPS.hglE-KS.PUFA.T1PKS - NRPS.hglE-KS.PUFA.T1PKS	NRPS.hglE-KS.PUFA.T1PKS	0.464052	66	0.552082	0.540323	130	0.454671	0.550505	0.343752	0.297383
Xhom_4.region001	Xszus_1.region001		2673	NRPS	NRPS	Xenorhabdus hominickii DSM 17903		2673	NRPS	NRPS	Xenorhabdus szentirimaii US	NRPS.hglE-KS.PUFA.T1PKS - NRPS.hglE-KS.PUFA.T1PKS	NRPS.hglE-KS.PUFA.T1PKS	0.464052	66	0.552082	0.540323	130	0.454671	0.550505	0.343752	0.297383
Xhom_4.region001	Xszus_1.region001		2673	NRPS	NRPS	Xenorhabdus hominickii DSM 17903	PAX peptide biosynthetic gene cluster	2673	NRPS	NRPS	Xenorhabdus szentirimaii US	NRPS.hglE-KS.PUFA.T1PKS - NRPS.hglE-KS.PUFA.T1PKS	NRPS.hglE-KS.PUFA.T1PKS	0.464052	66	0.552082	0.540323	130	0.454671	0.550505	0.343752	0.297383
Xhom_4.region001	Xszus_1.region001		2673	NRPS	NRPS	Xenorhabdus hominickii DSM 17903	Fabclavine biosynthetic gene cluster	2673	PKS-NRP_Hybrids	T1PKS.PUFA.NRPS.hglE-KS	Xenorhabdus szentirimaii US	NRPS.hglE-KS.PUFA.T1PKS - NRPS.hglE-KS.PUFA.T1PKS	NRPS.hglE-KS.PUFA.T1PKS	0.464052	66	0.552082	0.540323	130	0.454671	0.550505	0.343752	0.297383
Xhom_4.region001	Xszus_1.region001	Fabclavine biosynthetic gene cluster	2673	hglE-KS.T1PKS.NRPS.PUFA	PKS-NRP_Hybrids	Xenorhabdus hominickii DSM 17903		2673	others	benzoxazolinate	Xenorhabdus szentirimaii US	NRPS.hglE-KS.PUFA.T1PKS - NRPS.hglE-KS.PUFA.T1PKS	NRPS.hglE-KS.PUFA.T1PKS	0.464052	66	0.552082	0.540323	130	0.454671	0.550505	0.343752	0.297383
Xhom_4.region001	Xszus_1.region001	Fabclavine biosynthetic gene cluster	2673	hglE-KS.T1PKS.NRPS.PUFA	PKS-NRP_Hybrids	Xenorhabdus hominickii DSM 17903	Lipocitide biosynthetic gene cluster (previsouly unknown)	2673	NRPS	NRPS	Xenorhabdus szentirimaii US	NRPS.hglE-KS.PUFA.T1PKS - NRPS.hglE-KS.PUFA.T1PKS	NRPS.hglE-KS.PUFA.T1PKS	0.464052	66	0.552082	0.540323	130	0.454671	0.550505	0.343752	0.297383
Xhom_4.region001	Xszus_1.region001	Fabclavine biosynthetic gene cluster	2673	hglE-KS.T1PKS.NRPS.PUFA	PKS-NRP_Hybrids	Xenorhabdus hominickii DSM 17903		2673	NRPS	NRPS	Xenorhabdus szentirimaii US	NRPS.hglE-KS.PUFA.T1PKS - NRPS.hglE-KS.PUFA.T1PKS	NRPS.hglE-KS.PUFA.T1PKS	0.464052	66	0.552082	0.540323	130	0.454671	0.550505	0.343752	0.297383
Xhom_4.region001	Xszus_1.region001	Fabclavine biosynthetic gene cluster	2673	hglE-KS.T1PKS.NRPS.PUFA	PKS-NRP_Hybrids	Xenorhabdus hominickii DSM 17903	PAX peptide biosynthetic gene cluster	2673	NRPS	NRPS	Xenorhabdus szentirimaii US	NRPS.hglE-KS.PUFA.T1PKS - NRPS.hglE-KS.PUFA.T1PKS	NRPS.hglE-KS.PUFA.T1PKS	0.464052	66	0.552082	0.540323	130	0.454671	0.550505	0.343752	0.297383
Xhom_4.region001	Xszus_1.region001	Fabclavine biosynthetic gene cluster	2673	hglE-KS.T1PKS.NRPS.PUFA	PKS-NRP_Hybrids	Xenorhabdus hominickii DSM 17903	Fabclavine biosynthetic gene cluster	2673	PKS-NRP_Hybrids	T1PKS.PUFA.NRPS.hglE-KS	Xenorhabdus szentirimaii US	NRPS.hglE-KS.PUFA.T1PKS - NRPS.hglE-KS.PUFA.T1PKS	NRPS.hglE-KS.PUFA.T1PKS	0.464052	66	0.552082	0.540323	130	0.454671	0.550505	0.343752	0.297383
Xhom_4.region001	Xsze_2.region008		2673	NRPS	NRPS	Xenorhabdus hominickii DSM 17903		2673	NRPS	NRPS	Xenorhabdus szentirmaii DSM 16338	NRPS.hglE-KS.PUFA.T1PKS - NRPS.hglE-KS.PUFA.T1PKS	NRPS.hglE-KS.PUFA.T1PKS	0.464052	55	0.60969	0.536	126	0.41233	0.464435	0.325598	0.345356
Xhom_4.region001	Xsze_2.region008		2673	NRPS	NRPS	Xenorhabdus hominickii DSM 17903		2673	others	benzoxazolinate	Xenorhabdus szentirmaii DSM 16338	NRPS.hglE-KS.PUFA.T1PKS - NRPS.hglE-KS.PUFA.T1PKS	NRPS.hglE-KS.PUFA.T1PKS	0.464052	55	0.60969	0.536	126	0.41233	0.464435	0.325598	0.345356
Xhom_4.region001	Xsze_2.region008		2673	NRPS	NRPS	Xenorhabdus hominickii DSM 17903	Fabclavine biosynthetic gene cluster	2673	PKS-NRP_Hybrids	T1PKS.PUFA.NRPS.hglE-KS	Xenorhabdus szentirmaii DSM 16338	NRPS.hglE-KS.PUFA.T1PKS - NRPS.hglE-KS.PUFA.T1PKS	NRPS.hglE-KS.PUFA.T1PKS	0.464052	55	0.60969	0.536	126	0.41233	0.464435	0.325598	0.345356
Xhom_4.region001	Xsze_2.region008		2673	NRPS	NRPS	Xenorhabdus hominickii DSM 17903	Lipocitide biosynthetic gene cluster (previsouly unknown)	2673	NRPS	NRPS	Xenorhabdus szentirmaii DSM 16338	NRPS.hglE-KS.PUFA.T1PKS - NRPS.hglE-KS.PUFA.T1PKS	NRPS.hglE-KS.PUFA.T1PKS	0.464052	55	0.60969	0.536	126	0.41233	0.464435	0.325598	0.345356
Xhom_4.region001	Xsze_2.region008		2673	NRPS	NRPS	Xenorhabdus hominickii DSM 17903	PAX peptide biosynthetic gene cluster	2673	NRPS	NRPS	Xenorhabdus szentirmaii DSM 16338	NRPS.hglE-KS.PUFA.T1PKS - NRPS.hglE-KS.PUFA.T1PKS	NRPS.hglE-KS.PUFA.T1PKS	0.464052	55	0.60969	0.536	126	0.41233	0.464435	0.325598	0.345356
Xhom_4.region001	Xsze_2.region008		2673	NRPS	NRPS	Xenorhabdus hominickii DSM 17903		2673	NRPS	NRPS	Xenorhabdus szentirmaii DSM 16338	NRPS.hglE-KS.PUFA.T1PKS - NRPS.hglE-KS.PUFA.T1PKS	NRPS.hglE-KS.PUFA.T1PKS	0.464052	55	0.60969	0.536	126	0.41233	0.464435	0.325598	0.345356
Xhom_4.region001	Xsze_2.region008		2673	NRPS	NRPS	Xenorhabdus hominickii DSM 17903		2673	others	benzoxazolinate	Xenorhabdus szentirmaii DSM 16338	NRPS.hglE-KS.PUFA.T1PKS - NRPS.hglE-KS.PUFA.T1PKS	NRPS.hglE-KS.PUFA.T1PKS	0.464052	55	0.60969	0.536	126	0.41233	0.464435	0.325598	0.345356
Xhom_4.region001	Xsze_2.region008		2673	NRPS	NRPS	Xenorhabdus hominickii DSM 17903	Fabclavine biosynthetic gene cluster	2673	PKS-NRP_Hybrids	T1PKS.PUFA.NRPS.hglE-KS	Xenorhabdus szentirmaii DSM 16338	NRPS.hglE-KS.PUFA.T1PKS - NRPS.hglE-KS.PUFA.T1PKS	NRPS.hglE-KS.PUFA.T1PKS	0.464052	55	0.60969	0.536	126	0.41233	0.464435	0.325598	0.345356
Xhom_4.region001	Xsze_2.region008		2673	NRPS	NRPS	Xenorhabdus hominickii DSM 17903	Lipocitide biosynthetic gene cluster (previsouly unknown)	2673	NRPS	NRPS	Xenorhabdus szentirmaii DSM 16338	NRPS.hglE-KS.PUFA.T1PKS - NRPS.hglE-KS.PUFA.T1PKS	NRPS.hglE-KS.PUFA.T1PKS	0.464052	55	0.60969	0.536	126	0.41233	0.464435	0.325598	0.345356
Xhom_4.region001	Xsze_2.region008		2673	NRPS	NRPS	Xenorhabdus hominickii DSM 17903	PAX peptide biosynthetic gene cluster	2673	NRPS	NRPS	Xenorhabdus szentirmaii DSM 16338	NRPS.hglE-KS.PUFA.T1PKS - NRPS.hglE-KS.PUFA.T1PKS	NRPS.hglE-KS.PUFA.T1PKS	0.464052	55	0.60969	0.536	126	0.41233	0.464435	0.325598	0.345356
Xhom_4.region001	Xsze_2.region008	Fabclavine biosynthetic gene cluster	2673	hglE-KS.T1PKS.NRPS.PUFA	PKS-NRP_Hybrids	Xenorhabdus hominickii DSM 17903		2673	NRPS	NRPS	Xenorhabdus szentirmaii DSM 16338	NRPS.hglE-KS.PUFA.T1PKS - NRPS.hglE-KS.PUFA.T1PKS	NRPS.hglE-KS.PUFA.T1PKS	0.464052	55	0.60969	0.536	126	0.41233	0.464435	0.325598	0.345356
Xhom_4.region001	Xsze_2.region008	Fabclavine biosynthetic gene cluster	2673	hglE-KS.T1PKS.NRPS.PUFA	PKS-NRP_Hybrids	Xenorhabdus hominickii DSM 17903		2673	others	benzoxazolinate	Xenorhabdus szentirmaii DSM 16338	NRPS.hglE-KS.PUFA.T1PKS - NRPS.hglE-KS.PUFA.T1PKS	NRPS.hglE-KS.PUFA.T1PKS	0.464052	55	0.60969	0.536	126	0.41233	0.464435	0.325598	0.345356
Xhom_4.region001	Xsze_2.region008	Fabclavine biosynthetic gene cluster	2673	hglE-KS.T1PKS.NRPS.PUFA	PKS-NRP_Hybrids	Xenorhabdus hominickii DSM 17903	Fabclavine biosynthetic gene cluster	2673	PKS-NRP_Hybrids	T1PKS.PUFA.NRPS.hglE-KS	Xenorhabdus szentirmaii DSM 16338	NRPS.hglE-KS.PUFA.T1PKS - NRPS.hglE-KS.PUFA.T1PKS	NRPS.hglE-KS.PUFA.T1PKS	0.464052	55	0.60969	0.536	126	0.41233	0.464435	0.325598	0.345356
Xhom_4.region001	Xsze_2.region008	Fabclavine biosynthetic gene cluster	2673	hglE-KS.T1PKS.NRPS.PUFA	PKS-NRP_Hybrids	Xenorhabdus hominickii DSM 17903	Lipocitide biosynthetic gene cluster (previsouly unknown)	2673	NRPS	NRPS	Xenorhabdus szentirmaii DSM 16338	NRPS.hglE-KS.PUFA.T1PKS - NRPS.hglE-KS.PUFA.T1PKS	NRPS.hglE-KS.PUFA.T1PKS	0.464052	55	0.60969	0.536	126	0.41233	0.464435	0.325598	0.345356
Xhom_4.region001	Xsze_2.region008	Fabclavine biosynthetic gene cluster	2673	hglE-KS.T1PKS.NRPS.PUFA	PKS-NRP_Hybrids	Xenorhabdus hominickii DSM 17903	PAX peptide biosynthetic gene cluster	2673	NRPS	NRPS	Xenorhabdus szentirmaii DSM 16338	NRPS.hglE-KS.PUFA.T1PKS - NRPS.hglE-KS.PUFA.T1PKS	NRPS.hglE-KS.PUFA.T1PKS	0.464052	55	0.60969	0.536	126	0.41233	0.464435	0.325598	0.345356
Xhom_4.region001	Xsto_1.region001		2673	NRPS	NRPS	Xenorhabdus hominickii DSM 17903		2641	NRPS	NRPS	Xenorhabdus stockiae DSM 17904	NRPS.hglE-KS.PUFA.T1PKS - NRPS.hglE-KS.PUFA.T1PKS	NRPS.hglE-KS.PUFA.T1PKS	0.59633	45	0.485999	0.693182	119	0.467048	0.597777	0.450641	0.284038
Xhom_4.region001	Xsto_1.region001		2673	NRPS	NRPS	Xenorhabdus hominickii DSM 17903	Fabclavine biosynthetic gene cluster	2641	PKS-NRP_Hybrids	hglE-KS.T1PKS.NRPS.PUFA	Xenorhabdus stockiae DSM 17904	NRPS.hglE-KS.PUFA.T1PKS - NRPS.hglE-KS.PUFA.T1PKS	NRPS.hglE-KS.PUFA.T1PKS	0.59633	45	0.485999	0.693182	119	0.467048	0.597777	0.450641	0.284038
Xhom_4.region001	Xsto_1.region001		2673	NRPS	NRPS	Xenorhabdus hominickii DSM 17903		2641	NRPS	NRPS	Xenorhabdus stockiae DSM 17904	NRPS.hglE-KS.PUFA.T1PKS - NRPS.hglE-KS.PUFA.T1PKS	NRPS.hglE-KS.PUFA.T1PKS	0.59633	45	0.485999	0.693182	119	0.467048	0.597777	0.450641	0.284038
Xhom_4.region001	Xsto_1.region001		2673	NRPS	NRPS	Xenorhabdus hominickii DSM 17903	Fabclavine biosynthetic gene cluster	2641	PKS-NRP_Hybrids	hglE-KS.T1PKS.NRPS.PUFA	Xenorhabdus stockiae DSM 17904	NRPS.hglE-KS.PUFA.T1PKS - NRPS.hglE-KS.PUFA.T1PKS	NRPS.hglE-KS.PUFA.T1PKS	0.59633	45	0.485999	0.693182	119	0.467048	0.597777	0.450641	0.284038
Xhom_4.region001	Xsto_1.region001	Fabclavine biosynthetic gene cluster	2673	hglE-KS.T1PKS.NRPS.PUFA	PKS-NRP_Hybrids	Xenorhabdus hominickii DSM 17903		2641	NRPS	NRPS	Xenorhabdus stockiae DSM 17904	NRPS.hglE-KS.PUFA.T1PKS - NRPS.hglE-KS.PUFA.T1PKS	NRPS.hglE-KS.PUFA.T1PKS	0.59633	45	0.485999	0.693182	119	0.467048	0.597777	0.450641	0.284038
Xhom_4.region001	Xsto_1.region001	Fabclavine biosynthetic gene cluster	2673	hglE-KS.T1PKS.NRPS.PUFA	PKS-NRP_Hybrids	Xenorhabdus hominickii DSM 17903	Fabclavine biosynthetic gene cluster	2641	PKS-NRP_Hybrids	hglE-KS.T1PKS.NRPS.PUFA	Xenorhabdus stockiae DSM 17904	NRPS.hglE-KS.PUFA.T1PKS - NRPS.hglE-KS.PUFA.T1PKS	NRPS.hglE-KS.PUFA.T1PKS	0.59633	45	0.485999	0.693182	119	0.467048	0.597777	0.450641	0.284038
Xhom_4.region001	Xpb_61.4_74.region001		2673	NRPS	NRPS	Xenorhabdus hominickii DSM 17903		2641	NRPS	NRPS	Xenorhabdus sp. PB61.4	NRPS - NRPS.hglE-KS.PUFA.T1PKS		0.652174	10	0.403592	0.761905	21	0.512316	0.793372	0.408823	0.237835
Xhom_4.region001	Xpb_61.4_74.region001		2673	NRPS	NRPS	Xenorhabdus hominickii DSM 17903		2641	NRPS	NRPS	Xenorhabdus sp. PB61.4	NRPS - NRPS.hglE-KS.PUFA.T1PKS		0.652174	10	0.403592	0.761905	21	0.512316	0.793372	0.408823	0.237835
Xhom_4.region001	Xpb_61.4_74.region001	Fabclavine biosynthetic gene cluster	2673	hglE-KS.T1PKS.NRPS.PUFA	PKS-NRP_Hybrids	Xenorhabdus hominickii DSM 17903		2641	NRPS	NRPS	Xenorhabdus sp. PB61.4	NRPS - NRPS.hglE-KS.PUFA.T1PKS		0.652174	10	0.403592	0.761905	21	0.512316	0.793372	0.408823	0.237835
Xhom_4.region001	Xpb_61.4_10.region001		2673	NRPS	NRPS	Xenorhabdus hominickii DSM 17903	Fabclavine biosynthetic gene cluster	2641	PKS-NRP_Hybrids	hglE-KS.T1PKS.NRPS.PUFA	Xenorhabdus sp. PB61.4	NRPS.hglE-KS.PUFA.T1PKS - NRPS.hglE-KS.PUFA.T1PKS	NRPS.hglE-KS.PUFA.T1PKS	0.689655	21	0.724037	0.840909	56	0.254308	0.247535	0.297284	0.556057
Xhom_4.region001	Xpb_61.4_10.region001		2673	NRPS	NRPS	Xenorhabdus hominickii DSM 17903	Fabclavine biosynthetic gene cluster	2641	PKS-NRP_Hybrids	hglE-KS.T1PKS.NRPS.PUFA	Xenorhabdus sp. PB61.4	NRPS.hglE-KS.PUFA.T1PKS - NRPS.hglE-KS.PUFA.T1PKS	NRPS.hglE-KS.PUFA.T1PKS	0.689655	21	0.724037	0.840909	56	0.254308	0.247535	0.297284	0.556057
Xhom_4.region001	Xpb_61.4_10.region001	Fabclavine biosynthetic gene cluster	2673	hglE-KS.T1PKS.NRPS.PUFA	PKS-NRP_Hybrids	Xenorhabdus hominickii DSM 17903	Fabclavine biosynthetic gene cluster	2641	PKS-NRP_Hybrids	hglE-KS.T1PKS.NRPS.PUFA	Xenorhabdus sp. PB61.4	NRPS.hglE-KS.PUFA.T1PKS - NRPS.hglE-KS.PUFA.T1PKS	NRPS.hglE-KS.PUFA.T1PKS	0.689655	21	0.724037	0.840909	56	0.254308	0.247535	0.297284	0.556057
Xhom_4.region001	Xpb_30.3_25.region001		2673	NRPS	NRPS	Xenorhabdus hominickii DSM 17903	Fabclavine biosynthetic gene cluster	2641	PKS-NRP_Hybrids	hglE-KS.T1PKS.NRPS.PUFA	Xenorhabdus sp. PB30.3	NRPS.hglE-KS.PUFA.T1PKS - NRPS.hglE-KS.PUFA.T1PKS	NRPS.hglE-KS.PUFA.T1PKS	0.689655	21	0.71984	0.75	28	0.275637	0.249833	0.325651	0.524701
Xhom_4.region001	Xpb_30.3_25.region001		2673	NRPS	NRPS	Xenorhabdus hominickii DSM 17903	Fabclavine biosynthetic gene cluster	2641	PKS-NRP_Hybrids	hglE-KS.T1PKS.NRPS.PUFA	Xenorhabdus sp. PB30.3	NRPS.hglE-KS.PUFA.T1PKS - NRPS.hglE-KS.PUFA.T1PKS	NRPS.hglE-KS.PUFA.T1PKS	0.689655	21	0.71984	0.75	28	0.275637	0.249833	0.325651	0.524701
Xhom_4.region001	Xpb_30.3_25.region001	Fabclavine biosynthetic gene cluster	2673	hglE-KS.T1PKS.NRPS.PUFA	PKS-NRP_Hybrids	Xenorhabdus hominickii DSM 17903	Fabclavine biosynthetic gene cluster	2641	PKS-NRP_Hybrids	hglE-KS.T1PKS.NRPS.PUFA	Xenorhabdus sp. PB30.3	NRPS.hglE-KS.PUFA.T1PKS - NRPS.hglE-KS.PUFA.T1PKS	NRPS.hglE-KS.PUFA.T1PKS	0.689655	21	0.71984	0.75	28	0.275637	0.249833	0.325651	0.524701
Xhom_4.region001	Xmir_3.region001		2673	NRPS	NRPS	Xenorhabdus hominickii DSM 17903		2701	NRPS	NRPS	Xenorhabdus mirianensis DSM 17902	NRPS - NRPS.hglE-KS.PUFA.T1PKS		0.43299	45	0.345446	0.56962	116	0.605342	0.755465	0.576261	0.155755
Xhom_4.region001	Xmir_3.region001		2673	NRPS	NRPS	Xenorhabdus hominickii DSM 17903		2701	NRPS	NRPS	Xenorhabdus mirianensis DSM 17902	NRPS - NRPS.hglE-KS.PUFA.T1PKS		0.43299	45	0.345446	0.56962	116	0.605342	0.755465	0.576261	0.155755
Xhom_4.region001	Xmir_3.region001	Fabclavine biosynthetic gene cluster	2673	hglE-KS.T1PKS.NRPS.PUFA	PKS-NRP_Hybrids	Xenorhabdus hominickii DSM 17903		2701	NRPS	NRPS	Xenorhabdus mirianensis DSM 17902	NRPS - NRPS.hglE-KS.PUFA.T1PKS		0.43299	45	0.345446	0.56962	116	0.605342	0.755465	0.576261	0.155755
Xhom_4.region001	Xmau_1.region002		2673	NRPS	NRPS	Xenorhabdus hominickii DSM 17903	Lipocitide biosynthetic gene cluster (previsouly unknown)	2701	NRPS	NRPS	Xenorhabdus mauleonii DSM 17908	NRPS - NRPS.hglE-KS.PUFA.T1PKS		0.353982	45	0.44086	0.494505	116	0.552755	0.610652	0.519173	0.200029
Xhom_4.region001	Xmau_1.region002		2673	NRPS	NRPS	Xenorhabdus hominickii DSM 17903	PAX peptide biosynthetic gene cluster	2701	NRPS	NRPS	Xenorhabdus mauleonii DSM 17908	NRPS - NRPS.hglE-KS.PUFA.T1PKS		0.353982	45	0.44086	0.494505	116	0.552755	0.610652	0.519173	0.200029
Xhom_4.region001	Xmau_1.region002		2673	NRPS	NRPS	Xenorhabdus hominickii DSM 17903	Lipocitide biosynthetic gene cluster (previsouly unknown)	2701	NRPS	NRPS	Xenorhabdus mauleonii DSM 17908	NRPS - NRPS.hglE-KS.PUFA.T1PKS		0.353982	45	0.44086	0.494505	116	0.552755	0.610652	0.519173	0.200029
Xhom_4.region001	Xmau_1.region002		2673	NRPS	NRPS	Xenorhabdus hominickii DSM 17903	PAX peptide biosynthetic gene cluster	2701	NRPS	NRPS	Xenorhabdus mauleonii DSM 17908	NRPS - NRPS.hglE-KS.PUFA.T1PKS		0.353982	45	0.44086	0.494505	116	0.552755	0.610652	0.519173	0.200029
Xhom_4.region001	Xmau_1.region002	Fabclavine biosynthetic gene cluster	2673	hglE-KS.T1PKS.NRPS.PUFA	PKS-NRP_Hybrids	Xenorhabdus hominickii DSM 17903	Lipocitide biosynthetic gene cluster (previsouly unknown)	2701	NRPS	NRPS	Xenorhabdus mauleonii DSM 17908	NRPS - NRPS.hglE-KS.PUFA.T1PKS		0.353982	45	0.44086	0.494505	116	0.552755	0.610652	0.519173	0.200029
Xhom_4.region001	Xmau_1.region002	Fabclavine biosynthetic gene cluster	2673	hglE-KS.T1PKS.NRPS.PUFA	PKS-NRP_Hybrids	Xenorhabdus hominickii DSM 17903	PAX peptide biosynthetic gene cluster	2701	NRPS	NRPS	Xenorhabdus mauleonii DSM 17908	NRPS - NRPS.hglE-KS.PUFA.T1PKS		0.353982	45	0.44086	0.494505	116	0.552755	0.610652	0.519173	0.200029
Xhom_4.region001	Xkoz_1.region001		2673	NRPS	NRPS	Xenorhabdus hominickii DSM 17903		2312	NRPS	NRPS	Xenorhabdus kozodoi DSM 17907	NRPS - NRPS.hglE-KS.PUFA.T1PKS		0.428571	45	0.303771	0.548387	116	0.641065	0.846474	0.579659	0.128834
Xhom_4.region001	Xkoz_1.region001		2673	NRPS	NRPS	Xenorhabdus hominickii DSM 17903		2312	NRPS	NRPS	Xenorhabdus kozodoi DSM 17907	NRPS - NRPS.hglE-KS.PUFA.T1PKS		0.428571	45	0.303771	0.548387	116	0.641065	0.846474	0.579659	0.128834
Xhom_4.region001	Xkoz_1.region001		2673	NRPS	NRPS	Xenorhabdus hominickii DSM 17903		2312	NRPS	NRPS	Xenorhabdus kozodoi DSM 17907	NRPS - NRPS.hglE-KS.PUFA.T1PKS		0.428571	45	0.303771	0.548387	116	0.641065	0.846474	0.579659	0.128834
Xhom_4.region001	Xkoz_1.region001		2673	NRPS	NRPS	Xenorhabdus hominickii DSM 17903		2312	NRPS	NRPS	Xenorhabdus kozodoi DSM 17907	NRPS - NRPS.hglE-KS.PUFA.T1PKS		0.428571	45	0.303771	0.548387	116	0.641065	0.846474	0.579659	0.128834
Xhom_4.region001	Xkoz_1.region001	Fabclavine biosynthetic gene cluster	2673	hglE-KS.T1PKS.NRPS.PUFA	PKS-NRP_Hybrids	Xenorhabdus hominickii DSM 17903		2312	NRPS	NRPS	Xenorhabdus kozodoi DSM 17907	NRPS - NRPS.hglE-KS.PUFA.T1PKS		0.428571	45	0.303771	0.548387	116	0.641065	0.846474	0.579659	0.128834
Xhom_4.region001	Xkoz_1.region001	Fabclavine biosynthetic gene cluster	2673	hglE-KS.T1PKS.NRPS.PUFA	PKS-NRP_Hybrids	Xenorhabdus hominickii DSM 17903		2312	NRPS	NRPS	Xenorhabdus kozodoi DSM 17907	NRPS - NRPS.hglE-KS.PUFA.T1PKS		0.428571	45	0.303771	0.548387	116	0.641065	0.846474	0.579659	0.128834
Xhom_4.region001	Xjap_NZ_FOVO01000009.region001		2673	NRPS	NRPS	Xenorhabdus hominickii DSM 17903	PAX peptide biosynthetic gene cluster	2701	NRPS	NRPS	Xenorhabdus japonica DSM 16522	NRPS - NRPS.hglE-KS.PUFA.T1PKS		0.407767	45	0.347817	0.559524	116	0.606844	0.76314	0.566097	0.154571
Xhom_4.region001	Xjap_NZ_FOVO01000009.region001		2673	NRPS	NRPS	Xenorhabdus hominickii DSM 17903	PAX peptide biosynthetic gene cluster	2701	NRPS	NRPS	Xenorhabdus japonica DSM 16522	NRPS - NRPS.hglE-KS.PUFA.T1PKS		0.407767	45	0.347817	0.559524	116	0.606844	0.76314	0.566097	0.154571
Xhom_4.region001	Xjap_NZ_FOVO01000009.region001	Fabclavine biosynthetic gene cluster	2673	hglE-KS.T1PKS.NRPS.PUFA	PKS-NRP_Hybrids	Xenorhabdus hominickii DSM 17903	PAX peptide biosynthetic gene cluster	2701	NRPS	NRPS	Xenorhabdus japonica DSM 16522	NRPS - NRPS.hglE-KS.PUFA.T1PKS		0.407767	45	0.347817	0.559524	116	0.606844	0.76314	0.566097	0.154571
Xhom_4.region001	Xinn_21.region001		2673	NRPS	NRPS	Xenorhabdus hominickii DSM 17903		2641	NRPS	NRPS	Xenorhabdus innexi DSM 16336	NRPS - NRPS.hglE-KS.PUFA.T1PKS		0.8	14	0.576969	0.90625	42	0.346023	0.620558	0.291346	0.427686
Xhom_4.region001	Xinn_21.region001		2673	NRPS	NRPS	Xenorhabdus hominickii DSM 17903		2641	NRPS	NRPS	Xenorhabdus innexi DSM 16336	NRPS - NRPS.hglE-KS.PUFA.T1PKS		0.8	14	0.576969	0.90625	42	0.346023	0.620558	0.291346	0.427686
Xhom_4.region001	Xinn_21.region001	Fabclavine biosynthetic gene cluster	2673	hglE-KS.T1PKS.NRPS.PUFA	PKS-NRP_Hybrids	Xenorhabdus hominickii DSM 17903		2641	NRPS	NRPS	Xenorhabdus innexi DSM 16336	NRPS - NRPS.hglE-KS.PUFA.T1PKS		0.8	14	0.576969	0.90625	42	0.346023	0.620558	0.291346	0.427686
Xhom_4.region001	Xind_17.region001		2673	NRPS	NRPS	Xenorhabdus hominickii DSM 17903	Fabclavine biosynthetic gene cluster	1112	PKS-NRP_Hybrids	hglE-KS.T1PKS.NRPS.PUFA	Xenorhabdus indica DSM 17382	NRPS.hglE-KS.PUFA.T1PKS - NRPS.hglE-KS.PUFA.T1PKS	NRPS.hglE-KS.PUFA.T1PKS	0.689655	21	0.760094	0.782609	53	0.238925	0.231706	0.246405	0.579235
Xhom_4.region001	Xind_17.region001		2673	NRPS	NRPS	Xenorhabdus hominickii DSM 17903	Fabclavine biosynthetic gene cluster	1112	PKS-NRP_Hybrids	hglE-KS.T1PKS.NRPS.PUFA	Xenorhabdus indica DSM 17382	NRPS.hglE-KS.PUFA.T1PKS - NRPS.hglE-KS.PUFA.T1PKS	NRPS.hglE-KS.PUFA.T1PKS	0.689655	21	0.760094	0.782609	53	0.238925	0.231706	0.246405	0.579235
Xhom_4.region001	Xind_17.region001	Fabclavine biosynthetic gene cluster	2673	hglE-KS.T1PKS.NRPS.PUFA	PKS-NRP_Hybrids	Xenorhabdus hominickii DSM 17903	Fabclavine biosynthetic gene cluster	1112	PKS-NRP_Hybrids	hglE-KS.T1PKS.NRPS.PUFA	Xenorhabdus indica DSM 17382	NRPS.hglE-KS.PUFA.T1PKS - NRPS.hglE-KS.PUFA.T1PKS	NRPS.hglE-KS.PUFA.T1PKS	0.689655	21	0.760094	0.782609	53	0.238925	0.231706	0.246405	0.579235
Xhom_4.region001	Xhom_ANU1.region001		2673	NRPS	NRPS	Xenorhabdus hominickii DSM 17903		2641	NRPS	NRPS	Xenorhabdus hominickii ANU1	NRPS.hglE-KS.PUFA.T1PKS - NRPS.hglE-KS.PUFA.T1PKS	NRPS.hglE-KS.PUFA.T1PKS	0.892473	45	0.888942	0.973684	117	0.0939327	0.133333	0.0939223	0.820958
Xhom_4.region001	Xhom_ANU1.region001		2673	NRPS	NRPS	Xenorhabdus hominickii DSM 17903	Fabclavine biosynthetic gene cluster	2641	PKS-NRP_Hybrids	T1PKS.PUFA.NRPS.hglE-KS	Xenorhabdus hominickii ANU1	NRPS.hglE-KS.PUFA.T1PKS - NRPS.hglE-KS.PUFA.T1PKS	NRPS.hglE-KS.PUFA.T1PKS	0.892473	45	0.888942	0.973684	117	0.0939327	0.133333	0.0939223	0.820958
Xhom_4.region001	Xhom_ANU1.region001		2673	NRPS	NRPS	Xenorhabdus hominickii DSM 17903		2641	NRPS	NRPS	Xenorhabdus hominickii ANU1	NRPS.hglE-KS.PUFA.T1PKS - NRPS.hglE-KS.PUFA.T1PKS	NRPS.hglE-KS.PUFA.T1PKS	0.892473	45	0.888942	0.973684	117	0.0939327	0.133333	0.0939223	0.820958
Xhom_4.region001	Xhom_ANU1.region001		2673	NRPS	NRPS	Xenorhabdus hominickii DSM 17903		2641	NRPS	NRPS	Xenorhabdus hominickii ANU1	NRPS.hglE-KS.PUFA.T1PKS - NRPS.hglE-KS.PUFA.T1PKS	NRPS.hglE-KS.PUFA.T1PKS	0.892473	45	0.888942	0.973684	117	0.0939327	0.133333	0.0939223	0.820958
Xhom_4.region001	Xhom_ANU1.region001		2673	NRPS	NRPS	Xenorhabdus hominickii DSM 17903	Fabclavine biosynthetic gene cluster	2641	PKS-NRP_Hybrids	T1PKS.PUFA.NRPS.hglE-KS	Xenorhabdus hominickii ANU1	NRPS.hglE-KS.PUFA.T1PKS - NRPS.hglE-KS.PUFA.T1PKS	NRPS.hglE-KS.PUFA.T1PKS	0.892473	45	0.888942	0.973684	117	0.0939327	0.133333	0.0939223	0.820958
Xhom_4.region001	Xhom_ANU1.region001		2673	NRPS	NRPS	Xenorhabdus hominickii DSM 17903		2641	NRPS	NRPS	Xenorhabdus hominickii ANU1	NRPS.hglE-KS.PUFA.T1PKS - NRPS.hglE-KS.PUFA.T1PKS	NRPS.hglE-KS.PUFA.T1PKS	0.892473	45	0.888942	0.973684	117	0.0939327	0.133333	0.0939223	0.820958
Xhom_4.region001	Xhom_ANU1.region001	Fabclavine biosynthetic gene cluster	2673	hglE-KS.T1PKS.NRPS.PUFA	PKS-NRP_Hybrids	Xenorhabdus hominickii DSM 17903		2641	NRPS	NRPS	Xenorhabdus hominickii ANU1	NRPS.hglE-KS.PUFA.T1PKS - NRPS.hglE-KS.PUFA.T1PKS	NRPS.hglE-KS.PUFA.T1PKS	0.892473	45	0.888942	0.973684	117	0.0939327	0.133333	0.0939223	0.820958
Xhom_4.region001	Xhom_ANU1.region001	Fabclavine biosynthetic gene cluster	2673	hglE-KS.T1PKS.NRPS.PUFA	PKS-NRP_Hybrids	Xenorhabdus hominickii DSM 17903	Fabclavine biosynthetic gene cluster	2641	PKS-NRP_Hybrids	T1PKS.PUFA.NRPS.hglE-KS	Xenorhabdus hominickii ANU1	NRPS.hglE-KS.PUFA.T1PKS - NRPS.hglE-KS.PUFA.T1PKS	NRPS.hglE-KS.PUFA.T1PKS	0.892473	45	0.888942	0.973684	117	0.0939327	0.133333	0.0939223	0.820958
Xhom_4.region001	Xhom_ANU1.region001	Fabclavine biosynthetic gene cluster	2673	hglE-KS.T1PKS.NRPS.PUFA	PKS-NRP_Hybrids	Xenorhabdus hominickii DSM 17903		2641	NRPS	NRPS	Xenorhabdus hominickii ANU1	NRPS.hglE-KS.PUFA.T1PKS - NRPS.hglE-KS.PUFA.T1PKS	NRPS.hglE-KS.PUFA.T1PKS	0.892473	45	0.888942	0.973684	117	0.0939327	0.133333	0.0939223	0.820958
Xhom_3.region005	Xhom_ANU1.region007	Lipocitide biosynthetic gene cluster (previsouly unknown)	2440	NRPS	NRPS	Xenorhabdus hominickii DSM 17903	Lipocitide biosynthetic gene cluster (previsouly unknown)	2440	NRPS	NRPS	Xenorhabdus hominickii ANU1	NRPS - NRPS	NRPS	0.866667	7	0.951936	0.928571	32	0.0570003	0	0.0690918	0.889248
Xhom_3.region005	Xhom_ANU1.region007	Lipocitide biosynthetic gene cluster (previsouly unknown)	2440	NRPS	NRPS	Xenorhabdus hominickii DSM 17903	Tilivalline biosynthetic gene cluster	2440	NRPS	NRPS	Xenorhabdus hominickii ANU1	NRPS - NRPS	NRPS	0.866667	7	0.951936	0.928571	32	0.0570003	0	0.0690918	0.889248
Xhom_3.region005	Xhom_ANU1.region007	Lipocitide biosynthetic gene cluster (previsouly unknown)	2440	NRPS	NRPS	Xenorhabdus hominickii DSM 17903	Taxlllaid biosynthetic gene cluster	2440	NRPS	NRPS	Xenorhabdus hominickii ANU1	NRPS - NRPS	NRPS	0.866667	7	0.951936	0.928571	32	0.0570003	0	0.0690918	0.889248
Xhom_3.region004	Xvie_5.region001	IOC biosynthetic gene cluster (previously unknown)	2683	betalactone	Others	Xenorhabdus hominickii DSM 17903	IOC biosynthetic gene cluster (previously unknown)	2532	Others	betalactone	Xenorhabdus vietnamensis DSM 22392	betalactone - betalactone	betalactone	0.611111	1	0.746638	0.727273	29	0.264011	0.176166	0.258685	0.54168
Xhom_3.region004	Xszus_1.region011	IOC biosynthetic gene cluster (previously unknown)	2683	betalactone	Others	Xenorhabdus hominickii DSM 17903	IOC biosynthetic gene cluster (previously unknown)	2683	Others	betalactone	Xenorhabdus szentirimaii US	betalactone - betalactone	betalactone	0.628571	1	0.763655	0.78125	29	0.23958	0.165375	0.24124	0.578238
Xhom_3.region004	Xsze_1.region004	IOC biosynthetic gene cluster (previously unknown)	2683	betalactone	Others	Xenorhabdus hominickii DSM 17903	IOC biosynthetic gene cluster (previously unknown)	2683	Others	betalactone	Xenorhabdus szentirmaii DSM 16338	betalactone - betalactone	betalactone	0.628571	1	0.763561	0.78125	29	0.239651	0.165375	0.24134	0.578131
Xhom_3.region004	Xsto_19.region001	IOC biosynthetic gene cluster (previously unknown)	2683	betalactone	Others	Xenorhabdus hominickii DSM 17903	IOC biosynthetic gene cluster (previously unknown)	2683	Others	betalactone	Xenorhabdus stockiae DSM 17904	betalactone - betalactone	betalactone	0.685714	1	0.771182	0.735294	29	0.240269	0.215938	0.229707	0.577191
Xhom_3.region004	XnemATCC_NC_014228.1.region002	IOC biosynthetic gene cluster (previously unknown)	2683	betalactone	Others	Xenorhabdus hominickii DSM 17903	IOC biosynthetic gene cluster (previously unknown)	2683	Others	betalactone	Xenorhabdus nematophila ATCC 19061	betalactone - betalactone	betalactone	0.666667	1	0.75666	0.774194	29	0.244333	0.248042	0.243016	0.571032
Xhom_3.region004	Xmir_4.region001	IOC biosynthetic gene cluster (previously unknown)	2683	betalactone	Others	Xenorhabdus hominickii DSM 17903	IOC biosynthetic gene cluster (previously unknown)	2683	Others	betalactone	Xenorhabdus mirianensis DSM 17902	betalactone - betalactone	betalactone	0.621622	1	0.721706	0.757576	32	0.276124	0.119481	0.28822	0.523996
Xhom_3.region004	Xmau_1.region005	IOC biosynthetic gene cluster (previously unknown)	2683	betalactone	Others	Xenorhabdus hominickii DSM 17903	IOC biosynthetic gene cluster (previously unknown)	2683	Others	betalactone	Xenorhabdus mauleonii DSM 17908	betalactone - betalactone	betalactone	0.735294	1	0.823194	0.8125	29	0.18334	0.202046	0.175066	0.666933
Xhom_3.region004	Xkoz_5.region001	IOC biosynthetic gene cluster (previously unknown)	2683	betalactone	Others	Xenorhabdus hominickii DSM 17903	IOC biosynthetic gene cluster (previously unknown)	2532	Others	betalactone	Xenorhabdus kozodoi DSM 17907	betalactone - betalactone	betalactone	0.594595	1	0.758793	0.705882	29	0.259999	0.194872	0.244402	0.547602
Xhom_3.region004	Xjap_NZ_FOVO01000021.region001	IOC biosynthetic gene cluster (previously unknown)	2683	betalactone	Others	Xenorhabdus hominickii DSM 17903	IOC biosynthetic gene cluster (previously unknown)	2532	Others	betalactone	Xenorhabdus japonica DSM 16522	betalactone - betalactone	betalactone	0.578947	1	0.764298	0.735294	29	0.25077	0.144703	0.241977	0.561346
Xhom_3.region004	Xish_1.region005	IOC biosynthetic gene cluster (previously unknown)	2683	betalactone	Others	Xenorhabdus hominickii DSM 17903	IOC biosynthetic gene cluster (previously unknown)	2532	Others	betalactone	Xenorhabdus ishibashii DSM 22670	betalactone - betalactone	betalactone	0.45	1	0.647626	0.552632	29	0.381254	0.195431	0.363198	0.382847
Xhom_3.region004	Xinn_25.region001	IOC biosynthetic gene cluster (previously unknown)	2683	betalactone	Others	Xenorhabdus hominickii DSM 17903	IOC biosynthetic gene cluster (previously unknown)	2532	Others	betalactone	Xenorhabdus innexi DSM 16336	betalactone - betalactone	betalactone	0.525	1	0.719294	0.621622	29	0.309955	0.203608	0.286023	0.476162
Xhom_3.region004	Xind_15.region001	IOC biosynthetic gene cluster (previously unknown)	2683	betalactone	Others	Xenorhabdus hominickii DSM 17903	IOC biosynthetic gene cluster (previously unknown)	2532	Others	betalactone	Xenorhabdus indica DSM 17382	betalactone - betalactone	betalactone	0.764706	1	0.815817	0.84375	29	0.181152	0.218509	0.181816	0.670512
Xhom_3.region004	Xhom_ANU1.region008	IOC biosynthetic gene cluster (previously unknown)	2683	betalactone	Others	Xenorhabdus hominickii DSM 17903	IOC biosynthetic gene cluster (previously unknown)	2683	Others	betalactone	Xenorhabdus hominickii ANU1	betalactone - betalactone	betalactone	1	1	1	1	29	4.16334e-17	0	0	1
Xhom_3.region003	Xhom_ANU1.region009	Xefoampeptide biosynthetic gene cluster	2442	NRPS	NRPS	Xenorhabdus hominickii DSM 17903	Xefoampeptide biosynthetic gene cluster	2442	NRPS	NRPS	Xenorhabdus hominickii ANU1	NRPS - NRPS	NRPS	0.886792	7	0.964804	0.958333	51	0.0403911	0	0.0448583	0.920849
Xhom_3.region002	Xvie_1.region001	Xenorhabdin biosynthetic gene cluster	2554	NRPS	NRPS	Xenorhabdus hominickii DSM 17903	Xenorhabdin biosynthetic gene cluster	2686	NRPS	NRPS	Xenorhabdus vietnamensis DSM 22392	NRPS - NRPS	NRPS	0.449275	2	0.53512	0.590164	56	0.458163	0.352474	0.472909	0.293587
Xhom_3.region002	Xmir_17.region001	Xenorhabdin biosynthetic gene cluster	2554	NRPS	NRPS	Xenorhabdus hominickii DSM 17903	Rhabdopeptide/Xenortide-like peptide biosynthetic gene cluster	2554	NRPS	NRPS	Xenorhabdus mirianensis DSM 17902	NRPS - NRPS	NRPS	0.402174	7	0.524924	0.519481	57	0.482303	0.800761	0.395084	0.268011
Xhom_3.region002	Xmir_17.region001	Xenorhabdin biosynthetic gene cluster	2554	NRPS	NRPS	Xenorhabdus hominickii DSM 17903	Xenorhabdin biosynthetic gene cluster	2554	NRPS	NRPS	Xenorhabdus mirianensis DSM 17902	NRPS - NRPS	NRPS	0.402174	7	0.524924	0.519481	57	0.482303	0.800761	0.395084	0.268011
Xhom_3.region002	Xmau_7.region001	Xenorhabdin biosynthetic gene cluster	2554	NRPS	NRPS	Xenorhabdus hominickii DSM 17903	Xenorhabdin biosynthetic gene cluster	2554	NRPS	NRPS	Xenorhabdus mauleonii DSM 17908	NRPS - NRPS	NRPS	0.792453	2	0.811307	0.86	45	0.179897	0.34281	0.174994	0.672569
Xhom_3.region002	Xkoz_21.region001	Xenorhabdin biosynthetic gene cluster	2554	NRPS	NRPS	Xenorhabdus hominickii DSM 17903	Xenorhabdin biosynthetic gene cluster	2686	NRPS	NRPS	Xenorhabdus kozodoi DSM 17907	NRPS - NRPS	NRPS	0.733333	2	0.734619	0.833333	54	0.245702	0.317059	0.261553	0.568965
Xhom_3.region002	Xish_1.region010	Xenorhabdin biosynthetic gene cluster	2554	NRPS	NRPS	Xenorhabdus hominickii DSM 17903	Xenorhabdin biosynthetic gene cluster	2554	NRPS	NRPS	Xenorhabdus ishibashii DSM 22670	NRPS - NRPS	NRPS	0.388235	2	0.575374	0.45	53	0.459058	0.312797	0.433066	0.292619
Xhom_3.region002	Xind_6.region001	Xenorhabdin biosynthetic gene cluster	2554	NRPS	NRPS	Xenorhabdus hominickii DSM 17903	Xenorhabdin biosynthetic gene cluster	2686	NRPS	NRPS	Xenorhabdus indica DSM 17382	NRPS - NRPS	NRPS	0.477612	2	0.547737	0.627119	55	0.439893	0.33323	0.46092	0.31372
Xhom_3.region002	Xhom_ANU1.region010	Xenorhabdin biosynthetic gene cluster	2554	NRPS	NRPS	Xenorhabdus hominickii DSM 17903	Xenorhabdin biosynthetic gene cluster	2554	NRPS	NRPS	Xenorhabdus hominickii ANU1	NRPS - NRPS	NRPS	1	2	1	1	53	4.16334e-17	0	0	1
Xhom_3.region001	Xvie_6.region001		2295	NRPS	NRPS	Xenorhabdus hominickii DSM 17903		2295	NRPS	NRPS	Xenorhabdus vietnamensis DSM 22392	NRPS - NRPS	NRPS	0.507692	6	0.678202	0.527273	44	0.360509	0.185097	0.35908	0.408949
Xhom_3.region001	Xmir_1.region001		2295	NRPS	NRPS	Xenorhabdus hominickii DSM 17903		2295	NRPS	NRPS	Xenorhabdus mirianensis DSM 17902	NRPS - NRPS	NRPS	0.416667	6	0.758492	0.395349	21	0.331228	0.218743	0.254517	0.447256
Xhom_3.region001	Xhom_ANU1.region011		2295	NRPS	NRPS	Xenorhabdus hominickii DSM 17903		2295	NRPS	NRPS	Xenorhabdus hominickii ANU1	NRPS - NRPS	NRPS	0.76	6	0.929665	0.948718	45	0.0750076	0.000757576	0.0888889	0.855611
Xhom_2.region002	Xsto_12.region001	Putrebactin/Avaroferrin biosynthetic gene cluster fragment	2439	siderophore	Others	Xenorhabdus hominickii DSM 17903		2439	PKS-NRP_Hybrids	T1PKS.NRPS	Xenorhabdus stockiae DSM 17904	NRPS.T1PKS - siderophore		0.078125	0	0.599337	0.142857	10	0.51802	0	0.400663	0.232305
Xhom_2.region002	Xpb_30.3_1.region001	Putrebactin/Avaroferrin biosynthetic gene cluster fragment	2439	siderophore	Others	Xenorhabdus hominickii DSM 17903		2631	PKS-NRP_Hybrids	T1PKS.NRPS	Xenorhabdus sp. PB30.3	NRPS.T1PKS - siderophore		0.0819672	0	0.589654	0.148148	10	0.524031	0	0.410346	0.226546
Xhom_2.region002	XnemATCC_NC_014228.1.region003	Putrebactin/Avaroferrin biosynthetic gene cluster fragment	2439	siderophore	Others	Xenorhabdus hominickii DSM 17903	Putrebactin/Avaroferrin biosynthetic gene cluster	2270	Others	siderophore	Xenorhabdus nematophila ATCC 19061	siderophore - siderophore	siderophore	0.421053	0	0.59812	0.529412	13	0.424475	0	0.40188	0.331229
Xhom_2.region002	Xmau_18.region001	Putrebactin/Avaroferrin biosynthetic gene cluster fragment	2439	siderophore	Others	Xenorhabdus hominickii DSM 17903	Putrebactin/Avaroferrin biosynthetic gene cluster	2270	Others	siderophore	Xenorhabdus mauleonii DSM 17908	siderophore - siderophore	siderophore	0.421053	0	0.603454	0.529412	13	0.420474	0	0.396546	0.33585
Xhom_2.region002	Xinn_6.region001	Putrebactin/Avaroferrin biosynthetic gene cluster fragment	2439	siderophore	Others	Xenorhabdus hominickii DSM 17903		2439	PKS-NRP_Hybrids	T1PKS.NRPS	Xenorhabdus innexi DSM 16336	NRPS.T1PKS - siderophore		0.078125	0	0.592472	0.142857	10	0.523168	0	0.407528	0.227368
Xhom_2.region002	Xhom_ANU1.region006	Putrebactin/Avaroferrin biosynthetic gene cluster fragment	2439	siderophore	Others	Xenorhabdus hominickii DSM 17903	Putrebactin/Avaroferrin biosynthetic gene cluster fragment	2439	Others	siderophore	Xenorhabdus hominickii ANU1	siderophore - siderophore	siderophore	1	0	1	1	9	4.16334e-17	0	0	1
Xhom_2.region001	Xish_1.region012		2440	NRPS	NRPS	Xenorhabdus hominickii DSM 17903	Tilivalline biosynthetic gene cluster	2535	NRPS	NRPS	Xenorhabdus ishibashii DSM 22670	NRPS - NRPS	NRPS	0.444444	9	0.297052	0.576923	41	0.639605	0.736333	0.688292	0.129885
Xhom_2.region001	Xish_1.region012	Tilivalline biosynthetic gene cluster	2440	NRPS	NRPS	Xenorhabdus hominickii DSM 17903	Tilivalline biosynthetic gene cluster	2535	NRPS	NRPS	Xenorhabdus ishibashii DSM 22670	NRPS - NRPS	NRPS	0.444444	9	0.297052	0.576923	41	0.639605	0.736333	0.688292	0.129885
Xhom_2.region001	Xhom_ANU1.region007		2440	NRPS	NRPS	Xenorhabdus hominickii DSM 17903	Lipocitide biosynthetic gene cluster (previsouly unknown)	2440	NRPS	NRPS	Xenorhabdus hominickii ANU1	NRPS - NRPS	NRPS	0.571429	9	0.600901	0.827586	41	0.355236	0.666667	0.28163	0.415721
Xhom_2.region001	Xhom_ANU1.region007		2440	NRPS	NRPS	Xenorhabdus hominickii DSM 17903	Tilivalline biosynthetic gene cluster	2440	NRPS	NRPS	Xenorhabdus hominickii ANU1	NRPS - NRPS	NRPS	0.571429	9	0.600901	0.827586	41	0.355236	0.666667	0.28163	0.415721
Xhom_2.region001	Xhom_ANU1.region007		2440	NRPS	NRPS	Xenorhabdus hominickii DSM 17903	Taxlllaid biosynthetic gene cluster	2440	NRPS	NRPS	Xenorhabdus hominickii ANU1	NRPS - NRPS	NRPS	0.571429	9	0.600901	0.827586	41	0.355236	0.666667	0.28163	0.415721
Xhom_2.region001	Xhom_ANU1.region007	Tilivalline biosynthetic gene cluster	2440	NRPS	NRPS	Xenorhabdus hominickii DSM 17903	Lipocitide biosynthetic gene cluster (previsouly unknown)	2440	NRPS	NRPS	Xenorhabdus hominickii ANU1	NRPS - NRPS	NRPS	0.571429	9	0.600901	0.827586	41	0.355236	0.666667	0.28163	0.415721
Xhom_2.region001	Xhom_ANU1.region007	Tilivalline biosynthetic gene cluster	2440	NRPS	NRPS	Xenorhabdus hominickii DSM 17903	Tilivalline biosynthetic gene cluster	2440	NRPS	NRPS	Xenorhabdus hominickii ANU1	NRPS - NRPS	NRPS	0.571429	9	0.600901	0.827586	41	0.355236	0.666667	0.28163	0.415721
Xhom_2.region001	Xhom_ANU1.region007	Tilivalline biosynthetic gene cluster	2440	NRPS	NRPS	Xenorhabdus hominickii DSM 17903	Taxlllaid biosynthetic gene cluster	2440	NRPS	NRPS	Xenorhabdus hominickii ANU1	NRPS - NRPS	NRPS	0.571429	9	0.600901	0.827586	41	0.355236	0.666667	0.28163	0.415721
Xhom_13.region001	Xpb_61.4_17.region001		2624	T1PKS.NRPS	PKS-NRP_Hybrids	Xenorhabdus hominickii DSM 17903		2624	PKS-NRP_Hybrids	T1PKS.NRPS	Xenorhabdus sp. PB61.4	NRPS.T1PKS - NRPS.T1PKS	NRPS.T1PKS	0.36	2	0.802778	0.380952	13	0.303726	0.00406504	0.256655	0.484798
Xhom_13.region001	Xpb_61.4_17.region001		2624	T1PKS	PKSI	Xenorhabdus hominickii DSM 17903		2624	PKS-NRP_Hybrids	T1PKS.NRPS	Xenorhabdus sp. PB61.4	NRPS.T1PKS - NRPS.T1PKS	NRPS.T1PKS	0.36	2	0.802778	0.380952	13	0.303726	0.00406504	0.256655	0.484798
Xhom_11.region001	Xvie_19.region001	Photoxenobactin biosynthetic gene cluster (previously unknown)	1996	T1PKS.NRPS	PKS-NRP_Hybrids	Xenorhabdus hominickii DSM 17903	Photoxenobactin biosynthetic gene cluster (previously unknown)	2033	PKS-NRP_Hybrids	T1PKS.NRPS	Xenorhabdus vietnamensis DSM 22392	NRPS.T1PKS - NRPS.T1PKS	NRPS.T1PKS	0.6	9	0.640638	0.62069	33	0.365383	0.209904	0.440884	0.402738
Xhom_11.region001	Xszus_1.region004	Photoxenobactin biosynthetic gene cluster (previously unknown)	1996	T1PKS.NRPS	PKS-NRP_Hybrids	Xenorhabdus hominickii DSM 17903	Phenaszetine biosynthetic gene cluster	1996	Others	phenazine	Xenorhabdus szentirimaii US	NRPS.T1PKS - NRPS.phenazine.T1PKS		0.547619	11	0.510003	0.542857	44	0.481545	0.330989	0.5695	0.268795
Xhom_11.region001	Xszus_1.region004	Photoxenobactin biosynthetic gene cluster (previously unknown)	1996	T1PKS.NRPS	PKS-NRP_Hybrids	Xenorhabdus hominickii DSM 17903	Photoxenobactin biosynthetic gene cluster (previously unknown)	1996	PKS-NRP_Hybrids	T1PKS.NRPS	Xenorhabdus szentirimaii US	NRPS.T1PKS - NRPS.phenazine.T1PKS		0.547619	11	0.510003	0.542857	44	0.481545	0.330989	0.5695	0.268795
Xhom_11.region001	Xsze_2.region005	Photoxenobactin biosynthetic gene cluster (previously unknown)	1996	T1PKS.NRPS	PKS-NRP_Hybrids	Xenorhabdus hominickii DSM 17903	Photoxenobactin biosynthetic gene cluster (previously unknown)	1996	PKS-NRP_Hybrids	T1PKS.NRPS	Xenorhabdus szentirmaii DSM 16338	NRPS.T1PKS - NRPS.T1PKS	NRPS.T1PKS	0.547619	11	0.514889	0.542857	44	0.477881	0.315931	0.569701	0.272609
Xhom_11.region001	Xsze_2.region005	Photoxenobactin biosynthetic gene cluster (previously unknown)	1996	T1PKS.NRPS	PKS-NRP_Hybrids	Xenorhabdus hominickii DSM 17903	Phenaszetine biosynthetic gene cluster	1996	Others	phenazine	Xenorhabdus szentirmaii DSM 16338	NRPS.T1PKS - NRPS.T1PKS	NRPS.T1PKS	0.547619	11	0.514889	0.542857	44	0.477881	0.315931	0.569701	0.272609
Xhom_11.region001	Xmir_3.region002	Photoxenobactin biosynthetic gene cluster (previously unknown)	1996	T1PKS.NRPS	PKS-NRP_Hybrids	Xenorhabdus hominickii DSM 17903	Photoxenobactin biosynthetic gene cluster (previously unknown)	1996	PKS-NRP_Hybrids	T1PKS.NRPS	Xenorhabdus mirianensis DSM 17902	NRPS.T1PKS - NRPS.T1PKS	NRPS.T1PKS	0.547619	11	0.550515	0.542857	44	0.451161	0.276286	0.536085	0.301224
Xhom_11.region001	Xkoz_6.region001	Photoxenobactin biosynthetic gene cluster (previously unknown)	1996	T1PKS.NRPS	PKS-NRP_Hybrids	Xenorhabdus hominickii DSM 17903	NRPS fragment	1996	NRPS	NRPS	Xenorhabdus kozodoi DSM 17907	NRPS - NRPS.T1PKS		0.380952	3	0.485527	0.421053	21	0.532597	0.120937	0.626912	0.218466
Xhom_11.region001	Xjap_NZ_FOVO01000018.region001	Photoxenobactin biosynthetic gene cluster (previously unknown)	1996	T1PKS.NRPS	PKS-NRP_Hybrids	Xenorhabdus hominickii DSM 17903	Photoxenobactin biosynthetic gene cluster (previously unknown)	1996	PKS-NRP_Hybrids	T1PKS.NRPS	Xenorhabdus japonica DSM 16522	NRPS.T1PKS - NRPS.T1PKS	NRPS.T1PKS	0.5	11	0.496561	0.514286	44	0.499722	0.350283	0.580016	0.250278
Xhom_11.region001	Xish_2.region001	Photoxenobactin biosynthetic gene cluster (previously unknown)	1996	T1PKS.NRPS	PKS-NRP_Hybrids	Xenorhabdus hominickii DSM 17903	Photoxenobactin biosynthetic gene cluster (previously unknown)	1996	PKS-NRP_Hybrids	T1PKS.NRPS	Xenorhabdus ishibashii DSM 22670	NRPS.T1PKS - NRPS.T1PKS	NRPS.T1PKS	0.547619	11	0.546301	0.542857	44	0.454322	0.290157	0.535469	0.297765
Xhom_11.region001	Xinn_4.region001	Photoxenobactin biosynthetic gene cluster (previously unknown)	1996	T1PKS.NRPS	PKS-NRP_Hybrids	Xenorhabdus hominickii DSM 17903	Photoxenobactin biosynthetic gene cluster (previously unknown)	1996	PKS-NRP_Hybrids	T1PKS.NRPS	Xenorhabdus innexi DSM 16336	NRPS.T1PKS - NRPS.T1PKS	NRPS.T1PKS	0.547619	11	0.523502	0.542857	44	0.471421	0.317681	0.555906	0.279396
Xhom_11.region001	Xind_1.region002	Photoxenobactin biosynthetic gene cluster (previously unknown)	1996	T1PKS.NRPS	PKS-NRP_Hybrids	Xenorhabdus hominickii DSM 17903	Photoxenobactin biosynthetic gene cluster (previously unknown)	1996	PKS-NRP_Hybrids	T1PKS.NRPS	Xenorhabdus indica DSM 17382	NRPS.T1PKS - NRPS.T1PKS	NRPS.T1PKS	0.547619	11	0.549829	0.542857	44	0.451676	0.295192	0.527661	0.300659
Xhom_11.region001	Xhom_ANU1.region004	Photoxenobactin biosynthetic gene cluster (previously unknown)	1996	T1PKS.NRPS	PKS-NRP_Hybrids	Xenorhabdus hominickii DSM 17903	Photoxenobactin biosynthetic gene cluster (previously unknown)	1996	PKS-NRP_Hybrids	T1PKS.NRPS	Xenorhabdus hominickii ANU1	NRPS.T1PKS - NRPS.T1PKS	NRPS.T1PKS	0.930233	11	0.984848	0.971429	44	0.0205663	0	0.0227273	0.95929
Xhom_11.region001	Xhom_7.region001	Photoxenobactin biosynthetic gene cluster (previously unknown)	1996	T1PKS.NRPS	PKS-NRP_Hybrids	Xenorhabdus hominickii DSM 17903	Photoxenobactin biosynthetic gene cluster (previously unknown)	1996	PKS-NRP_Hybrids	T1PKS.NRPS	Xenorhabdus hominickii DSM 17903	NRPS.T1PKS - NRPS.T1PKS	NRPS.T1PKS	1	11	1	1	44	4.16334e-17	0	0	1
Xhom_11.region001	Xhom_6.region003	Photoxenobactin biosynthetic gene cluster (previously unknown)	1996	T1PKS.NRPS	PKS-NRP_Hybrids	Xenorhabdus hominickii DSM 17903	Photoxenobactin biosynthetic gene cluster (previously unknown)	1996	PKS-NRP_Hybrids	T1PKS.NRPS	Xenorhabdus hominickii DSM 17903	NRPS.T1PKS - NRPS.T1PKS	NRPS.T1PKS	1	11	1	1	44	4.16334e-17	0	0	1
Xhom_1.region006	Xszus_1.region010	Arylpolyene biosynthetic gene cluster	2682	arylpolyene	Others	Xenorhabdus hominickii DSM 17903	Arylpolyene biosynthetic gene cluster	2682	Others	arylpolyene	Xenorhabdus szentirimaii US	arylpolyene - arylpolyene	arylpolyene	0.446429	5	0.557012	0.54902	39	0.450115	0.394059	0.455533	0.302373
Xhom_1.region006	Xsze_1.region003	Arylpolyene biosynthetic gene cluster	2682	arylpolyene	Others	Xenorhabdus hominickii DSM 17903	Arylpolyene biosynthetic gene cluster	2682	Others	arylpolyene	Xenorhabdus szentirmaii DSM 16338	arylpolyene - arylpolyene	arylpolyene	0.45614	5	0.589466	0.538462	39	0.427401	0.229265	0.457013	0.32787
Xhom_1.region006	Xsto_34.region001	Arylpolyene biosynthetic gene cluster	2682	arylpolyene	Others	Xenorhabdus hominickii DSM 17903	Arylpolyene biosynthetic gene cluster	2651	Others	arylpolyene	Xenorhabdus stockiae DSM 17904	arylpolyene - arylpolyene	arylpolyene	0.538462	5	0.722806	0.583333	13	0.314306	0.380224	0.19794	0.470176
Xhom_1.region006	Xpb_61.4_25.region001	Arylpolyene biosynthetic gene cluster	2682	arylpolyene	Others	Xenorhabdus hominickii DSM 17903	Arylpolyene biosynthetic gene cluster	2651	Others	arylpolyene	Xenorhabdus sp. PB61.4	arylpolyene - arylpolyene	arylpolyene	0.533333	5	0.750593	0.571429	15	0.296103	0.311618	0.207933	0.495471
Xhom_1.region006	Xpb_30.3_3.region001	Arylpolyene biosynthetic gene cluster	2682	arylpolyene	Others	Xenorhabdus hominickii DSM 17903	Arylpolyene biosynthetic gene cluster	2651	Others	arylpolyene	Xenorhabdus sp. PB30.3	arylpolyene - arylpolyene	arylpolyene	0.435484	5	0.595635	0.555556	39	0.420389	0.367572	0.4138	0.335949
Xhom_1.region006	Xkoz_29.region001	Arylpolyene biosynthetic gene cluster	2682	arylpolyene	Others	Xenorhabdus hominickii DSM 17903	Arylpolyene biosynthetic gene cluster	2296	Others	arylpolyene	Xenorhabdus kozodoi DSM 17907	arylpolyene - arylpolyene	arylpolyene	0.769231	5	0.750047	0.885714	33	0.22186	0.175664	0.272465	0.605501
Xhom_1.region006	Xkoz_20.region001	Arylpolyene biosynthetic gene cluster	2682	arylpolyene	Others	Xenorhabdus hominickii DSM 17903	Arylpolyene biosynthetic gene cluster	2296	Others	arylpolyene	Xenorhabdus kozodoi DSM 17907	arylpolyene - arylpolyene	arylpolyene	0.727273	4	0.743143	0.866667	28	0.232945	0.113071	0.297938	0.588373
Xhom_1.region006	Xjap_NZ_FOVO01000007.region001	Arylpolyene biosynthetic gene cluster	2682	arylpolyene	Others	Xenorhabdus hominickii DSM 17903	Arylpolyene biosynthetic gene cluster	2296	Others	arylpolyene	Xenorhabdus japonica DSM 16522	arylpolyene - arylpolyene	arylpolyene	0.666667	4	0.720944	0.833333	22	0.259292	0.142314	0.32878	0.548648
Xhom_1.region006	Xhom_ANU1.region014	Arylpolyene biosynthetic gene cluster	2682	arylpolyene	Others	Xenorhabdus hominickii DSM 17903	Arylpolyene biosynthetic gene cluster	2651	Others	arylpolyene	Xenorhabdus hominickii ANU1	arylpolyene - arylpolyene	arylpolyene	0.8	5	0.999892	0.888889	39	0.0323032	0	0.000135667	0.936437
Xhom_1.region005	Xvie_3.region001		2654	NRPS-like	NRPS	Xenorhabdus hominickii DSM 17903		2209	NRPS	NRPS-like	Xenorhabdus vietnamensis DSM 22392	NRPS-like - NRPS-like	NRPS-like	0.769231	1	0.841755	0.864865	34	0.157249	0.175127	0.157252	0.710229
Xhom_1.region005	Xszus_1.region009		2654	NRPS-like	NRPS	Xenorhabdus hominickii DSM 17903		2209	NRPS	NRPS-like	Xenorhabdus szentirimaii US	NRPS-like - NRPS-like	NRPS-like	0.551724	1	0.752745	0.730769	44	0.261701	0.177378	0.250431	0.545086
Xhom_1.region005	Xsze_1.region002		2654	NRPS-like	NRPS	Xenorhabdus hominickii DSM 17903		2209	NRPS	NRPS-like	Xenorhabdus szentirmaii DSM 16338	NRPS-like - NRPS-like	NRPS-like	0.596491	1	0.768831	0.75	44	0.243552	0.177378	0.233614	0.572213
Xhom_1.region005	Xsto_42.region001		2654	NRPS-like	NRPS	Xenorhabdus hominickii DSM 17903		2654	NRPS	NRPS-like	Xenorhabdus stockiae DSM 17904	NRPS-like - NRPS-like	NRPS-like	0.59375	1	0.812649	0.709677	22	0.218891	0.220207	0.184364	0.610132
Xhom_1.region005	Xpb_61.4_42.region001		2654	NRPS-like	NRPS	Xenorhabdus hominickii DSM 17903		2654	NRPS	NRPS-like	Xenorhabdus sp. PB61.4	NRPS-like - NRPS-like	NRPS-like	0.658537	1	0.812423	0.810811	31	0.195594	0.224806	0.185175	0.647069
Xhom_1.region005	XnemATCC_NC_014228.1.region001		2654	NRPS-like	NRPS	Xenorhabdus hominickii DSM 17903		2209	NRPS	NRPS-like	Xenorhabdus nematophila ATCC 19061	NRPS-like - NRPS-like	NRPS-like	0.686275	1	0.758924	0.8125	44	0.233993	0.207595	0.242598	0.586766
Xhom_1.region005	Xmir_8.region001		2654	NRPS-like	NRPS	Xenorhabdus hominickii DSM 17903		2654	NRPS	NRPS-like	Xenorhabdus mirianensis DSM 17902	NRPS-like - NRPS-like	NRPS-like	0.586207	1	0.730941	0.730769	46	0.27633	0.173469	0.273215	0.523698
Xhom_1.region005	Xmau_23.region001		2654	NRPS-like	NRPS	Xenorhabdus hominickii DSM 17903		2654	NRPS	NRPS-like	Xenorhabdus mauleonii DSM 17908	NRPS-like - NRPS-like	NRPS-like	0.607143	1	0.720723	0.76	46	0.277101	0.155612	0.284654	0.522583
Xhom_1.region005	Xkoz_4.region001		2654	NRPS-like	NRPS	Xenorhabdus hominickii DSM 17903		2209	NRPS	NRPS-like	Xenorhabdus kozodoi DSM 17907	NRPS-like - NRPS.NRPS-like		0.507463	6	0.589186	0.745455	51	0.383646	0.868354	0.303157	0.379892
Xhom_1.region005	Xkoz_4.region001		2654	NRPS-like	NRPS	Xenorhabdus hominickii DSM 17903	GameXPeptide biosynthetic gene cluster	2209	NRPS	NRPS	Xenorhabdus kozodoi DSM 17907	NRPS-like - NRPS.NRPS-like		0.507463	6	0.589186	0.745455	51	0.383646	0.868354	0.303157	0.379892
Xhom_1.region005	Xjap_NZ_FOVO01000007.region002		2654	NRPS-like	NRPS	Xenorhabdus hominickii DSM 17903		2209	NRPS	NRPS-like	Xenorhabdus japonica DSM 16522	NRPS-like - NRPS-like	NRPS-like	0.653061	1	0.774311	0.782609	41	0.230092	0.181586	0.22784	0.592758
Xhom_1.region005	Xinn_34.region001		2654	NRPS-like	NRPS	Xenorhabdus hominickii DSM 17903		2654	NRPS	NRPS-like	Xenorhabdus innexi DSM 16336	NRPS-like - NRPS-like	NRPS-like	0.588235	1	0.688473	0.73913	41	0.306407	0.220207	0.315981	0.481071
Xhom_1.region005	Xind_2.region001		2654	NRPS-like	NRPS	Xenorhabdus hominickii DSM 17903		2209	Others	furan	Xenorhabdus indica DSM 17382	NRPS-like - furan.NRPS-like		0.645833	1	0.65013	0.73913	44	0.332284	0.220513	0.35575	0.445844
Xhom_1.region005	Xind_2.region001		2654	NRPS-like	NRPS	Xenorhabdus hominickii DSM 17903		2209	NRPS	NRPS-like	Xenorhabdus indica DSM 17382	NRPS-like - furan.NRPS-like		0.645833	1	0.65013	0.73913	44	0.332284	0.220513	0.35575	0.445844
Xhom_1.region005	Xhom_ANU1.region013		2654	NRPS-like	NRPS	Xenorhabdus hominickii DSM 17903		2654	NRPS	NRPS-like	Xenorhabdus hominickii ANU1	NRPS-like - NRPS-like	NRPS-like	1	1	0.999911	1	44	6.70961e-05	0	9.35279e-05	0.999866
Xhom_1.region004	Xhom_ANU1.region012		2412	NRPS	NRPS	Xenorhabdus hominickii DSM 17903		2412	NRPS	NRPS	Xenorhabdus hominickii ANU1	NRPS - NRPS	NRPS	0.72	5	0.928805	0.928571	43	0.0816819	0	0.0877519	0.843308
Xhom_1.region003	Xvie_6.region001		2295	NRPS	NRPS	Xenorhabdus hominickii DSM 17903		2295	NRPS	NRPS	Xenorhabdus vietnamensis DSM 22392	NRPS - NRPS	NRPS	0.507692	6	0.678202	0.527273	44	0.360509	0.185097	0.35908	0.408949
Xhom_1.region003	Xmir_1.region001		2295	NRPS	NRPS	Xenorhabdus hominickii DSM 17903		2295	NRPS	NRPS	Xenorhabdus mirianensis DSM 17902	NRPS - NRPS	NRPS	0.416667	6	0.807427	0.395349	19	0.294527	0.218743	0.176045	0.497692
Xhom_1.region003	Xhom_ANU1.region011		2295	NRPS	NRPS	Xenorhabdus hominickii DSM 17903		2295	NRPS	NRPS	Xenorhabdus hominickii ANU1	NRPS - NRPS	NRPS	0.76	6	0.929665	0.948718	45	0.0750076	0.000757576	0.0888889	0.855611
Xhom_1.region003	Xhom_3.region001		2295	NRPS	NRPS	Xenorhabdus hominickii DSM 17903		2295	NRPS	NRPS	Xenorhabdus hominickii DSM 17903	NRPS - NRPS	NRPS	1	6	1	1	44	4.16334e-17	0	0	1
Xhom_1.region002	Xvie_1.region001	Xenorhabdin biosynthetic gene cluster	2554	NRPS	NRPS	Xenorhabdus hominickii DSM 17903	Xenorhabdin biosynthetic gene cluster	2686	NRPS	NRPS	Xenorhabdus vietnamensis DSM 22392	NRPS - NRPS	NRPS	0.449275	2	0.53512	0.590164	56	0.458163	0.352474	0.472909	0.293587
Xhom_1.region002	Xmir_17.region001	Xenorhabdin biosynthetic gene cluster	2554	NRPS	NRPS	Xenorhabdus hominickii DSM 17903	Rhabdopeptide/Xenortide-like peptide biosynthetic gene cluster	2554	NRPS	NRPS	Xenorhabdus mirianensis DSM 17902	NRPS - NRPS	NRPS	0.402174	7	0.524924	0.519481	57	0.482303	0.800761	0.395084	0.268011
Xhom_1.region002	Xmir_17.region001	Xenorhabdin biosynthetic gene cluster	2554	NRPS	NRPS	Xenorhabdus hominickii DSM 17903	Xenorhabdin biosynthetic gene cluster	2554	NRPS	NRPS	Xenorhabdus mirianensis DSM 17902	NRPS - NRPS	NRPS	0.402174	7	0.524924	0.519481	57	0.482303	0.800761	0.395084	0.268011
Xhom_1.region002	Xmau_7.region001	Xenorhabdin biosynthetic gene cluster	2554	NRPS	NRPS	Xenorhabdus hominickii DSM 17903	Xenorhabdin biosynthetic gene cluster	2554	NRPS	NRPS	Xenorhabdus mauleonii DSM 17908	NRPS - NRPS	NRPS	0.792453	2	0.811307	0.86	45	0.179897	0.34281	0.174994	0.672569
Xhom_1.region002	Xkoz_21.region001	Xenorhabdin biosynthetic gene cluster	2554	NRPS	NRPS	Xenorhabdus hominickii DSM 17903	Xenorhabdin biosynthetic gene cluster	2686	NRPS	NRPS	Xenorhabdus kozodoi DSM 17907	NRPS - NRPS	NRPS	0.733333	2	0.734619	0.833333	54	0.245702	0.317059	0.261553	0.568965
Xhom_1.region002	Xish_1.region010	Xenorhabdin biosynthetic gene cluster	2554	NRPS	NRPS	Xenorhabdus hominickii DSM 17903	Xenorhabdin biosynthetic gene cluster	2554	NRPS	NRPS	Xenorhabdus ishibashii DSM 22670	NRPS - NRPS	NRPS	0.388235	2	0.575374	0.45	53	0.459058	0.312797	0.433066	0.292619
Xhom_1.region002	Xind_6.region001	Xenorhabdin biosynthetic gene cluster	2554	NRPS	NRPS	Xenorhabdus hominickii DSM 17903	Xenorhabdin biosynthetic gene cluster	2686	NRPS	NRPS	Xenorhabdus indica DSM 17382	NRPS - NRPS	NRPS	0.477612	2	0.547737	0.627119	55	0.439893	0.33323	0.46092	0.31372
Xhom_1.region002	Xhom_ANU1.region010	Xenorhabdin biosynthetic gene cluster	2554	NRPS	NRPS	Xenorhabdus hominickii DSM 17903	Xenorhabdin biosynthetic gene cluster	2554	NRPS	NRPS	Xenorhabdus hominickii ANU1	NRPS - NRPS	NRPS	1	2	1	1	53	4.16334e-17	0	0	1
Xhom_1.region002	Xhom_3.region002	Xenorhabdin biosynthetic gene cluster	2554	NRPS	NRPS	Xenorhabdus hominickii DSM 17903	Xenorhabdin biosynthetic gene cluster	2554	NRPS	NRPS	Xenorhabdus hominickii DSM 17903	NRPS - NRPS	NRPS	1	2	1	1	53	4.16334e-17	0	0	1
Xhom_1.region001	Xhom_ANU1.region009	Xefoampeptide biosynthetic gene cluster	2442	NRPS	NRPS	Xenorhabdus hominickii DSM 17903	Xefoampeptide biosynthetic gene cluster	2442	NRPS	NRPS	Xenorhabdus hominickii ANU1	NRPS - NRPS	NRPS	0.5	7	0.950956	0.520833	29	0.157617	0	0.0727211	0.70961
Xhom_1.region001	Xhom_3.region003	Xefoampeptide biosynthetic gene cluster	2442	NRPS	NRPS	Xenorhabdus hominickii DSM 17903	Xefoampeptide biosynthetic gene cluster	2442	NRPS	NRPS	Xenorhabdus hominickii DSM 17903	NRPS - NRPS	NRPS	0.56	7	1	0.553191	29	0.111362	0	0	0.789678
Xg_VH1_96.region001	Xvie_42.region001	NRPS fragment	2623	NRPS	NRPS	Xenorhabdus griffiniae VH1	NRPS fragment	1790	NRPS	NRPS	Xenorhabdus vietnamensis DSM 22392	NRPS - NRPS	NRPS	1	6	0.345074	1	6	0.491194	0.678551	0.607676	0.258883
Xg_VH1_96.region001	Xvie_4.region002	NRPS fragment	2623	NRPS	NRPS	Xenorhabdus griffiniae VH1	Lipocitide biosynthetic gene cluster (previsouly unknown)	2009	NRPS	NRPS	Xenorhabdus vietnamensis DSM 22392	NRPS - NRPS	NRPS	0.25	7	0.415803	0.266667	7	0.622314	0.613974	0.524643	0.142647
Xg_VH1_96.region001	Xpb_61.4_137.region001	NRPS fragment	2623	NRPS	NRPS	Xenorhabdus griffiniae VH1	NRPS fragment	2623	NRPS	NRPS	Xenorhabdus sp. PB61.4	NRPS - NRPS	NRPS	1	6	0.338479	1	6	0.496141	0.755188	0.474188	0.253874
Xg_VH1_96.region001	Xpb_61.4_106.region001	NRPS fragment	2623	NRPS	NRPS	Xenorhabdus griffiniae VH1	Rhabdopeptide/Xenortide-like peptide biosynthetic gene cluster	1664	NRPS	NRPS	Xenorhabdus sp. PB61.4	NRPS - NRPS	NRPS	0.4	7	0.301351	0.571429	6	0.639701	0.678104	0.74659	0.129815
Xg_VH1_96.region001	Xpb_30.3_66.region001	NRPS fragment	2623	NRPS	NRPS	Xenorhabdus griffiniae VH1	Lipocitide biosynthetic gene cluster (previsouly unknown)	2647	NRPS	NRPS	Xenorhabdus sp. PB30.3	NRPS - NRPS	NRPS	0.25	7	0.382384	0.285714	7	0.643569	0.627014	0.598819	0.127043
Xg_VH1_96.region001	Xpb_30.3_107.region001	NRPS fragment	2623	NRPS	NRPS	Xenorhabdus griffiniae VH1	NRPS fragment	2623	NRPS	NRPS	Xenorhabdus sp. PB30.3	NRPS - NRPS	NRPS	1	6	0.184831	1	6	0.611377	0.88754	0.670427	0.151028
Xg_VH1_96.region001	Xkoz_27.region001	NRPS fragment	2623	NRPS	NRPS	Xenorhabdus griffiniae VH1	NRPS fragment	2701	NRPS	NRPS	Xenorhabdus kozodoi DSM 17907	NRPS - NRPS	NRPS	0.1	7	0.458902	0.105263	8	0.629771	0.568596	0.492976	0.13707
Xg_VH1_96.region001	Xkoz_1.region001	NRPS fragment	2623	NRPS	NRPS	Xenorhabdus griffiniae VH1		2312	NRPS	NRPS	Xenorhabdus kozodoi DSM 17907	NRPS - NRPS	NRPS	0.056338	9	0.464369	0.0588235	10	0.637142	0.540632	0.526631	0.131666
Xg_VH1_96.region001	Xkoz_1.region001	NRPS fragment	2623	NRPS	NRPS	Xenorhabdus griffiniae VH1		2312	NRPS	NRPS	Xenorhabdus kozodoi DSM 17907	NRPS - NRPS	NRPS	0.056338	9	0.464369	0.0588235	10	0.637142	0.540632	0.526631	0.131666
Xg_VH1_96.region001	Xinn_54.region001	NRPS fragment	2623	NRPS	NRPS	Xenorhabdus griffiniae VH1	NRPS fragment	1790	NRPS	NRPS	Xenorhabdus innexi DSM 16336	NRPS - NRPS	NRPS	0.363636	6	0.373292	0.363636	6	0.629122	0.641188	0.597748	0.137551
Xg_VH1_96.region001	Xind_40.region001	NRPS fragment	2623	NRPS	NRPS	Xenorhabdus griffiniae VH1	NRPS fragment	2623	NRPS	NRPS	Xenorhabdus indica DSM 17382	NRPS - NRPS	NRPS	0.8	8	0.36372	1	7	0.48721	0.666763	0.566606	0.262953
Xg_VH1_96.region001	Xind_39.region001	NRPS fragment	2623	NRPS	NRPS	Xenorhabdus griffiniae VH1	NRPS fragment	2623	NRPS	NRPS	Xenorhabdus indica DSM 17382	NRPS - NRPS	NRPS	1	6	0.335341	1	6	0.498494	0.770656	0.452666	0.251508
Xg_VH1_96.region001	Xind_38.region001	NRPS fragment	2623	NRPS	NRPS	Xenorhabdus griffiniae VH1	NRPS fragment	1790	NRPS	NRPS	Xenorhabdus indica DSM 17382	NRPS - NRPS	NRPS	1	6	0.29139	1	6	0.531458	0.728505	0.668821	0.219532
Xg_VH1_83.region001	Xish_1.region006		2226	NRPS	NRPS	Xenorhabdus griffiniae VH1		2043	NRPS	NRPS	Xenorhabdus ishibashii DSM 22670	NRPS - NRPS.arylpolyene		0.132353	5	0.481542	0.2	11	0.592226	0.542262	0.496818	0.16628
Xg_VH1_68.region001	Xvie_33.region001	GameXPeptide biosynthetic gene cluster	1984	NRPS	NRPS	Xenorhabdus griffiniae VH1	NRPS fragment	1983	NRPS	NRPS	Xenorhabdus vietnamensis DSM 22392	NRPS - NRPS	NRPS	0.294118	10	0.449898	0.3125	16	0.585371	0.546628	0.554444	0.171918
Xg_VH1_68.region001	Xpb_61.4_84.region001	GameXPeptide biosynthetic gene cluster	1984	NRPS	NRPS	Xenorhabdus griffiniae VH1	Ambactin biosynthetic gene cluster	1983	NRPS	NRPS	Xenorhabdus sp. PB61.4	NRPS - NRPS	NRPS	0.416667	10	0.447732	0.454545	16	0.552458	0.549543	0.555674	0.200293
Xg_VH1_68.region001	Xpb_61.4_41.region001	GameXPeptide biosynthetic gene cluster	1984	NRPS	NRPS	Xenorhabdus griffiniae VH1	GameXPeptide biosynthetic gene cluster	2650	NRPS	NRPS	Xenorhabdus sp. PB61.4	NRPS - NRPS	NRPS	0.192308	9	0.595438	0.217391	15	0.500328	0.356794	0.461883	0.249673
Xg_VH1_68.region001	Xmir_6.region001	GameXPeptide biosynthetic gene cluster	1984	NRPS	NRPS	Xenorhabdus griffiniae VH1	GameXPeptide biosynthetic gene cluster	1984	NRPS	NRPS	Xenorhabdus mirianensis DSM 17902	NRPS - NRPS	NRPS	0.128205	9	0.742124	0.138889	15	0.409219	0.172058	0.360857	0.349022
Xg_VH1_68.region001	Xmir_5.region001	GameXPeptide biosynthetic gene cluster	1984	NRPS	NRPS	Xenorhabdus griffiniae VH1	Ambactin biosynthetic gene cluster	2035	NRPS	NRPS	Xenorhabdus mirianensis DSM 17902	NRPS - NRPS	NRPS	0.16	13	0.446903	0.2	17	0.616823	0.593497	0.491309	0.146825
Xg_VH1_68.region001	Xmau_10.region001	GameXPeptide biosynthetic gene cluster	1984	NRPS	NRPS	Xenorhabdus griffiniae VH1	GameXPeptide biosynthetic gene cluster	1984	NRPS	NRPS	Xenorhabdus mauleonii DSM 17908	NRPS - NRPS	NRPS	0.142857	9	0.571157	0.1875	15	0.526989	0.386759	0.479343	0.223739
Xg_VH1_68.region001	Xkoz_4.region001	GameXPeptide biosynthetic gene cluster	1984	NRPS	NRPS	Xenorhabdus griffiniae VH1		2209	NRPS	NRPS-like	Xenorhabdus kozodoi DSM 17907	NRPS - NRPS.NRPS-like		0.0819672	10	0.570238	0.111111	16	0.546001	0.411616	0.452445	0.206115
Xg_VH1_68.region001	Xkoz_4.region001	GameXPeptide biosynthetic gene cluster	1984	NRPS	NRPS	Xenorhabdus griffiniae VH1	GameXPeptide biosynthetic gene cluster	2209	NRPS	NRPS	Xenorhabdus kozodoi DSM 17907	NRPS - NRPS.NRPS-like		0.0819672	10	0.570238	0.111111	16	0.546001	0.411616	0.452445	0.206115
Xg_VH1_68.region001	Xjap_NZ_FOVO01000005.region001	GameXPeptide biosynthetic gene cluster	1984	NRPS	NRPS	Xenorhabdus griffiniae VH1	GameXPeptide biosynthetic gene cluster	1984	NRPS	NRPS	Xenorhabdus japonica DSM 16522	NRPS - NRPS	NRPS	0.111111	9	0.638093	0.153846	15	0.485105	0.326749	0.404096	0.265117
Xg_VH1_68.region001	Xish_1.region008	GameXPeptide biosynthetic gene cluster	1984	NRPS	NRPS	Xenorhabdus griffiniae VH1	GameXPeptide biosynthetic gene cluster	2503	NRPS	NRPS	Xenorhabdus ishibashii DSM 22670	NRPS - NRPS	NRPS	0.078125	10	0.548462	0.122807	18	0.560186	0.402315	0.50623	0.193436
Xg_VH1_68.region001	Xinn_33.region001	GameXPeptide biosynthetic gene cluster	1984	NRPS	NRPS	Xenorhabdus griffiniae VH1	GameXPeptide biosynthetic gene cluster	1984	NRPS	NRPS	Xenorhabdus innexi DSM 16336	NRPS - NRPS	NRPS	0.172414	9	0.5969	0.24	15	0.495704	0.369817	0.44304	0.254314
Xg_VH1_68.region001	Xind_40.region001	GameXPeptide biosynthetic gene cluster	1984	NRPS	NRPS	Xenorhabdus griffiniae VH1	NRPS fragment	2623	NRPS	NRPS	Xenorhabdus indica DSM 17382	NRPS - NRPS	NRPS	0.4	9	0.307846	0.5	15	0.649116	0.614201	0.785698	0.12312
Xg_VH1_57.region001	Xinn_55.region001		1828	T1PKS	PKSI	Xenorhabdus griffiniae VH1		1828	PKSI	T1PKS	Xenorhabdus innexi DSM 16336	T1PKS - T1PKS	T1PKS	0.225806	2	0.365856	0.333333	25	0.647651	0.071804	0.724118	0.12415
Xg_VH1_50.region001	Xszus_1.region010	Arylpolyene biosynthetic gene cluster	2296	arylpolyene	Others	Xenorhabdus griffiniae VH1	Arylpolyene biosynthetic gene cluster	2682	Others	arylpolyene	Xenorhabdus szentirimaii US	arylpolyene - arylpolyene	arylpolyene	0.541667	5	0.487769	0.590909	21	0.488908	0.379475	0.575449	0.261215
Xg_VH1_50.region001	Xsze_1.region003	Arylpolyene biosynthetic gene cluster	2296	arylpolyene	Others	Xenorhabdus griffiniae VH1	Arylpolyene biosynthetic gene cluster	2682	Others	arylpolyene	Xenorhabdus szentirmaii DSM 16338	arylpolyene - arylpolyene	arylpolyene	0.52	5	0.545645	0.590909	21	0.446584	0.199138	0.575887	0.306269
Xg_VH1_50.region001	Xsto_34.region001	Arylpolyene biosynthetic gene cluster	2296	arylpolyene	Others	Xenorhabdus griffiniae VH1	Arylpolyene biosynthetic gene cluster	2651	Others	arylpolyene	Xenorhabdus stockiae DSM 17904	arylpolyene - arylpolyene	arylpolyene	0.611111	5	0.672023	0.857143	12	0.293999	0.378336	0.286012	0.498438
Xg_VH1_50.region001	Xpb_61.4_25.region001	Arylpolyene biosynthetic gene cluster	2296	arylpolyene	Others	Xenorhabdus griffiniae VH1	Arylpolyene biosynthetic gene cluster	2651	Others	arylpolyene	Xenorhabdus sp. PB61.4	arylpolyene - arylpolyene	arylpolyene	0.423077	5	0.651222	0.7	16	0.35043	0.309424	0.373375	0.421941
Xg_VH1_50.region001	Xpb_30.3_3.region001	Arylpolyene biosynthetic gene cluster	2296	arylpolyene	Others	Xenorhabdus griffiniae VH1	Arylpolyene biosynthetic gene cluster	2651	Others	arylpolyene	Xenorhabdus sp. PB30.3	arylpolyene - arylpolyene	arylpolyene	0.551724	5	0.650337	0.826087	21	0.319444	0.363878	0.342894	0.463157
Xg_VH1_50.region001	Xmau_8.region001	Arylpolyene biosynthetic gene cluster	2296	arylpolyene	Others	Xenorhabdus griffiniae VH1	Arylpolyene biosynthetic gene cluster	2175	Others	arylpolyene	Xenorhabdus mauleonii DSM 17908	arylpolyene - arylpolyene	arylpolyene	0.5	5	0.566092	0.636364	21	0.423158	0.179792	0.554916	0.332746
Xg_VH1_50.region001	Xkoz_29.region001	Arylpolyene biosynthetic gene cluster	2296	arylpolyene	Others	Xenorhabdus griffiniae VH1	Arylpolyene biosynthetic gene cluster	2296	Others	arylpolyene	Xenorhabdus kozodoi DSM 17907	arylpolyene - arylpolyene	arylpolyene	0.769231	5	0.806217	0.954545	21	0.165967	0.108604	0.234345	0.695611
Xg_VH1_50.region001	Xkoz_20.region001	Arylpolyene biosynthetic gene cluster	2296	arylpolyene	Others	Xenorhabdus griffiniae VH1	Arylpolyene biosynthetic gene cluster	2296	Others	arylpolyene	Xenorhabdus kozodoi DSM 17907	arylpolyene - arylpolyene	arylpolyene	0.714286	4	0.791785	0.944444	17	0.181558	0.0754608	0.270687	0.669848
Xg_VH1_50.region001	Xjap_NZ_FOVO01000007.region001	Arylpolyene biosynthetic gene cluster	2296	arylpolyene	Others	Xenorhabdus griffiniae VH1	Arylpolyene biosynthetic gene cluster	2296	Others	arylpolyene	Xenorhabdus japonica DSM 16522	arylpolyene - arylpolyene	arylpolyene	0.411765	4	0.706192	0.714286	11	0.306911	0.124728	0.416776	0.480372
Xg_VH1_50.region001	Xhom_ANU1.region014	Arylpolyene biosynthetic gene cluster	2296	arylpolyene	Others	Xenorhabdus griffiniae VH1	Arylpolyene biosynthetic gene cluster	2651	Others	arylpolyene	Xenorhabdus hominickii ANU1	arylpolyene - arylpolyene	arylpolyene	0.642857	5	0.760823	0.869565	21	0.223327	0.150141	0.281576	0.603221
Xg_VH1_50.region001	Xhom_1.region006	Arylpolyene biosynthetic gene cluster	2296	arylpolyene	Others	Xenorhabdus griffiniae VH1	Arylpolyene biosynthetic gene cluster	2682	Others	arylpolyene	Xenorhabdus hominickii DSM 17903	arylpolyene - arylpolyene	arylpolyene	0.642857	5	0.760823	0.869565	21	0.223327	0.150141	0.281576	0.603221
Xg_VH1_5.region001	Xkoz_22.region001	NRPS fragment	2271	NRPS	NRPS	Xenorhabdus griffiniae VH1		2271	NRPS	NRPS	Xenorhabdus kozodoi DSM 17907	NRPS - NRPS	NRPS	0.519231	2	0.699592	0.714286	42	0.306488	0.654676	0.266669	0.480959
Xg_VH1_5.region001	Xjap_NZ_FOVO01000005.region001	NRPS fragment	2271	NRPS	NRPS	Xenorhabdus griffiniae VH1	GameXPeptide biosynthetic gene cluster	1984	NRPS	NRPS	Xenorhabdus japonica DSM 16522	NRPS - NRPS	NRPS	0.38983	9	0.465882	0.5625	41	0.518597	0.975138	0.3405	0.231749
Xg_VH1_43.region001	Xvie_3.region001		2503	NRPS-like	NRPS	Xenorhabdus griffiniae VH1		2209	NRPS	NRPS-like	Xenorhabdus vietnamensis DSM 22392	NRPS-like - NRPS-like	NRPS-like	0.4	1	0.596032	0.510638	33	0.430848	0.713924	0.385183	0.323934
Xg_VH1_43.region001	Xszus_1.region009		2503	NRPS-like	NRPS	Xenorhabdus griffiniae VH1		2209	NRPS	NRPS-like	Xenorhabdus szentirimaii US	NRPS-like - NRPS-like	NRPS-like	0.368421	1	0.585051	0.462963	33	0.450198	0.716456	0.396676	0.302282
Xg_VH1_43.region001	Xsze_1.region002		2503	NRPS-like	NRPS	Xenorhabdus griffiniae VH1		2209	NRPS	NRPS-like	Xenorhabdus szentirmaii DSM 16338	NRPS-like - NRPS-like	NRPS-like	0.362069	1	0.587042	0.454545	33	0.450706	0.716456	0.394565	0.301724
Xg_VH1_43.region001	Xpb_61.4_42.region001		2503	NRPS-like	NRPS	Xenorhabdus griffiniae VH1		2654	NRPS	NRPS-like	Xenorhabdus sp. PB61.4	NRPS-like - NRPS-like	NRPS-like	0.290909	1	0.486627	0.428571	32	0.53477	0.721649	0.500356	0.216439
Xg_VH1_43.region001	XnemATCC_NC_014228.1.region001		2503	NRPS-like	NRPS	Xenorhabdus griffiniae VH1		2209	NRPS	NRPS-like	Xenorhabdus nematophila ATCC 19061	NRPS-like - NRPS-like	NRPS-like	0.233333	1	0.490843	0.381818	32	0.543838	0.726131	0.495596	0.208084
Xg_VH1_43.region001	Xmir_8.region001		2503	NRPS-like	NRPS	Xenorhabdus griffiniae VH1		2654	NRPS	NRPS-like	Xenorhabdus mirianensis DSM 17902	NRPS-like - NRPS-like	NRPS-like	0.25	1	0.527162	0.385965	32	0.514936	0.730479	0.456736	0.235287
Xg_VH1_43.region001	Xmau_23.region001		2503	NRPS-like	NRPS	Xenorhabdus griffiniae VH1		2654	NRPS	NRPS-like	Xenorhabdus mauleonii DSM 17908	NRPS-like - NRPS-like	NRPS-like	0.2	1	0.471667	0.350877	32	0.566074	0.72335	0.516144	0.188292
Xg_VH1_43.region001	Xkoz_4.region001		2503	NRPS-like	NRPS	Xenorhabdus griffiniae VH1		2209	NRPS	NRPS-like	Xenorhabdus kozodoi DSM 17907	NRPS-like - NRPS.NRPS-like		0.410256	5	0.41215	0.6	34	0.550374	0.937688	0.484956	0.202163
Xg_VH1_43.region001	Xkoz_4.region001		2503	NRPS-like	NRPS	Xenorhabdus griffiniae VH1	GameXPeptide biosynthetic gene cluster	2209	NRPS	NRPS	Xenorhabdus kozodoi DSM 17907	NRPS-like - NRPS.NRPS-like		0.410256	5	0.41215	0.6	34	0.550374	0.937688	0.484956	0.202163
Xg_VH1_43.region001	Xjap_NZ_FOVO01000007.region002		2503	NRPS-like	NRPS	Xenorhabdus griffiniae VH1		2209	NRPS	NRPS-like	Xenorhabdus japonica DSM 16522	NRPS-like - NRPS-like	NRPS-like	0.470588	1	0.558202	0.625	31	0.432819	1	0.405785	0.321694
Xg_VH1_43.region001	Xish_1.region008		2503	NRPS-like	NRPS	Xenorhabdus griffiniae VH1	GameXPeptide biosynthetic gene cluster	2503	NRPS	NRPS	Xenorhabdus ishibashii DSM 22670	NRPS - NRPS-like		0.633333	1	0.645738	0.7	29	0.34403	1	0.309728	0.430297
Xg_VH1_43.region001	Xinn_34.region001		2503	NRPS-like	NRPS	Xenorhabdus griffiniae VH1		2654	NRPS	NRPS-like	Xenorhabdus innexi DSM 16336	NRPS-like - NRPS-like	NRPS-like	0.234375	1	0.500302	0.392857	32	0.534484	0.712468	0.4864	0.216705
Xg_VH1_43.region001	Xind_2.region001		2503	NRPS-like	NRPS	Xenorhabdus griffiniae VH1		2209	Others	furan	Xenorhabdus indica DSM 17382	NRPS-like - furan.NRPS-like		0.388889	1	0.481144	0.575758	32	0.504546	1	0.488785	0.245475
Xg_VH1_43.region001	Xind_2.region001		2503	NRPS-like	NRPS	Xenorhabdus griffiniae VH1		2209	NRPS	NRPS-like	Xenorhabdus indica DSM 17382	NRPS-like - furan.NRPS-like		0.388889	1	0.481144	0.575758	32	0.504546	1	0.488785	0.245475
Xg_VH1_43.region001	Xhom_ANU1.region013		2503	NRPS-like	NRPS	Xenorhabdus griffiniae VH1		2654	NRPS	NRPS-like	Xenorhabdus hominickii ANU1	NRPS-like - NRPS-like	NRPS-like	0.288136	1	0.546781	0.425926	33	0.490323	0.721519	0.436959	0.259771
Xg_VH1_43.region001	Xhom_1.region005		2503	NRPS-like	NRPS	Xenorhabdus griffiniae VH1		2654	NRPS	NRPS-like	Xenorhabdus hominickii DSM 17903	NRPS-like - NRPS-like	NRPS-like	0.288136	1	0.546781	0.425926	33	0.490323	0.721519	0.436959	0.259771
Xg_VH1_42.region001	Xvie_6.region001		2295	NRPS	NRPS	Xenorhabdus griffiniae VH1		2295	NRPS	NRPS	Xenorhabdus vietnamensis DSM 22392	NRPS - NRPS	NRPS	0.677419	6	0.679929	0.692308	29	0.317721	0.190847	0.373544	0.465505
Xg_VH1_42.region001	Xmir_1.region001		2295	NRPS	NRPS	Xenorhabdus griffiniae VH1		2295	NRPS	NRPS	Xenorhabdus mirianensis DSM 17902	NRPS - NRPS	NRPS	0.677419	6	0.652124	0.692308	29	0.338574	0.236431	0.39399	0.437484
Xg_VH1_42.region001	Xhom_ANU1.region011		2295	NRPS	NRPS	Xenorhabdus griffiniae VH1		2295	NRPS	NRPS	Xenorhabdus hominickii ANU1	NRPS - NRPS	NRPS	0.580645	6	0.593199	0.615385	29	0.402991	0.214223	0.486488	0.356419
Xg_VH1_42.region001	Xhom_3.region001		2295	NRPS	NRPS	Xenorhabdus griffiniae VH1		2295	NRPS	NRPS	Xenorhabdus hominickii DSM 17903	NRPS - NRPS	NRPS	0.666667	6	0.611478	0.653846	29	0.377289	0.213476	0.460954	0.387769
Xg_VH1_42.region001	Xhom_1.region003		2295	NRPS	NRPS	Xenorhabdus griffiniae VH1		2295	NRPS	NRPS	Xenorhabdus hominickii DSM 17903	NRPS - NRPS	NRPS	0.666667	6	0.611478	0.653846	29	0.377289	0.213476	0.460954	0.387769
Xg_VH1_4.region001	Xvie_19.region001	Photoxenobactin biosynthetic gene cluster (previously unknown)	1996	T1PKS.NRPS	PKS-NRP_Hybrids	Xenorhabdus griffiniae VH1	Photoxenobactin biosynthetic gene cluster (previously unknown)	2033	PKS-NRP_Hybrids	T1PKS.NRPS	Xenorhabdus vietnamensis DSM 22392	NRPS.T1PKS - NRPS.T1PKS	NRPS.T1PKS	0.75	9	0.721236	0.75	26	0.271573	0.23831	0.30677	0.530606
Xg_VH1_4.region001	Xvie_12.region001	Photoxenobactin biosynthetic gene cluster (previously unknown)	1996	T1PKS.NRPS	PKS-NRP_Hybrids	Xenorhabdus griffiniae VH1		2275	NRPS	NRPS	Xenorhabdus vietnamensis DSM 22392	NRPS - NRPS.T1PKS		0.9	15	0.66232	0.888889	16	0.280482	0.356138	0.303071	0.517706
Xg_VH1_4.region001	Xszus_1.region004	Photoxenobactin biosynthetic gene cluster (previously unknown)	1996	T1PKS.NRPS	PKS-NRP_Hybrids	Xenorhabdus griffiniae VH1	Phenaszetine biosynthetic gene cluster	1996	Others	phenazine	Xenorhabdus szentirimaii US	NRPS.T1PKS - NRPS.phenazine.T1PKS		0.806452	24	0.385822	0.84	43	0.502311	0.693709	0.5254	0.247694
Xg_VH1_4.region001	Xszus_1.region004	Photoxenobactin biosynthetic gene cluster (previously unknown)	1996	T1PKS.NRPS	PKS-NRP_Hybrids	Xenorhabdus griffiniae VH1	Photoxenobactin biosynthetic gene cluster (previously unknown)	1996	PKS-NRP_Hybrids	T1PKS.NRPS	Xenorhabdus szentirimaii US	NRPS.T1PKS - NRPS.phenazine.T1PKS		0.806452	24	0.385822	0.84	43	0.502311	0.693709	0.5254	0.247694
[truncated: 15,970 more rows]
